# Supplementary material for: Hellinger distance-based stable sparse feature selection for high-dimensional class-imbalanced data
Source: BMC Bioinformatics. 2020 Mar 23;21:121. doi: 10.1186/s12859-020-3411-3 (PMC7092448; doi:10.1186/s12859-020-3411-3)
Supplement: Supplementary file 2 — Additional file 2 Five datasets used in this study are given as a.txt file. [file 12859_2020_3411_MOESM2_ESM.zip]

Archive with 11 entries (11 files):
- Datasets/car_kidney_rest_X.txt
- Datasets/car_kidney_rest_y.txt
- Datasets/dlbcl_X.txt
- Datasets/dlbcl_y.txt
- Datasets/glioma_CO_rest_X.txt
- Datasets/glioma_CO_rest_y.txt
- Datasets/lung3312_SQ_COID_X.txt
- Datasets/lung3312_SQ_COID_y.txt
- Datasets/Readme.txt
- Datasets/srbct_BL_rest_X.txt
- Datasets/srbct_BL_rest_y.txt
