# Supplementary material for: Hellinger distance-based stable sparse feature selection for high-dimensional class-imbalanced data
Source: BMC Bioinformatics. 2020 Mar 23;21:121. doi: 10.1186/s12859-020-3411-3 (PMC7092448; doi:10.1186/s12859-020-3411-3)
Supplement: Supplementary file 2 — Additional file 2 Five datasets used in this study are given as a.txt file. [file 12859_2020_3411_MOESM2_ESM.zip › Datasets/car_kidney_rest_X.txt]

"V1" "V2" "V3" "V4" "V5" "V6" "V7" "V8" "V9" "V10" "V11" "V12" "V13" "V14" "V15" "V16" "V17" "V18" "V19" "V20" "V21" "V22" "V23" "V24" "V25" "V26" "V27" "V28" "V29" "V30" "V31" "V32" "V33" "V34" "V35" "V36" "V37" "V38" "V39" "V40" "V41" "V42" "V43" "V44" "V45" "V46" "V47" "V48" "V49" "V50" "V51" "V52" "V53" "V54" "V55" "V56" "V57" "V58" "V59" "V60" "V61" "V62" "V63" "V64" "V65" "V66" "V67" "V68" "V69" "V70" "V71" "V72" "V73" "V74" "V75" "V76" "V77" "V78" "V79" "V80" "V81" "V82" "V83" "V84" "V85" "V86" "V87" "V88" "V89" "V90" "V91" "V92" "V93" "V94" "V95" "V96" "V97" "V98" "V99" "V100" "V101" "V102" "V103" "V104" "V105" "V106" "V107" "V108" "V109" "V110" "V111" "V112" "V113" "V114" "V115" "V116" "V117" "V118" "V119" "V120" "V121" "V122" "V123" "V124" "V125" "V126" "V127" "V128" "V129" "V130" "V131" "V132" "V133" "V134" "V135" "V136" "V137" "V138" "V139" "V140" "V141" "V142" "V143" "V144" "V145" "V146" "V147" "V148" "V149" "V150" "V151" "V152" "V153" "V154" "V155" "V156" "V157" "V158" "V159" "V160" "V161" "V162" "V163" "V164" "V165" "V166" "V167" "V168" "V169" "V170" "V171" "V172" "V173" "V174" "V175" "V176" "V177" "V178" "V179" "V180" "V181" "V182" "V183" "V184" "V185" "V186" "V187" "V188" "V189" "V190" "V191" "V192" "V193" "V194" "V195" "V196" "V197" "V198" "V199" "V200" "V201" "V202" "V203" "V204" "V205" "V206" "V207" "V208" "V209" "V210" "V211" "V212" "V213" "V214" "V215" "V216" "V217" "V218" "V219" "V220" "V221" "V222" "V223" "V224" "V225" "V226" "V227" "V228" "V229" "V230" "V231" "V232" "V233" "V234" "V235" "V236" "V237" "V238" "V239" "V240" "V241" "V242" "V243" "V244" "V245" "V246" "V247" "V248" "V249" "V250" "V251" "V252" "V253" "V254" "V255" "V256" "V257" "V258" "V259" "V260" "V261" "V262" "V263" "V264" "V265" "V266" "V267" "V268" "V269" "V270" "V271" "V272" "V273" "V274" "V275" "V276" "V277" "V278" "V279" "V280" "V281" "V282" "V283" "V284" "V285" "V286" "V287" "V288" "V289" "V290" "V291" "V292" "V293" "V294" "V295" "V296" "V297" "V298" "V299" "V300" "V301" "V302" "V303" "V304" "V305" "V306" "V307" "V308" "V309" "V310" "V311" "V312" "V313" "V314" "V315" "V316" "V317" "V318" "V319" "V320" "V321" "V322" "V323" "V324" "V325" "V326" "V327" "V328" "V329" "V330" "V331" "V332" "V333" "V334" "V335" "V336" "V337" "V338" "V339" "V340" "V341" "V342" "V343" "V344" "V345" "V346" "V347" "V348" "V349" "V350" "V351" "V352" "V353" "V354" "V355" "V356" "V357" "V358" "V359" "V360" "V361" "V362" "V363" "V364" "V365" "V366" "V367" "V368" "V369" "V370" "V371" "V372" "V373" "V374" "V375" "V376" "V377" "V378" "V379" "V380" "V381" "V382" "V383" "V384" "V385" "V386" "V387" "V388" "V389" "V390" "V391" "V392" "V393" "V394" "V395" "V396" "V397" "V398" "V399" "V400" "V401" "V402" "V403" "V404" "V405" "V406" "V407" "V408" "V409" "V410" "V411" "V412" "V413" "V414" "V415" "V416" "V417" "V418" "V419" "V420" "V421" "V422" "V423" "V424" "V425" "V426" "V427" "V428" "V429" "V430" "V431" "V432" "V433" "V434" "V435" "V436" "V437" "V438" "V439" "V440" "V441" "V442" "V443" "V444" "V445" "V446" "V447" "V448" "V449" "V450" "V451" "V452" "V453" "V454" "V455" "V456" "V457" "V458" "V459" "V460" "V461" "V462" "V463" "V464" "V465" "V466" "V467" "V468" "V469" "V470" "V471" "V472" "V473" "V474" "V475" "V476" "V477" "V478" "V479" "V480" "V481" "V482" "V483" "V484" "V485" "V486" "V487" "V488" "V489" "V490" "V491" "V492" "V493" "V494" "V495" "V496" "V497" "V498" "V499" "V500" "V501" "V502" "V503" "V504" "V505" "V506" "V507" "V508" "V509" "V510" "V511" "V512" "V513" "V514" "V515" "V516" "V517" "V518" "V519" "V520" "V521" "V522" "V523" "V524" "V525" "V526" "V527" "V528" "V529" "V530" "V531" "V532" "V533" "V534" "V535" "V536" "V537" "V538" "V539" "V540" "V541" "V542" "V543" "V544" "V545" "V546" "V547" "V548" "V549" "V550" "V551" "V552" "V553" "V554" "V555" "V556" "V557" "V558" "V559" "V560" "V561" "V562" "V563" "V564" "V565" "V566" "V567" "V568" "V569" "V570" "V571" "V572" "V573" "V574" "V575" "V576" "V577" "V578" "V579" "V580" "V581" "V582" "V583" "V584" "V585" "V586" "V587" "V588" "V589" "V590" "V591" "V592" "V593" "V594" "V595" "V596" "V597" "V598" "V599" "V600" "V601" "V602" "V603" "V604" "V605" "V606" "V607" "V608" "V609" "V610" "V611" "V612" "V613" "V614" "V615" "V616" "V617" "V618" "V619" "V620" "V621" "V622" "V623" "V624" "V625" "V626" "V627" "V628" "V629" "V630" "V631" "V632" "V633" "V634" "V635" "V636" "V637" "V638" "V639" "V640" "V641" "V642" "V643" "V644" "V645" "V646" "V647" "V648" "V649" "V650" "V651" "V652" "V653" "V654" "V655" "V656" "V657" "V658" "V659" "V660" "V661" "V662" "V663" "V664" "V665" "V666" "V667" "V668" "V669" "V670" "V671" "V672" "V673" "V674" "V675" "V676" "V677" "V678" "V679" "V680" "V681" "V682" "V683" "V684" "V685" "V686" "V687" "V688" "V689" "V690" "V691" "V692" "V693" "V694" "V695" "V696" "V697" "V698" "V699" "V700" "V701" "V702" "V703" "V704" "V705" "V706" "V707" "V708" "V709" "V710" "V711" "V712" "V713" "V714" "V715" "V716" "V717" "V718" "V719" "V720" "V721" "V722" "V723" "V724" "V725" "V726" "V727" "V728" "V729" "V730" "V731" "V732" "V733" "V734" "V735" "V736" "V737" "V738" "V739" "V740" "V741" "V742" "V743" "V744" "V745" "V746" "V747" "V748" "V749" "V750" "V751" "V752" "V753" "V754" "V755" "V756" "V757" "V758" "V759" "V760" "V761" "V762" "V763" "V764" "V765" "V766" "V767" "V768" "V769" "V770" "V771" "V772" "V773" "V774" "V775" "V776" "V777" "V778" "V779" "V780" "V781" "V782" "V783" "V784" "V785" "V786" "V787" "V788" "V789" "V790" "V791" "V792" "V793" "V794" "V795" "V796" "V797" "V798" "V799" "V800" "V801" "V802" "V803" "V804" "V805" "V806" "V807" "V808" "V809" "V810" "V811" "V812" "V813" "V814" "V815" "V816" "V817" "V818" "V819" "V820" "V821" "V822" "V823" "V824" "V825" "V826" "V827" "V828" "V829" "V830" "V831" "V832" "V833" "V834" "V835" "V836" "V837" "V838" "V839" "V840" "V841" "V842" "V843" "V844" "V845" "V846" "V847" "V848" "V849" "V850" "V851" "V852" "V853" "V854" "V855" "V856" "V857" "V858" "V859" "V860" "V861" "V862" "V863" "V864" "V865" "V866" "V867" "V868" "V869" "V870" "V871" "V872" "V873" "V874" "V875" "V876" "V877" "V878" "V879" "V880" "V881" "V882" "V883" "V884" "V885" "V886" "V887" "V888" "V889" "V890" "V891" "V892" "V893" "V894" "V895" "V896" "V897" "V898" "V899" "V900" "V901" "V902" "V903" "V904" "V905" "V906" "V907" "V908" "V909" "V910" "V911" "V912" "V913" "V914" "V915" "V916" "V917" "V918" "V919" "V920" "V921" "V922" "V923" "V924" "V925" "V926" "V927" "V928" "V929" "V930" "V931" "V932" "V933" "V934" "V935" "V936" "V937" "V938" "V939" "V940" "V941" "V942" "V943" "V944" "V945" "V946" "V947" "V948" "V949" "V950" "V951" "V952" "V953" "V954" "V955" "V956" "V957" "V958" "V959" "V960" "V961" "V962" "V963" "V964" "V965" "V966" "V967" "V968" "V969" "V970" "V971" "V972" "V973" "V974" "V975" "V976" "V977" "V978" "V979" "V980" "V981" "V982" "V983" "V984" "V985" "V986" "V987" "V988" "V989" "V990" "V991" "V992" "V993" "V994" "V995" "V996" "V997" "V998" "V999" "V1000" "V1001" "V1002" "V1003" "V1004" "V1005" "V1006" "V1007" "V1008" "V1009" "V1010" "V1011" "V1012" "V1013" "V1014" "V1015" "V1016" "V1017" "V1018" "V1019" "V1020" "V1021" "V1022" "V1023" "V1024" "V1025" "V1026" "V1027" "V1028" "V1029" "V1030" "V1031" "V1032" "V1033" "V1034" "V1035" "V1036" "V1037" "V1038" "V1039" "V1040" "V1041" "V1042" "V1043" "V1044" "V1045" "V1046" "V1047" "V1048" "V1049" "V1050" "V1051" "V1052" "V1053" "V1054" "V1055" "V1056" "V1057" "V1058" "V1059" "V1060" "V1061" "V1062" "V1063" "V1064" "V1065" "V1066" "V1067" "V1068" "V1069" "V1070" "V1071" "V1072" "V1073" "V1074" "V1075" "V1076" "V1077" "V1078" "V1079" "V1080" "V1081" "V1082" "V1083" "V1084" "V1085" "V1086" "V1087" "V1088" "V1089" "V1090" "V1091" "V1092" "V1093" "V1094" "V1095" "V1096" "V1097" "V1098" "V1099" "V1100" "V1101" "V1102" "V1103" "V1104" "V1105" "V1106" "V1107" "V1108" "V1109" "V1110" "V1111" "V1112" "V1113" "V1114" "V1115" "V1116" "V1117" "V1118" "V1119" "V1120" "V1121" "V1122" "V1123" "V1124" "V1125" "V1126" "V1127" "V1128" "V1129" "V1130" "V1131" "V1132" "V1133" "V1134" "V1135" "V1136" "V1137" "V1138" "V1139" "V1140" "V1141" "V1142" "V1143" "V1144" "V1145" "V1146" "V1147" "V1148" "V1149" "V1150" "V1151" "V1152" "V1153" "V1154" "V1155" "V1156" "V1157" "V1158" "V1159" "V1160" "V1161" "V1162" "V1163" "V1164" "V1165" "V1166" "V1167" "V1168" "V1169" "V1170" "V1171" "V1172" "V1173" "V1174" "V1175" "V1176" "V1177" "V1178" "V1179" "V1180" "V1181" "V1182" "V1183" "V1184" "V1185" "V1186" "V1187" "V1188" "V1189" "V1190" "V1191" "V1192" "V1193" "V1194" "V1195" "V1196" "V1197" "V1198" "V1199" "V1200" "V1201" "V1202" "V1203" "V1204" "V1205" "V1206" "V1207" "V1208" "V1209" "V1210" "V1211" "V1212" "V1213" "V1214" "V1215" "V1216" "V1217" "V1218" "V1219" "V1220" "V1221" "V1222" "V1223" "V1224" "V1225" "V1226" "V1227" "V1228" "V1229" "V1230" "V1231" "V1232" "V1233" "V1234" "V1235" "V1236" "V1237" "V1238" "V1239" "V1240" "V1241" "V1242" "V1243" "V1244" "V1245" "V1246" "V1247" "V1248" "V1249" "V1250" "V1251" "V1252" "V1253" "V1254" "V1255" "V1256" "V1257" "V1258" "V1259" "V1260" "V1261" "V1262" "V1263" "V1264" "V1265" "V1266" "V1267" "V1268" "V1269" "V1270" "V1271" "V1272" "V1273" "V1274" "V1275" "V1276" "V1277" "V1278" "V1279" "V1280" "V1281" "V1282" "V1283" "V1284" "V1285" "V1286" "V1287" "V1288" "V1289" "V1290" "V1291" "V1292" "V1293" "V1294" "V1295" "V1296" "V1297" "V1298" "V1299" "V1300" "V1301" "V1302" "V1303" "V1304" "V1305" "V1306" "V1307" "V1308" "V1309" "V1310" "V1311" "V1312" "V1313" "V1314" "V1315" "V1316" "V1317" "V1318" "V1319" "V1320" "V1321" "V1322" "V1323" "V1324" "V1325" "V1326" "V1327" "V1328" "V1329" "V1330" "V1331" "V1332" "V1333" "V1334" "V1335" "V1336" "V1337" "V1338" "V1339" "V1340" "V1341" "V1342" "V1343" "V1344" "V1345" "V1346" "V1347" "V1348" "V1349" "V1350" "V1351" "V1352" "V1353" "V1354" "V1355" "V1356" "V1357" "V1358" "V1359" "V1360" "V1361" "V1362" "V1363" "V1364" "V1365" "V1366" "V1367" "V1368" "V1369" "V1370" "V1371" "V1372" "V1373" "V1374" "V1375" "V1376" "V1377" "V1378" "V1379" "V1380" "V1381" "V1382" "V1383" "V1384" "V1385" "V1386" "V1387" "V1388" "V1389" "V1390" "V1391" "V1392" "V1393" "V1394" "V1395" "V1396" "V1397" "V1398" "V1399" "V1400" "V1401" "V1402" "V1403" "V1404" "V1405" "V1406" "V1407" "V1408" "V1409" "V1410" "V1411" "V1412" "V1413" "V1414" "V1415" "V1416" "V1417" "V1418" "V1419" "V1420" "V1421" "V1422" "V1423" "V1424" "V1425" "V1426" "V1427" "V1428" "V1429" "V1430" "V1431" "V1432" "V1433" "V1434" "V1435" "V1436" "V1437" "V1438" "V1439" "V1440" "V1441" "V1442" "V1443" "V1444" "V1445" "V1446" "V1447" "V1448" "V1449" "V1450" "V1451" "V1452" "V1453" "V1454" "V1455" "V1456" "V1457" "V1458" "V1459" "V1460" "V1461" "V1462" "V1463" "V1464" "V1465" "V1466" "V1467" "V1468" "V1469" "V1470" "V1471" "V1472" "V1473" "V1474" "V1475" "V1476" "V1477" "V1478" "V1479" "V1480" "V1481" "V1482" "V1483" "V1484" "V1485" "V1486" "V1487" "V1488" "V1489" "V1490" "V1491" "V1492" "V1493" "V1494" "V1495" "V1496" "V1497" "V1498" "V1499" "V1500" "V1501" "V1502" "V1503" "V1504" "V1505" "V1506" "V1507" "V1508" "V1509" "V1510" "V1511" "V1512" "V1513" "V1514" "V1515" "V1516" "V1517" "V1518" "V1519" "V1520" "V1521" "V1522" "V1523" "V1524" "V1525" "V1526" "V1527" "V1528" "V1529" "V1530" "V1531" "V1532" "V1533" "V1534" "V1535" "V1536" "V1537" "V1538" "V1539" "V1540" "V1541" "V1542" "V1543" "V1544" "V1545" "V1546" "V1547" "V1548" "V1549" "V1550" "V1551" "V1552" "V1553" "V1554" "V1555" "V1556" "V1557" "V1558" "V1559" "V1560" "V1561" "V1562" "V1563" "V1564" "V1565" "V1566" "V1567" "V1568" "V1569" "V1570" "V1571" "V1572" "V1573" "V1574" "V1575" "V1576" "V1577" "V1578" "V1579" "V1580" "V1581" "V1582" "V1583" "V1584" "V1585" "V1586" "V1587" "V1588" "V1589" "V1590" "V1591" "V1592" "V1593" "V1594" "V1595" "V1596" "V1597" "V1598" "V1599" "V1600" "V1601" "V1602" "V1603" "V1604" "V1605" "V1606" "V1607" "V1608" "V1609" "V1610" "V1611" "V1612" "V1613" "V1614" "V1615" "V1616" "V1617" "V1618" "V1619" "V1620" "V1621" "V1622" "V1623" "V1624" "V1625" "V1626" "V1627" "V1628" "V1629" "V1630" "V1631" "V1632" "V1633" "V1634" "V1635" "V1636" "V1637" "V1638" "V1639" "V1640" "V1641" "V1642" "V1643" "V1644" "V1645" "V1646" "V1647" "V1648" "V1649" "V1650" "V1651" "V1652" "V1653" "V1654" "V1655" "V1656" "V1657" "V1658" "V1659" "V1660" "V1661" "V1662" "V1663" "V1664" "V1665" "V1666" "V1667" "V1668" "V1669" "V1670" "V1671" "V1672" "V1673" "V1674" "V1675" "V1676" "V1677" "V1678" "V1679" "V1680" "V1681" "V1682" "V1683" "V1684" "V1685" "V1686" "V1687" "V1688" "V1689" "V1690" "V1691" "V1692" "V1693" "V1694" "V1695" "V1696" "V1697" "V1698" "V1699" "V1700" "V1701" "V1702" "V1703" "V1704" "V1705" "V1706" "V1707" "V1708" "V1709" "V1710" "V1711" "V1712" "V1713" "V1714" "V1715" "V1716" "V1717" "V1718" "V1719" "V1720" "V1721" "V1722" "V1723" "V1724" "V1725" "V1726" "V1727" "V1728" "V1729" "V1730" "V1731" "V1732" "V1733" "V1734" "V1735" "V1736" "V1737" "V1738" "V1739" "V1740" "V1741" "V1742" "V1743" "V1744" "V1745" "V1746" "V1747" "V1748" "V1749" "V1750" "V1751" "V1752" "V1753" "V1754" "V1755" "V1756" "V1757" "V1758" "V1759" "V1760" "V1761" "V1762" "V1763" "V1764" "V1765" "V1766" "V1767" "V1768" "V1769" "V1770" "V1771" "V1772" "V1773" "V1774" "V1775" "V1776" "V1777" "V1778" "V1779" "V1780" "V1781" "V1782" "V1783" "V1784" "V1785" "V1786" "V1787" "V1788" "V1789" "V1790" "V1791" "V1792" "V1793" "V1794" "V1795" "V1796" "V1797" "V1798" "V1799" "V1800" "V1801" "V1802" "V1803" "V1804" "V1805" "V1806" "V1807" "V1808" "V1809" "V1810" "V1811" "V1812" "V1813" "V1814" "V1815" "V1816" "V1817" "V1818" "V1819" "V1820" "V1821" "V1822" "V1823" "V1824" "V1825" "V1826" "V1827" "V1828" "V1829" "V1830" "V1831" "V1832" "V1833" "V1834" "V1835" "V1836" "V1837" "V1838" "V1839" "V1840" "V1841" "V1842" "V1843" "V1844" "V1845" "V1846" "V1847" "V1848" "V1849" "V1850" "V1851" "V1852" "V1853" "V1854" "V1855" "V1856" "V1857" "V1858" "V1859" "V1860" "V1861" "V1862" "V1863" "V1864" "V1865" "V1866" "V1867" "V1868" "V1869" "V1870" "V1871" "V1872" "V1873" "V1874" "V1875" "V1876" "V1877" "V1878" "V1879" "V1880" "V1881" "V1882" "V1883" "V1884" "V1885" "V1886" "V1887" "V1888" "V1889" "V1890" "V1891" "V1892" "V1893" "V1894" "V1895" "V1896" "V1897" "V1898" "V1899" "V1900" "V1901" "V1902" "V1903" "V1904" "V1905" "V1906" "V1907" "V1908" "V1909" "V1910" "V1911" "V1912" "V1913" "V1914" "V1915" "V1916" "V1917" "V1918" "V1919" "V1920" "V1921" "V1922" "V1923" "V1924" "V1925" "V1926" "V1927" "V1928" "V1929" "V1930" "V1931" "V1932" "V1933" "V1934" "V1935" "V1936" "V1937" "V1938" "V1939" "V1940" "V1941" "V1942" "V1943" "V1944" "V1945" "V1946" "V1947" "V1948" "V1949" "V1950" "V1951" "V1952" "V1953" "V1954" "V1955" "V1956" "V1957" "V1958" "V1959" "V1960" "V1961" "V1962" "V1963" "V1964" "V1965" "V1966" "V1967" "V1968" "V1969" "V1970" "V1971" "V1972" "V1973" "V1974" "V1975" "V1976" "V1977" "V1978" "V1979" "V1980" "V1981" "V1982" "V1983" "V1984" "V1985" "V1986" "V1987" "V1988" "V1989" "V1990" "V1991" "V1992" "V1993" "V1994" "V1995" "V1996" "V1997" "V1998" "V1999" "V2000" "V2001" "V2002" "V2003" "V2004" "V2005" "V2006" "V2007" "V2008" "V2009" "V2010" "V2011" "V2012" "V2013" "V2014" "V2015" "V2016" "V2017" "V2018" "V2019" "V2020" "V2021" "V2022" "V2023" "V2024" "V2025" "V2026" "V2027" "V2028" "V2029" "V2030" "V2031" "V2032" "V2033" "V2034" "V2035" "V2036" "V2037" "V2038" "V2039" "V2040" "V2041" "V2042" "V2043" "V2044" "V2045" "V2046" "V2047" "V2048" "V2049" "V2050" "V2051" "V2052" "V2053" "V2054" "V2055" "V2056" "V2057" "V2058" "V2059" "V2060" "V2061" "V2062" "V2063" "V2064" "V2065" "V2066" "V2067" "V2068" "V2069" "V2070" "V2071" "V2072" "V2073" "V2074" "V2075" "V2076" "V2077" "V2078" "V2079" "V2080" "V2081" "V2082" "V2083" "V2084" "V2085" "V2086" "V2087" "V2088" "V2089" "V2090" "V2091" "V2092" "V2093" "V2094" "V2095" "V2096" "V2097" "V2098" "V2099" "V2100" "V2101" "V2102" "V2103" "V2104" "V2105" "V2106" "V2107" "V2108" "V2109" "V2110" "V2111" "V2112" "V2113" "V2114" "V2115" "V2116" "V2117" "V2118" "V2119" "V2120" "V2121" "V2122" "V2123" "V2124" "V2125" "V2126" "V2127" "V2128" "V2129" "V2130" "V2131" "V2132" "V2133" "V2134" "V2135" "V2136" "V2137" "V2138" "V2139" "V2140" "V2141" "V2142" "V2143" "V2144" "V2145" "V2146" "V2147" "V2148" "V2149" "V2150" "V2151" "V2152" "V2153" "V2154" "V2155" "V2156" "V2157" "V2158" "V2159" "V2160" "V2161" "V2162" "V2163" "V2164" "V2165" "V2166" "V2167" "V2168" "V2169" "V2170" "V2171" "V2172" "V2173" "V2174" "V2175" "V2176" "V2177" "V2178" "V2179" "V2180" "V2181" "V2182" "V2183" "V2184" "V2185" "V2186" "V2187" "V2188" "V2189" "V2190" "V2191" "V2192" "V2193" "V2194" "V2195" "V2196" "V2197" "V2198" "V2199" "V2200" "V2201" "V2202" "V2203" "V2204" "V2205" "V2206" "V2207" "V2208" "V2209" "V2210" "V2211" "V2212" "V2213" "V2214" "V2215" "V2216" "V2217" "V2218" "V2219" "V2220" "V2221" "V2222" "V2223" "V2224" "V2225" "V2226" "V2227" "V2228" "V2229" "V2230" "V2231" "V2232" "V2233" "V2234" "V2235" "V2236" "V2237" "V2238" "V2239" "V2240" "V2241" "V2242" "V2243" "V2244" "V2245" "V2246" "V2247" "V2248" "V2249" "V2250" "V2251" "V2252" "V2253" "V2254" "V2255" "V2256" "V2257" "V2258" "V2259" "V2260" "V2261" "V2262" "V2263" "V2264" "V2265" "V2266" "V2267" "V2268" "V2269" "V2270" "V2271" "V2272" "V2273" "V2274" "V2275" "V2276" "V2277" "V2278" "V2279" "V2280" "V2281" "V2282" "V2283" "V2284" "V2285" "V2286" "V2287" "V2288" "V2289" "V2290" "V2291" "V2292" "V2293" "V2294" "V2295" "V2296" "V2297" "V2298" "V2299" "V2300" "V2301" "V2302" "V2303" "V2304" "V2305" "V2306" "V2307" "V2308" "V2309" "V2310" "V2311" "V2312" "V2313" "V2314" "V2315" "V2316" "V2317" "V2318" "V2319" "V2320" "V2321" "V2322" "V2323" "V2324" "V2325" "V2326" "V2327" "V2328" "V2329" "V2330" "V2331" "V2332" "V2333" "V2334" "V2335" "V2336" "V2337" "V2338" "V2339" "V2340" "V2341" "V2342" "V2343" "V2344" "V2345" "V2346" "V2347" "V2348" "V2349" "V2350" "V2351" "V2352" "V2353" "V2354" "V2355" "V2356" "V2357" "V2358" "V2359" "V2360" "V2361" "V2362" "V2363" "V2364" "V2365" "V2366" "V2367" "V2368" "V2369" "V2370" "V2371" "V2372" "V2373" "V2374" "V2375" "V2376" "V2377" "V2378" "V2379" "V2380" "V2381" "V2382" "V2383" "V2384" "V2385" "V2386" "V2387" "V2388" "V2389" "V2390" "V2391" "V2392" "V2393" "V2394" "V2395" "V2396" "V2397" "V2398" "V2399" "V2400" "V2401" "V2402" "V2403" "V2404" "V2405" "V2406" "V2407" "V2408" "V2409" "V2410" "V2411" "V2412" "V2413" "V2414" "V2415" "V2416" "V2417" "V2418" "V2419" "V2420" "V2421" "V2422" "V2423" "V2424" "V2425" "V2426" "V2427" "V2428" "V2429" "V2430" "V2431" "V2432" "V2433" "V2434" "V2435" "V2436" "V2437" "V2438" "V2439" "V2440" "V2441" "V2442" "V2443" "V2444" "V2445" "V2446" "V2447" "V2448" "V2449" "V2450" "V2451" "V2452" "V2453" "V2454" "V2455" "V2456" "V2457" "V2458" "V2459" "V2460" "V2461" "V2462" "V2463" "V2464" "V2465" "V2466" "V2467" "V2468" "V2469" "V2470" "V2471" "V2472" "V2473" "V2474" "V2475" "V2476" "V2477" "V2478" "V2479" "V2480" "V2481" "V2482" "V2483" "V2484" "V2485" "V2486" "V2487" "V2488" "V2489" "V2490" "V2491" "V2492" "V2493" "V2494" "V2495" "V2496" "V2497" "V2498" "V2499" "V2500" "V2501" "V2502" "V2503" "V2504" "V2505" "V2506" "V2507" "V2508" "V2509" "V2510" "V2511" "V2512" "V2513" "V2514" "V2515" "V2516" "V2517" "V2518" "V2519" "V2520" "V2521" "V2522" "V2523" "V2524" "V2525" "V2526" "V2527" "V2528" "V2529" "V2530" "V2531" "V2532" "V2533" "V2534" "V2535" "V2536" "V2537" "V2538" "V2539" "V2540" "V2541" "V2542" "V2543" "V2544" "V2545" "V2546" "V2547" "V2548" "V2549" "V2550" "V2551" "V2552" "V2553" "V2554" "V2555" "V2556" "V2557" "V2558" "V2559" "V2560" "V2561" "V2562" "V2563" "V2564" "V2565" "V2566" "V2567" "V2568" "V2569" "V2570" "V2571" "V2572" "V2573" "V2574" "V2575" "V2576" "V2577" "V2578" "V2579" "V2580" "V2581" "V2582" "V2583" "V2584" "V2585" "V2586" "V2587" "V2588" "V2589" "V2590" "V2591" "V2592" "V2593" "V2594" "V2595" "V2596" "V2597" "V2598" "V2599" "V2600" "V2601" "V2602" "V2603" "V2604" "V2605" "V2606" "V2607" "V2608" "V2609" "V2610" "V2611" "V2612" "V2613" "V2614" "V2615" "V2616" "V2617" "V2618" "V2619" "V2620" "V2621" "V2622" "V2623" "V2624" "V2625" "V2626" "V2627" "V2628" "V2629" "V2630" "V2631" "V2632" "V2633" "V2634" "V2635" "V2636" "V2637" "V2638" "V2639" "V2640" "V2641" "V2642" "V2643" "V2644" "V2645" "V2646" "V2647" "V2648" "V2649" "V2650" "V2651" "V2652" "V2653" "V2654" "V2655" "V2656" "V2657" "V2658" "V2659" "V2660" "V2661" "V2662" "V2663" "V2664" "V2665" "V2666" "V2667" "V2668" "V2669" "V2670" "V2671" "V2672" "V2673" "V2674" "V2675" "V2676" "V2677" "V2678" "V2679" "V2680" "V2681" "V2682" "V2683" "V2684" "V2685" "V2686" "V2687" "V2688" "V2689" "V2690" "V2691" "V2692" "V2693" "V2694" "V2695" "V2696" "V2697" "V2698" "V2699" "V2700" "V2701" "V2702" "V2703" "V2704" "V2705" "V2706" "V2707" "V2708" "V2709" "V2710" "V2711" "V2712" "V2713" "V2714" "V2715" "V2716" "V2717" "V2718" "V2719" "V2720" "V2721" "V2722" "V2723" "V2724" "V2725" "V2726" "V2727" "V2728" "V2729" "V2730" "V2731" "V2732" "V2733" "V2734" "V2735" "V2736" "V2737" "V2738" "V2739" "V2740" "V2741" "V2742" "V2743" "V2744" "V2745" "V2746" "V2747" "V2748" "V2749" "V2750" "V2751" "V2752" "V2753" "V2754" "V2755" "V2756" "V2757" "V2758" "V2759" "V2760" "V2761" "V2762" "V2763" "V2764" "V2765" "V2766" "V2767" "V2768" "V2769" "V2770" "V2771" "V2772" "V2773" "V2774" "V2775" "V2776" "V2777" "V2778" "V2779" "V2780" "V2781" "V2782" "V2783" "V2784" "V2785" "V2786" "V2787" "V2788" "V2789" "V2790" "V2791" "V2792" "V2793" "V2794" "V2795" "V2796" "V2797" "V2798" "V2799" "V2800" "V2801" "V2802" "V2803" "V2804" "V2805" "V2806" "V2807" "V2808" "V2809" "V2810" "V2811" "V2812" "V2813" "V2814" "V2815" "V2816" "V2817" "V2818" "V2819" "V2820" "V2821" "V2822" "V2823" "V2824" "V2825" "V2826" "V2827" "V2828" "V2829" "V2830" "V2831" "V2832" "V2833" "V2834" "V2835" "V2836" "V2837" "V2838" "V2839" "V2840" "V2841" "V2842" "V2843" "V2844" "V2845" "V2846" "V2847" "V2848" "V2849" "V2850" "V2851" "V2852" "V2853" "V2854" "V2855" "V2856" "V2857" "V2858" "V2859" "V2860" "V2861" "V2862" "V2863" "V2864" "V2865" "V2866" "V2867" "V2868" "V2869" "V2870" "V2871" "V2872" "V2873" "V2874" "V2875" "V2876" "V2877" "V2878" "V2879" "V2880" "V2881" "V2882" "V2883" "V2884" "V2885" "V2886" "V2887" "V2888" "V2889" "V2890" "V2891" "V2892" "V2893" "V2894" "V2895" "V2896" "V2897" "V2898" "V2899" "V2900" "V2901" "V2902" "V2903" "V2904" "V2905" "V2906" "V2907" "V2908" "V2909" "V2910" "V2911" "V2912" "V2913" "V2914" "V2915" "V2916" "V2917" "V2918" "V2919" "V2920" "V2921" "V2922" "V2923" "V2924" "V2925" "V2926" "V2927" "V2928" "V2929" "V2930" "V2931" "V2932" "V2933" "V2934" "V2935" "V2936" "V2937" "V2938" "V2939" "V2940" "V2941" "V2942" "V2943" "V2944" "V2945" "V2946" "V2947" "V2948" "V2949" "V2950" "V2951" "V2952" "V2953" "V2954" "V2955" "V2956" "V2957" "V2958" "V2959" "V2960" "V2961" "V2962" "V2963" "V2964" "V2965" "V2966" "V2967" "V2968" "V2969" "V2970" "V2971" "V2972" "V2973" "V2974" "V2975" "V2976" "V2977" "V2978" "V2979" "V2980" "V2981" "V2982" "V2983" "V2984" "V2985" "V2986" "V2987" "V2988" "V2989" "V2990" "V2991" "V2992" "V2993" "V2994" "V2995" "V2996" "V2997" "V2998" "V2999" "V3000" "V3001" "V3002" "V3003" "V3004" "V3005" "V3006" "V3007" "V3008" "V3009" "V3010" "V3011" "V3012" "V3013" "V3014" "V3015" "V3016" "V3017" "V3018" "V3019" "V3020" "V3021" "V3022" "V3023" "V3024" "V3025" "V3026" "V3027" "V3028" "V3029" "V3030" "V3031" "V3032" "V3033" "V3034" "V3035" "V3036" "V3037" "V3038" "V3039" "V3040" "V3041" "V3042" "V3043" "V3044" "V3045" "V3046" "V3047" "V3048" "V3049" "V3050" "V3051" "V3052" "V3053" "V3054" "V3055" "V3056" "V3057" "V3058" "V3059" "V3060" "V3061" "V3062" "V3063" "V3064" "V3065" "V3066" "V3067" "V3068" "V3069" "V3070" "V3071" "V3072" "V3073" "V3074" "V3075" "V3076" "V3077" "V3078" "V3079" "V3080" "V3081" "V3082" "V3083" "V3084" "V3085" "V3086" "V3087" "V3088" "V3089" "V3090" "V3091" "V3092" "V3093" "V3094" "V3095" "V3096" "V3097" "V3098" "V3099" "V3100" "V3101" "V3102" "V3103" "V3104" "V3105" "V3106" "V3107" "V3108" "V3109" "V3110" "V3111" "V3112" "V3113" "V3114" "V3115" "V3116" "V3117" "V3118" "V3119" "V3120" "V3121" "V3122" "V3123" "V3124" "V3125" "V3126" "V3127" "V3128" "V3129" "V3130" "V3131" "V3132" "V3133" "V3134" "V3135" "V3136" "V3137" "V3138" "V3139" "V3140" "V3141" "V3142" "V3143" "V3144" "V3145" "V3146" "V3147" "V3148" "V3149" "V3150" "V3151" "V3152" "V3153" "V3154" "V3155" "V3156" "V3157" "V3158" "V3159" "V3160" "V3161" "V3162" "V3163" "V3164" "V3165" "V3166" "V3167" "V3168" "V3169" "V3170" "V3171" "V3172" "V3173" "V3174" "V3175" "V3176" "V3177" "V3178" "V3179" "V3180" "V3181" "V3182" "V3183" "V3184" "V3185" "V3186" "V3187" "V3188" "V3189" "V3190" "V3191" "V3192" "V3193" "V3194" "V3195" "V3196" "V3197" "V3198" "V3199" "V3200" "V3201" "V3202" "V3203" "V3204" "V3205" "V3206" "V3207" "V3208" "V3209" "V3210" "V3211" "V3212" "V3213" "V3214" "V3215" "V3216" "V3217" "V3218" "V3219" "V3220" "V3221" "V3222" "V3223" "V3224" "V3225" "V3226" "V3227" "V3228" "V3229" "V3230" "V3231" "V3232" "V3233" "V3234" "V3235" "V3236" "V3237" "V3238" "V3239" "V3240" "V3241" "V3242" "V3243" "V3244" "V3245" "V3246" "V3247" "V3248" "V3249" "V3250" "V3251" "V3252" "V3253" "V3254" "V3255" "V3256" "V3257" "V3258" "V3259" "V3260" "V3261" "V3262" "V3263" "V3264" "V3265" "V3266" "V3267" "V3268" "V3269" "V3270" "V3271" "V3272" "V3273" "V3274" "V3275" "V3276" "V3277" "V3278" "V3279" "V3280" "V3281" "V3282" "V3283" "V3284" "V3285" "V3286" "V3287" "V3288" "V3289" "V3290" "V3291" "V3292" "V3293" "V3294" "V3295" "V3296" "V3297" "V3298" "V3299" "V3300" "V3301" "V3302" "V3303" "V3304" "V3305" "V3306" "V3307" "V3308" "V3309" "V3310" "V3311" "V3312" "V3313" "V3314" "V3315" "V3316" "V3317" "V3318" "V3319" "V3320" "V3321" "V3322" "V3323" "V3324" "V3325" "V3326" "V3327" "V3328" "V3329" "V3330" "V3331" "V3332" "V3333" "V3334" "V3335" "V3336" "V3337" "V3338" "V3339" "V3340" "V3341" "V3342" "V3343" "V3344" "V3345" "V3346" "V3347" "V3348" "V3349" "V3350" "V3351" "V3352" "V3353" "V3354" "V3355" "V3356" "V3357" "V3358" "V3359" "V3360" "V3361" "V3362" "V3363" "V3364" "V3365" "V3366" "V3367" "V3368" "V3369" "V3370" "V3371" "V3372" "V3373" "V3374" "V3375" "V3376" "V3377" "V3378" "V3379" "V3380" "V3381" "V3382" "V3383" "V3384" "V3385" "V3386" "V3387" "V3388" "V3389" "V3390" "V3391" "V3392" "V3393" "V3394" "V3395" "V3396" "V3397" "V3398" "V3399" "V3400" "V3401" "V3402" "V3403" "V3404" "V3405" "V3406" "V3407" "V3408" "V3409" "V3410" "V3411" "V3412" "V3413" "V3414" "V3415" "V3416" "V3417" "V3418" "V3419" "V3420" "V3421" "V3422" "V3423" "V3424" "V3425" "V3426" "V3427" "V3428" "V3429" "V3430" "V3431" "V3432" "V3433" "V3434" "V3435" "V3436" "V3437" "V3438" "V3439" "V3440" "V3441" "V3442" "V3443" "V3444" "V3445" "V3446" "V3447" "V3448" "V3449" "V3450" "V3451" "V3452" "V3453" "V3454" "V3455" "V3456" "V3457" "V3458" "V3459" "V3460" "V3461" "V3462" "V3463" "V3464" "V3465" "V3466" "V3467" "V3468" "V3469" "V3470" "V3471" "V3472" "V3473" "V3474" "V3475" "V3476" "V3477" "V3478" "V3479" "V3480" "V3481" "V3482" "V3483" "V3484" "V3485" "V3486" "V3487" "V3488" "V3489" "V3490" "V3491" "V3492" "V3493" "V3494" "V3495" "V3496" "V3497" "V3498" "V3499" "V3500" "V3501" "V3502" "V3503" "V3504" "V3505" "V3506" "V3507" "V3508" "V3509" "V3510" "V3511" "V3512" "V3513" "V3514" "V3515" "V3516" "V3517" "V3518" "V3519" "V3520" "V3521" "V3522" "V3523" "V3524" "V3525" "V3526" "V3527" "V3528" "V3529" "V3530" "V3531" "V3532" "V3533" "V3534" "V3535" "V3536" "V3537" "V3538" "V3539" "V3540" "V3541" "V3542" "V3543" "V3544" "V3545" "V3546" "V3547" "V3548" "V3549" "V3550" "V3551" "V3552" "V3553" "V3554" "V3555" "V3556" "V3557" "V3558" "V3559" "V3560" "V3561" "V3562" "V3563" "V3564" "V3565" "V3566" "V3567" "V3568" "V3569" "V3570" "V3571" "V3572" "V3573" "V3574" "V3575" "V3576" "V3577" "V3578" "V3579" "V3580" "V3581" "V3582" "V3583" "V3584" "V3585" "V3586" "V3587" "V3588" "V3589" "V3590" "V3591" "V3592" "V3593" "V3594" "V3595" "V3596" "V3597" "V3598" "V3599" "V3600" "V3601" "V3602" "V3603" "V3604" "V3605" "V3606" "V3607" "V3608" "V3609" "V3610" "V3611" "V3612" "V3613" "V3614" "V3615" "V3616" "V3617" "V3618" "V3619" "V3620" "V3621" "V3622" "V3623" "V3624" "V3625" "V3626" "V3627" "V3628" "V3629" "V3630" "V3631" "V3632" "V3633" "V3634" "V3635" "V3636" "V3637" "V3638" "V3639" "V3640" "V3641" "V3642" "V3643" "V3644" "V3645" "V3646" "V3647" "V3648" "V3649" "V3650" "V3651" "V3652" "V3653" "V3654" "V3655" "V3656" "V3657" "V3658" "V3659" "V3660" "V3661" "V3662" "V3663" "V3664" "V3665" "V3666" "V3667" "V3668" "V3669" "V3670" "V3671" "V3672" "V3673" "V3674" "V3675" "V3676" "V3677" "V3678" "V3679" "V3680" "V3681" "V3682" "V3683" "V3684" "V3685" "V3686" "V3687" "V3688" "V3689" "V3690" "V3691" "V3692" "V3693" "V3694" "V3695" "V3696" "V3697" "V3698" "V3699" "V3700" "V3701" "V3702" "V3703" "V3704" "V3705" "V3706" "V3707" "V3708" "V3709" "V3710" "V3711" "V3712" "V3713" "V3714" "V3715" "V3716" "V3717" "V3718" "V3719" "V3720" "V3721" "V3722" "V3723" "V3724" "V3725" "V3726" "V3727" "V3728" "V3729" "V3730" "V3731" "V3732" "V3733" "V3734" "V3735" "V3736" "V3737" "V3738" "V3739" "V3740" "V3741" "V3742" "V3743" "V3744" "V3745" "V3746" "V3747" "V3748" "V3749" "V3750" "V3751" "V3752" "V3753" "V3754" "V3755" "V3756" "V3757" "V3758" "V3759" "V3760" "V3761" "V3762" "V3763" "V3764" "V3765" "V3766" "V3767" "V3768" "V3769" "V3770" "V3771" "V3772" "V3773" "V3774" "V3775" "V3776" "V3777" "V3778" "V3779" "V3780" "V3781" "V3782" "V3783" "V3784" "V3785" "V3786" "V3787" "V3788" "V3789" "V3790" "V3791" "V3792" "V3793" "V3794" "V3795" "V3796" "V3797" "V3798" "V3799" "V3800" "V3801" "V3802" "V3803" "V3804" "V3805" "V3806" "V3807" "V3808" "V3809" "V3810" "V3811" "V3812" "V3813" "V3814" "V3815" "V3816" "V3817" "V3818" "V3819" "V3820" "V3821" "V3822" "V3823" "V3824" "V3825" "V3826" "V3827" "V3828" "V3829" "V3830" "V3831" "V3832" "V3833" "V3834" "V3835" "V3836" "V3837" "V3838" "V3839" "V3840" "V3841" "V3842" "V3843" "V3844" "V3845" "V3846" "V3847" "V3848" "V3849" "V3850" "V3851" "V3852" "V3853" "V3854" "V3855" "V3856" "V3857" "V3858" "V3859" "V3860" "V3861" "V3862" "V3863" "V3864" "V3865" "V3866" "V3867" "V3868" "V3869" "V3870" "V3871" "V3872" "V3873" "V3874" "V3875" "V3876" "V3877" "V3878" "V3879" "V3880" "V3881" "V3882" "V3883" "V3884" "V3885" "V3886" "V3887" "V3888" "V3889" "V3890" "V3891" "V3892" "V3893" "V3894" "V3895" "V3896" "V3897" "V3898" "V3899" "V3900" "V3901" "V3902" "V3903" "V3904" "V3905" "V3906" "V3907" "V3908" "V3909" "V3910" "V3911" "V3912" "V3913" "V3914" "V3915" "V3916" "V3917" "V3918" "V3919" "V3920" "V3921" "V3922" "V3923" "V3924" "V3925" "V3926" "V3927" "V3928" "V3929" "V3930" "V3931" "V3932" "V3933" "V3934" "V3935" "V3936" "V3937" "V3938" "V3939" "V3940" "V3941" "V3942" "V3943" "V3944" "V3945" "V3946" "V3947" "V3948" "V3949" "V3950" "V3951" "V3952" "V3953" "V3954" "V3955" "V3956" "V3957" "V3958" "V3959" "V3960" "V3961" "V3962" "V3963" "V3964" "V3965" "V3966" "V3967" "V3968" "V3969" "V3970" "V3971" "V3972" "V3973" "V3974" "V3975" "V3976" "V3977" "V3978" "V3979" "V3980" "V3981" "V3982" "V3983" "V3984" "V3985" "V3986" "V3987" "V3988" "V3989" "V3990" "V3991" "V3992" "V3993" "V3994" "V3995" "V3996" "V3997" "V3998" "V3999" "V4000" "V4001" "V4002" "V4003" "V4004" "V4005" "V4006" "V4007" "V4008" "V4009" "V4010" "V4011" "V4012" "V4013" "V4014" "V4015" "V4016" "V4017" "V4018" "V4019" "V4020" "V4021" "V4022" "V4023" "V4024" "V4025" "V4026" "V4027" "V4028" "V4029" "V4030" "V4031" "V4032" "V4033" "V4034" "V4035" "V4036" "V4037" "V4038" "V4039" "V4040" "V4041" "V4042" "V4043" "V4044" "V4045" "V4046" "V4047" "V4048" "V4049" "V4050" "V4051" "V4052" "V4053" "V4054" "V4055" "V4056" "V4057" "V4058" "V4059" "V4060" "V4061" "V4062" "V4063" "V4064" "V4065" "V4066" "V4067" "V4068" "V4069" "V4070" "V4071" "V4072" "V4073" "V4074" "V4075" "V4076" "V4077" "V4078" "V4079" "V4080" "V4081" "V4082" "V4083" "V4084" "V4085" "V4086" "V4087" "V4088" "V4089" "V4090" "V4091" "V4092" "V4093" "V4094" "V4095" "V4096" "V4097" "V4098" "V4099" "V4100" "V4101" "V4102" "V4103" "V4104" "V4105" "V4106" "V4107" "V4108" "V4109" "V4110" "V4111" "V4112" "V4113" "V4114" "V4115" "V4116" "V4117" "V4118" "V4119" "V4120" "V4121" "V4122" "V4123" "V4124" "V4125" "V4126" "V4127" "V4128" "V4129" "V4130" "V4131" "V4132" "V4133" "V4134" "V4135" "V4136" "V4137" "V4138" "V4139" "V4140" "V4141" "V4142" "V4143" "V4144" "V4145" "V4146" "V4147" "V4148" "V4149" "V4150" "V4151" "V4152" "V4153" "V4154" "V4155" "V4156" "V4157" "V4158" "V4159" "V4160" "V4161" "V4162" "V4163" "V4164" "V4165" "V4166" "V4167" "V4168" "V4169" "V4170" "V4171" "V4172" "V4173" "V4174" "V4175" "V4176" "V4177" "V4178" "V4179" "V4180" "V4181" "V4182" "V4183" "V4184" "V4185" "V4186" "V4187" "V4188" "V4189" "V4190" "V4191" "V4192" "V4193" "V4194" "V4195" "V4196" "V4197" "V4198" "V4199" "V4200" "V4201" "V4202" "V4203" "V4204" "V4205" "V4206" "V4207" "V4208" "V4209" "V4210" "V4211" "V4212" "V4213" "V4214" "V4215" "V4216" "V4217" "V4218" "V4219" "V4220" "V4221" "V4222" "V4223" "V4224" "V4225" "V4226" "V4227" "V4228" "V4229" "V4230" "V4231" "V4232" "V4233" "V4234" "V4235" "V4236" "V4237" "V4238" "V4239" "V4240" "V4241" "V4242" "V4243" "V4244" "V4245" "V4246" "V4247" "V4248" "V4249" "V4250" "V4251" "V4252" "V4253" "V4254" "V4255" "V4256" "V4257" "V4258" "V4259" "V4260" "V4261" "V4262" "V4263" "V4264" "V4265" "V4266" "V4267" "V4268" "V4269" "V4270" "V4271" "V4272" "V4273" "V4274" "V4275" "V4276" "V4277" "V4278" "V4279" "V4280" "V4281" "V4282" "V4283" "V4284" "V4285" "V4286" "V4287" "V4288" "V4289" "V4290" "V4291" "V4292" "V4293" "V4294" "V4295" "V4296" "V4297" "V4298" "V4299" "V4300" "V4301" "V4302" "V4303" "V4304" "V4305" "V4306" "V4307" "V4308" "V4309" "V4310" "V4311" "V4312" "V4313" "V4314" "V4315" "V4316" "V4317" "V4318" "V4319" "V4320" "V4321" "V4322" "V4323" "V4324" "V4325" "V4326" "V4327" "V4328" "V4329" "V4330" "V4331" "V4332" "V4333" "V4334" "V4335" "V4336" "V4337" "V4338" "V4339" "V4340" "V4341" "V4342" "V4343" "V4344" "V4345" "V4346" "V4347" "V4348" "V4349" "V4350" "V4351" "V4352" "V4353" "V4354" "V4355" "V4356" "V4357" "V4358" "V4359" "V4360" "V4361" "V4362" "V4363" "V4364" "V4365" "V4366" "V4367" "V4368" "V4369" "V4370" "V4371" "V4372" "V4373" "V4374" "V4375" "V4376" "V4377" "V4378" "V4379" "V4380" "V4381" "V4382" "V4383" "V4384" "V4385" "V4386" "V4387" "V4388" "V4389" "V4390" "V4391" "V4392" "V4393" "V4394" "V4395" "V4396" "V4397" "V4398" "V4399" "V4400" "V4401" "V4402" "V4403" "V4404" "V4405" "V4406" "V4407" "V4408" "V4409" "V4410" "V4411" "V4412" "V4413" "V4414" "V4415" "V4416" "V4417" "V4418" "V4419" "V4420" "V4421" "V4422" "V4423" "V4424" "V4425" "V4426" "V4427" "V4428" "V4429" "V4430" "V4431" "V4432" "V4433" "V4434" "V4435" "V4436" "V4437" "V4438" "V4439" "V4440" "V4441" "V4442" "V4443" "V4444" "V4445" "V4446" "V4447" "V4448" "V4449" "V4450" "V4451" "V4452" "V4453" "V4454" "V4455" "V4456" "V4457" "V4458" "V4459" "V4460" "V4461" "V4462" "V4463" "V4464" "V4465" "V4466" "V4467" "V4468" "V4469" "V4470" "V4471" "V4472" "V4473" "V4474" "V4475" "V4476" "V4477" "V4478" "V4479" "V4480" "V4481" "V4482" "V4483" "V4484" "V4485" "V4486" "V4487" "V4488" "V4489" "V4490" "V4491" "V4492" "V4493" "V4494" "V4495" "V4496" "V4497" "V4498" "V4499" "V4500" "V4501" "V4502" "V4503" "V4504" "V4505" "V4506" "V4507" "V4508" "V4509" "V4510" "V4511" "V4512" "V4513" "V4514" "V4515" "V4516" "V4517" "V4518" "V4519" "V4520" "V4521" "V4522" "V4523" "V4524" "V4525" "V4526" "V4527" "V4528" "V4529" "V4530" "V4531" "V4532" "V4533" "V4534" "V4535" "V4536" "V4537" "V4538" "V4539" "V4540" "V4541" "V4542" "V4543" "V4544" "V4545" "V4546" "V4547" "V4548" "V4549" "V4550" "V4551" "V4552" "V4553" "V4554" "V4555" "V4556" "V4557" "V4558" "V4559" "V4560" "V4561" "V4562" "V4563" "V4564" "V4565" "V4566" "V4567" "V4568" "V4569" "V4570" "V4571" "V4572" "V4573" "V4574" "V4575" "V4576" "V4577" "V4578" "V4579" "V4580" "V4581" "V4582" "V4583" "V4584" "V4585" "V4586" "V4587" "V4588" "V4589" "V4590" "V4591" "V4592" "V4593" "V4594" "V4595" "V4596" "V4597" "V4598" "V4599" "V4600" "V4601" "V4602" "V4603" "V4604" "V4605" "V4606" "V4607" "V4608" "V4609" "V4610" "V4611" "V4612" "V4613" "V4614" "V4615" "V4616" "V4617" "V4618" "V4619" "V4620" "V4621" "V4622" "V4623" "V4624" "V4625" "V4626" "V4627" "V4628" "V4629" "V4630" "V4631" "V4632" "V4633" "V4634" "V4635" "V4636" "V4637" "V4638" "V4639" "V4640" "V4641" "V4642" "V4643" "V4644" "V4645" "V4646" "V4647" "V4648" "V4649" "V4650" "V4651" "V4652" "V4653" "V4654" "V4655" "V4656" "V4657" "V4658" "V4659" "V4660" "V4661" "V4662" "V4663" "V4664" "V4665" "V4666" "V4667" "V4668" "V4669" "V4670" "V4671" "V4672" "V4673" "V4674" "V4675" "V4676" "V4677" "V4678" "V4679" "V4680" "V4681" "V4682" "V4683" "V4684" "V4685" "V4686" "V4687" "V4688" "V4689" "V4690" "V4691" "V4692" "V4693" "V4694" "V4695" "V4696" "V4697" "V4698" "V4699" "V4700" "V4701" "V4702" "V4703" "V4704" "V4705" "V4706" "V4707" "V4708" "V4709" "V4710" "V4711" "V4712" "V4713" "V4714" "V4715" "V4716" "V4717" "V4718" "V4719" "V4720" "V4721" "V4722" "V4723" "V4724" "V4725" "V4726" "V4727" "V4728" "V4729" "V4730" "V4731" "V4732" "V4733" "V4734" "V4735" "V4736" "V4737" "V4738" "V4739" "V4740" "V4741" "V4742" "V4743" "V4744" "V4745" "V4746" "V4747" "V4748" "V4749" "V4750" "V4751" "V4752" "V4753" "V4754" "V4755" "V4756" "V4757" "V4758" "V4759" "V4760" "V4761" "V4762" "V4763" "V4764" "V4765" "V4766" "V4767" "V4768" "V4769" "V4770" "V4771" "V4772" "V4773" "V4774" "V4775" "V4776" "V4777" "V4778" "V4779" "V4780" "V4781" "V4782" "V4783" "V4784" "V4785" "V4786" "V4787" "V4788" "V4789" "V4790" "V4791" "V4792" "V4793" "V4794" "V4795" "V4796" "V4797" "V4798" "V4799" "V4800" "V4801" "V4802" "V4803" "V4804" "V4805" "V4806" "V4807" "V4808" "V4809" "V4810" "V4811" "V4812" "V4813" "V4814" "V4815" "V4816" "V4817" "V4818" "V4819" "V4820" "V4821" "V4822" "V4823" "V4824" "V4825" "V4826" "V4827" "V4828" "V4829" "V4830" "V4831" "V4832" "V4833" "V4834" "V4835" "V4836" "V4837" "V4838" "V4839" "V4840" "V4841" "V4842" "V4843" "V4844" "V4845" "V4846" "V4847" "V4848" "V4849" "V4850" "V4851" "V4852" "V4853" "V4854" "V4855" "V4856" "V4857" "V4858" "V4859" "V4860" "V4861" "V4862" "V4863" "V4864" "V4865" "V4866" "V4867" "V4868" "V4869" "V4870" "V4871" "V4872" "V4873" "V4874" "V4875" "V4876" "V4877" "V4878" "V4879" "V4880" "V4881" "V4882" "V4883" "V4884" "V4885" "V4886" "V4887" "V4888" "V4889" "V4890" "V4891" "V4892" "V4893" "V4894" "V4895" "V4896" "V4897" "V4898" "V4899" "V4900" "V4901" "V4902" "V4903" "V4904" "V4905" "V4906" "V4907" "V4908" "V4909" "V4910" "V4911" "V4912" "V4913" "V4914" "V4915" "V4916" "V4917" "V4918" "V4919" "V4920" "V4921" "V4922" "V4923" "V4924" "V4925" "V4926" "V4927" "V4928" "V4929" "V4930" "V4931" "V4932" "V4933" "V4934" "V4935" "V4936" "V4937" "V4938" "V4939" "V4940" "V4941" "V4942" "V4943" "V4944" "V4945" "V4946" "V4947" "V4948" "V4949" "V4950" "V4951" "V4952" "V4953" "V4954" "V4955" "V4956" "V4957" "V4958" "V4959" "V4960" "V4961" "V4962" "V4963" "V4964" "V4965" "V4966" "V4967" "V4968" "V4969" "V4970" "V4971" "V4972" "V4973" "V4974" "V4975" "V4976" "V4977" "V4978" "V4979" "V4980" "V4981" "V4982" "V4983" "V4984" "V4985" "V4986" "V4987" "V4988" "V4989" "V4990" "V4991" "V4992" "V4993" "V4994" "V4995" "V4996" "V4997" "V4998" "V4999" "V5000" "V5001" "V5002" "V5003" "V5004" "V5005" "V5006" "V5007" "V5008" "V5009" "V5010" "V5011" "V5012" "V5013" "V5014" "V5015" "V5016" "V5017" "V5018" "V5019" "V5020" "V5021" "V5022" "V5023" "V5024" "V5025" "V5026" "V5027" "V5028" "V5029" "V5030" "V5031" "V5032" "V5033" "V5034" "V5035" "V5036" "V5037" "V5038" "V5039" "V5040" "V5041" "V5042" "V5043" "V5044" "V5045" "V5046" "V5047" "V5048" "V5049" "V5050" "V5051" "V5052" "V5053" "V5054" "V5055" "V5056" "V5057" "V5058" "V5059" "V5060" "V5061" "V5062" "V5063" "V5064" "V5065" "V5066" "V5067" "V5068" "V5069" "V5070" "V5071" "V5072" "V5073" "V5074" "V5075" "V5076" "V5077" "V5078" "V5079" "V5080" "V5081" "V5082" "V5083" "V5084" "V5085" "V5086" "V5087" "V5088" "V5089" "V5090" "V5091" "V5092" "V5093" "V5094" "V5095" "V5096" "V5097" "V5098" "V5099" "V5100" "V5101" "V5102" "V5103" "V5104" "V5105" "V5106" "V5107" "V5108" "V5109" "V5110" "V5111" "V5112" "V5113" "V5114" "V5115" "V5116" "V5117" "V5118" "V5119" "V5120" "V5121" "V5122" "V5123" "V5124" "V5125" "V5126" "V5127" "V5128" "V5129" "V5130" "V5131" "V5132" "V5133" "V5134" "V5135" "V5136" "V5137" "V5138" "V5139" "V5140" "V5141" "V5142" "V5143" "V5144" "V5145" "V5146" "V5147" "V5148" "V5149" "V5150" "V5151" "V5152" "V5153" "V5154" "V5155" "V5156" "V5157" "V5158" "V5159" "V5160" "V5161" "V5162" "V5163" "V5164" "V5165" "V5166" "V5167" "V5168" "V5169" "V5170" "V5171" "V5172" "V5173" "V5174" "V5175" "V5176" "V5177" "V5178" "V5179" "V5180" "V5181" "V5182" "V5183" "V5184" "V5185" "V5186" "V5187" "V5188" "V5189" "V5190" "V5191" "V5192" "V5193" "V5194" "V5195" "V5196" "V5197" "V5198" "V5199" "V5200" "V5201" "V5202" "V5203" "V5204" "V5205" "V5206" "V5207" "V5208" "V5209" "V5210" "V5211" "V5212" "V5213" "V5214" "V5215" "V5216" "V5217" "V5218" "V5219" "V5220" "V5221" "V5222" "V5223" "V5224" "V5225" "V5226" "V5227" "V5228" "V5229" "V5230" "V5231" "V5232" "V5233" "V5234" "V5235" "V5236" "V5237" "V5238" "V5239" "V5240" "V5241" "V5242" "V5243" "V5244" "V5245" "V5246" "V5247" "V5248" "V5249" "V5250" "V5251" "V5252" "V5253" "V5254" "V5255" "V5256" "V5257" "V5258" "V5259" "V5260" "V5261" "V5262" "V5263" "V5264" "V5265" "V5266" "V5267" "V5268" "V5269" "V5270" "V5271" "V5272" "V5273" "V5274" "V5275" "V5276" "V5277" "V5278" "V5279" "V5280" "V5281" "V5282" "V5283" "V5284" "V5285" "V5286" "V5287" "V5288" "V5289" "V5290" "V5291" "V5292" "V5293" "V5294" "V5295" "V5296" "V5297" "V5298" "V5299" "V5300" "V5301" "V5302" "V5303" "V5304" "V5305" "V5306" "V5307" "V5308" "V5309" "V5310" "V5311" "V5312" "V5313" "V5314" "V5315" "V5316" "V5317" "V5318" "V5319" "V5320" "V5321" "V5322" "V5323" "V5324" "V5325" "V5326" "V5327" "V5328" "V5329" "V5330" "V5331" "V5332" "V5333" "V5334" "V5335" "V5336" "V5337" "V5338" "V5339" "V5340" "V5341" "V5342" "V5343" "V5344" "V5345" "V5346" "V5347" "V5348" "V5349" "V5350" "V5351" "V5352" "V5353" "V5354" "V5355" "V5356" "V5357" "V5358" "V5359" "V5360" "V5361" "V5362" "V5363" "V5364" "V5365" "V5366" "V5367" "V5368" "V5369" "V5370" "V5371" "V5372" "V5373" "V5374" "V5375" "V5376" "V5377" "V5378" "V5379" "V5380" "V5381" "V5382" "V5383" "V5384" "V5385" "V5386" "V5387" "V5388" "V5389" "V5390" "V5391" "V5392" "V5393" "V5394" "V5395" "V5396" "V5397" "V5398" "V5399" "V5400" "V5401" "V5402" "V5403" "V5404" "V5405" "V5406" "V5407" "V5408" "V5409" "V5410" "V5411" "V5412" "V5413" "V5414" "V5415" "V5416" "V5417" "V5418" "V5419" "V5420" "V5421" "V5422" "V5423" "V5424" "V5425" "V5426" "V5427" "V5428" "V5429" "V5430" "V5431" "V5432" "V5433" "V5434" "V5435" "V5436" "V5437" "V5438" "V5439" "V5440" "V5441" "V5442" "V5443" "V5444" "V5445" "V5446" "V5447" "V5448" "V5449" "V5450" "V5451" "V5452" "V5453" "V5454" "V5455" "V5456" "V5457" "V5458" "V5459" "V5460" "V5461" "V5462" "V5463" "V5464" "V5465" "V5466" "V5467" "V5468" "V5469" "V5470" "V5471" "V5472" "V5473" "V5474" "V5475" "V5476" "V5477" "V5478" "V5479" "V5480" "V5481" "V5482" "V5483" "V5484" "V5485" "V5486" "V5487" "V5488" "V5489" "V5490" "V5491" "V5492" "V5493" "V5494" "V5495" "V5496" "V5497" "V5498" "V5499" "V5500" "V5501" "V5502" "V5503" "V5504" "V5505" "V5506" "V5507" "V5508" "V5509" "V5510" "V5511" "V5512" "V5513" "V5514" "V5515" "V5516" "V5517" "V5518" "V5519" "V5520" "V5521" "V5522" "V5523" "V5524" "V5525" "V5526" "V5527" "V5528" "V5529" "V5530" "V5531" "V5532" "V5533" "V5534" "V5535" "V5536" "V5537" "V5538" "V5539" "V5540" "V5541" "V5542" "V5543" "V5544" "V5545" "V5546" "V5547" "V5548" "V5549" "V5550" "V5551" "V5552" "V5553" "V5554" "V5555" "V5556" "V5557" "V5558" "V5559" "V5560" "V5561" "V5562" "V5563" "V5564" "V5565" "V5566" "V5567" "V5568" "V5569" "V5570" "V5571" "V5572" "V5573" "V5574" "V5575" "V5576" "V5577" "V5578" "V5579" "V5580" "V5581" "V5582" "V5583" "V5584" "V5585" "V5586" "V5587" "V5588" "V5589" "V5590" "V5591" "V5592" "V5593" "V5594" "V5595" "V5596" "V5597" "V5598" "V5599" "V5600" "V5601" "V5602" "V5603" "V5604" "V5605" "V5606" "V5607" "V5608" "V5609" "V5610" "V5611" "V5612" "V5613" "V5614" "V5615" "V5616" "V5617" "V5618" "V5619" "V5620" "V5621" "V5622" "V5623" "V5624" "V5625" "V5626" "V5627" "V5628" "V5629" "V5630" "V5631" "V5632" "V5633" "V5634" "V5635" "V5636" "V5637" "V5638" "V5639" "V5640" "V5641" "V5642" "V5643" "V5644" "V5645" "V5646" "V5647" "V5648" "V5649" "V5650" "V5651" "V5652" "V5653" "V5654" "V5655" "V5656" "V5657" "V5658" "V5659" "V5660" "V5661" "V5662" "V5663" "V5664" "V5665" "V5666" "V5667" "V5668" "V5669" "V5670" "V5671" "V5672" "V5673" "V5674" "V5675" "V5676" "V5677" "V5678" "V5679" "V5680" "V5681" "V5682" "V5683" "V5684" "V5685" "V5686" "V5687" "V5688" "V5689" "V5690" "V5691" "V5692" "V5693" "V5694" "V5695" "V5696" "V5697" "V5698" "V5699" "V5700" "V5701" "V5702" "V5703" "V5704" "V5705" "V5706" "V5707" "V5708" "V5709" "V5710" "V5711" "V5712" "V5713" "V5714" "V5715" "V5716" "V5717" "V5718" "V5719" "V5720" "V5721" "V5722" "V5723" "V5724" "V5725" "V5726" "V5727" "V5728" "V5729" "V5730" "V5731" "V5732" "V5733" "V5734" "V5735" "V5736" "V5737" "V5738" "V5739" "V5740" "V5741" "V5742" "V5743" "V5744" "V5745" "V5746" "V5747" "V5748" "V5749" "V5750" "V5751" "V5752" "V5753" "V5754" "V5755" "V5756" "V5757" "V5758" "V5759" "V5760" "V5761" "V5762" "V5763" "V5764" "V5765" "V5766" "V5767" "V5768" "V5769" "V5770" "V5771" "V5772" "V5773" "V5774" "V5775" "V5776" "V5777" "V5778" "V5779" "V5780" "V5781" "V5782" "V5783" "V5784" "V5785" "V5786" "V5787" "V5788" "V5789" "V5790" "V5791" "V5792" "V5793" "V5794" "V5795" "V5796" "V5797" "V5798" "V5799" "V5800" "V5801" "V5802" "V5803" "V5804" "V5805" "V5806" "V5807" "V5808" "V5809" "V5810" "V5811" "V5812" "V5813" "V5814" "V5815" "V5816" "V5817" "V5818" "V5819" "V5820" "V5821" "V5822" "V5823" "V5824" "V5825" "V5826" "V5827" "V5828" "V5829" "V5830" "V5831" "V5832" "V5833" "V5834" "V5835" "V5836" "V5837" "V5838" "V5839" "V5840" "V5841" "V5842" "V5843" "V5844" "V5845" "V5846" "V5847" "V5848" "V5849" "V5850" "V5851" "V5852" "V5853" "V5854" "V5855" "V5856" "V5857" "V5858" "V5859" "V5860" "V5861" "V5862" "V5863" "V5864" "V5865" "V5866" "V5867" "V5868" "V5869" "V5870" "V5871" "V5872" "V5873" "V5874" "V5875" "V5876" "V5877" "V5878" "V5879" "V5880" "V5881" "V5882" "V5883" "V5884" "V5885" "V5886" "V5887" "V5888" "V5889" "V5890" "V5891" "V5892" "V5893" "V5894" "V5895" "V5896" "V5897" "V5898" "V5899" "V5900" "V5901" "V5902" "V5903" "V5904" "V5905" "V5906" "V5907" "V5908" "V5909" "V5910" "V5911" "V5912" "V5913" "V5914" "V5915" "V5916" "V5917" "V5918" "V5919" "V5920" "V5921" "V5922" "V5923" "V5924" "V5925" "V5926" "V5927" "V5928" "V5929" "V5930" "V5931" "V5932" "V5933" "V5934" "V5935" "V5936" "V5937" "V5938" "V5939" "V5940" "V5941" "V5942" "V5943" "V5944" "V5945" "V5946" "V5947" "V5948" "V5949" "V5950" "V5951" "V5952" "V5953" "V5954" "V5955" "V5956" "V5957" "V5958" "V5959" "V5960" "V5961" "V5962" "V5963" "V5964" "V5965" "V5966" "V5967" "V5968" "V5969" "V5970" "V5971" "V5972" "V5973" "V5974" "V5975" "V5976" "V5977" "V5978" "V5979" "V5980" "V5981" "V5982" "V5983" "V5984" "V5985" "V5986" "V5987" "V5988" "V5989" "V5990" "V5991" "V5992" "V5993" "V5994" "V5995" "V5996" "V5997" "V5998" "V5999" "V6000" "V6001" "V6002" "V6003" "V6004" "V6005" "V6006" "V6007" "V6008" "V6009" "V6010" "V6011" "V6012" "V6013" "V6014" "V6015" "V6016" "V6017" "V6018" "V6019" "V6020" "V6021" "V6022" "V6023" "V6024" "V6025" "V6026" "V6027" "V6028" "V6029" "V6030" "V6031" "V6032" "V6033" "V6034" "V6035" "V6036" "V6037" "V6038" "V6039" "V6040" "V6041" "V6042" "V6043" "V6044" "V6045" "V6046" "V6047" "V6048" "V6049" "V6050" "V6051" "V6052" "V6053" "V6054" "V6055" "V6056" "V6057" "V6058" "V6059" "V6060" "V6061" "V6062" "V6063" "V6064" "V6065" "V6066" "V6067" "V6068" "V6069" "V6070" "V6071" "V6072" "V6073" "V6074" "V6075" "V6076" "V6077" "V6078" "V6079" "V6080" "V6081" "V6082" "V6083" "V6084" "V6085" "V6086" "V6087" "V6088" "V6089" "V6090" "V6091" "V6092" "V6093" "V6094" "V6095" "V6096" "V6097" "V6098" "V6099" "V6100" "V6101" "V6102" "V6103" "V6104" "V6105" "V6106" "V6107" "V6108" "V6109" "V6110" "V6111" "V6112" "V6113" "V6114" "V6115" "V6116" "V6117" "V6118" "V6119" "V6120" "V6121" "V6122" "V6123" "V6124" "V6125" "V6126" "V6127" "V6128" "V6129" "V6130" "V6131" "V6132" "V6133" "V6134" "V6135" "V6136" "V6137" "V6138" "V6139" "V6140" "V6141" "V6142" "V6143" "V6144" "V6145" "V6146" "V6147" "V6148" "V6149" "V6150" "V6151" "V6152" "V6153" "V6154" "V6155" "V6156" "V6157" "V6158" "V6159" "V6160" "V6161" "V6162" "V6163" "V6164" "V6165" "V6166" "V6167" "V6168" "V6169" "V6170" "V6171" "V6172" "V6173" "V6174" "V6175" "V6176" "V6177" "V6178" "V6179" "V6180" "V6181" "V6182" "V6183" "V6184" "V6185" "V6186" "V6187" "V6188" "V6189" "V6190" "V6191" "V6192" "V6193" "V6194" "V6195" "V6196" "V6197" "V6198" "V6199" "V6200" "V6201" "V6202" "V6203" "V6204" "V6205" "V6206" "V6207" "V6208" "V6209" "V6210" "V6211" "V6212" "V6213" "V6214" "V6215" "V6216" "V6217" "V6218" "V6219" "V6220" "V6221" "V6222" "V6223" "V6224" "V6225" "V6226" "V6227" "V6228" "V6229" "V6230" "V6231" "V6232" "V6233" "V6234" "V6235" "V6236" "V6237" "V6238" "V6239" "V6240" "V6241" "V6242" "V6243" "V6244" "V6245" "V6246" "V6247" "V6248" "V6249" "V6250" "V6251" "V6252" "V6253" "V6254" "V6255" "V6256" "V6257" "V6258" "V6259" "V6260" "V6261" "V6262" "V6263" "V6264" "V6265" "V6266" "V6267" "V6268" "V6269" "V6270" "V6271" "V6272" "V6273" "V6274" "V6275" "V6276" "V6277" "V6278" "V6279" "V6280" "V6281" "V6282" "V6283" "V6284" "V6285" "V6286" "V6287" "V6288" "V6289" "V6290" "V6291" "V6292" "V6293" "V6294" "V6295" "V6296" "V6297" "V6298" "V6299" "V6300" "V6301" "V6302" "V6303" "V6304" "V6305" "V6306" "V6307" "V6308" "V6309" "V6310" "V6311" "V6312" "V6313" "V6314" "V6315" "V6316" "V6317" "V6318" "V6319" "V6320" "V6321" "V6322" "V6323" "V6324" "V6325" "V6326" "V6327" "V6328" "V6329" "V6330" "V6331" "V6332" "V6333" "V6334" "V6335" "V6336" "V6337" "V6338" "V6339" "V6340" "V6341" "V6342" "V6343" "V6344" "V6345" "V6346" "V6347" "V6348" "V6349" "V6350" "V6351" "V6352" "V6353" "V6354" "V6355" "V6356" "V6357" "V6358" "V6359" "V6360" "V6361" "V6362" "V6363" "V6364" "V6365" "V6366" "V6367" "V6368" "V6369" "V6370" "V6371" "V6372" "V6373" "V6374" "V6375" "V6376" "V6377" "V6378" "V6379" "V6380" "V6381" "V6382" "V6383" "V6384" "V6385" "V6386" "V6387" "V6388" "V6389" "V6390" "V6391" "V6392" "V6393" "V6394" "V6395" "V6396" "V6397" "V6398" "V6399" "V6400" "V6401" "V6402" "V6403" "V6404" "V6405" "V6406" "V6407" "V6408" "V6409" "V6410" "V6411" "V6412" "V6413" "V6414" "V6415" "V6416" "V6417" "V6418" "V6419" "V6420" "V6421" "V6422" "V6423" "V6424" "V6425" "V6426" "V6427" "V6428" "V6429" "V6430" "V6431" "V6432" "V6433" "V6434" "V6435" "V6436" "V6437" "V6438" "V6439" "V6440" "V6441" "V6442" "V6443" "V6444" "V6445" "V6446" "V6447" "V6448" "V6449" "V6450" "V6451" "V6452" "V6453" "V6454" "V6455" "V6456" "V6457" "V6458" "V6459" "V6460" "V6461" "V6462" "V6463" "V6464" "V6465" "V6466" "V6467" "V6468" "V6469" "V6470" "V6471" "V6472" "V6473" "V6474" "V6475" "V6476" "V6477" "V6478" "V6479" "V6480" "V6481" "V6482" "V6483" "V6484" "V6485" "V6486" "V6487" "V6488" "V6489" "V6490" "V6491" "V6492" "V6493" "V6494" "V6495" "V6496" "V6497" "V6498" "V6499" "V6500" "V6501" "V6502" "V6503" "V6504" "V6505" "V6506" "V6507" "V6508" "V6509" "V6510" "V6511" "V6512" "V6513" "V6514" "V6515" "V6516" "V6517" "V6518" "V6519" "V6520" "V6521" "V6522" "V6523" "V6524" "V6525" "V6526" "V6527" "V6528" "V6529" "V6530" "V6531" "V6532" "V6533" "V6534" "V6535" "V6536" "V6537" "V6538" "V6539" "V6540" "V6541" "V6542" "V6543" "V6544" "V6545" "V6546" "V6547" "V6548" "V6549" "V6550" "V6551" "V6552" "V6553" "V6554" "V6555" "V6556" "V6557" "V6558" "V6559" "V6560" "V6561" "V6562" "V6563" "V6564" "V6565" "V6566" "V6567" "V6568" "V6569" "V6570" "V6571" "V6572" "V6573" "V6574" "V6575" "V6576" "V6577" "V6578" "V6579" "V6580" "V6581" "V6582" "V6583" "V6584" "V6585" "V6586" "V6587" "V6588" "V6589" "V6590" "V6591" "V6592" "V6593" "V6594" "V6595" "V6596" "V6597" "V6598" "V6599" "V6600" "V6601" "V6602" "V6603" "V6604" "V6605" "V6606" "V6607" "V6608" "V6609" "V6610" "V6611" "V6612" "V6613" "V6614" "V6615" "V6616" "V6617" "V6618" "V6619" "V6620" "V6621" "V6622" "V6623" "V6624" "V6625" "V6626" "V6627" "V6628" "V6629" "V6630" "V6631" "V6632" "V6633" "V6634" "V6635" "V6636" "V6637" "V6638" "V6639" "V6640" "V6641" "V6642" "V6643" "V6644" "V6645" "V6646" "V6647" "V6648" "V6649" "V6650" "V6651" "V6652" "V6653" "V6654" "V6655" "V6656" "V6657" "V6658" "V6659" "V6660" "V6661" "V6662" "V6663" "V6664" "V6665" "V6666" "V6667" "V6668" "V6669" "V6670" "V6671" "V6672" "V6673" "V6674" "V6675" "V6676" "V6677" "V6678" "V6679" "V6680" "V6681" "V6682" "V6683" "V6684" "V6685" "V6686" "V6687" "V6688" "V6689" "V6690" "V6691" "V6692" "V6693" "V6694" "V6695" "V6696" "V6697" "V6698" "V6699" "V6700" "V6701" "V6702" "V6703" "V6704" "V6705" "V6706" "V6707" "V6708" "V6709" "V6710" "V6711" "V6712" "V6713" "V6714" "V6715" "V6716" "V6717" "V6718" "V6719" "V6720" "V6721" "V6722" "V6723" "V6724" "V6725" "V6726" "V6727" "V6728" "V6729" "V6730" "V6731" "V6732" "V6733" "V6734" "V6735" "V6736" "V6737" "V6738" "V6739" "V6740" "V6741" "V6742" "V6743" "V6744" "V6745" "V6746" "V6747" "V6748" "V6749" "V6750" "V6751" "V6752" "V6753" "V6754" "V6755" "V6756" "V6757" "V6758" "V6759" "V6760" "V6761" "V6762" "V6763" "V6764" "V6765" "V6766" "V6767" "V6768" "V6769" "V6770" "V6771" "V6772" "V6773" "V6774" "V6775" "V6776" "V6777" "V6778" "V6779" "V6780" "V6781" "V6782" "V6783" "V6784" "V6785" "V6786" "V6787" "V6788" "V6789" "V6790" "V6791" "V6792" "V6793" "V6794" "V6795" "V6796" "V6797" "V6798" "V6799" "V6800" "V6801" "V6802" "V6803" "V6804" "V6805" "V6806" "V6807" "V6808" "V6809" "V6810" "V6811" "V6812" "V6813" "V6814" "V6815" "V6816" "V6817" "V6818" "V6819" "V6820" "V6821" "V6822" "V6823" "V6824" "V6825" "V6826" "V6827" "V6828" "V6829" "V6830" "V6831" "V6832" "V6833" "V6834" "V6835" "V6836" "V6837" "V6838" "V6839" "V6840" "V6841" "V6842" "V6843" "V6844" "V6845" "V6846" "V6847" "V6848" "V6849" "V6850" "V6851" "V6852" "V6853" "V6854" "V6855" "V6856" "V6857" "V6858" "V6859" "V6860" "V6861" "V6862" "V6863" "V6864" "V6865" "V6866" "V6867" "V6868" "V6869" "V6870" "V6871" "V6872" "V6873" "V6874" "V6875" "V6876" "V6877" "V6878" "V6879" "V6880" "V6881" "V6882" "V6883" "V6884" "V6885" "V6886" "V6887" "V6888" "V6889" "V6890" "V6891" "V6892" "V6893" "V6894" "V6895" "V6896" "V6897" "V6898" "V6899" "V6900" "V6901" "V6902" "V6903" "V6904" "V6905" "V6906" "V6907" "V6908" "V6909" "V6910" "V6911" "V6912" "V6913" "V6914" "V6915" "V6916" "V6917" "V6918" "V6919" "V6920" "V6921" "V6922" "V6923" "V6924" "V6925" "V6926" "V6927" "V6928" "V6929" "V6930" "V6931" "V6932" "V6933" "V6934" "V6935" "V6936" "V6937" "V6938" "V6939" "V6940" "V6941" "V6942" "V6943" "V6944" "V6945" "V6946" "V6947" "V6948" "V6949" "V6950" "V6951" "V6952" "V6953" "V6954" "V6955" "V6956" "V6957" "V6958" "V6959" "V6960" "V6961" "V6962" "V6963" "V6964" "V6965" "V6966" "V6967" "V6968" "V6969" "V6970" "V6971" "V6972" "V6973" "V6974" "V6975" "V6976" "V6977" "V6978" "V6979" "V6980" "V6981" "V6982" "V6983" "V6984" "V6985" "V6986" "V6987" "V6988" "V6989" "V6990" "V6991" "V6992" "V6993" "V6994" "V6995" "V6996" "V6997" "V6998" "V6999" "V7000" "V7001" "V7002" "V7003" "V7004" "V7005" "V7006" "V7007" "V7008" "V7009" "V7010" "V7011" "V7012" "V7013" "V7014" "V7015" "V7016" "V7017" "V7018" "V7019" "V7020" "V7021" "V7022" "V7023" "V7024" "V7025" "V7026" "V7027" "V7028" "V7029" "V7030" "V7031" "V7032" "V7033" "V7034" "V7035" "V7036" "V7037" "V7038" "V7039" "V7040" "V7041" "V7042" "V7043" "V7044" "V7045" "V7046" "V7047" "V7048" "V7049" "V7050" "V7051" "V7052" "V7053" "V7054" "V7055" "V7056" "V7057" "V7058" "V7059" "V7060" "V7061" "V7062" "V7063" "V7064" "V7065" "V7066" "V7067" "V7068" "V7069" "V7070" "V7071" "V7072" "V7073" "V7074" "V7075" "V7076" "V7077" "V7078" "V7079" "V7080" "V7081" "V7082" "V7083" "V7084" "V7085" "V7086" "V7087" "V7088" "V7089" "V7090" "V7091" "V7092" "V7093" "V7094" "V7095" "V7096" "V7097" "V7098" "V7099" "V7100" "V7101" "V7102" "V7103" "V7104" "V7105" "V7106" "V7107" "V7108" "V7109" "V7110" "V7111" "V7112" "V7113" "V7114" "V7115" "V7116" "V7117" "V7118" "V7119" "V7120" "V7121" "V7122" "V7123" "V7124" "V7125" "V7126" "V7127" "V7128" "V7129" "V7130" "V7131" "V7132" "V7133" "V7134" "V7135" "V7136" "V7137" "V7138" "V7139" "V7140" "V7141" "V7142" "V7143" "V7144" "V7145" "V7146" "V7147" "V7148" "V7149" "V7150" "V7151" "V7152" "V7153" "V7154" "V7155" "V7156" "V7157" "V7158" "V7159" "V7160" "V7161" "V7162" "V7163" "V7164" "V7165" "V7166" "V7167" "V7168" "V7169" "V7170" "V7171" "V7172" "V7173" "V7174" "V7175" "V7176" "V7177" "V7178" "V7179" "V7180" "V7181" "V7182" "V7183" "V7184" "V7185" "V7186" "V7187" "V7188" "V7189" "V7190" "V7191" "V7192" "V7193" "V7194" "V7195" "V7196" "V7197" "V7198" "V7199" "V7200" "V7201" "V7202" "V7203" "V7204" "V7205" "V7206" "V7207" "V7208" "V7209" "V7210" "V7211" "V7212" "V7213" "V7214" "V7215" "V7216" "V7217" "V7218" "V7219" "V7220" "V7221" "V7222" "V7223" "V7224" "V7225" "V7226" "V7227" "V7228" "V7229" "V7230" "V7231" "V7232" "V7233" "V7234" "V7235" "V7236" "V7237" "V7238" "V7239" "V7240" "V7241" "V7242" "V7243" "V7244" "V7245" "V7246" "V7247" "V7248" "V7249" "V7250" "V7251" "V7252" "V7253" "V7254" "V7255" "V7256" "V7257" "V7258" "V7259" "V7260" "V7261" "V7262" "V7263" "V7264" "V7265" "V7266" "V7267" "V7268" "V7269" "V7270" "V7271" "V7272" "V7273" "V7274" "V7275" "V7276" "V7277" "V7278" "V7279" "V7280" "V7281" "V7282" "V7283" "V7284" "V7285" "V7286" "V7287" "V7288" "V7289" "V7290" "V7291" "V7292" "V7293" "V7294" "V7295" "V7296" "V7297" "V7298" "V7299" "V7300" "V7301" "V7302" "V7303" "V7304" "V7305" "V7306" "V7307" "V7308" "V7309" "V7310" "V7311" "V7312" "V7313" "V7314" "V7315" "V7316" "V7317" "V7318" "V7319" "V7320" "V7321" "V7322" "V7323" "V7324" "V7325" "V7326" "V7327" "V7328" "V7329" "V7330" "V7331" "V7332" "V7333" "V7334" "V7335" "V7336" "V7337" "V7338" "V7339" "V7340" "V7341" "V7342" "V7343" "V7344" "V7345" "V7346" "V7347" "V7348" "V7349" "V7350" "V7351" "V7352" "V7353" "V7354" "V7355" "V7356" "V7357" "V7358" "V7359" "V7360" "V7361" "V7362" "V7363" "V7364" "V7365" "V7366" "V7367" "V7368" "V7369" "V7370" "V7371" "V7372" "V7373" "V7374" "V7375" "V7376" "V7377" "V7378" "V7379" "V7380" "V7381" "V7382" "V7383" "V7384" "V7385" "V7386" "V7387" "V7388" "V7389" "V7390" "V7391" "V7392" "V7393" "V7394" "V7395" "V7396" "V7397" "V7398" "V7399" "V7400" "V7401" "V7402" "V7403" "V7404" "V7405" "V7406" "V7407" "V7408" "V7409" "V7410" "V7411" "V7412" "V7413" "V7414" "V7415" "V7416" "V7417" "V7418" "V7419" "V7420" "V7421" "V7422" "V7423" "V7424" "V7425" "V7426" "V7427" "V7428" "V7429" "V7430" "V7431" "V7432" "V7433" "V7434" "V7435" "V7436" "V7437" "V7438" "V7439" "V7440" "V7441" "V7442" "V7443" "V7444" "V7445" "V7446" "V7447" "V7448" "V7449" "V7450" "V7451" "V7452" "V7453" "V7454" "V7455" "V7456" "V7457" "V7458" "V7459" "V7460" "V7461" "V7462" "V7463" "V7464" "V7465" "V7466" "V7467" "V7468" "V7469" "V7470" "V7471" "V7472" "V7473" "V7474" "V7475" "V7476" "V7477" "V7478" "V7479" "V7480" "V7481" "V7482" "V7483" "V7484" "V7485" "V7486" "V7487" "V7488" "V7489" "V7490" "V7491" "V7492" "V7493" "V7494" "V7495" "V7496" "V7497" "V7498" "V7499" "V7500" "V7501" "V7502" "V7503" "V7504" "V7505" "V7506" "V7507" "V7508" "V7509" "V7510" "V7511" "V7512" "V7513" "V7514" "V7515" "V7516" "V7517" "V7518" "V7519" "V7520" "V7521" "V7522" "V7523" "V7524" "V7525" "V7526" "V7527" "V7528" "V7529" "V7530" "V7531" "V7532" "V7533" "V7534" "V7535" "V7536" "V7537" "V7538" "V7539" "V7540" "V7541" "V7542" "V7543" "V7544" "V7545" "V7546" "V7547" "V7548" "V7549" "V7550" "V7551" "V7552" "V7553" "V7554" "V7555" "V7556" "V7557" "V7558" "V7559" "V7560" "V7561" "V7562" "V7563" "V7564" "V7565" "V7566" "V7567" "V7568" "V7569" "V7570" "V7571" "V7572" "V7573" "V7574" "V7575" "V7576" "V7577" "V7578" "V7579" "V7580" "V7581" "V7582" "V7583" "V7584" "V7585" "V7586" "V7587" "V7588" "V7589" "V7590" "V7591" "V7592" "V7593" "V7594" "V7595" "V7596" "V7597" "V7598" "V7599" "V7600" "V7601" "V7602" "V7603" "V7604" "V7605" "V7606" "V7607" "V7608" "V7609" "V7610" "V7611" "V7612" "V7613" "V7614" "V7615" "V7616" "V7617" "V7618" "V7619" "V7620" "V7621" "V7622" "V7623" "V7624" "V7625" "V7626" "V7627" "V7628" "V7629" "V7630" "V7631" "V7632" "V7633" "V7634" "V7635" "V7636" "V7637" "V7638" "V7639" "V7640" "V7641" "V7642" "V7643" "V7644" "V7645" "V7646" "V7647" "V7648" "V7649" "V7650" "V7651" "V7652" "V7653" "V7654" "V7655" "V7656" "V7657" "V7658" "V7659" "V7660" "V7661" "V7662" "V7663" "V7664" "V7665" "V7666" "V7667" "V7668" "V7669" "V7670" "V7671" "V7672" "V7673" "V7674" "V7675" "V7676" "V7677" "V7678" "V7679" "V7680" "V7681" "V7682" "V7683" "V7684" "V7685" "V7686" "V7687" "V7688" "V7689" "V7690" "V7691" "V7692" "V7693" "V7694" "V7695" "V7696" "V7697" "V7698" "V7699" "V7700" "V7701" "V7702" "V7703" "V7704" "V7705" "V7706" "V7707" "V7708" "V7709" "V7710" "V7711" "V7712" "V7713" "V7714" "V7715" "V7716" "V7717" "V7718" "V7719" "V7720" "V7721" "V7722" "V7723" "V7724" "V7725" "V7726" "V7727" "V7728" "V7729" "V7730" "V7731" "V7732" "V7733" "V7734" "V7735" "V7736" "V7737" "V7738" "V7739" "V7740" "V7741" "V7742" "V7743" "V7744" "V7745" "V7746" "V7747" "V7748" "V7749" "V7750" "V7751" "V7752" "V7753" "V7754" "V7755" "V7756" "V7757" "V7758" "V7759" "V7760" "V7761" "V7762" "V7763" "V7764" "V7765" "V7766" "V7767" "V7768" "V7769" "V7770" "V7771" "V7772" "V7773" "V7774" "V7775" "V7776" "V7777" "V7778" "V7779" "V7780" "V7781" "V7782" "V7783" "V7784" "V7785" "V7786" "V7787" "V7788" "V7789" "V7790" "V7791" "V7792" "V7793" "V7794" "V7795" "V7796" "V7797" "V7798" "V7799" "V7800" "V7801" "V7802" "V7803" "V7804" "V7805" "V7806" "V7807" "V7808" "V7809" "V7810" "V7811" "V7812" "V7813" "V7814" "V7815" "V7816" "V7817" "V7818" "V7819" "V7820" "V7821" "V7822" "V7823" "V7824" "V7825" "V7826" "V7827" "V7828" "V7829" "V7830" "V7831" "V7832" "V7833" "V7834" "V7835" "V7836" "V7837" "V7838" "V7839" "V7840" "V7841" "V7842" "V7843" "V7844" "V7845" "V7846" "V7847" "V7848" "V7849" "V7850" "V7851" "V7852" "V7853" "V7854" "V7855" "V7856" "V7857" "V7858" "V7859" "V7860" "V7861" "V7862" "V7863" "V7864" "V7865" "V7866" "V7867" "V7868" "V7869" "V7870" "V7871" "V7872" "V7873" "V7874" "V7875" "V7876" "V7877" "V7878" "V7879" "V7880" "V7881" "V7882" "V7883" "V7884" "V7885" "V7886" "V7887" "V7888" "V7889" "V7890" "V7891" "V7892" "V7893" "V7894" "V7895" "V7896" "V7897" "V7898" "V7899" "V7900" "V7901" "V7902" "V7903" "V7904" "V7905" "V7906" "V7907" "V7908" "V7909" "V7910" "V7911" "V7912" "V7913" "V7914" "V7915" "V7916" "V7917" "V7918" "V7919" "V7920" "V7921" "V7922" "V7923" "V7924" "V7925" "V7926" "V7927" "V7928" "V7929" "V7930" "V7931" "V7932" "V7933" "V7934" "V7935" "V7936" "V7937" "V7938" "V7939" "V7940" "V7941" "V7942" "V7943" "V7944" "V7945" "V7946" "V7947" "V7948" "V7949" "V7950" "V7951" "V7952" "V7953" "V7954" "V7955" "V7956" "V7957" "V7958" "V7959" "V7960" "V7961" "V7962" "V7963" "V7964" "V7965" "V7966" "V7967" "V7968" "V7969" "V7970" "V7971" "V7972" "V7973" "V7974" "V7975" "V7976" "V7977" "V7978" "V7979" "V7980" "V7981" "V7982" "V7983" "V7984" "V7985" "V7986" "V7987" "V7988" "V7989" "V7990" "V7991" "V7992" "V7993" "V7994" "V7995" "V7996" "V7997" "V7998" "V7999" "V8000" "V8001" "V8002" "V8003" "V8004" "V8005" "V8006" "V8007" "V8008" "V8009" "V8010" "V8011" "V8012" "V8013" "V8014" "V8015" "V8016" "V8017" "V8018" "V8019" "V8020" "V8021" "V8022" "V8023" "V8024" "V8025" "V8026" "V8027" "V8028" "V8029" "V8030" "V8031" "V8032" "V8033" "V8034" "V8035" "V8036" "V8037" "V8038" "V8039" "V8040" "V8041" "V8042" "V8043" "V8044" "V8045" "V8046" "V8047" "V8048" "V8049" "V8050" "V8051" "V8052" "V8053" "V8054" "V8055" "V8056" "V8057" "V8058" "V8059" "V8060" "V8061" "V8062" "V8063" "V8064" "V8065" "V8066" "V8067" "V8068" "V8069" "V8070" "V8071" "V8072" "V8073" "V8074" "V8075" "V8076" "V8077" "V8078" "V8079" "V8080" "V8081" "V8082" "V8083" "V8084" "V8085" "V8086" "V8087" "V8088" "V8089" "V8090" "V8091" "V8092" "V8093" "V8094" "V8095" "V8096" "V8097" "V8098" "V8099" "V8100" "V8101" "V8102" "V8103" "V8104" "V8105" "V8106" "V8107" "V8108" "V8109" "V8110" "V8111" "V8112" "V8113" "V8114" "V8115" "V8116" "V8117" "V8118" "V8119" "V8120" "V8121" "V8122" "V8123" "V8124" "V8125" "V8126" "V8127" "V8128" "V8129" "V8130" "V8131" "V8132" "V8133" "V8134" "V8135" "V8136" "V8137" "V8138" "V8139" "V8140" "V8141" "V8142" "V8143" "V8144" "V8145" "V8146" "V8147" "V8148" "V8149" "V8150" "V8151" "V8152" "V8153" "V8154" "V8155" "V8156" "V8157" "V8158" "V8159" "V8160" "V8161" "V8162" "V8163" "V8164" "V8165" "V8166" "V8167" "V8168" "V8169" "V8170" "V8171" "V8172" "V8173" "V8174" "V8175" "V8176" "V8177" "V8178" "V8179" "V8180" "V8181" "V8182" "V8183" "V8184" "V8185" "V8186" "V8187" "V8188" "V8189" "V8190" "V8191" "V8192" "V8193" "V8194" "V8195" "V8196" "V8197" "V8198" "V8199" "V8200" "V8201" "V8202" "V8203" "V8204" "V8205" "V8206" "V8207" "V8208" "V8209" "V8210" "V8211" "V8212" "V8213" "V8214" "V8215" "V8216" "V8217" "V8218" "V8219" "V8220" "V8221" "V8222" "V8223" "V8224" "V8225" "V8226" "V8227" "V8228" "V8229" "V8230" "V8231" "V8232" "V8233" "V8234" "V8235" "V8236" "V8237" "V8238" "V8239" "V8240" "V8241" "V8242" "V8243" "V8244" "V8245" "V8246" "V8247" "V8248" "V8249" "V8250" "V8251" "V8252" "V8253" "V8254" "V8255" "V8256" "V8257" "V8258" "V8259" "V8260" "V8261" "V8262" "V8263" "V8264" "V8265" "V8266" "V8267" "V8268" "V8269" "V8270" "V8271" "V8272" "V8273" "V8274" "V8275" "V8276" "V8277" "V8278" "V8279" "V8280" "V8281" "V8282" "V8283" "V8284" "V8285" "V8286" "V8287" "V8288" "V8289" "V8290" "V8291" "V8292" "V8293" "V8294" "V8295" "V8296" "V8297" "V8298" "V8299" "V8300" "V8301" "V8302" "V8303" "V8304" "V8305" "V8306" "V8307" "V8308" "V8309" "V8310" "V8311" "V8312" "V8313" "V8314" "V8315" "V8316" "V8317" "V8318" "V8319" "V8320" "V8321" "V8322" "V8323" "V8324" "V8325" "V8326" "V8327" "V8328" "V8329" "V8330" "V8331" "V8332" "V8333" "V8334" "V8335" "V8336" "V8337" "V8338" "V8339" "V8340" "V8341" "V8342" "V8343" "V8344" "V8345" "V8346" "V8347" "V8348" "V8349" "V8350" "V8351" "V8352" "V8353" "V8354" "V8355" "V8356" "V8357" "V8358" "V8359" "V8360" "V8361" "V8362" "V8363" "V8364" "V8365" "V8366" "V8367" "V8368" "V8369" "V8370" "V8371" "V8372" "V8373" "V8374" "V8375" "V8376" "V8377" "V8378" "V8379" "V8380" "V8381" "V8382" "V8383" "V8384" "V8385" "V8386" "V8387" "V8388" "V8389" "V8390" "V8391" "V8392" "V8393" "V8394" "V8395" "V8396" "V8397" "V8398" "V8399" "V8400" "V8401" "V8402" "V8403" "V8404" "V8405" "V8406" "V8407" "V8408" "V8409" "V8410" "V8411" "V8412" "V8413" "V8414" "V8415" "V8416" "V8417" "V8418" "V8419" "V8420" "V8421" "V8422" "V8423" "V8424" "V8425" "V8426" "V8427" "V8428" "V8429" "V8430" "V8431" "V8432" "V8433" "V8434" "V8435" "V8436" "V8437" "V8438" "V8439" "V8440" "V8441" "V8442" "V8443" "V8444" "V8445" "V8446" "V8447" "V8448" "V8449" "V8450" "V8451" "V8452" "V8453" "V8454" "V8455" "V8456" "V8457" "V8458" "V8459" "V8460" "V8461" "V8462" "V8463" "V8464" "V8465" "V8466" "V8467" "V8468" "V8469" "V8470" "V8471" "V8472" "V8473" "V8474" "V8475" "V8476" "V8477" "V8478" "V8479" "V8480" "V8481" "V8482" "V8483" "V8484" "V8485" "V8486" "V8487" "V8488" "V8489" "V8490" "V8491" "V8492" "V8493" "V8494" "V8495" "V8496" "V8497" "V8498" "V8499" "V8500" "V8501" "V8502" "V8503" "V8504" "V8505" "V8506" "V8507" "V8508" "V8509" "V8510" "V8511" "V8512" "V8513" "V8514" "V8515" "V8516" "V8517" "V8518" "V8519" "V8520" "V8521" "V8522" "V8523" "V8524" "V8525" "V8526" "V8527" "V8528" "V8529" "V8530" "V8531" "V8532" "V8533" "V8534" "V8535" "V8536" "V8537" "V8538" "V8539" "V8540" "V8541" "V8542" "V8543" "V8544" "V8545" "V8546" "V8547" "V8548" "V8549" "V8550" "V8551" "V8552" "V8553" "V8554" "V8555" "V8556" "V8557" "V8558" "V8559" "V8560" "V8561" "V8562" "V8563" "V8564" "V8565" "V8566" "V8567" "V8568" "V8569" "V8570" "V8571" "V8572" "V8573" "V8574" "V8575" "V8576" "V8577" "V8578" "V8579" "V8580" "V8581" "V8582" "V8583" "V8584" "V8585" "V8586" "V8587" "V8588" "V8589" "V8590" "V8591" "V8592" "V8593" "V8594" "V8595" "V8596" "V8597" "V8598" "V8599" "V8600" "V8601" "V8602" "V8603" "V8604" "V8605" "V8606" "V8607" "V8608" "V8609" "V8610" "V8611" "V8612" "V8613" "V8614" "V8615" "V8616" "V8617" "V8618" "V8619" "V8620" "V8621" "V8622" "V8623" "V8624" "V8625" "V8626" "V8627" "V8628" "V8629" "V8630" "V8631" "V8632" "V8633" "V8634" "V8635" "V8636" "V8637" "V8638" "V8639" "V8640" "V8641" "V8642" "V8643" "V8644" "V8645" "V8646" "V8647" "V8648" "V8649" "V8650" "V8651" "V8652" "V8653" "V8654" "V8655" "V8656" "V8657" "V8658" "V8659" "V8660" "V8661" "V8662" "V8663" "V8664" "V8665" "V8666" "V8667" "V8668" "V8669" "V8670" "V8671" "V8672" "V8673" "V8674" "V8675" "V8676" "V8677" "V8678" "V8679" "V8680" "V8681" "V8682" "V8683" "V8684" "V8685" "V8686" "V8687" "V8688" "V8689" "V8690" "V8691" "V8692" "V8693" "V8694" "V8695" "V8696" "V8697" "V8698" "V8699" "V8700" "V8701" "V8702" "V8703" "V8704" "V8705" "V8706" "V8707" "V8708" "V8709" "V8710" "V8711" "V8712" "V8713" "V8714" "V8715" "V8716" "V8717" "V8718" "V8719" "V8720" "V8721" "V8722" "V8723" "V8724" "V8725" "V8726" "V8727" "V8728" "V8729" "V8730" "V8731" "V8732" "V8733" "V8734" "V8735" "V8736" "V8737" "V8738" "V8739" "V8740" "V8741" "V8742" "V8743" "V8744" "V8745" "V8746" "V8747" "V8748" "V8749" "V8750" "V8751" "V8752" "V8753" "V8754" "V8755" "V8756" "V8757" "V8758" "V8759" "V8760" "V8761" "V8762" "V8763" "V8764" "V8765" "V8766" "V8767" "V8768" "V8769" "V8770" "V8771" "V8772" "V8773" "V8774" "V8775" "V8776" "V8777" "V8778" "V8779" "V8780" "V8781" "V8782" "V8783" "V8784" "V8785" "V8786" "V8787" "V8788" "V8789" "V8790" "V8791" "V8792" "V8793" "V8794" "V8795" "V8796" "V8797" "V8798" "V8799" "V8800" "V8801" "V8802" "V8803" "V8804" "V8805" "V8806" "V8807" "V8808" "V8809" "V8810" "V8811" "V8812" "V8813" "V8814" "V8815" "V8816" "V8817" "V8818" "V8819" "V8820" "V8821" "V8822" "V8823" "V8824" "V8825" "V8826" "V8827" "V8828" "V8829" "V8830" "V8831" "V8832" "V8833" "V8834" "V8835" "V8836" "V8837" "V8838" "V8839" "V8840" "V8841" "V8842" "V8843" "V8844" "V8845" "V8846" "V8847" "V8848" "V8849" "V8850" "V8851" "V8852" "V8853" "V8854" "V8855" "V8856" "V8857" "V8858" "V8859" "V8860" "V8861" "V8862" "V8863" "V8864" "V8865" "V8866" "V8867" "V8868" "V8869" "V8870" "V8871" "V8872" "V8873" "V8874" "V8875" "V8876" "V8877" "V8878" "V8879" "V8880" "V8881" "V8882" "V8883" "V8884" "V8885" "V8886" "V8887" "V8888" "V8889" "V8890" "V8891" "V8892" "V8893" "V8894" "V8895" "V8896" "V8897" "V8898" "V8899" "V8900" "V8901" "V8902" "V8903" "V8904" "V8905" "V8906" "V8907" "V8908" "V8909" "V8910" "V8911" "V8912" "V8913" "V8914" "V8915" "V8916" "V8917" "V8918" "V8919" "V8920" "V8921" "V8922" "V8923" "V8924" "V8925" "V8926" "V8927" "V8928" "V8929" "V8930" "V8931" "V8932" "V8933" "V8934" "V8935" "V8936" "V8937" "V8938" "V8939" "V8940" "V8941" "V8942" "V8943" "V8944" "V8945" "V8946" "V8947" "V8948" "V8949" "V8950" "V8951" "V8952" "V8953" "V8954" "V8955" "V8956" "V8957" "V8958" "V8959" "V8960" "V8961" "V8962" "V8963" "V8964" "V8965" "V8966" "V8967" "V8968" "V8969" "V8970" "V8971" "V8972" "V8973" "V8974" "V8975" "V8976" "V8977" "V8978" "V8979" "V8980" "V8981" "V8982" "V8983" "V8984" "V8985" "V8986" "V8987" "V8988" "V8989" "V8990" "V8991" "V8992" "V8993" "V8994" "V8995" "V8996" "V8997" "V8998" "V8999" "V9000" "V9001" "V9002" "V9003" "V9004" "V9005" "V9006" "V9007" "V9008" "V9009" "V9010" "V9011" "V9012" "V9013" "V9014" "V9015" "V9016" "V9017" "V9018" "V9019" "V9020" "V9021" "V9022" "V9023" "V9024" "V9025" "V9026" "V9027" "V9028" "V9029" "V9030" "V9031" "V9032" "V9033" "V9034" "V9035" "V9036" "V9037" "V9038" "V9039" "V9040" "V9041" "V9042" "V9043" "V9044" "V9045" "V9046" "V9047" "V9048" "V9049" "V9050" "V9051" "V9052" "V9053" "V9054" "V9055" "V9056" "V9057" "V9058" "V9059" "V9060" "V9061" "V9062" "V9063" "V9064" "V9065" "V9066" "V9067" "V9068" "V9069" "V9070" "V9071" "V9072" "V9073" "V9074" "V9075" "V9076" "V9077" "V9078" "V9079" "V9080" "V9081" "V9082" "V9083" "V9084" "V9085" "V9086" "V9087" "V9088" "V9089" "V9090" "V9091" "V9092" "V9093" "V9094" "V9095" "V9096" "V9097" "V9098" "V9099" "V9100" "V9101" "V9102" "V9103" "V9104" "V9105" "V9106" "V9107" "V9108" "V9109" "V9110" "V9111" "V9112" "V9113" "V9114" "V9115" "V9116" "V9117" "V9118" "V9119" "V9120" "V9121" "V9122" "V9123" "V9124" "V9125" "V9126" "V9127" "V9128" "V9129" "V9130" "V9131" "V9132" "V9133" "V9134" "V9135" "V9136" "V9137" "V9138" "V9139" "V9140" "V9141" "V9142" "V9143" "V9144" "V9145" "V9146" "V9147" "V9148" "V9149" "V9150" "V9151" "V9152" "V9153" "V9154" "V9155" "V9156" "V9157" "V9158" "V9159" "V9160" "V9161" "V9162" "V9163" "V9164" "V9165" "V9166" "V9167" "V9168" "V9169" "V9170" "V9171" "V9172" "V9173" "V9174" "V9175" "V9176" "V9177" "V9178" "V9179" "V9180" "V9181" "V9182"
"1" 2.35793484700045 1.50514997831991 1.47712125471966 1.30102999566398 2.99299509843134 1.30102999566398 2.72997428569956 3.27554168840131 3.53173430927655 2.11727129565576 2.30535136944662 2.3654879848909 1.88649072517248 1.91381385238372 1.97772360528885 3.04921802267018 1.30102999566398 1.39794000867204 1.30102999566398 1.46239799789896 1.30102999566398 2.9731278535997 1.97772360528885 1.99563519459755 2.78175537465247 2.80888586735981 1.30102999566398 2.80955971463527 2.75663610824585 1.9731278535997 1.44715803134222 2.05307844348342 2.38381536598043 1.88649072517248 1.86923171973098 1.92941892571429 1.56820172406699 1.44715803134222 1.53147891704226 3.0265332645233 1.77085201164214 1.47712125471966 1.88649072517248 1.30102999566398 1.6232492903979 2.3747483460101 1.30102999566398 1.30102999566398 2.01283722470517 2.11058971029925 1.6232492903979 2.02938377768521 2.41329976408125 1.54406804435028 1.7160033436348 1.30102999566398 1.30102999566398 1.63346845557959 1.30102999566398 2.03342375548695 2.48995847942483 2.80140371001735 2.88986172125819 2.47712125471966 1.36172783601759 2 1.30102999566398 3.45331834004704 1.30102999566398 2.10037054511756 1.74036268949424 1.30102999566398 1.30102999566398 2.3096301674259 1.95424250943932 1.30102999566398 1.96848294855394 1.43136376415899 1.6232492903979 1.30102999566398 2.13033376849501 2.33645973384853 1.99122607569249 1.81954393554187 1.30102999566398 3.15956719323362 2.69019608002851 1.8750612633917 2.26245108973043 1.30102999566398 1.30102999566398 2.20951501454263 1.85733249643127 1.30102999566398 1.30102999566398 1.30102999566398 1.91381385238372 1.30102999566398 1.60205999132796 2.29003461136252 1.79934054945358 2.62940959910272 2.10037054511756 1.65321251377534 2.95036485437612 2.42651126136457 2.02530586526477 1.99122607569249 2.42975228000241 2.00860017176192 2.65417654187796 2.89542254603941 1.53147891704226 2.62117628177504 1.76342799356294 2.05690485133647 1.80617997398389 2.66464197555613 1.30102999566398 1.90308998699194 1.95424250943932 1.30102999566398 1.44715803134222 2.39093510710338 1.80617997398389 2.01283722470517 1.30102999566398 3.35295391171009 1.83250891270624 2.25042000230889 2.34242268082221 2.35218251811136 2.69108149212297 2.86451108105839 3.71991106419834 2.01703333929878 1.77815125038364 2.06069784035361 1.30102999566398 2.86213137931304 1.92941892571429 1.54406804435028 1.73239375982297 2.04921802267018 3.47217114669236 1.30102999566398 1.79934054945358 2.06445798922692 1.76342799356294 3.31952244906545 1.30102999566398 3.64796945836297 1.99122607569249 2.76267856372744 1.30102999566398 2.02938377768521 2.13987908640124 1.30102999566398 2.71516735784846 2.50105926221775 1.30102999566398 1.66275783168157 2.51321760006794 3.93464992290071 1.63346845557959 3.3923451553612 2.71683772329952 1.30102999566398 1.90308998699194 1.47712125471966 2.63042787502502 2.29225607135648 2.57518784492766 2.10380372095596 1.78532983501077 2.17897694729317 2.04921802267018 2.00860017176192 2.04921802267018 1.30102999566398 2.02938377768521 2.2148438480477 1.88649072517248 1.30102999566398 2.46834733041216 1.54406804435028 2.06445798922692 1.30102999566398 1.60205999132796 1.30102999566398 2.67209785793572 3.30124708863621 2.20139712432045 2.11727129565576 1.30102999566398 2.13033376849501 2.79028516403324 2.02938377768521 2.02530586526477 2.2405492482826 2.26245108973043 2.86033800657099 2.14301480025409 2.38560627359831 3.06483221973857 2.45788189673399 2.12057393120585 1.49136169383427 2.2380461031288 2.42975228000241 1.47712125471966 1.30102999566398 1.30102999566398 1.30102999566398 2.0899051114394 1.90848501887865 3.1296898921993 2.10380372095596 2.53781909507327 2.57863920996807 2.40140054078154 2.33041377334919 2.15533603746506 2.48995847942483 2.28555730900777 1.97772360528885 1.30102999566398 1.47712125471966 1.30102999566398 2.75815462196739 4.21317230904682 1.72427586960079 1.30102999566398 2.25042000230889 1.49136169383427 1.30102999566398 2.13987908640124 2.77887447200274 1.90848501887865 1.30102999566398 2.29225607135648 1.30102999566398 2.78175537465247 2.31175386105575 2.11727129565576 2.85064623518307 1.93449845124357 2.99122607569249 3.00646604224923 3.08813608870055 2.70842090013471 2.74585519517373 3.69125835813311 1.69019608002851 1.30102999566398 2.7160033436348 2.01283722470517 1.30102999566398 1.74036268949424 3.80119783445915 2.08635983067475 1.30102999566398 2.65513843481138 1.47712125471966 1.95904139232109 1.30102999566398 1.57978359661681 1.63346845557959 1.95904139232109 1.36172783601759 1.89209460269048 1.69019608002851 1.30102999566398 2.22010808804005 1.63346845557959 2.4814426285023 1.47712125471966 1.30102999566398 2.54406804435028 1.30102999566398 1.86332286012046 1.57978359661681 1.30102999566398 2.74585519517373 2.19312459835446 2.37657695705651 2.16731733474818 1.30102999566398 2.50650503240487 1.93449845124357 1.30102999566398 1.30102999566398 3.5152113043278 3.8972971220595 2.92737036303902 1.30102999566398 2.04921802267018 2.19865708695442 1.30102999566398 1.34242268082221 2.03342375548695 1.92427928606188 1.30102999566398 2.19312459835446 2.19312459835446 1.30102999566398 1.44715803134222 1.89762709129044 1.30102999566398 2.15836249209525 2.71683772329952 2.39445168082622 2.42160392686983 1.30102999566398 2.61489721603313 2.03742649794062 1.30102999566398 2.44715803134222 1.30102999566398 3.13161866434913 3.13672056715641 3 1.30102999566398 2.66181268553726 2.84571801796666 2.77887447200274 1.30102999566398 2.16435285578444 1.98227123303957 1.30102999566398 1.30102999566398 1.30102999566398 1.60205999132796 2.79518458968242 1.30102999566398 1.30102999566398 1.30102999566398 2.35024801833416 2.18184358794477 3.59747578987038 1.57978359661681 3.13161866434913 1.93951925261862 1.39794000867204 1.30102999566398 1.6232492903979 1.30102999566398 2.13987908640124 2.02938377768521 2.31806333496276 1.83250891270624 1.77815125038364 1.98677173426624 2.34439227368511 1.30102999566398 2.87448181769947 3.3701428470511 2.77232170672292 2.75358305889291 1.30102999566398 3.1300119496719 1.79934054945358 2.71767050300226 2.60422605308447 2.03342375548695 1.85733249643127 2.23044892137827 1.30102999566398 2.10380372095596 2.29666519026153 2.36172783601759 2.94497590841205 2.54530711646582 2.01703333929878 2.14612803567824 2.73719264270474 2.47712125471966 2.45024910831936 2.80955971463527 1.68124123737559 1.30102999566398 1.30102999566398 1.30102999566398 1.30102999566398 1.69897000433602 2.15228834438306 1.43136376415899 2.26481782300954 2.45024910831936 1.32221929473392 1.30102999566398 2.00432137378264 1.30102999566398 2.41329976408125 1.30102999566398 2.76566855475901 2.13033376849501 1.6232492903979 1.30102999566398 1.88081359228079 1.89209460269048 2.11727129565576 2.75891189239797 2.30102999566398 2.73319726510657 1.30102999566398 3.0068937079479 1.30102999566398 1.30102999566398 3.26997967664532 1.30102999566398 2.19312459835446 2.21748394421391 2.48287358360875 3.63093611906419 1.30102999566398 2.68033551341456 3.17201880942456 4.18289946754826 2.0899051114394 2.09342168516224 1.77815125038364 2.11058971029925 1.30102999566398 2.81224469680037 1.96378782734556 2.43616264704076 1.75587485567249 1.90848501887865 2.09342168516224 1.47712125471966 2.21218760440396 2.16731733474818 2.46834733041216 2.34830486304816 1.30102999566398 1.30102999566398 1.67209785793572 1.30102999566398 2.64246452024212 2.31597034545692 2.12057393120585 2.02530586526477 1.44715803134222 2.02118929906994 1.44715803134222 2.38916608436453 1.30102999566398 1.84509804001426 1.43136376415899 1.60205999132796 1.70757017609794 2.63447727016073 2.88930170250631 2.56702636615906 1.83250891270624 1.90308998699194 1.46239799789896 1.90848501887865 1.30102999566398 1.38021124171161 1.30102999566398 1.47712125471966 1.64345267648619 1.30102999566398 2.80140371001735 2.38381536598043 1.30102999566398 1.51851393987789 1.91907809237607 1.30102999566398 1.9731278535997 1.44715803134222 2.9304395947667 2.31597034545692 1.36172783601759 1.50514997831991 1.53147891704226 1.30102999566398 2.17026171539496 2.14301480025409 1.73239375982297 2.22271647114758 1.66275783168157 1.5910646070265 2.29225607135648 2.73479982958885 1.30102999566398 2.48572142648158 1.30102999566398 3.10957854690439 2.9237619608287 2.38021124171161 1.30102999566398 3.54319858563765 1.57978359661681 1.30102999566398 1.30102999566398 3.05307844348342 1.30102999566398 2.22010808804005 1.96848294855394 2.12710479836481 2.43136376415899 1.30102999566398 2.50379068305718 2.30102999566398 1.82607480270083 1.79934054945358 2.08278537031645 2.71264970162721 2.987219229908 2.34830486304816 1.69019608002851 1.98677173426624 1.30102999566398 2.87273882747267 2.79657433321043 1.63346845557959 2.59217675739587 3.03462845662532 1.30102999566398 1.30102999566398 2.88252453795488 1.56820172406699 2.3324384599156 2.44404479591808 1.30102999566398 1.8750612633917 4.01300585001574 1.78532983501077 1.30102999566398 1.30102999566398 2.8234742291703 2.05307844348342 2.70243053644553 3.91397271155097 4.00885556399621 2.52762990087134 1.30102999566398 2.44247976906445 2.0899051114394 1.7481880270062 2.25285303097989 1.61278385671974 1.83250891270624 2 2.33645973384853 2.59439255037543 3.9409644934928 1.61278385671974 2.02118929906994 2.07188200730613 2.18184358794477 1.41497334797082 1.92941892571429 1.30102999566398 2.27646180417324 2.39445168082622 2.00432137378264 2.00860017176192 1.30102999566398 3.26623169668989 2.91222205653242 2.42324587393681 2.18184358794477 1.46239799789896 1.88649072517248 1.90848501887865 1.30102999566398 2.00860017176192 1.49136169383427 2.72754125702856 2.93449845124357 2.20951501454263 2.2405492482826 2.6222140229663 2.41995574848976 1.30102999566398 1.76342799356294 2.69460519893357 1.82607480270083 3.16226561429802 2.12710479836481 1.61278385671974 1.30102999566398 1.81291335664286 1.74036268949424 2.31175386105575 1.30102999566398 1.30102999566398 3.01367969729119 1.30102999566398 1.56820172406699 2.42160392686983 1.75587485567249 1.30102999566398 2.72672720902657 2.68124123737559 1.30102999566398 2.86805636182304 2.15533603746506 2.85430604180108 3.01703333929878 2.13672056715641 1.30102999566398 1.41497334797082 2.04921802267018 2.43775056282039 2.54282542695918 2.57634135020579 2.38381536598043 1.74036268949424 2.43616264704076 1.30102999566398 1.30102999566398 1.30102999566398 2.46982201597816 1.44715803134222 1.34242268082221 1.57978359661681 2.31386722036915 1.41497334797082 1.41497334797082 2.92012332629072 2.87040390527903 1.74036268949424 2.55750720190566 2.46834733041216 2.27875360095283 1.30102999566398 1.99563519459755 2.04532297878666 2.02118929906994 2.18752072083646 2.06069784035361 2.10380372095596 2.62013605497376 2.09691001300806 1.93449845124357 1.30102999566398 2.6570558528571 2.52633927738984 2.36735592102602 2.67486114073781 2.12057393120585 2.24797326636181 2.29666519026153 2.54406804435028 1.75587485567249 3.33965015761368 1.7481880270062 2.20951501454263 2.04921802267018 2.2405492482826 1.30102999566398 4.21874551222347 4.18551382421854 1.5910646070265 1.57978359661681 2.74350976472843 2.39794000867204 1.30102999566398 1.30102999566398 2.39794000867204 2.44404479591808 2.43933269383026 3.30081279411812 2.71767050300226 1.30102999566398 2.31175386105575 1.81954393554187 1.30102999566398 2.57518784492766 2.63042787502502 2.54406804435028 2.11394335230684 2.23044892137827 1.91381385238372 3.23653726148869 1.93951925261862 2.8109042806687 1.68124123737559 3.16938049531195 1.72427586960079 1.30102999566398 2.60745502321467 2.32633586092875 1.50514997831991 2.66931688056611 1.82607480270083 2.27875360095283 1.30102999566398 1.56820172406699 1.30102999566398 2.06445798922692 1.54406804435028 2.24551266781415 1.63346845557959 2.10037054511756 2.14921911265538 1.86332286012046 2.2718416065365 1.90308998699194 1.91907809237607 2.59217675739587 2.70757017609794 2.27415784926368 2.13033376849501 2.78247262416629 2.61909333062674 1.79239168949825 1.41497334797082 2.15533603746506 1.30102999566398 1.30102999566398 2.30749603791321 2.43296929087441 1.70757017609794 1.30102999566398 1.30102999566398 3.64777405026883 1.90848501887865 2.49136169383427 2.32837960343874 1.94448267215017 2.3096301674259 1.44715803134222 1.39794000867204 2.30535136944662 2.56466606425209 2.35024801833416 2.02530586526477 1.56820172406699 2.00860017176192 1.89762709129044 1.99122607569249 1.34242268082221 1.61278385671974 2.04532297878666 2.94497590841205 1.30102999566398 2.9731278535997 2.71096311899528 2.47567118832443 2.77597433112937 2.51321760006794 2.03342375548695 2.50242711998443 1.30102999566398 2.19589965240923 2.06818586174616 2.43296929087441 2.29003461136252 1.30102999566398 2.6730209071289 1.30102999566398 2.10380372095596 2.64345267648619 2.50379068305718 1.63346845557959 2.3096301674259 2.45331834004704 2.76566855475901 1.80617997398389 1.30102999566398 1.7481880270062 1.97772360528885 1.43136376415899 1.36172783601759 2.05690485133647 1.94939000664491 1.64345267648619 2.63245729218472 3.05728564441821 2.09691001300806 2.00860017176192 2.3654879848909 1.30102999566398 1.30102999566398 1.78532983501077 1.39794000867204 1.38021124171161 1.30102999566398 2.18184358794477 2.2380461031288 2.7427251313047 1.94448267215017 1.83250891270624 1.57978359661681 2.66838591669 1.80617997398389 3.36436335461573 1.30102999566398 2.23044892137827 3.0982975364947 3.54543082946535 1.92941892571429 2.54654266347813 1.92427928606188 2.99255351783214 2.04139268515822 2.04532297878666 2.73399928653839 2.30319605742049 2.06445798922692 1.30102999566398 1.83884909073726 1.30102999566398 2.59549622182557 2.48287358360875 2.05307844348342 2.2380461031288 1.95904139232109 1.30102999566398 1.36172783601759 2.00860017176192 3.81756536955978 2.97772360528885 2.45939248775923 2.44870631990508 2.32428245529769 1.80617997398389 4.16307188200382 3.05192391604611 1.82607480270083 2.24551266781415 3.10687054447865 1.55630250076729 1.77085201164214 1.86332286012046 2.90741136077459 1.30102999566398 2.16435285578444 2.73158876518674 2.15228834438306 2.38021124171161 2.11394335230684 1.83250891270624 3.31764554322116 2.1846914308176 2.12385164096709 2.2148438480477 2.18752072083646 2.46089784275655 1.30102999566398 2.12710479836481 1.55630250076729 2.60097289568675 2.98677173426624 1.80617997398389 2.4456042032736 1.30102999566398 2.69897000433602 2.46538285144842 1.98677173426624 1.36172783601759 1.36172783601759 2.52244423350632 2.40483371661994 2.4814426285023 2.22530928172586 1.30102999566398 2.00432137378264 3.4782778319196 1.88649072517248 1.77815125038364 2.18184358794477 2.17026171539496 2.2405492482826 3.05842602445701 2.75891189239797 1.30102999566398 1.30102999566398 1.30102999566398 2.37839790094814 1.76342799356294 1.9731278535997 1.30102999566398 2.06818586174616 1.30102999566398 2.40312052117582 1.30102999566398 2.79098847508882 2.33645973384853 2.30749603791321 1.30102999566398 2.44404479591808 2.59217675739587 2.04139268515822 1.39794000867204 2.98900461569854 2.28555730900777 1.30102999566398 2.17026171539496 2.04139268515822 4.06460772013063 4.09412159584056 2.43616264704076 1.30102999566398 2.3654879848909 3.07591176148278 2.2405492482826 2.02938377768521 3.13353890837022 3.22634208716363 2.17897694729317 2.36921585741014 1.64345267648619 1.69897000433602 2.37839790094814 1.30102999566398 3.20817252666712 1.30102999566398 2.54406804435028 3.23070431361257 1.8750612633917 2.92116605063774 2.49276038902684 2.77451696572855 2.29885307640971 1.41497334797082 1.36172783601759 2.20951501454263 2.2718416065365 2.29885307640971 1.44715803134222 3.66782637895071 1.30102999566398 4.14191987391388 1.36172783601759 1.73239375982297 1.94939000664491 2.55266821611219 1.30102999566398 2.88649072517248 3.17084820364331 1.5910646070265 3.18920948958231 1.79934054945358 1.92427928606188 1.30102999566398 1.30102999566398 1.86332286012046 1.30102999566398 2.65417654187796 2.97220283837906 3.07554696139253 1.30102999566398 2.62940959910272 2.51054501020661 1.74036268949424 2.97497199429807 1.30102999566398 3.71816940539131 1.38021124171161 2.56702636615906 2.39967372148104 1.30102999566398 3.38792346697344 2.61278385671974 1.30102999566398 2.33645973384853 1.30102999566398 3.39199307225971 3.19284611518884 2.11394335230684 1.30102999566398 2.10037054511756 3.0696680969116 2.2148438480477 1.91907809237607 2.43136376415899 2.13672056715641 1.30102999566398 1.30102999566398 1.67209785793572 1.49136169383427 2.54777470538782 1.30102999566398 1.30102999566398 1.47712125471966 1.94448267215017 1.67209785793572 3.9635517335741 1.30102999566398 1.30102999566398 1.79239168949825 1.30102999566398 1.30102999566398 1.30102999566398 1.30102999566398 2.07554696139253 1.30102999566398 1.55630250076729 1.75587485567249 1.30102999566398 1.36172783601759 1.92941892571429 1.30102999566398 1.70757017609794 1.53147891704226 1.30102999566398 1.30102999566398 1.30102999566398 4.08159931273294 2.04532297878666 1.78532983501077 1.30102999566398 1.30102999566398 1.30102999566398 2.11394335230684 2.39093510710338 2.11058971029925 1.68124123737559 1.30102999566398 1.30102999566398 2.17318626841227 1.30102999566398 1.79239168949825 1.86332286012046 2.02938377768521 2.73559889969818 1.30102999566398 1.32221929473392 1.89762709129044 2.15228834438306 2.58433122436753 2.82020145948564 1.30102999566398 1.89209460269048 1.70757017609794 1.56820172406699 1.86923171973098 2.41329976408125 1.30102999566398 2.09691001300806 3.30728204703335 1.30102999566398 1.43136376415899 1.30102999566398 1.30102999566398 1.30102999566398 3.69879625179043 1.30102999566398 2.05690485133647 1.89209460269048 1.30102999566398 1.68124123737559 1.32221929473392 3.25285303097989 1.30102999566398 1.44715803134222 1.30102999566398 2.9532763366673 1.30102999566398 1.30102999566398 1.75587485567249 1.70757017609794 3 1.30102999566398 2.14301480025409 1.30102999566398 2.35218251811136 1.83250891270624 2.35218251811136 3.0542299098634 4.10625890986741 1.30102999566398 3.27829620809127 3.86622824737965 3.2087100199064 3.976304116552 1.30102999566398 1.50514997831991 2.37106786227174 1.67209785793572 2.52762990087134 2.70586371228392 2.6570558528571 1.92427928606188 2.37839790094814 4.1504186944793 2.87273882747267 1.53147891704226 1.69897000433602 1.7160033436348 1.70757017609794 2.15533603746506 2.43136376415899 3.01072386539177 1.69019608002851 3.98918275125555 1.30102999566398 1.30102999566398 4.16357876518877 3.80922292168942 1.30102999566398 1.30102999566398 1.95904139232109 1.30102999566398 1.78532983501077 3.85491302230785 1.50514997831991 1.99122607569249 2.17609125905568 1.94448267215017 1.30102999566398 1.30102999566398 3.99493273673004 1.30102999566398 1.41497334797082 3.70586371228392 1.30102999566398 1.36172783601759 1.82607480270083 1.30102999566398 1.30102999566398 3.96307916064183 3.7791634237645 1.38021124171161 1.30102999566398 1.79934054945358 1.30102999566398 1.93951925261862 1.30102999566398 2.19589965240923 2.41497334797082 2.28780172993023 1.30102999566398 1.30102999566398 2.29885307640971 2.46538285144842 1.43136376415899 2.17318626841227 2.64738297011462 1.30102999566398 1.30102999566398 1.49136169383427 1.30102999566398 2.16136800223497 3.15775888604686 3.05307844348342 1.30102999566398 1.76342799356294 1.30102999566398 2.36921585741014 2.46982201597816 2.67942789661212 1.99563519459755 1.53147891704226 1.30102999566398 1.30102999566398 2.3654879848909 2.11394335230684 1.50514997831991 1.91907809237607 1.80617997398389 2.20951501454263 2.12710479836481 1.76342799356294 1.60205999132796 2.40483371661994 2.06069784035361 1.49136169383427 2.91115760873998 1.85733249643127 1.34242268082221 1.30102999566398 2.54406804435028 1.84509804001426 1.30102999566398 2.76863810124761 2.66464197555613 2.88536122003151 2.90471554527868 1.91907809237607 1.30102999566398 3.63608651510307 2.23044892137827 3.07040732174012 2.44715803134222 2.29225607135648 3.87765924411161 1.30102999566398 1.30102999566398 1.84509804001426 1.30102999566398 2.65991620006985 2.66558099101795 1.30102999566398 4.08902150079501 1.81954393554187 1.67209785793572 1.36172783601759 1.30102999566398 1.30102999566398 1.41497334797082 1.56820172406699 1.54406804435028 1.97772360528885 1.30102999566398 1.30102999566398 1.30102999566398 2.11394335230684 2.44090908206522 1.30102999566398 1.64345267648619 1.30102999566398 2.31386722036915 2.06069784035361 1.30102999566398 1.81291335664286 2.10720996964787 1.30102999566398 1.92427928606188 1.30102999566398 1.30102999566398 1.43136376415899 1.96848294855394 1.98677173426624 1.30102999566398 2.12057393120585 2.55388302664387 1.89209460269048 2.58092497567562 2.08278537031645 2.03342375548695 1.49136169383427 2.48429983934679 2.35793484700045 2.52113808370404 2.01703333929878 1.30102999566398 2.36921585741014 1.91381385238372 1.47712125471966 2.46089784275655 1.92427928606188 1.83250891270624 2.35218251811136 2.63346845557959 1.88649072517248 2.70156798505593 2.75434833571102 2.54900326202579 1.85733249643127 2.04139268515822 2.40312052117582 1.89209460269048 1.66275783168157 1.30102999566398 2.66558099101795 2.26481782300954 3.21510858105309 2.8926510338773 2.27875360095283 1.86923171973098 1.30102999566398 1.80617997398389 2.68663626926229 2.21748394421391 1.30102999566398 2.33445375115093 2.32221929473392 1.30102999566398 2.3654879848909 1.69897000433602 1.75587485567249 1.9731278535997 2.31806333496276 2.12385164096709 2.06445798922692 2.21748394421391 2.12057393120585 2.11058971029925 1.85125834871908 1.79239168949825 2.02118929906994 1.7160033436348 2.56702636615906 2.42324587393681 2.01703333929878 2.33445375115093 1.96848294855394 2.46089784275655 2.80208925788173 1.93951925261862 1.91381385238372 1.30102999566398 2.35602585719312 2.37291200297011 2.26481782300954 1.83250891270624 2.42651126136457 2.01703333929878 1.96848294855394 1.77815125038364 2.17026171539496 1.89209460269048 1.84509804001426 2.13353890837022 2.6222140229663 1.7481880270062 1.56820172406699 1.80617997398389 2.97909290063833 2.4456042032736 2.40140054078154 2.48000694295715 2.49276038902684 2.11727129565576 3.32387060654051 1.30102999566398 1.85733249643127 1.83250891270624 1.30102999566398 2.96378782734556 3.68948644836425 2.03342375548695 1.30102999566398 1.30102999566398 1.57978359661681 1.30102999566398 2.31597034545692 1.30102999566398 1.81954393554187 1.30102999566398 2.38021124171161 1.55630250076729 1.39794000867204 3.12188798510368 2.15836249209525 2.45939248775923 2.26245108973043 2.20682587603185 1.91907809237607 2.11727129565576 1.30102999566398 2.6232492903979 3.59028440371816 3.6195107208385 3.78376069574392 1.30102999566398 1.30102999566398 3.55436800099009 4.07448730498569 4.02608362080099 1.30102999566398 2.16731733474818 4.22224811685893 1.30102999566398 1.30102999566398 1.30102999566398 1.47712125471966 2.34635297445064 1.30102999566398 1.30102999566398 2.05307844348342 1.30102999566398 1.47712125471966 1.57978359661681 2.26245108973043 2.66464197555613 2.05690485133647 1.30102999566398 1.30102999566398 2.28555730900777 1.64345267648619 2.34439227368511 1.30102999566398 2.22271647114758 2.3096301674259 2.58206336291171 1.69019608002851 1.74036268949424 1.30102999566398 1.7160033436348 1.30102999566398 1.30102999566398 1.30102999566398 2.52633927738984 1.30102999566398 2.33645973384853 2.36172783601759 2.33445375115093 2.47567118832443 1.99563519459755 1.55630250076729 2.48572142648158 2.34242268082221 2.27415784926368 2.6159500516564 2.52891670027765 1.83884909073726 1.60205999132796 2.15533603746506 1.30102999566398 2.47275644931721 1.90848501887865 2.26951294421792 2.55022835305509 2.29225607135648 1.30102999566398 1.63346845557959 1.83250891270624 1.7160033436348 2.05307844348342 2.15533603746506 1.93449845124357 2.77524625974024 2.40993312333129 2.38560627359831 2 2.02530586526477 1.83250891270624 2.3541084391474 1.30102999566398 2.04139268515822 2.07918124604762 2.29003461136252 1.9731278535997 2.07554696139253 1.30102999566398 2.45939248775923 2.92272545799326 1.30102999566398 1.76342799356294 2.51054501020661 2.59988307207369 2.31597034545692 1.30102999566398 1.30102999566398 2.38916608436453 2.89320675305985 1.30102999566398 2.21218760440396 1.30102999566398 1.86923171973098 1.69897000433602 2.59549622182557 2.23044892137827 1.30102999566398 2.30535136944662 1.85733249643127 2.24797326636181 1.60205999132796 2.02530586526477 2.19033169817029 2.43933269383026 1.30102999566398 2.24303804868629 3.17782497186468 2.8394780473742 1.30102999566398 1.8750612633917 1.94448267215017 2.50650503240487 2.94001815500766 1.30102999566398 2.35024801833416 2.25042000230889 2.33041377334919 1.99122607569249 1.69019608002851 2.68574173860226 1.81954393554187 1.76342799356294 1.8750612633917 2.65321251377534 2.17609125905568 2.8926510338773 2.2718416065365 1.96848294855394 1.86923171973098 2.75815462196739 1.90848501887865 2.06818586174616 2.32633586092875 2.19589965240923 3.20002926655377 1.30102999566398 2.71349054309394 3.18355453361886 2.73158876518674 2.57287160220048 1.30102999566398 3.81497968376076 2.35793484700045 2.71011736511182 2.93449845124357 1.49136169383427 2.17897694729317 2.54282542695918 2.38916608436453 1.30102999566398 2.27875360095283 2.66181268553726 3.32837960343874 1.68124123737559 2.76789761601809 1.49136169383427 2.37657695705651 2.3384564936046 2.48429983934679 2.43296929087441 3.0386201619497 1.43136376415899 2.30102999566398 2.40654018043395 2.39445168082622 1.46239799789896 2.56348108539441 2.07188200730613 2.34439227368511 1.53147891704226 1.30102999566398 1.67209785793572 2.08635983067475 2.92582757462474 1.72427586960079 2.61489721603313 2.63447727016073 2.01703333929878 2.55144999797287 2.66651798055488 1.39794000867204 1.36172783601759 3.97043986295176 2.66838591669 2.38201704257487 2.76566855475901 2.49276038902684 2.48995847942483 2 2.28555730900777 2.82020145948564 2.75739602879302 2.20682587603185 2.06818586174616 2.26245108973043 2.60205999132796 2.00860017176192 2.01283722470517 2.89486965674525 2.85733249643127 3.10243370568134 2.75511226639507 1.70757017609794 2.8992731873176 1.80617997398389 2.34439227368511 2.62531245096167 2.12710479836481 2.4814426285023 2.42651126136457 2.83442070368153 1.54406804435028 2.79169064902012 1.89762709129044 2.4983105537896 2.70671778233676 2.75663610824585 2.46389298898591 2.26245108973043 2.69372694892365 2.44715803134222 2.87621784059164 2.26007138798507 2.63948648926859 2.36361197989214 1.84509804001426 1.60205999132796 1.32221929473392 1.53147891704226 3.13798673272353 1.6232492903979 3.24402958903002 3.04571405894087 2.24797326636181 2.38738982633873 2.85003325768977 2.56229286445647 2.09691001300806 1.30102999566398 1.53147891704226 1.30102999566398 2.17318626841227 1.73239375982297 1.99563519459755 3.3324384599156 2.31175386105575 2.2405492482826 4.0600175425316 1.55630250076729 2.08635983067475 1.90848501887865 1.70757017609794 2.12057393120585 1.30102999566398 1.30102999566398 1.30102999566398 1.30102999566398 1.30102999566398 1.54406804435028 2.35793484700045 3.00603795499732 3.16761267272753 1.30102999566398 3.5641924606262 3.30319605742049 3.97487997300693 3.40942586867144 1.8750612633917 3.73086299204649 1.94448267215017 1.30102999566398 2.42324587393681 1.68124123737559 1.30102999566398 2.86153441085904 1.30102999566398 1.32221929473392 2.2718416065365 3.97483395504854 2.81291335664286 2.95279244304409 3.79274178583475 3.71591981743358 3.40585839931764 3.55315454816963 1.30102999566398 3.14426277376199 3.9685763351755 1.30102999566398 1.99122607569249 1.54406804435028 1.30102999566398 1.46239799789896 1.86332286012046 2.59439255037543 1.44715803134222 1.65321251377534 1.30102999566398 1.30102999566398 1.30102999566398 1.69019608002851 1.30102999566398 1.46239799789896 1.47712125471966 2.45636603312904 1.47712125471966 1.30102999566398 1.30102999566398 1.93449845124357 1.98677173426624 3.25671774597749 2.01283722470517 1.30102999566398 1.54406804435028 1.30102999566398 1.65321251377534 1.88081359228079 1.30102999566398 1.30102999566398 2.46389298898591 3.67596154964217 3.78132445566699 1.85733249643127 1.30102999566398 3.3541084391474 2.11058971029925 1.67209785793572 1.30102999566398 2.10380372095596 2.05690485133647 3.11159852488039 1.30102999566398 1.88081359228079 3.97529391535621 1.30102999566398 1.30102999566398 1.30102999566398 1.75587485567249 1.30102999566398 1.53147891704226 1.30102999566398 1.86923171973098 1.30102999566398 1.60205999132796 3.83910078270715 2.8228216453031 2.77959649125782 3.93761817939382 3.91232835796041 3.98004884506496 4.07283787466309 1.30102999566398 3.86308482532036 1.86923171973098 1.72427586960079 3.45086469237977 1.55630250076729 1.30102999566398 1.30102999566398 1.30102999566398 1.30102999566398 1.56820172406699 1.63346845557959 1.36172783601759 1.30102999566398 1.79934054945358 4.13522809022605 1.30102999566398 1.41497334797082 1.92941892571429 1.30102999566398 2.00860017176192 1.30102999566398 1.30102999566398 2.90145832139611 1.30102999566398 1.51851393987789 2.36735592102602 2.38381536598043 1.30102999566398 3.80051087689437 3.05346260492546 1.30102999566398 1.7160033436348 1.69897000433602 2.02938377768521 1.8750612633917 2.67942789661212 1.30102999566398 1.54406804435028 2.4814426285023 1.79239168949825 1.88081359228079 2.74663419893758 2.32221929473392 2.74115159885178 1.81291335664286 1.67209785793572 2.2380461031288 1.72427586960079 2.26951294421792 1.30102999566398 2.36921585741014 2.15836249209525 2.69983772586725 3.01452053875792 2.54032947479087 2.93500315145365 3.23779499327392 2.6414741105041 1.30102999566398 2.11058971029925 1.34242268082221 2.29446622616159 2.90254677931399 1.30102999566398 2.27415784926368 2.07554696139253 1.76342799356294 2.72263392253381 2.68394713075151 2.12710479836481 2.09342168516224 2.69722934275972 2.52504480703684 2.73957234445009 2.78675142214556 2.16731733474818 1.90848501887865 3.4072208929274 2.80685802951882 2.01703333929878 2.35602585719312 1.73239375982297 2.46982201597816 1.83884909073726 2.15533603746506 2.54900326202579 2.82151352840477 2.97726621242729 2.02938377768521 2.71096311899528 1.89209460269048 2.72997428569956 1.30102999566398 2.07918124604762 2.42160392686983 3.09412159584056 2.75511226639507 2.79239168949825 3.26528962586083 1.8750612633917 2.47712125471966 2.7701152947871 3.47070442972279 2.4983105537896 2.14921911265538 1.91381385238372 2.67760695272049 2.95279244304409 3.05994188806195 2.17897694729317 3.42193281327851 2.81888541459401 2.35983548233989 2.02118929906994 2.57749179983723 2.35218251811136 2.88705437805096 3.13640344813399 3.62961344537818 1.6232492903979 1.30102999566398 2.02938377768521 1.75587485567249 1.78532983501077 3.34084054981233 2.20411998265592 3.51956550088051 2.07188200730613 3.27207378750001 3.00216606175651 1.30102999566398 2.46982201597816 2.16731733474818 1.30102999566398 2.3747483460101 1.30102999566398 2.26717172840301 2.54530711646582 2.1846914308176 2.36921585741014 1.30102999566398 2.89486965674525 1.82607480270083 2.42813479402879 2.64345267648619 2.14921911265538 2.09691001300806 2.03742649794062 1.79934054945358 1.30102999566398 1.53147891704226 2.52504480703684 2.42813479402879 1.30102999566398 2.44090908206522 1.30102999566398 1.5910646070265 2.04532297878666 2.41995574848976 2.25767857486918 1.90308998699194 2.5705429398819 2.41161970596323 2.34830486304816 2.07554696139253 2.16435285578444 2.55509444857832 2.13672056715641 2.24797326636181 2.21218760440396 2.03342375548695 1.99563519459755 1.60205999132796 2.00432137378264 2.67577834167408 2.88252453795488 1.91907809237607 2.02530586526477 2.66931688056611 1.30102999566398 1.32221929473392 1.85125834871908 1.30102999566398 2.17897694729317 1.47712125471966 2.4983105537896 2.55750720190566 2.29225607135648 2.08278537031645 1.64345267648619 3.95332469638918 2.06445798922692 2.64345267648619 1.30102999566398 1.30102999566398 1.98677173426624 1.89762709129044 2.56110138364906 1.99563519459755 2.20139712432045 2.22271647114758 1.30102999566398 2.98677173426624 2.41830129131975 2.0899051114394 1.95904139232109 1.30102999566398 2.11394335230684 1.85125834871908 2.29885307640971 1.7160033436348 1.55630250076729 1.5910646070265 2.38560627359831 2.12710479836481 1.81954393554187 1.91907809237607 1.72427586960079 1.9731278535997 1.30102999566398 2.75815462196739 2.10380372095596 2.19589965240923 1.69019608002851 3.959232249051 2.45484486000851 1.30102999566398 2.99211148778695 3.95138609488029 3.68841982200271 2.9329808219232 2.48287358360875 2.85369821177617 2.00432137378264 3.92272545799326 2.97081161087252 2.48572142648158 2.2718416065365 1.30102999566398 2.64246452024212 1.88649072517248 1.93449845124357 2.25042000230889 3.21404867941194 1.54406804435028 1.93951925261862 1.30102999566398 1.90308998699194 3.07188200730613 2.17026171539496 2.45331834004704 2.48429983934679 2.49415459401844 2.40654018043395 2.29446622616159 1.49136169383427 2.57749179983723 2.85672889038288 2.86093662070009 2.56820172406699 2.24303804868629 2.32428245529769 2.24303804868629 1.96378782734556 1.38021124171161 1.30102999566398 1.30102999566398 1.30102999566398 1.30102999566398 1.30102999566398 2.75127910398334 2.85003325768977 2.17026171539496 2.5910646070265 2.93651374247889 2.40823996531185 1.85125834871908 3.45347123372294 2.21748394421391 3.35717225772303 2.73639650227664 2.49692964807321 2.05690485133647 1.95904139232109 2.34830486304816 2.22788670461367 2.57170883180869 1.68124123737559 2.90036712865647 3.22582599146189 2.61489721603313 1.36172783601759 2.56348108539441 2.31386722036915 2.50379068305718 2.92427928606188 1.66275783168157 2.36735592102602 2.00432137378264 2.19312459835446 2.29666519026153 2.22271647114758 2.91803033678488 2.58994960132571 1.46239799789896 2.33445375115093 2.78390357927273 2.50105926221775 2.61172330800734 2.82020145948564 1.88081359228079 3.20330491613848 2.59879050676312 2.70156798505593 2.83378437465648 3.62086447526512 2.25042000230889 2.36735592102602 2.26951294421792 1.30102999566398 2.43136376415899 2.94448267215017 2.2405492482826 2.46389298898591 2.00432137378264 2.43136376415899 2.41830129131975 1.34242268082221 2.84323277809801 1.57978359661681 2.55990662503611 1.64345267648619 1.75587485567249 1.66275783168157 1.38021124171161 1.91907809237607 2.78390357927273 3.0265332645233 2.02118929906994 1.30102999566398 1.91381385238372 1.67209785793572 1.84509804001426 1.30102999566398 1.95904139232109 2.24797326636181 1.30102999566398 1.6232492903979 3.21669359916975 2.06069784035361 1.30102999566398 3.22556771343947 1.89209460269048 1.30102999566398 2.06069784035361 2.04139268515822 2.05307844348342 2.21218760440396 1.63346845557959 1.86923171973098 1.7160033436348 1.30102999566398 1.81291335664286 1.70757017609794 3.34321159017975 1.30102999566398 2.3384564936046 1.30102999566398 2.39093510710338 1.73239375982297 1.30102999566398 1.57978359661681 1.69019608002851 1.30102999566398 1.30102999566398 1.68124123737559 2.14921911265538 1.36172783601759 1.30102999566398 1.30102999566398 2.06818586174616 1.54406804435028 2.45939248775923 1.30102999566398 1.6232492903979 1.46239799789896 1.6232492903979 1.53147891704226 2.10720996964787 2.90091306773767 1.30102999566398 1.30102999566398 2.23044892137827 1.69897000433602 2.64836001098093 1.39794000867204 1.30102999566398 1.30102999566398 1.60205999132796 1.98677173426624 1.94448267215017 1.30102999566398 1.30102999566398 2.01283722470517 1.77815125038364 1.30102999566398 1.30102999566398 1.63346845557959 1.64345267648619 1.30102999566398 1.30102999566398 2.18752072083646 1.39794000867204 1.30102999566398 2.53655844257153 1.30102999566398 1.81291335664286 1.30102999566398 1.30102999566398 1.60205999132796 1.30102999566398 2.28330122870355 1.55630250076729 1.30102999566398 1.92427928606188 2.40993312333129 2.40312052117582 1.38021124171161 1.30102999566398 1.41497334797082 1.36172783601759 1.30102999566398 2.06069784035361 1.30102999566398 1.30102999566398 1.78532983501077 1.30102999566398 1.41497334797082 1.7481880270062 1.61278385671974 1.30102999566398 1.7481880270062 1.30102999566398 1.30102999566398 1.7160033436348 1.44715803134222 2.1846914308176 1.30102999566398 1.30102999566398 1.85125834871908 1.80617997398389 1.99122607569249 2.13672056715641 1.81291335664286 1.90308998699194 1.49136169383427 2.8494194137969 2.28555730900777 2.26245108973043 2.7041505168398 1.30102999566398 1.30102999566398 1.88649072517248 1.30102999566398 2.23552844690755 3.99991313241657 3.84010609445676 1.30102999566398 1.30102999566398 2.39093510710338 2.91960102378411 1.34242268082221 2.01283722470517 2.48572142648158 1.81291335664286 1.30102999566398 2.04139268515822 1.30102999566398 3.02036128264771 2.14301480025409 2.14301480025409 2.2148438480477 2.24551266781415 2.15533603746506 3.2523675144599 1.30102999566398 2.00860017176192 1.55630250076729 1.89209460269048 1.6232492903979 3.01786771896351 2.13353890837022 2.13987908640124 2.36172783601759 2.02530586526477 3.03782475058834 2.08635983067475 1.30102999566398 2.00432137378264 2.51851393987789 2.05307844348342 1.67209785793572 1.5910646070265 2.42651126136457 2.32014628611105 2.09342168516224 2.23552844690755 2.30102999566398 2.70156798505593 1.6232492903979 2.29666519026153 1.30102999566398 2.11058971029925 2.17609125905568 1.61278385671974 1.83250891270624 1.55630250076729 1.79239168949825 2.96473092105363 1.55630250076729 1.30102999566398 1.89762709129044 1.98677173426624 1.34242268082221 1.43136376415899 1.30102999566398 1.80617997398389 2.57863920996807 2.24303804868629 2.29225607135648 2.63447727016073 3.03140846425162 2.33041377334919 2.75815462196739 1.30102999566398 1.88649072517248 2.59217675739587 2.78318869107526 1.86332286012046 2.2405492482826 2.37839790094814 1.70757017609794 1.92427928606188 2.07918124604762 2.39794000867204 2.71349054309394 2.40993312333129 2.74115159885178 1.72427586960079 2.10380372095596 2.27875360095283 2.34044411484012 1.30102999566398 2.72509452108147 1.41497334797082 1.77085201164214 2.35024801833416 2.66931688056611 1.56820172406699 1.75587485567249 2.47275644931721 2.52504480703684 2.14301480025409 2.20411998265592 2.11394335230684 2.27415784926368 2.35793484700045 2.11727129565576 2.86746748785905 2.12385164096709 2.11394335230684 2 1.89209460269048 2.6159500516564 2.42651126136457 1.73239375982297 2.02118929906994 1.32221929473392 2.13987908640124 2.07188200730613 2.30749603791321 1.30102999566398 2.2405492482826 1.88649072517248 1.67209785793572 1.54406804435028 1.83250891270624 1.72427586960079 1.86923171973098 1.81954393554187 1.30102999566398 1.99122607569249 2.48572142648158 2.51054501020661 1.85733249643127 1.41497334797082 2.29666519026153 1.96848294855394 2.2405492482826 2.20139712432045 2.21748394421391 1.74036268949424 1.49136169383427 1.68124123737559 2.20139712432045 2.82216807936802 1.32221929473392 1.64345267648619 1.30102999566398 2.10037054511756 2.42975228000241 2.18752072083646 1.84509804001426 1.30102999566398 2.11058971029925 3.48925516836926 3.31597034545692 1.81954393554187 2.22010808804005 2.40654018043395 1.38021124171161 2.39794000867204 2.16136800223497 2.19865708695442 1.88081359228079 1.72427586960079 1.30102999566398 1.47712125471966 3.11727129565576 2.06069784035361 2.22271647114758 2.94001815500766 3.0733517023869 2.52891670027765 2.07188200730613 2.61909333062674 2.32428245529769 2.75281643118827 1.82607480270083 1.83884909073726 2.29666519026153 2.8481891169914 2.40823996531185 2.6570558528571 2.61489721603313 2.95760728706009 3.07445071895459 1.30102999566398 2.45636603312904 2.70586371228392 2.77670118398841 1.98227123303957 1.85125834871908 2.70329137811866 2.46686762035411 2.42488163663107 2.15836249209525 2.31175386105575 2.03342375548695 2.14921911265538 2.42160392686983 1.43136376415899 1.66275783168157 2.19312459835446 2.28555730900777 2.57287160220048 2.68124123737559 1.30102999566398 2.17026171539496 3.00346053210951 2.8394780473742 2.03742649794062 1.83884909073726 1.30102999566398 2.25767857486918 2.22010808804005 2.38560627359831 2.86213137931304 2.85491302230786 2.49692964807321 2.52633927738984 1.5910646070265 1.30102999566398 1.30102999566398 2.11394335230684 2.29225607135648 2.50105926221775 2.39967372148104 2.45636603312904 3.07408468902824 2.24303804868629 2.03742649794062 3.37839790094814 2.68574173860226 2.62117628177504 3.45423489574827 1.78532983501077 2.68841982200271 2.3747483460101 3.03059972196595 2.35793484700045 2.51054501020661 2.89376176205794 3.07003786660776 2.18752072083646 1.84509804001426 1.65321251377534 2.06818586174616 1.84509804001426 2.13987908640124 2.40140054078154 2.00860017176192 1.54406804435028 2.4814426285023 2.22530928172586 2.60205999132796 2.26245108973043 2.21218760440396 2.63447727016073 2.46239799789896 2.94398887507377 2.47129171105894 2.24551266781415 3.10209052551184 3.13353890837022 2.83695673705955 3.6036855496147 2.06445798922692 2.56110138364906 2.94497590841205 1.54406804435028 2.65896484266443 2.18752072083646 3.32899085544943 1.6232492903979 1.92427928606188 1.79934054945358 2.21218760440396 1.30102999566398 1.30102999566398 1.5910646070265 2.37839790094814 1.73239375982297 2.17026171539496 1.8750612633917 1.70757017609794 1.30102999566398 2.08278537031645 3.80284211273907 1.30102999566398 1.55630250076729 1.60205999132796 1.30102999566398 1.93449845124357 2.16731733474818 1.38021124171161 1.30102999566398 1.30102999566398 1.30102999566398 2.06445798922692 1.30102999566398 2.25042000230889 1.63346845557959 1.73239375982297 1.85733249643127 2.32837960343874 2.04139268515822 1.30102999566398 1.30102999566398 1.30102999566398 1.30102999566398 2.25285303097989 1.89762709129044 1.30102999566398 1.30102999566398 1.30102999566398 1.34242268082221 1.34242268082221 1.32221929473392 1.30102999566398 1.30102999566398 1.93449845124357 2.34635297445064 2.13033376849501 1.30102999566398 1.34242268082221 1.83884909073726 2.13353890837022 1.77085201164214 1.73239375982297 1.80617997398389 1.30102999566398 1.30102999566398 1.38021124171161 1.30102999566398 1.81954393554187 2.00860017176192 1.30102999566398 1.30102999566398 1.30102999566398 1.30102999566398 1.73239375982297 1.30102999566398 1.75587485567249 1.86923171973098 1.30102999566398 1.86332286012046 2.29885307640971 2.32428245529769 1.50514997831991 1.89209460269048 1.96848294855394 1.80617997398389 1.97772360528885 2.0899051114394 2.45788189673399 1.76342799356294 3.91418443342325 1.5910646070265 3.79975396641189 1.30102999566398 1.30102999566398 1.30102999566398 1.30102999566398 1.30102999566398 2.30102999566398 2.59659709562646 2.08278537031645 2.06445798922692 1.65321251377534 1.78532983501077 1.30102999566398 2.48995847942483 1.30102999566398 1.30102999566398 1.30102999566398 1.30102999566398 2.15533603746506 2.96520170102591 1.30102999566398 2.07918124604762 1.30102999566398 1.30102999566398 1.30102999566398 3.87203966797329 3.86225067459792 3.73021684056869 3.82691664718492 1.84509804001426 1.30102999566398 1.30102999566398 3.02897770520878 3.81170902669619 3.91301868374796 1.30102999566398 1.30102999566398 1.30102999566398 1.30102999566398 4.0265332645233 4.0290589500845 3.89398356721185 3.51904003864834 3.36921585741014 1.30102999566398 1.44715803134222 2.78604121024255 1.30102999566398 1.98677173426624 1.93449845124357 2.67851837904011 1.30102999566398 1.30102999566398 2.36361197989214 1.50514997831991 1.84509804001426 2.01283722470517 2.29225607135648 1.30102999566398 1.30102999566398 1.30102999566398 1.46239799789896 2.02118929906994 2.63042787502502 2.38381536598043 2.73158876518674 2.51851393987789 2.56820172406699 1.89209460269048 2.36921585741014 1.54406804435028 1.30102999566398 2.3541084391474 1.82607480270083 1.82607480270083 1.89209460269048 1.30102999566398 1.63346845557959 1.85733249643127 1.91907809237607 2.1846914308176 1.72427586960079 1.30102999566398 1.30102999566398 2.02530586526477 1.88649072517248 2.02938377768521 2.24303804868629 2.06818586174616 2.40312052117582 2.12057393120585 2.38021124171161 2.03742649794062 2.02530586526477 2.20139712432045 2.29003461136252 2.36361197989214 1.55630250076729 1.30102999566398 2.60530504614111 2.04139268515822 2.34635297445064 1.65321251377534 2.37291200297011 1.81954393554187 2.01703333929878 1.30102999566398 2.96236933567002 2.45788189673399 1.9731278535997 2.68124123737559 1.30102999566398 2.03742649794062 2.01703333929878 1.88081359228079 2.32014628611105 2.60745502321467 1.73239375982297 2.49276038902684 2.40140054078154 1.94448267215017 1.30102999566398 1.8750612633917 1.91381385238372 2.43136376415899 1.7481880270062 1.95904139232109 1.83884909073726 1.85125834871908 1.93951925261862 2.40654018043395 2.08278537031645 2.65321251377534 2.63748972951251 1.82607480270083 1.54406804435028 1.30102999566398 1.30102999566398 1.56820172406699 1.89209460269048 2.34830486304816 2.16731733474818 1.30102999566398 2.38560627359831 2.54032947479087 2.78675142214556 2.26245108973043 2.29666519026153 2.32014628611105 2.8488047010518 2.10037054511756 2.08635983067475 2.54157924394658 2.92582757462474 3.34927752746795 3.62273196516472 3.58500927990246 2.99869515831166 2.69460519893357 3.43568513794163 2.68574173860226 2.71180722904119 1.90848501887865 2.88817949391832 2.71349054309394 2.90902085421116 2.17897694729317 2.69722934275972 2.19033169817029 2.65896484266443 2.51719589794997 2.04532297878666 2.88536122003151 2.34044411484012 2.1846914308176 2.18752072083646 1.56820172406699 1.30102999566398 2.13672056715641 3.47085132452612 2.52633927738984 2.14921911265538 2.13033376849501 2.52762990087134 2.14612803567824 2.35983548233989 2.34242268082221 3.10311925354571 2.00432137378264 3.38898878512471 2.71683772329952 2.3654879848909 3.55978696820056 3.15167623084705 1.97772360528885 2.84135947045485 2.87909587950007 2.2405492482826 2.33645973384853 2.49692964807321 2.2148438480477 1.30102999566398 1.91907809237607 2.72509452108147 3.0618293072947 2.82020145948564 2.80345711564841 1.30102999566398 2.66745295288995 2.50242711998443 3.10380372095596 2.30319605742049 2.37106786227174 2.05307844348342 2.28103336724773 2.26245108973043 2.56466606425209 2.21748394421391 2.82020145948564 2.51321760006794 2.84447717574568 1.55630250076729 2.28555730900777 1.77815125038364 2.86923171973098 2.20411998265592 2.93094903116752 2.05307844348342 1.99122607569249 1.46239799789896 1.30102999566398 2.49692964807321 3.29003461136252 2.62117628177504 2.30749603791321 2.41664050733828 2.8561244442423 2.45024910831936 1.67209785793572 1.85733249643127 2.73878055848437 2.96236933567002 2.8842287696326 2.94890176097021 2.02938377768521 2.74429298312268 2.38201704257487 2.11058971029925 1.90308998699194 2.27646180417324 1.30102999566398 2.55990662503611 2.37657695705651 3.24278980947868 2.39093510710338 2.32633586092875 1.69019608002851 2.37106786227174 1.30102999566398 2.34830486304816 3.28824922557199 3.46760810558363 1.69019608002851 1.30102999566398 2.37291200297011 2.32428245529769 1.77815125038364 1.32221929473392 1.30102999566398 1.81954393554187 1.30102999566398 1.6232492903979 2.19033169817029 1.30102999566398 1.30102999566398 1.30102999566398 1.57978359661681 1.30102999566398 2.10037054511756 3.67696781429476 1.77815125038364 2.07554696139253 3.36660971039243 3.36135002435227 3.1215598441875 1.30102999566398 1.30102999566398 1.30102999566398 2.39794000867204 3.92043640655076 1.39794000867204 1.30102999566398 1.36172783601759 1.55630250076729 1.30102999566398 2.93801909747621 2.02938377768521 1.80617997398389 1.30102999566398 1.30102999566398 1.30102999566398 1.85125834871908 1.30102999566398 2.22271647114758 1.56820172406699 1.49136169383427 1.30102999566398 1.55630250076729 1.30102999566398 1.72427586960079 1.49136169383427 2.45178643552429 1.30102999566398 1.99563519459755 1.49136169383427 1.30102999566398 1.30102999566398 1.79239168949825 1.30102999566398 2.98000337158375 1.85733249643127 2.48287358360875 1.30102999566398 1.55630250076729 2.02530586526477 1.55630250076729 1.30102999566398 2.38738982633873 1.8750612633917 1.55630250076729 2.17026171539496 1.30102999566398 1.30102999566398 1.46239799789896 1.30102999566398 1.54406804435028 1.80617997398389 2.40654018043395 1.30102999566398 3.91965328231036 1.39794000867204 2.34044411484012 2.55388302664387 3.49582175338591 2.24303804868629 2.03742649794062 1.30102999566398 1.30102999566398 2.93701610746481 1.30102999566398 2.04532297878666 1.30102999566398 1.30102999566398 2.43775056282039 1.30102999566398 1.78532983501077 1.55630250076729 1.38021124171161 1.30102999566398 2.02938377768521 1.30102999566398 1.36172783601759 1.63346845557959 1.30102999566398 2.36172783601759 2.09342168516224 1.60205999132796 1.30102999566398 1.30102999566398 1.38021124171161 1.83884909073726 1.50514997831991 2.41995574848976 1.89762709129044 3.81344754426482 1.63346845557959 2.45024910831936 2.10380372095596 2.89376176205794 1.34242268082221 2.98272338766855 2.20951501454263 2.79239168949825 1.39794000867204 2.31386722036915 1.95904139232109 2.17026171539496 2.40483371661994 2.22010808804005 1.75587485567249 1.96378782734556 2.38201704257487 2.69372694892365 1.63346845557959 2.14612803567824 1.53147891704226 1.30102999566398 2.09691001300806 2.07554696139253 2.19033169817029 1.30102999566398 1.30102999566398 2.14921911265538 1.95424250943932 2.20139712432045 2.86451108105839 1.92941892571429 2.35218251811136 2.26007138798507 3.16908635748702 1.36172783601759 2.17897694729317 1.38021124171161 1.30102999566398 2.25767857486918 2.58994960132571 1.43136376415899 2.52891670027765 1.63346845557959 1.30102999566398 2.42651126136457 1.30102999566398 1.30102999566398 2.11727129565576 1.69019608002851 2.52113808370404 2.24303804868629 2.11727129565576 2.25527250510331 1.83250891270624 2.12057393120585 1.30102999566398 2.38381536598043 1.83250891270624 1.30102999566398 1.82607480270083 1.30102999566398 2.22271647114758 1.74036268949424 2.40654018043395 1.89762709129044 1.73239375982297 2.20139712432045 2.56110138364906 1.34242268082221 1.30102999566398 1.30102999566398 2.38021124171161 1.88649072517248 1.49136169383427 2.21748394421391 2.04139268515822 3.13097669160562 3.39984671271292 1.66275783168157 2.10720996964787 1.96378782734556 2.11058971029925 1.47712125471966 2.02938377768521 1.30102999566398 2.61909333062674 2.30535136944662 2.44870631990508 1.30102999566398 1.30102999566398 1.74036268949424 2.63447727016073 1.70757017609794 2.31597034545692 2.6954816764902 3.20655604409903 2.77524625974024 3.03059972196595 2.94200805302231 2.49692964807321 2.98227123303957 2.73639650227664 1.77815125038364 2.58319877396862 2.19312459835446 2.50650503240487 1.99563519459755 2.93651374247889 2.60314437262018 3.83378437465648 2.15836249209525 1.43136376415899 3.18949031369937 1.73239375982297 1.49136169383427 2.5705429398819 2.50785587169583 2.87621784059164 2.42813479402879 2.20139712432045 2.93651374247889 1.49136169383427 2.50105926221775 2.20139712432045 1.99563519459755 2.92064500140679 2.10037054511756 2.94939000664491 1.63346845557959 2.5092025223311 1.5910646070265 2.51982799377572 2.78958071216443 2.9804578922761 3.28668096935493 2.77524625974024 2.36361197989214 1.30102999566398 2.77742682238931 2.12057393120585 1.94448267215017 2.46389298898591 2.07554696139253 1.88081359228079 2.71767050300226 2.55022835305509 2.07188200730613 2.64246452024212 2.23299611039215 2.48855071650044 2.35024801833416 2.931457870689 2.77158748088126 2.52762990087134 2.63648789635337 2.40993312333129 2.41329976408125 2.70500795933334 2.3384564936046 2.28780172993023 2.32837960343874 2.40823996531185 2.81624129999178 3.51693180886801 2.4814426285023 2.15228834438306 2.64345267648619 2.49276038902684 1.99122607569249 1.94939000664491 1.30102999566398 2.60530504614111 3.37857957611577 2.82020145948564 2.44404479591808 2.44090908206522 2.46089784275655 2.73878055848437 1.30102999566398 2.74036268949424 3.58183592405765 2.91328390176042 3.04999285692014 2.82672252016899 2.51719589794997 2.59769518592551 2.30102999566398 2.81424759573192 2.40483371661994 2.74507479158206 3.10277661488344 2.0899051114394 1.44715803134222 1.57978359661681 1.39794000867204 1.56820172406699 1.53147891704226 2.12710479836481 1.75587485567249 1.98227123303957 1.30102999566398 1.30102999566398 1.84509804001426 1.91381385238372 1.30102999566398 1.30102999566398 1.5910646070265 1.91381385238372 1.30102999566398 1.49136169383427 1.30102999566398 2.39269695325967 1.66275783168157 1.55630250076729 1.75587485567249 1.30102999566398 2.28330122870355 1.36172783601759 2.2405492482826 1.30102999566398 2.17318626841227 1.30102999566398 1.30102999566398 2.19033169817029 1.90308998699194 2.20682587603185 2.12057393120585 2.24303804868629 1.53147891704226 2.36361197989214 1.30102999566398 1.92427928606188 1.30102999566398 1.30102999566398 1.38021124171161 1.47712125471966 1.30102999566398 2.08635983067475 2.24797326636181 1.30102999566398 1.30102999566398 1.30102999566398 2.24551266781415 1.30102999566398 2.10380372095596 1.30102999566398 1.30102999566398 2.68124123737559 1.30102999566398 1.30102999566398 2.14301480025409 1.30102999566398 2.08635983067475 1.30102999566398 1.30102999566398 1.30102999566398 1.86332286012046 1.30102999566398 2.39794000867204 2.45484486000851 2.37839790094814 1.89762709129044 1.90308998699194 1.98677173426624 1.30102999566398 1.30102999566398 1.30102999566398 2.33445375115093 1.41497334797082 1.30102999566398 1.43136376415899 1.30102999566398 2.02118929906994 1.66275783168157 1.30102999566398 1.57978359661681 1.64345267648619 3.67255962776328 1.93449845124357 2.42651126136457 1.30102999566398 1.60205999132796 1.63346845557959 1.78532983501077 1.50514997831991 1.30102999566398 1.7481880270062 1.82607480270083 2.04532297878666 3.94071565690666 4.02514194962519 1.30102999566398 1.30102999566398 2.59769518592551 1.55630250076729 2.19312459835446 1.30102999566398 1.30102999566398 4.08618180464975 3.99624891456913 1.63346845557959 1.30102999566398 1.30102999566398 1.30102999566398 1.54406804435028 1.76342799356294 1.30102999566398 1.30102999566398 1.30102999566398 1.65321251377534 2.16136800223497 1.43136376415899 2.43775056282039 1.30102999566398 2.01703333929878 1.30102999566398 1.30102999566398 1.30102999566398 2.75204844781944 4.03366496320318 3.6457169393696 4.06179163918401 3.66922387393081 3.13513265137677 2.56584781867352 2.33445375115093 2.95999483832842 1.90308998699194 2.28780172993023 2.01703333929878 2.32837960343874 1.67209785793572 1.30102999566398 2.07918124604762 1.43136376415899 1.30102999566398 1.51851393987789 1.30102999566398 2.03742649794062 2.42488163663107 1.83250891270624 2.31597034545692 1.91907809237607 1.30102999566398 2.13987908640124 2.33445375115093 2.53655844257153 2.37657695705651 2.51188336097887 2.78390357927273 1.34242268082221 2.08278537031645 2.11058971029925 1.79239168949825 2.49415459401844 2.64836001098093 1.30102999566398 2.49415459401844 2.48572142648158 1.80617997398389 2.55144999797287 2.81624129999178 2.26717172840301 2.25767857486918 2.6954816764902 4.0675543766935 1.30102999566398 1.30102999566398 1.38021124171161 1.57978359661681 2.47421626407626 2.2148438480477 2.89042101880091 1.83250891270624 2.24797326636181 1.30102999566398 2.40654018043395 1.46239799789896 2.04532297878666 2.27875360095283 2.99869515831166 2.04139268515822 2.73078227566639 2.74429298312268 2.51982799377572 2.10720996964787 1.7481880270062 2.19865708695442 2.89486965674525 2.71096311899528 1.88649072517248 1.96378782734556 2.31806333496276 2.39967372148104 1.30102999566398 2.5327543789925 1.84509804001426 2.29885307640971 2.59328606702046 2.41830129131975 2.31386722036915 2.48572142648158 1.30102999566398 1.30102999566398 1.30102999566398 1.46239799789896 2.27646180417324 2.46982201597816 1.81291335664286 2.35024801833416 1.67209785793572 1.96378782734556 2.09342168516224 2.43136376415899 2.51054501020661 2.72345567203519 1.30102999566398 2.35218251811136 2.19865708695442 2.12385164096709 1.30102999566398 2.65321251377534 2.14301480025409 2.77670118398841 2.63346845557959 2.90525604874845 2.63748972951251 3.33102217104183 2.57403126772772 1.79239168949825 1.61278385671974 2.20411998265592 3.19589965240923 2.43933269383026 2.27875360095283 2.62634036737504 2.36172783601759 2.28555730900777 2.27415784926368 2.92531209149965 2.58206336291171 3.11427729656159 1.88081359228079 3.02816441942447 2.80277372529198 2.2405492482826 1.82607480270083 2.79239168949825 3.44482519950975 2.39445168082622 1.67209785793572 1.7160033436348 3.08278537031645 1.88081359228079 3.20547503674089 2.17026171539496 2.69460519893357 2.24797326636181 1.93951925261862 2.55750720190566 3.05115252244738 2.11727129565576 2.8668778143375 2.52504480703684 1.75587485567249 3.07261747654524 3.11793383503964 2.14301480025409 2.22788670461367 2.18752072083646 2.47712125471966 2.58092497567562 2.95568775031351 2.54777470538782 2.72835378202123 2.55266821611219 2.41329976408125 2.29446622616159 2.66181268553726 1.30102999566398 2.87390159786446 2.37106786227174 2.52891670027765 2.43775056282039 2.8668778143375 3.36436335461573 3.49803472368703 2.61384182187607 2.14301480025409 1.72427586960079 2.34439227368511 3.03100428136354 2.52113808370404 1.30102999566398 1.30102999566398 2.58771096501891 1.93951925261862 2.01283722470517 1.76342799356294 2.46239799789896 2.01703333929878 3.22479195649268 3.41713940972733 2.55870857053317 2.64933485871214 2.25767857486918 2.91960102378411 2.51188336097887 2.20139712432045 1.32221929473392 2.12385164096709 2.24797326636181 1.67209785793572 2.34242268082221 2.28780172993023 1.78532983501077 2.63447727016073 2.8228216453031 1.54406804435028 2.44090908206522 2.41329976408125 2.17026171539496 1.30102999566398 3.63588568528127 2.63447727016073 2.19312459835446 2.7041505168398 2.87909587950007 3.46597736828582 2.5092025223311 2.94051648493257 2.46982201597816 2.23552844690755 1.67209785793572 1.30102999566398 1.34242268082221 1.60205999132796 1.41497334797082 2.32633586092875 1.85733249643127 2.54530711646582 2.75891189239797 1.73239375982297 1.30102999566398 1.30102999566398 1.69019608002851 1.69019608002851 1.30102999566398 2.14921911265538 1.30102999566398 2.23552844690755 1.30102999566398 2.38916608436453 1.30102999566398 1.30102999566398 1.30102999566398 1.90308998699194 2.3654879848909 1.46239799789896 2.71516735784846 1.30102999566398 2 1.7481880270062 1.30102999566398 1.75587485567249 1.30102999566398 1.94939000664491 1.56820172406699 1.5910646070265 2.22010808804005 2.07918124604762 1.77815125038364 1.38021124171161 1.68124123737559 1.30102999566398 1.57978359661681 1.55630250076729 1.61278385671974 1.30102999566398 1.81291335664286 2.90254677931399 2.04921802267018 1.30102999566398 1.30102999566398 1.30102999566398 1.95904139232109 1.70757017609794 1.91907809237607 1.70757017609794 2.24303804868629 1.30102999566398 1.95424250943932 1.51851393987789 2.07188200730613 2.58883172559421 1.91907809237607 1.30102999566398 1.44715803134222 2.07918124604762 1.56820172406699 2.83314711191278 3.1646502159343 2.04532297878666 1.36172783601759 1.34242268082221 1.32221929473392 1.7160033436348 2.15533603746506 1.30102999566398 1.39794000867204 2.18752072083646 1.36172783601759 1.69019608002851 1.30102999566398 1.30102999566398 1.49136169383427 3.66679868366617 1.30102999566398 1.83250891270624 1.64345267648619 1.30102999566398 1.30102999566398 2.19312459835446 2.19865708695442 1.30102999566398 2.30319605742049 1.72427586960079 1.30102999566398 1.50514997831991 1.30102999566398 3.84060787900929 1.69897000433602 1.82607480270083 1.96848294855394 1.72427586960079 1.77085201164214 1.83250891270624 1.72427586960079 1.50514997831991 2.90471554527868 2.08278537031645 2.13987908640124 2.42488163663107 1.30102999566398 1.46239799789896 1.44715803134222 1.30102999566398 2.54406804435028 1.30102999566398 1.30102999566398 1.85125834871908 1.30102999566398 1.30102999566398 4.07660403858361 1.67209785793572 1.88649072517248 1.79934054945358 3.89669152656288 1.43136376415899 2.55388302664387 2.22010808804005 1.86923171973098 1.86332286012046 1.36172783601759 2.21748394421391 2.08635983067475 2.17897694729317 2.08278537031645 2.59659709562646 2.38201704257487 2.79726754083072 2.51188336097887 1.63346845557959 1.39794000867204 2.42488163663107 2.71516735784846 2.24303804868629 2.74973631556906 2.95712819767681 2.2718416065365 2.68214507637383 1.30102999566398 2.36735592102602 2.11058971029925 1.95424250943932 2.71180722904119 2.39967372148104 1.94448267215017 2.19865708695442 2.06445798922692 2.5327543789925 2.39967372148104 2.40823996531185 1.95904139232109 1.98677173426624 1.39794000867204 3.28397928423848 2.29885307640971 2.63548374681491 2.14921911265538 2.11058971029925 2.46982201597816 2.33445375115093 2.23552844690755 1.38021124171161 2.01283722470517 2.80071707828238 1.30102999566398 1.30102999566398 1.92941892571429 1.30102999566398 2.15228834438306 2.0899051114394 2.60530504614111 1.73239375982297 2.94694327069783 2.12385164096709 2.50785587169583 2.75815462196739 2.25767857486918 1.30102999566398 2.53147891704225 2.37839790094814 2.13353890837022 2.25285303097989 2.08635983067475 2.78746047451842 2.35602585719312 2.82542611776782 1.74036268949424 2.32221929473392 1.86332286012046 1.63346845557959 2.2718416065365 1.30102999566398 1.30102999566398 1.75587485567249 2.64640372622307 2.59217675739587 1.30102999566398 2.26245108973043 2.71432975974523 2.07188200730613 1.30102999566398 1.30102999566398 2.29225607135648 1.30102999566398 2.21218760440396 2.24551266781415 1.30102999566398 1.30102999566398 1.30102999566398 2.19865708695442 2.30102999566398 2.06069784035361 2.14301480025409 2.67851837904011 2.33445375115093 2.50379068305718 2.15228834438306 1.30102999566398 1.30102999566398 2.84695532501982 2.68663626926229 2.77887447200274 2.42975228000241 2.71933128698373 2.69108149212297 2.52113808370404 1.30102999566398 3.11859536522376 2.72015930340596 2.90794852161227 2.20951501454263 1.69897000433602 1.85733249643127 2.44090908206522 2.07554696139253 4.0407605242287 2.93094903116752 1.30102999566398 1.30102999566398 3.78182715293243 2.44404479591808 1.97772360528885 2.76267856372744 2.19865708695442 2.28103336724773 2.73878055848437 2.23044892137827 2.56466606425209 2.92220627743902 2.69372694892365 2.75739602879302 2.54157924394658 3.07445071895459 3.24079877111733 1.89209460269048 2.40312052117582 2.49136169383427 2.42160392686983 2.8926510338773 2.3384564936046 2.51054501020661 2.36172783601759 2.31386722036915 3.22141423784234 2.20411998265592 2.77742682238931 1.65321251377534 2.19589965240923 2.43775056282039 2.80071707828238 1.81291335664286 2.06445798922692 3.07664044367034 2.48713837547719 2.20951501454263 2.46538285144842 2.39619934709574 2.51982799377572 2.11727129565576 2.81023251799508 1.30102999566398 2.8750612633917 2.78532983501077 2.9670797341445 1.79934054945358 2.32428245529769 2.61804809671209 2.13672056715641 1.30102999566398 1.51851393987789 2.15533603746506 2.98855895687862 2.73559889969818 1.97772360528885 2.6232492903979 2.59879050676312 2.50379068305718 2.86510397464113 2.47712125471966 2.1846914308176 2.15228834438306 1.53147891704226 2.51321760006794 1.85125834871908 2.84757265914211 2.06445798922692 2.56702636615906 2.15228834438306 2.34635297445064 2.42651126136457 1.30102999566398 1.30102999566398 2.75891189239797 1.30102999566398 2.4456042032736 1.9731278535997 3.18949031369937 2.57634135020579 3.05766610390983 2.42975228000241 2.8819549713396 2.26481782300954 2.40140054078154 2.71432975974523 1.30102999566398 2.25042000230889 1.43136376415899 2.6170003411209 1.56820172406699 1.30102999566398 1.60205999132796 1.54406804435028 1.30102999566398 1.30102999566398 1.30102999566398 2.00860017176192 1.30102999566398 1.54406804435028 2.13033376849501 2.3654879848909 1.30102999566398 2.13987908640124 1.30102999566398 1.99563519459755 1.30102999566398 2.44247976906445 2.70926996097583 1.30102999566398 1.30102999566398 1.77815125038364 2.10720996964787 1.99563519459755 1.69897000433602 1.43136376415899 2.32221929473392 2.55630250076729 2.91275330367132 1.30102999566398 1.83250891270624 2.49276038902684 1.90308998699194 1.79934054945358 1.81291335664286 1.78532983501077 1.30102999566398 1.72427586960079 1.64345267648619 3.02077548819356 1.30102999566398 1.8750612633917 1.30102999566398 1.57978359661681 2.30102999566398 2.41497334797082 2.22530928172586 1.30102999566398 1.55630250076729 2.12710479836481 1.90308998699194 1.30102999566398 1.30102999566398 1.30102999566398 1.30102999566398 2.91907809237607 1.76342799356294 1.30102999566398 1.30102999566398 2.11394335230684 1.54406804435028 1.73239375982297 1.54406804435028 2.04139268515822 2.01283722470517 1.30102999566398 2.06445798922692 1.30102999566398 1.30102999566398 1.44715803134222 1.79934054945358 1.86923171973098 1.30102999566398 1.30102999566398 1.30102999566398 1.30102999566398 2.18184358794477 1.30102999566398 2.68304703823885 1.90308998699194 1.82607480270083 1.30102999566398 2.0899051114394 1.32221929473392 1.30102999566398 1.30102999566398 1.30102999566398 2.25527250510331 2.09342168516224 1.30102999566398 1.30102999566398 2.03342375548695 1.30102999566398 1.97772360528885 1.30102999566398 1.30102999566398 1.30102999566398 2.15533603746506 1.67209785793572 1.30102999566398 2.73479982958885 1.98227123303957 1.95904139232109 1.6232492903979 2.42975228000241 2.46686762035411 1.30102999566398 1.30102999566398 2.1846914308176 1.30102999566398 2.63447727016073 1.92427928606188 1.99122607569249 1.30102999566398 1.44715803134222 1.30102999566398 1.30102999566398 1.51851393987789 1.30102999566398 1.30102999566398 1.81954393554187 2.38916608436453 2.07554696139253 2.10380372095596 2.18752072083646 2.20682587603185 2.06069784035361 2.34830486304816 2.12710479836481 2.85793526471943 2.26007138798507 2.97405090279288 2.07188200730613 2.32014628611105 2.71096311899528 2.40140054078154 1.30102999566398 2.27875360095283 2.18752072083646 1.91381385238372 2.23552844690755 1.30102999566398 2.13033376849501 2.59769518592551 1.30102999566398 2.50514997831991 1.51851393987789 2.3654879848909 1.30102999566398 1.99563519459755 2.04139268515822 2.34242268082221 2.67117284271508 2.45024910831936 2.24551266781415 2.08635983067475 1.77815125038364 1.63346845557959 2.11727129565576 2.58994960132571 1.74036268949424 2.66558099101795 2.25285303097989 3.22711508258912 2.23299611039215 2.22010808804005 1.30102999566398 2.59328606702046 1.96848294855394 1.74036268949424 1.30102999566398 1.79239168949825 1.8750612633917 1.89762709129044 1.46239799789896 2.63346845557959 1.99563519459755 1.92941892571429 2.63648789635337 2.19033169817029 2.66181268553726 2.77887447200274 1.88649072517248 1.30102999566398 2.66651798055488 1.41497334797082 1.36172783601759 1.93449845124357 2.06069784035361 2.47567118832443 1.79934054945358 2.6170003411209 2.28555730900777 3.04020662757471 2.27875360095283 2.74663419893758 1.67209785793572 2.22530928172586 2.21748394421391 1.30102999566398 1.91381385238372 2.15533603746506 2.04139268515822 2.26245108973043 1.78532983501077 1.55630250076729 1.86923171973098 1.89762709129044 2.20682587603185 2.28103336724773 1.30102999566398 1.92941892571429 2.98272338766855 2.49276038902684 2.25527250510331 3.03462845662532 2.62940959910272 2.56110138364906 2.71011736511182 2.75663610824585 2.81224469680037 2.45788189673399 2.05690485133647 2.20411998265592 3.25983269906348 3.42781057267599 3.28443073384452 3.18041263283832 3.03662889536216 2.52891670027765 2.39967372148104 1.54406804435028 3.13987908640124 3.20002926655377 2.77742682238931 2.55630250076729 2.64542226934909 3.21853550521653 3.23854788768133 2.65609820201283 2.37106786227174 1.30102999566398 2.18752072083646 3.21642983087625 3.26292546933183 3.02694162795903 1.90848501887865 2.74115159885178 3.40908736944783 2.51454775266029 2.45484486000851 3.03181227133037 2.44870631990508 2.52113808370404 3.25406445291434 2.28780172993023 2.30319605742049 1.79934054945358 1.90848501887865 2.8488047010518 2.41329976408125 2.6414741105041 2.19312459835446 3.25863728272408 1.89209460269048 2.72835378202123 1.94448267215017 2.10720996964787 2.90848501887865 1.57978359661681 1.94448267215017 1.30102999566398 1.34242268082221 2.56820172406699 1.92427928606188 1.63346845557959 1.97772360528885 2.44090908206522 2.39619934709574 2.49415459401844 2.17609125905568 2.79239168949825 2.2405492482826 2.4983105537896 2.8555191556678 2.86923171973098 2.98944981766669 2.31175386105575 1.9731278535997 2.2718416065365 3.14144977340047 3.22245633667925 2.87966920563205 2.88252453795488 2.55509444857832 1.72427586960079 1.30102999566398 3.84129688749028 2.42975228000241 2.66086547800387 2.53907609879278 2.57634135020579 3.09025805293132 2.75587485567249 2.48713837547719 2.01283722470517 1.91907809237607 3.23603314711764 2.92064500140679 2.77959649125782 2.20411998265592 2.07188200730613 2.39269695325967 3.14144977340047 2.91009054559407 2.51587384371168 2.48572142648158 2.59217675739587 2.19033169817029 2.23552844690755 2.72509452108147 1.69897000433602 2.36361197989214 1.8750612633917 2.72181061521255 2.06818586174616 2.35793484700045 1.63346845557959 1.30102999566398 1.30102999566398 2.34242268082221 1.30102999566398 1.30102999566398 1.76342799356294 1.30102999566398 1.94448267215017 2.57403126772772 1.34242268082221 1.50514997831991 1.8750612633917 1.30102999566398 1.44715803134222 1.65321251377534 1.5910646070265 1.7160033436348 2.15533603746506 1.30102999566398 1.30102999566398 1.50514997831991 1.30102999566398 2.39093510710338 2.00432137378264 2.27415784926368 1.30102999566398 4.0799767236326 1.30102999566398 1.94939000664491 1.30102999566398 2.13353890837022 2.60959440922522 1.30102999566398 1.78532983501077 1.93449845124357 2.77597433112937 1.94939000664491 1.96378782734556 1.30102999566398 1.30102999566398 1.67209785793572 1.30102999566398 2.26951294421792 1.53147891704226 1.30102999566398 1.30102999566398 1.64345267648619 1.30102999566398 2.22788670461367 2.56702636615906 1.46239799789896 1.32221929473392 1.57978359661681 2.13033376849501 2.33041377334919 1.60205999132796 1.91907809237607 1.30102999566398 1.41497334797082 1.30102999566398 1.30102999566398 2.44247976906445 2.43296929087441 1.30102999566398 2.02118929906994 1.32221929473392 2.13987908640124 1.30102999566398 1.30102999566398 1.63346845557959 1.69019608002851 1.74036268949424 1.30102999566398 1.30102999566398 1.30102999566398 2.59988307207369 1.86923171973098 2.32837960343874 1.30102999566398 2.81358098856819 2.05307844348342 1.89209460269048 2.40140054078154 2.35218251811136 1.5910646070265 1.85733249643127 2.14921911265538 2.59549622182557 1.67209785793572 2.48287358360875 1.30102999566398 2.11727129565576 2.75815462196739 2.37291200297011 2.35983548233989 2.22530928172586 1.84509804001426 2.69284691927723 1.5910646070265 1.30102999566398 2.50105926221775 2.18184358794477 2.57863920996807 1.30102999566398 1.66275783168157 2.07918124604762 1.30102999566398 2.68663626926229 1.57978359661681 1.5910646070265 2.4456042032736 1.75587485567249 1.30102999566398 3.07627625540422 2.12057393120585 1.92427928606188 1.77085201164214 2.44404479591808 2.43296929087441 1.72427586960079 3.00259798071991 1.30102999566398 1.83884909073726 1.85125834871908 2.13353890837022 2.29666519026153 1.30102999566398 2.26481782300954 1.61278385671974 2.2718416065365 1.92941892571429 1.69897000433602 2.47275644931721 1.30102999566398 2.12057393120585 2.16136800223497 1.53147891704226 1.5910646070265 2.02938377768521 2.29666519026153 1.53147891704226 2.64836001098093 1.92427928606188 2.53655844257153 2.07918124604762 1.83884909073726 1.30102999566398 2.13033376849501 1.46239799789896 1.63346845557959 2.10037054511756 2.56702636615906 2.25285303097989 1.54406804435028 2.34830486304816 1.41497334797082 1.5910646070265 1.93449845124357 2.41664050733828 2.11727129565576 1.30102999566398 2.52762990087134 2.36921585741014 1.57978359661681 1.83884909073726 2.53529412004277 1.69897000433602 2.52633927738984 1.30102999566398 2.31386722036915 2.13353890837022 3.00216606175651 2.72672720902657 2.16435285578444 2.31806333496276 3.15289959639375 2.33445375115093 3.01828430842653 1.70757017609794 3.11760269169008 1.30102999566398 1.30102999566398 2.82865989653532 1.30102999566398 1.65321251377534 2.87448181769947 3.1274287778516 2.6063813651106 1.30102999566398 1.30102999566398 2.46239799789896 1.63346845557959 2.59879050676312 2.15228834438306 2.75127910398334 1.69897000433602 1.30102999566398 2.86510397464113 2.81756536955978 2.52633927738984 2.50650503240487 2.29225607135648 2.34242268082221 3.20978301484851 2.90633504180509 3.2610248339924 3.39269695325967 2.59879050676312 3.05804623039528 1.81954393554187 2.76715586608218 2.23299611039215 2.80277372529198 3.18041263283832 2.60530504614111 3.1264561134318 1.30102999566398 2.37291200297011 1.7481880270062 1.30102999566398 2.85186960072977 2.45939248775923 3.32899085544943 1.63346845557959 2.85793526471943 2.9804578922761 2.93348728784871 2.83442070368153 2.6570558528571 2.21218760440396 1.91381385238372 2.44404479591808 2.76042248342321 2.8750612633917 2.6954816764902 3.29907126002741 2.29885307640971 2.76192783842053 3.12710479836481 2.50379068305718 3.00518051250378 1.77815125038364 3.44932409309873 2.88986172125819 2.85733249643127 3.11327469246435 2.46686762035411 3.71180722904119 1.92427928606188 2.49415459401844 1.90848501887865 2.12057393120585 2.48995847942483 2.06818586174616 2.49692964807321 2.57634135020579 2.78887511577542 2.6232492903979 3.21748394421391 2.83695673705955 2.54157924394658 2.931457870689 1.92427928606188 1.67209785793572 2.61489721603313 2.85853719756964 2.66275783168157 2.05690485133647 2.58206336291171 1.30102999566398 3.33485568961729 2.88081359228079 2.56348108539441 3.54182876678131 2.04532297878666 3.26245108973043 3.15594301797184 2.41995574848976 1.90848501887865 2.57518784492766 2.83058866868514 2.86628733908419 2.58206336291171 2.78532983501077 1.66275783168157 1.83250891270624 1.66275783168157 2.74741180788642 1.83884909073726 1.67209785793572 2.10720996964787 2.3654879848909 2.73719264270474 1.99563519459755 2.04139268515822 2.09342168516224 1.30102999566398 1.63346845557959 2 1.30102999566398 2.20682587603185 1.30102999566398 2.44404479591808 1.30102999566398 1.30102999566398 1.81954393554187 1.30102999566398 1.38021124171161 1.30102999566398 2.23044892137827 1.67209785793572 1.86332286012046 2.1846914308176 2.21748394421391 1.30102999566398 2.13672056715641 1.55630250076729 1.30102999566398 1.30102999566398 1.7160033436348 2.01703333929878 1.96378782734556 1.30102999566398 2.10380372095596 1.75587485567249 1.30102999566398 1.89762709129044 1.30102999566398 1.30102999566398 2.02530586526477 1.30102999566398 2.38738982633873 1.41497334797082 2.3541084391474 1.8750612633917 1.30102999566398 1.47712125471966 2.14612803567824 2.22010808804005 2.19589965240923 1.55630250076729 1.30102999566398 2.34044411484012 1.30102999566398 2.16136800223497 1.94939000664491 2.13672056715641 1.30102999566398 2.20682587603185 2.38738982633873 3.86385796188397 1.6232492903979 1.32221929473392 2.23299611039215 2.28103336724773 1.30102999566398 1.30102999566398 1.81291335664286 1.96378782734556 2.70500795933334 1.30102999566398 1.30102999566398 1.66275783168157 3.90357829366305 2.99387691494121 1.30102999566398 1.81291335664286 1.30102999566398 1.56820172406699 1.30102999566398 2.22788670461367 1.30102999566398 1.56820172406699 1.30102999566398 2.25042000230889 1.53147891704226 2.06069784035361 1.30102999566398 1.30102999566398 1.30102999566398 2.47421626407626 1.30102999566398 1.30102999566398 1.30102999566398 2.07554696139253 1.30102999566398 1.44715803134222 2.12057393120585 1.39794000867204 1.77085201164214 1.57978359661681 1.30102999566398 1.30102999566398 2.02938377768521 1.72427586960079 1.88649072517248 2.54900326202579 1.30102999566398 1.30102999566398 3.02448566769917 1.30102999566398 1.30102999566398 2.85430604180108 1.30102999566398 1.51851393987789 1.30102999566398 1.30102999566398 1.74036268949424 1.8750612633917 2.09342168516224 2.77232170672292 1.30102999566398 1.67209785793572 2.75511226639507 3.01911629044707 2.34242268082221 1.30102999566398 1.51851393987789 2.35024801833416 2.51587384371168 2.59659709562646 2 1.83250891270624 2.54032947479087 1.30102999566398 1.55630250076729 1.30102999566398 1.30102999566398 1.30102999566398 1.76342799356294 2.11058971029925 1.66275783168157 2.36172783601759 2.3541084391474 1.94448267215017 2.07918124604762 1.30102999566398 1.79934054945358 2.19033169817029 1.94448267215017 1.30102999566398 2.45939248775923 2.63748972951251 2.28780172993023 3.1978316933289 2.46389298898591 1.30102999566398 3.02077548819356 2.2405492482826 1.30102999566398 1.38021124171161 2.00432137378264 2.3324384599156 2.45484486000851 2.60852603357719 1.30102999566398 2.16435285578444 2.26717172840301 1.30102999566398 2.35602585719312 1.68124123737559 2.63848925695464 1.30102999566398 2.25042000230889 2.82607480270083 1.30102999566398 3.09096307659573 2.50379068305718 2.55509444857832 1.30102999566398 2.50105926221775 2.64443858946784 2.35218251811136 2.73559889969818 2.14921911265538 2.56466606425209 1.97772360528885 2.42813479402879 2.42975228000241 1.30102999566398 1.90308998699194 2.68663626926229 1.89762709129044 2.04139268515822 3.78490244988665 2.61172330800734 2.07554696139253 2.6232492903979 2.65801139665711 2.73957234445009 1.30102999566398 2.10720996964787 2.51587384371168 1.30102999566398 1.30102999566398 1.8750612633917 1.47712125471966 2.32221929473392 1.30102999566398 2.96941591235398 3.22401481137286 2.25527250510331 2.64836001098093 2.19589965240923 2.89762709129044 2.92012332629072 2.52244423350632 2.51321760006794 2.45331834004704 2.57978359661681 2.34439227368511 2.44870631990508 1.30102999566398 3.1914510144649 2.27415784926368 4.00194994108427 2.88930170250631 2.31597034545692 1.63346845557959 2.50105926221775 2.18184358794477 1.30102999566398 1.69019608002851 2.51454775266029 2.3324384599156 2.22010808804005 2.89817648349768 3.17840134153376 2.01283722470517 2.52504480703684 2.52374646681156 1.34242268082221 3.05192391604611 2.0899051114394 3.2135177569963 1.49136169383427 2.13672056715641 2.88874096068289 2.50105926221775 3.3451776165427 2.96284268120124 3.23929947912689 2.9903388547876 2.52504480703684 1.30102999566398 3.2332500095411 1.94448267215017 1.30102999566398 1.30102999566398 3.61023417533439 2.81756536955978 2.72509452108147 3.54924855685406 2.68214507637383 2.95424250943932 1.75587485567249 2.75587485567249 1.95904139232109 2.59659709562646 3.17376882313665 2.92220627743902 2.72015930340596 2.81557774832427 3.20709554041922 2.26481782300954 2.10380372095596 2.60530504614111 1.77085201164214 2.54530711646582 2.80345711564841 2.69722934275972 1.30102999566398 2.64836001098093 2.14921911265538 2.13033376849501 2.70329137811866 2.45178643552429 1.89209460269048 2.17026171539496 3.25911584418507 2.21218760440396 1.30102999566398 3.32510498297141 3.12287092286443 2.96614173273903 2.14301480025409 2.16731733474818 1.98677173426624 3.82568570802176 3.04020662757471 3.45621415535799 1.91907809237607 1.75587485567249 1.99563519459755 2.94001815500766 2.74585519517373 1.30102999566398 3.47957531017499 3.30384377488865 3.04610478724604 2.78461729263288 2.60852603357719 1.30102999566398 3.21958452621425 1.61278385671974 2.42160392686983 3.18383903705642 3.35276119172383 3.63638758581316 2.70671778233676 2.92220627743902 1.85733249643127 2.02938377768521 1.78532983501077 2.30319605742049 1.91381385238372 1.30102999566398 1.30102999566398 2.16435285578444 1.5910646070265 1.30102999566398 1.96848294855394 1.30102999566398 1.30102999566398 2.16731733474818 2.03342375548695 1.94939000664491 1.38021124171161 1.51851393987789 1.72427586960079 1.30102999566398 1.30102999566398 1.30102999566398 2.12385164096709 1.30102999566398 2.13672056715641 2.14301480025409 1.88649072517248 1.30102999566398 2.29225607135648 2.3384564936046 1.54406804435028 1.7481880270062 1.47712125471966 1.68124123737559 1.7481880270062 2.26007138798507 1.30102999566398 1.99122607569249 1.64345267648619 1.50514997831991 2.12710479836481 1.83884909073726 2.01283722470517 1.30102999566398 2.71011736511182 2.33041377334919 1.39794000867204 2.25285303097989 1.30102999566398 1.91907809237607 1.30102999566398 2.28555730900777 1.30102999566398 1.30102999566398 1.30102999566398 3.42586014507784 1.47712125471966 1.30102999566398 2.61804809671209 2.40483371661994 3.5669086552268 3.77048380943111 1.30102999566398 1.30102999566398 3.51759173071191 3.37235958252432 3.56749689110422 1.69897000433602 3.62345604806993 2.21748394421391 1.30102999566398 1.97772360528885 1.57978359661681 1.5910646070265 2.02938377768521 1.61278385671974 2.36735592102602 1.51851393987789 2.09691001300806 1.30102999566398 1.88081359228079 2.68574173860226 2.25527250510331 1.39794000867204 2.66370092538965 2.76715586608218 1.30102999566398 1.88081359228079 2.70757017609794 2.64048143697042 1.76342799356294 1.9731278535997 2.21748394421391 1.30102999566398 1.77815125038364 1.95424250943932 2.50650503240487 1.36172783601759 1.65321251377534 1.30102999566398 2.69635638873333 2.14612803567824 2.04921802267018 1.30102999566398 2.76117581315573 2.80413943233535 2.38381536598043 1.85733249643127 2.84010609445676 2.73239375982297 1.30102999566398 1.30102999566398 1.68124123737559 2.13987908640124 2.18752072083646 2.06445798922692 2.26481782300954 2.39093510710338 2.28103336724773 1.30102999566398 2.54530711646582 2.21218760440396 1.30102999566398 1.30102999566398 2.32014628611105 2.21218760440396 2.16435285578444 1.30102999566398 2.08278537031645 1.30102999566398 1.50514997831991 1.30102999566398 2.33041377334919 2.14301480025409 2.02118929906994 1.30102999566398 2.50242711998443 1.60205999132796 2.69722934275972 2.26245108973043 2.06445798922692 2.64048143697042 2.36361197989214 2.71096311899528 2.31597034545692 2.48429983934679 2.19865708695442 1.30102999566398 2.01703333929878 2.75050839485135 1.74036268949424 2.40993312333129 2.18752072083646 1.68124123737559 2.11058971029925 2.76566855475901 2.45178643552429 2 3.09307130637606 2.91434315711944 2.54157924394658 1.30102999566398 2.68214507637383 1.30102999566398 3.21590181320403 1.30102999566398 2.16435285578444 3.9739125704197 2.39794000867204 3.53807078704317 1.79239168949825 2.50242711998443 2.53907609879278 2.01703333929878 3.58024050826538 1.30102999566398 1.97772360528885 1.5910646070265 2.68841982200271 2.20139712432045 1.79934054945358 3.27760921430409 2.67394199863409 3.00302947055362 3.18184358794477 3.17084820364331 2.55388302664387 2.8494194137969 2.66181268553726 2.28555730900777 2.65513843481138 2.00860017176192 2.68663626926229 2.31175386105575 2.6414741105041 2.29666519026153 2.3654879848909 2.8561244442423 3.00560944536028 2.15533603746506 2.8494194137969 2.07188200730613 2.42160392686983 2.77742682238931 3.46209838113516 2.69372694892365 2.07918124604762 3.13735411137073 2.15228834438306 2.40823996531185 2.42160392686983 2.26007138798507 2.48429983934679 3.16820274684263 2.71683772329952 1.30102999566398 1.32221929473392 2.95424250943932 3.32878720035453 2.48713837547719 2.27646180417324 2.85186960072977 1.30102999566398 2.92737036303902 3.14860265480609 2.48429983934679 3.0948203803548 1.30102999566398 3.3142886609475 1.30102999566398 2.63346845557959 2.01703333929878 3.2523675144599 2.65896484266443 2.45484486000851 3.35717225772303 1.75587485567249 3.47610671684019 1.64345267648619 2.40312052117582 1.30102999566398 2.8555191556678 2.78532983501077 1.43136376415899 3.08671566394488 2.12385164096709 1.93449845124357 3.44824241263444 2.90200289135073 2.5327543789925 2.05307844348342 1.30102999566398 1.30102999566398 3.1156105116743 2.42488163663107 2.54157924394658 2.78532983501077 2.93550726582471 2.17318626841227 3.49485002168009 1.89762709129044 2.92064500140679 2.54032947479087 2.85247999363686 1.30102999566398 3.223236273103 2.92890769024395 3.19700472802305 1.81954393554187 2.55388302664387 2.57863920996807 3.39427652676782 3.30102999566398 2.59217675739587 2.95760728706009 2.27875360095283 2.04139268515822 2.5092025223311 2.24303804868629 1.30102999566398 2.73399928653839 2.0899051114394 1.30102999566398 1.57978359661681 1.66275783168157 1.30102999566398 1.30102999566398 2.56348108539441 1.32221929473392 1.30102999566398 1.36172783601759 2.41995574848976 1.30102999566398 1.56820172406699 1.30102999566398 1.30102999566398 1.30102999566398 1.6232492903979 1.83250891270624 1.44715803134222 2.73878055848437 1.54406804435028 2.48572142648158 1.95424250943932 1.64345267648619 2.08635983067475 1.89209460269048 1.30102999566398 1.55630250076729 1.30102999566398 2.38381536598043 1.30102999566398 1.34242268082221 1.76342799356294 1.30102999566398 1.7160033436348 2.15533603746506 1.47712125471966 1.8750612633917 2.26245108973043 1.30102999566398 2.24551266781415 1.65321251377534 1.57978359661681 1.30102999566398 1.73239375982297 1.44715803134222 1.30102999566398 1.30102999566398 2.04532297878666 1.30102999566398 1.60205999132796 2.07554696139253 1.30102999566398 1.96848294855394 1.30102999566398 1.88081359228079 1.30102999566398 1.77815125038364 1.99122607569249 3.18695633546541 1.30102999566398 1.77815125038364 1.75587485567249 1.30102999566398 2.49554433754645 1.30102999566398 2.07918124604762 2.02938377768521 2.17897694729317 2.01283722470517 2.2380461031288 1.30102999566398 2.89652621748955 1.39794000867204 1.7160033436348 2.37291200297011 1.49136169383427 2.31175386105575 2.63346845557959 2.09342168516224 2.20139712432045 1.30102999566398 2.21218760440396 1.30102999566398 1.30102999566398 2.19589965240923 1.30102999566398 1.30102999566398 1.69019608002851 2.51851393987789 1.30102999566398 2.42651126136457 1.96378782734556 1.30102999566398 1.30102999566398 1.30102999566398 1.77085201164214 1.30102999566398 1.73239375982297 2.47712125471966 2 2.3747483460101 2.0899051114394 3.1152775913959 2.11727129565576 1.74036268949424 2.32633586092875 2.58433122436753 1.72427586960079 1.67209785793572 1.30102999566398 2.38738982633873 1.30102999566398 2.35024801833416 1.30102999566398 2.06069784035361 2.37291200297011 1.53147891704226 2.35602585719312 2.13033376849501 2.16136800223497 2.20682587603185 1.36172783601759 2.06445798922692 1.30102999566398 1.30102999566398 2.07188200730613 2.90794852161227 2.83632411570675 2.05307844348342 1.92427928606188 2.31806333496276 2.59549622182557 1.54406804435028 2.00860017176192 1.30102999566398 1.30102999566398 1.30102999566398 1.30102999566398 2.20951501454263 2.3747483460101 1.39794000867204 2.65896484266443 1.85733249643127 1.92941892571429 1.72427586960079 1.85125834871908 2.96614173273903 2.29003461136252 2.48000694295715 2.44404479591808 2.40312052117582 2.52374646681156 1.68124123737559 1.94448267215017 2.42813479402879 1.30102999566398 1.30102999566398 1.69897000433602 1.74036268949424 2.32221929473392 2.44090908206522 2.78816837114117 1.86332286012046 2.27875360095283 1.93951925261862 2.83442070368153 1.34242268082221 2.62531245096167 2.52762990087134 2.08278537031645 2.54777470538782 1.93951925261862 2.69196510276736 1.54406804435028 1.30102999566398 1.96378782734556 2.22271647114758 1.54406804435028 2.2718416065365 2.2148438480477 2.92064500140679 2.21218760440396 2.33041377334919 2.17609125905568 3.36455099535397 2.04921802267018 2.76342799356294 1.30102999566398 1.30102999566398 2.56348108539441 1.30102999566398 2.73639650227664 2.99913054128737 2.47712125471966 3.54543082946535 2.02118929906994 2.91487181754005 2.30535136944662 2.29003461136252 2.21218760440396 2.54282542695918 2.19033169817029 2.69019608002851 1.8750612633917 2.8055008581584 2.68663626926229 1.30102999566398 1.61278385671974 1.72427586960079 2.42488163663107 2.3747483460101 1.67209785793572 1.57978359661681 2.73798732633343 2.82672252016899 2.7419390777292 2.15228834438306 2.30749603791321 2.66838591669 2.47129171105894 2.90633504180509 2.82542611776782 2.54406804435028 2.30535136944662 1.30102999566398 3.00389116623691 2.81491318127507 2.53147891704225 1.99122607569249 2.95133751879592 2.91009054559407 2.24303804868629 2.81291335664286 2.7664128471124 1.30102999566398 1.78532983501077 1.99563519459755 1.30102999566398 2.05690485133647 1.74036268949424 2.50650503240487 2.18184358794477 3.06032002868829 2.10380372095596 2.45331834004704 2.65801139665711 1.64345267648619 3.35793484700045 2.54282542695918 3.53756725715268 2.81557774832427 1.79239168949825 1.30102999566398 1.30102999566398 1.6232492903979 2.46982201597816 2.62736585659273 2.41995574848976 2.61066016308988 2.29666519026153 2.33645973384853 2.36361197989214 2.32837960343874 2.10037054511756 3.80529691615798 2.08635983067475 2.3747483460101 3.17289469775218 2.82736927305382 1.30102999566398 2.8555191556678 2.07554696139253 2.8842287696326 2.57978359661681 3.10243370568134 3.08278537031645 2.97818051693741 1.55630250076729 1.51851393987789 1.30102999566398 2.91539983521227 1.89762709129044 2.55870857053317 1.30102999566398 2.93348728784871 2.3654879848909 4.07258073264895 2.71683772329952 1.91907809237607 2.19312459835446 1.30102999566398 2.49692964807321 2.00432137378264 2.21218760440396 1.30102999566398 1.30102999566398 2.00432137378264 2.80821097292422 3.39005149645899 1.81954393554187 2.28555730900777 2.25042000230889 2.02530586526477 1.94939000664491 2.61909333062674 1.30102999566398 2.04139268515822 1.9731278535997 1.82607480270083 1.78532983501077 2.42160392686983 2.39269695325967 1.82607480270083 1.30102999566398 2.44870631990508 2.22010808804005 3.45833562599195 3.61626540528171 3.49359744900053 1.30102999566398 1.83884909073726 1.30102999566398 1.34242268082221 1.30102999566398 1.30102999566398 1.46239799789896 1.30102999566398 1.93449845124357 2.33645973384853 1.30102999566398 1.72427586960079 1.30102999566398 1.55630250076729 1.30102999566398 2.13033376849501 2.04921802267018 1.77085201164214 2.17318626841227 1.30102999566398 2.23299611039215 1.30102999566398 1.72427586960079 1.30102999566398 1.30102999566398 2.4983105537896 1.93951925261862 2.13033376849501 2.77524625974024 2.05690485133647 1.81954393554187 2.3384564936046 2.35793484700045 1.30102999566398 1.30102999566398 1.36172783601759 1.93951925261862 2.93851972517649 1.90848501887865 1.65321251377534 1.30102999566398 2.42813479402879 2.55870857053317 3.09342168516224 2.23552844690755 2.39269695325967 1.85733249643127 2.22271647114758 1.43136376415899 1.30102999566398 1.65321251377534 2.54530711646582 1.89762709129044 1.89209460269048 1.86923171973098 1.93951925261862 1.30102999566398 1.66275783168157 1.30102999566398 2.10380372095596 1.30102999566398 1.99563519459755 2.70926996097583 2.69284691927723 2.38021124171161 2.02530586526477 1.30102999566398 1.94448267215017 1.30102999566398 2.28103336724773 1.98227123303957 2.3747483460101 2.30319605742049 1.99563519459755 2.15533603746506 2.72754125702856 1.89762709129044 1.96848294855394 1.50514997831991 2.04139268515822 2.60959440922522 1.30102999566398 1.90308998699194 1.77815125038364 1.74036268949424 1.38021124171161 2.4345689040342 1.30102999566398 3.01703333929878 1.6232492903979 1.78532983501077 2.06069784035361 2.41497334797082 1.83884909073726 2.24551266781415 2.97127584873811 1.5910646070265 2.23044892137827 2.27646180417324 2.49136169383427 2.11394335230684 2.38738982633873 2.09342168516224 2.12710479836481 1.30102999566398 1.30102999566398 2.09691001300806 2.00432137378264 1.30102999566398 1.9731278535997 1.30102999566398 1.72427586960079 1.91381385238372 1.65321251377534 2.54900326202579 2.17318626841227 1.56820172406699 2.13033376849501 1.51851393987789 2.36361197989214 3.50229052791477 1.51851393987789 1.30102999566398 2.14301480025409 2.37657695705651 1.30102999566398 1.30102999566398 2.3654879848909 2.78887511577542 2.34242268082221 1.30102999566398 2.81822589361396 2 1.65321251377534 1.53147891704226 1.30102999566398 2.92890769024395 2.04139268515822 2.60530504614111 2.40654018043395 1.79239168949825 2.11058971029925 1.30102999566398 2.09691001300806 2.10037054511756 2.42488163663107 3.15259407792747 2.44247976906445 1.88081359228079 1.75587485567249 1.43136376415899 2.04921802267018 2.41995574848976 1.43136376415899 2.70926996097583 2.10037054511756 2.19865708695442 1.95904139232109 2.40654018043395 2.57518784492766 2.71933128698373 1.96848294855394 2.63447727016073 2.32837960343874 2.3384564936046 2.34830486304816 2.52244423350632 2.47712125471966 2.95230800966212 2.29885307640971 2.83884909073725 2.80208925788173 2.77158748088126 1.99122607569249 2.72509452108147 2.43296929087441 2.37291200297011 3.34044411484012 2.37291200297011 3.22685757028872 1.53147891704226 1.95424250943932 2.02118929906994 1.95904139232109 2.35983548233989 1.69019608002851 2.72835378202123 2.41161970596323 2.18752072083646 1.30102999566398 2.55266821611219 1.30102999566398 2.86510397464113 2.27415784926368 2.2148438480477 2.13353890837022 2.45484486000851 3.09551804232315 2.42160392686983 2.36172783601759 2.20139712432045 3.05766610390983 2.68930885912362 2.32837960343874 2.38738982633873 2.25285303097989 2.71683772329952 2.59769518592551 2.04532297878666 1.83884909073726 2.18184358794477 1.30102999566398 2.41995574848976 1.85733249643127 2.3747483460101 1.66275783168157 2.86628733908419 2.41830129131975 2.94299959336604 3.57112627708431 2.38021124171161 2.51054501020661 2.72427586960079 2.79309160017658 2.88309335857569 2.67669360962487 2.40483371661994 2.22788670461367 2.81224469680037 3.18355453361886 2.82542611776782 3.01494034979294 2.22271647114758 2.59769518592551 3.04532297878666 2.70586371228392 2.52113808370404 2.30535136944662 2.64345267648619 2.74973631556906 2.71432975974523 2.83884909073725 2.15533603746506 2.33041377334919 2.37291200297011 3.22219604630172 3.20547503674089 2.50105926221775 1.70757017609794 2 2.26481782300954 3.20790353038605 2.14921911265538 1.95424250943932 2.47129171105894 1.82607480270083 2.35983548233989 2.57749179983723 2.45788189673399 1.9731278535997 2.38738982633873 2.71516735784846 2.83569057149243 1.95424250943932 2.34439227368511 1.99563519459755 2.49276038902684 2.45178643552429 2.06818586174616 1.30102999566398 1.67209785793572 1.67209785793572 1.51851393987789 1.51851393987789 1.30102999566398 1.63346845557959 1.83250891270624 1.97772360528885 1.7481880270062 2.13033376849501 2.03742649794062 2.32428245529769 1.30102999566398 1.43136376415899 1.92941892571429 1.79934054945358 2.17318626841227 1.30102999566398 1.74036268949424 2.00432137378264 1.32221929473392 1.75587485567249 2.7419390777292 1.78532983501077 1.56820172406699 2.63648789635337 2.19312459835446 2.23299611039215 1.30102999566398 2.08278537031645 1.30102999566398 1.51851393987789 2.57749179983723 2.69635638873333 2.48855071650044 2.06445798922692 2.07918124604762 1.30102999566398 1.30102999566398 1.44715803134222 1.30102999566398 2.24797326636181 1.30102999566398 1.49136169383427 1.30102999566398 1.69897000433602 1.55630250076729 2.12385164096709 1.83250891270624 1.30102999566398 2.20682587603185 1.30102999566398 1.7160033436348 2.81291335664286 1.30102999566398 1.36172783601759 2.55870857053317 1.86923171973098 1.30102999566398 1.30102999566398 1.30102999566398 2.20951501454263 2.26951294421792 1.96848294855394 1.60205999132796 2.10720996964787 2.12057393120585 1.30102999566398 2.02530586526477 2.52504480703684 3.29928933408768 2.29446622616159 2.61804809671209 2.44715803134222 1.30102999566398 2.03342375548695 2.06445798922692 2.57634135020579 1.30102999566398 3.04960561259497 3.11494441571258 1.30102999566398 2.17318626841227 2.58433122436753 2.51054501020661 1.30102999566398 2.22788670461367 2.48713837547719 1.90308998699194 2.18184358794477 1.51851393987789 1.30102999566398 2.52374646681156 2.36735592102602 2.85247999363686 2.6414741105041 2.39093510710338 2.21748394421391 1.73239375982297 1.30102999566398 1.41497334797082 1.30102999566398 2.08635983067475 1.81954393554187 1.90308998699194 2.04532297878666 1.50514997831991 2.16731733474818 2.63346845557959 3.16820274684263 1.89209460269048 2.53781909507327 2.48713837547719 2.40823996531185 2.2718416065365 1.99122607569249 2.65030752313194 1.30102999566398 1.65321251377534 1.81291335664286 1.88649072517248 1.83884909073726 2.90471554527868 1.79934054945358 2.27646180417324 1.76342799356294 1.43136376415899 1.56820172406699 1.30102999566398 3.00130093302042 1.30102999566398 1.46239799789896 2.5910646070265 1.98677173426624 1.30102999566398 2.60959440922522 2.45939248775923 2.27646180417324 2.43136376415899 2.14921911265538 1.89209460269048 1.30102999566398 2.00860017176192 2.18752072083646 2.11727129565576 1.34242268082221 2.05690485133647 1.32221929473392 2.19589965240923 2.24303804868629 2.02118929906994 1.98677173426624 2.03742649794062 2.39619934709574 2.68841982200271 1.82607480270083 3.11892575282578 1.63346845557959 1.72427586960079 1.30102999566398 1.30102999566398 1.30102999566398 2.43775056282039 3.0484418035504 2.51851393987789 1.89209460269048 2.05690485133647 2.2405492482826 2.05307844348342 1.5910646070265 1.91907809237607 2.06445798922692 1.30102999566398 1.95904139232109 1.30102999566398 1.43136376415899 2.02118929906994 2.90308998699194 2.74350976472843 2.20682587603185 2.64738297011462 3.01494034979294 2.8842287696326 1.30102999566398 1.30102999566398 2.55990662503611 1.93449845124357 2.90036712865647 2 1.38021124171161 1.30102999566398 1.67209785793572 2.72427586960079 1.61278385671974 2.29225607135648 2.65417654187796 2.08278537031645 2.77887447200274 1.90308998699194 2.64246452024212 2.38381536598043 2.05307844348342 1.30102999566398 3.06445798922692 2.13033376849501 2.55990662503611 2.41664050733828 1.9731278535997 2.25767857486918 2.40483371661994 2.32014628611105 2.85913829729453 2.00860017176192 2.95520653754194 2.10720996964787 1.30102999566398 2.26481782300954 2.73158876518674 2.17318626841227 2.62940959910272 2.26245108973043 2.42324587393681 2.02118929906994 2.97634997900327 3.9178204819937 1.97772360528885 2.67669360962487 1.90848501887865 2.46834733041216 1.93951925261862 2.29225607135648 2.53402610605613 2.29885307640971 2.72916478969277 1.74036268949424 2.43775056282039 2.08635983067475 2.6954816764902 3.11826472608948 3.10551018476997 2.92839585225671 2.92479599579791 2.4983105537896 3.55762748842683 2.9304395947667 2.06069784035361 3.10822665637493 2.67394199863409 1.91907809237607 2.68930885912362 1.30102999566398 2.09342168516224 1.72427586960079 2.61172330800734 1.30102999566398 2.78318869107526 2.91169015875386 3.02118929906994 2.79726754083072 2.83821922190763 2.07188200730613 1.36172783601759 1.93449845124357 2.0899051114394 2.19865708695442 2.37291200297011 2.51587384371168 2.44090908206522 2.6159500516564 2.83314711191278 2.24303804868629 1.81291335664286 2.02938377768521 2.96848294855393 2.04921802267018 1.67209785793572 2.36361197989214 2.87909587950007 2.36172783601759 1.85733249643127 2.54777470538782 2.8561244442423 2.13672056715641 2.62634036737504 2.29666519026153 2.25767857486918 2.29446622616159 2.67117284271508 1.98227123303957 3.17638069224327 2.69635638873333 1.90848501887865 1.30102999566398 1.30102999566398 2.03742649794062 1.51851393987789 1.30102999566398 2.94448267215017 2.19033169817029 1.38021124171161 1.66275783168157 1.75587485567249 2.12385164096709 1.64345267648619 2.22530928172586 1.86332286012046 1.36172783601759 1.46239799789896 2.62428209583567 1.69019608002851 1.83884909073726 1.30102999566398 1.30102999566398 2.05690485133647 1.63346845557959 2.45331834004704 2.04532297878666 2.15533603746506 2.29666519026153 1.30102999566398 2.15836249209525 2.02530586526477 2.43136376415899 1.30102999566398 1.30102999566398 1.30102999566398 2.13353890837022 2.14921911265538 1.91381385238372 1.5910646070265 2.46686762035411 2.02118929906994 1.70757017609794 2.56584781867352 1.30102999566398 1.85125834871908 1.94448267215017 2.03742649794062 1.30102999566398 1.86923171973098 2.86093662070009 1.96378782734556 3.15320490008428 1.30102999566398 1.30102999566398 1.51851393987789 1.97772360528885 1.30102999566398 2.57634135020579 2.14612803567824 2.18752072083646 2.30535136944662 2.07188200730613 2.45024910831936 2.27646180417324 2.54406804435028 2.54530711646582 2.07918124604762 1.85733249643127 1.81954393554187 2.46089784275655 1.30102999566398 1.30102999566398 2.13987908640124 2.13353890837022 1.30102999566398 1.30102999566398 2.12385164096709 2.29225607135648 2.15228834438306 2.72509452108147 2.7419390777292 2.41995574848976 2.83250891270624 1.79239168949825 2.26717172840301 1.94939000664491 1.30102999566398 2.96801571399364 2.19589965240923 2.20951501454263 1.82607480270083 1.90308998699194 2.78816837114117 2.37291200297011 1.96848294855394 2.07918124604762 2.3384564936046 2.25527250510331 1.36172783601759 2.13353890837022 1.79934054945358 1.70757017609794 1.30102999566398 2.17609125905568 2.91275330367132 2.54157924394658 2.15836249209525 2.06818586174616 2.22271647114758 2.37291200297011 2.08278537031645 2.25527250510331 2.50242711998443 1.73239375982297 1.89762709129044 2.62013605497376 2.47275644931721 1.30102999566398 1.83884909073726 1.47712125471966 1.61278385671974 1.30102999566398 2.44870631990508 2.62736585659273 2.69019608002851 2.2405492482826 2.16731733474818 1.63346845557959 2.12710479836481 2.20411998265592 2.46686762035411 1.69019608002851 3.00560944536028 2.63948648926859 1.5910646070265 1.84509804001426 3.13861843389949 1.66275783168157 2.32014628611105 2.40483371661994 2.13033376849501 1.30102999566398 1.93951925261862 1.97772360528885 1.75587485567249 2.2380461031288 1.30102999566398 1.98677173426624 2.37839790094814 1.9731278535997 3.03261876085072 1.30102999566398 2.22010808804005 2.22010808804005 1.41497334797082 1.91381385238372 1.30102999566398 2.50785587169583 1.95424250943932 2.17609125905568 2.12057393120585 2.78958071216443 2.55266821611219 2.03742649794062 2.70243053644553 1.81291335664286 1.84509804001426 2.52762990087134 2.43933269383026 1.93951925261862 2.11058971029925 1.30102999566398 3.16076856186113 2.32428245529769 1.30102999566398 2.73158876518674 2.47567118832443 2.22271647114758 2.49276038902684 2.83569057149243 2.8555191556678 1.77815125038364 1.41497334797082 2.06069784035361 2.00432137378264 2.28330122870355 1.68124123737559 3.50906804501716 2.39269695325967 1.30102999566398 1.30102999566398 2.07554696139253 1.99563519459755 2.59217675739587 2.56110138364906 2.55870857053317 2.52633927738984 2.60314437262018 2.71432975974523 2.31386722036915 2.5910646070265 2.10380372095596 2.68484536164441 2.65030752313194 2.4345689040342 2.55990662503611 2.87040390527903 1.73239375982297 3.95712819767681 3.74311762521474 2.12385164096709 1.55630250076729 2.54406804435028 2.42651126136457 2.60205999132796 3.00902574208691 1.81954393554187 2.22271647114758 2.57978359661681 2.48287358360875 3.28555730900777 1.60205999132796 2.69635638873333 2.40993312333129 2.25285303097989 2.70586371228392 2.44247976906445 1.81954393554187 2.09342168516224 2.53402610605613 1.30102999566398 3.39915433395822 1.38021124171161 2.2718416065365 1.7160033436348 1.89209460269048 2.40483371661994 2.88817949391832 2.32837960343874 3.001733712809 2.69810054562339 2.59769518592551 2.62013605497376 3.10140335055533 2.57518784492766 2.56466606425209 1.41497334797082 2.00860017176192 1.30102999566398 2.63548374681491 2.6159500516564 2.91645394854992 3.24353410183206 1.86332286012046 2.08278537031645 3.17405980772503 3.19700472802305 1.30102999566398 2.83058866868514 3.16583762469013 1.64345267648619 2.7041505168398 2.66651798055488 2.60745502321467 1.86923171973098 1.61278385671974 2 2.35218251811136 2.19589965240923 1.90308998699194 2.71516735784846 2.66275783168157 1.63346845557959 2.50379068305718 2.29225607135648 2.1846914308176 1.85733249643127 3.28216877830464 3.10516942799933 2.56229286445647 2.73399928653839 2.93651374247889 1.60205999132796 3.40636983546927 1.53147891704226 2.32633586092875 1.30102999566398 2.04139268515822 1.30102999566398 1.30102999566398 1.30102999566398 1.55630250076729 1.99122607569249 2.42813479402879 2.24797326636181 1.41497334797082 1.8750612633917 1.30102999566398 1.77815125038364 1.30102999566398 1.30102999566398 3.22245633667925 2.13987908640124 1.55630250076729 2.65513843481138 1.74036268949424 1.30102999566398 2.29446622616159 2.03342375548695 1.83250891270624 2.12057393120585 3.33081946649584 2.23552844690755 1.30102999566398 1.83884909073726 2.41161970596323 2.06069784035361 2.13987908640124 1.89209460269048 3.75166394626099 1.30102999566398 2.8463371121298 1.30102999566398 1.30102999566398 1.30102999566398 1.30102999566398 2.17897694729317 1.30102999566398 1.38021124171161 2.35024801833416 1.36172783601759 1.61278385671974 1.81291335664286 2.32221929473392 1.30102999566398 1.60205999132796 1.55630250076729 2.30319605742049 1.36172783601759 1.7481880270062 1.76342799356294 1.79934054945358 2.72916478969277 1.30102999566398 1.82607480270083 2.23552844690755 1.30102999566398 1.63346845557959 1.30102999566398 2.95279244304409 3.62520952538188 1.30102999566398 2.58206336291171 2.14921911265538 1.70757017609794 1.30102999566398 2.17026171539496 1.70757017609794 3.9259821003271 3.29907126002741 1.6232492903979 2.02938377768521 1.30102999566398 2.01283722470517 2.63948648926859 1.30102999566398 2.44247976906445 2.66275783168157 2.20139712432045 1.30102999566398 1.50514997831991 2.34242268082221 2.45939248775923 2 2.85913829729453 2.23044892137827 1.91907809237607 2.24551266781415 2.71767050300226 1.30102999566398 2.10380372095596 1.98677173426624 1.30102999566398 2.3096301674259 2.59879050676312 3.17493159352844 2.90363251608424 1.9731278535997 1.85733249643127 2.23552844690755 2.37106786227174 2.24797326636181 2.52374646681156 2.57634135020579 2.37657695705651 1.66275783168157 3.17983892802319 2.73319726510657 2.67760695272049 3.16583762469013 2.61909333062674 2.63648789635337 2.61804809671209 2.84447717574568 2.57170883180869 2.32014628611105 3.12287092286443 2.65224634100332 1.76342799356294 1.30102999566398 2.57863920996807 3.21642983087625 2.42488163663107 1.55630250076729 2.51982799377572 2.46686762035411 1.85733249643127 2.12385164096709 1.96848294855394 2.51851393987789 1.69019608002851 3.00086772153123 2.19589965240923 2.18184358794477 1.7481880270062 3.21932250841934 1.30102999566398 3.22063101944809 2.63648789635337 2.62117628177504 2.32633586092875 2.41664050733828 2.81888541459401 2.77887447200274 2.73719264270474 2.90036712865647 2.0899051114394 2.15836249209525 2.14612803567824 2.45024910831936 2.7160033436348 2.44715803134222 2.43775056282039 1.30102999566398 2.15228834438306 3.55630250076729 2.02938377768521 2.59549622182557 2.70243053644553 2.68394713075151 2.47856649559384 1.43136376415899 2.7427251313047 3.52968695377292 2.37291200297011 2.87448181769947 2.43933269383026 2.13033376849501 2.79098847508882 1.30102999566398 1.30102999566398 2.99255351783214 2.55509444857832 1.91381385238372 2.58658730467175 3.1476763242411 2.52244423350632 2.79518458968242 2.78887511577542 2.23044892137827 2.18184358794477 2.47129171105894 2.31175386105575 3.06892761168207 2.91539983521227 2.73878055848437 3.12483014941386 2.28330122870355 2.48995847942483 2.90091306773767 2.99607365448528 2.99122607569249 1.90308998699194 3.0962145853464 2.60745502321467 2.48429983934679 2.81424759573192 2.30319605742049 1.30102999566398 2.19312459835446 2.02938377768521 1.30102999566398 2.4814426285023 3.39427652676782 3.20167017964658 2.61489721603313 3.26904570965762 2.28103336724773 2.17318626841227 2.19589965240923 3.00774777800074 1.30102999566398 2.47567118832443 2.68214507637383 3.60605874941031 2.49692964807321 2.3747483460101 2.03342375548695 2.28555730900777 2.6414741105041 1.43136376415899 3.05766610390983 2.61909333062674 1.43136376415899 2.15228834438306 2.35024801833416 2.83695673705955 2.90633504180509 3.22193559982801 1.30102999566398 2.18752072083646 1.30102999566398 1.32221929473392 1.96848294855394 1.30102999566398 2.09691001300806 2.8750612633917 2.41664050733828 3.37602918172818 3.31868926994775 2.59217675739587 2.35218251811136 2.22788670461367 2.56937390961505 2.20682587603185 1.30102999566398 2.2380461031288 2.86153441085904 3.12417805547468 2.6159500516564 2.28555730900777 2.64836001098093 2.39445168082622 2.63848925695464 2.58771096501891 2.23299611039215 2.3747483460101 2.87966920563205 2.60314437262018 3.37821614974988 2.22271647114758 2.37657695705651 2.86033800657099 2.76789761601809 2.38560627359831 2.77524625974024 2.43616264704076 1.57978359661681 1.30102999566398 1.5910646070265 1.30102999566398 2.10720996964787 2.94645226501307 2.63548374681491 2.3654879848909 2.41161970596323 3.28194193344082 2.89817648349768 3.17347764345299 1.34242268082221 2.91169015875386 1.81291335664286 1.99122607569249 3.02448566769917 3.1300119496719 2.55022835305509 2.36361197989214 2.57170883180869 1.79239168949825 2.3541084391474 2.57863920996807 1.30102999566398 1.30102999566398 2.72427586960079 1.39794000867204 1.5910646070265 1.30102999566398 1.96378782734556 1.7160033436348 1.34242268082221 2.2148438480477 2.28330122870355 1.30102999566398 1.30102999566398 1.79934054945358 1.66275783168157 1.30102999566398 1.34242268082221 1.30102999566398 1.30102999566398 2.35602585719312 1.54406804435028 1.30102999566398 1.7160033436348 2.13033376849501 1.30102999566398 2.13353890837022 1.30102999566398 1.30102999566398 2.44404479591808 1.34242268082221 1.38021124171161 1.96848294855394 2.17318626841227 1.41497334797082 2.58883172559421 2 1.39794000867204 2.3541084391474 1.36172783601759 1.68124123737559 2.03742649794062 2.12057393120585 1.80617997398389 2.02938377768521 2.52891670027765 1.64345267648619 1.98227123303957 1.30102999566398 1.95904139232109 2.16731733474818 1.61278385671974 2.42160392686983 2.14612803567824 2.18752072083646 1.92941892571429 1.30102999566398 2.45939248775923 1.30102999566398 2.03342375548695 2.20951501454263 1.30102999566398 1.44715803134222 1.70757017609794 1.30102999566398 1.99563519459755 2.09691001300806 1.30102999566398 2.73878055848437 2.81424759573192 2.13672056715641 2.99869515831166 1.76342799356294 2.7427251313047 2.63245729218472 1.78532983501077 3.40807028588718 1.30102999566398 2.46239799789896 2.33041377334919 2.40140054078154 2.79028516403324 2.55630250076729 1.92427928606188 2.46389298898591 2.35793484700045 3.23754373814287 2.03342375548695 1.75587485567249 2.89209460269048 2.45024910831936 2.59769518592551 2.63447727016073 2.41664050733828 1.30102999566398 2.12710479836481 2.92788341033071 2.85369821177617 1.88649072517248 1.96848294855394 2.04921802267018 2.17897694729317 3.18127177155946 2.13987908640124 2.33645973384853 1.30102999566398 2.14921911265538 1.70757017609794 2.55750720190566 2.7427251313047 2.63548374681491 2.53529412004277 1.74036268949424 1.72427586960079 1.30102999566398 2.09342168516224 2.65896484266443 3.41912930774198 2.72591163229505 1.54406804435028 2.04921802267018 3.34301449715077 2.71349054309394 3.42471833733157 2.2718416065365 3.29025726939452 1.90848501887865 2.65991620006985 3.12057393120585 2.82151352840477 2.92788341033071 3.21537315278342 1.98227123303957 2.17026171539496 2.21748394421391 2.87852179550121 2.22271647114758 2.66275783168157 2.37657695705651 2.19033169817029 2.2718416065365 2.71180722904119 2.54282542695918 2.87390159786446 2.63748972951251 1.44715803134222 1.44715803134222 2.60205999132796 1.51851393987789 2.46538285144842 2.01283722470517 2.05690485133647 2.32014628611105 2.90955602924118 2.58883172559421 2.21748394421391 2.63848925695464 2.60530504614111 2.93601079571521 2.30319605742049 2.3384564936046 2.47712125471966 2.88138465677057 2.67942789661212 2.66086547800387 2.38381536598043 2.68394713075151 2.23299611039215 2.08278537031645 3.01577875638904 2.90955602924118 2.03342375548695 2.63447727016073 2.64738297011462 2.89597473235906 2.62736585659273 2.99299509843134 3.1978316933289 2.59549622182557 2.77887447200274 2.34635297445064 1.30102999566398 1.30102999566398 2.72591163229505 2.13353890837022 3.13385812520333 3.32489949705231 2.38201704257487 3.0265332645233 1.79239168949825 2.18752072083646 2.9804578922761 2.30535136944662 2.56110138364906 2.37106786227174 2.83122969386706 1.61278385671974 2.65896484266443 2.2718416065365 1.30102999566398 1.44715803134222 2.68663626926229 1.53147891704226 3.13353890837022 2.72181061521255 2.8228216453031 1.65321251377534 2.29225607135648 2.12057393120585 2.51321760006794 2.60530504614111 1.78532983501077 2.76192783842053 3.18155777386279 2.16136800223497 1.30102999566398 2.29666519026153 3.33625955201419 2.77524625974024 2.32221929473392 2.39967372148104 2.7160033436348 2.36361197989214 2.25527250510331 2.17318626841227 1.7481880270062 2.48995847942483 2.44870631990508 1.77815125038364 2.74741180788642 2.35602585719312 3.60820500770433 2.71096311899528 2.45484486000851 2.73158876518674 2.09691001300806 1.89209460269048 2.65609820201283 2.27646180417324 2.27646180417324 2.19589965240923 2.71264970162721 2.7160033436348 3.02978947083186 2.48713837547719 2.95568775031351 2.83884909073725 2.84010609445676 2.93449845124357 2.90091306773767 2.55388302664387 2.46982201597816 1.8750612633917 3.00130093302042 3.27783833300205 2.53147891704225 1.30102999566398 1.30102999566398 2.26951294421792 1.86923171973098 3.03019478535675 1.88081359228079 2.67394199863409 2.30319605742049 3.05614226205905 2.7701152947871 2.26717172840301 2.07188200730613 1.57978359661681 1.30102999566398 1.30102999566398 1.68124123737559 1.75587485567249 1.30102999566398 1.30102999566398 1.30102999566398 1.97772360528885 1.64345267648619 1.30102999566398 1.39794000867204 1.98677173426624 1.88649072517248 1.43136376415899 1.91381385238372 2.5092025223311 2.11727129565576 2.73719264270474 1.32221929473392 1.84509804001426 1.60205999132796 1.30102999566398 2.51454775266029 2.38201704257487 1.89762709129044 1.54406804435028 3.07990446766672 2.24797326636181 1.73239375982297 2.11727129565576 2.08278537031645 2.02530586526477 1.57978359661681 1.30102999566398 1.67209785793572 2.00432137378264 1.7481880270062 2.11058971029925 2.32837960343874 2.00432137378264 1.38021124171161 2.67942789661212 2.34635297445064 1.66275783168157 1.70757017609794 1.60205999132796 1.94939000664491 1.30102999566398 1.30102999566398 1.30102999566398 1.79934054945358 1.82607480270083 2.30749603791321 1.5910646070265 1.30102999566398 2.67669360962487 1.30102999566398 1.30102999566398 2.09342168516224 1.79934054945358 1.30102999566398 2.51719589794997 2.33445375115093 1.30102999566398 2.32633586092875 1.41497334797082 1.32221929473392 1.89209460269048 2.13672056715641 1.69019608002851 1.96378782734556 2.2380461031288 1.88649072517248 1.30102999566398 1.82607480270083 1.81291335664286 1.30102999566398 2.71096311899528 1.30102999566398 1.41497334797082 1.77085201164214 1.30102999566398 1.7481880270062 2.12385164096709 1.67209785793572 2.30749603791321 2.52244423350632 2.16731733474818 2.87794695162919 2.84260923961056 3.26363606858811 2.39967372148104 2.80482067872116 2.12385164096709 3.07736790528416 2.68930885912362 2.80753502806885 2.13672056715641 2.34635297445064 2.6414741105041 2.42160392686983 2.32014628611105 2.39093510710338 3.19228861256812 2.87909587950007 3.00987563371216 2.51321760006794 2.79098847508882 2.67942789661212 2.86569605991607 3.15106325335375 1.69897000433602 2.39093510710338 2.25767857486918 3.01661554755718 3.2027606873932 1.7160033436348 2.16136800223497 2.86153441085904 1.88649072517248 2.26717172840301 2.42975228000241 2.39445168082622 1.8750612633917 2.51321760006794 1.96848294855394 2.07918124604762 1.30102999566398 2.02118929906994 2.37839790094814 2.25527250510331 2.93901977644867 2.19865708695442 2.55509444857832 2.41830129131975 2.25767857486918 2.66370092538965 2.82020145948564 2.20139712432045 2.39619934709574 3.37254380075907 2.18752072083646 2.34635297445064 2.33645973384853 1.30102999566398 2.11727129565576 1.30102999566398 2.72263392253381 2.8842287696326 2.2405492482826 1.8750612633917 1.51851393987789 2.19589965240923 2.82930377283102 1.30102999566398 2.02530586526477 2.75127910398334 2.46538285144842 1.39794000867204 1.30102999566398 2.39967372148104 2.77524625974024 1.57978359661681 2.38738982633873 2.67486114073781 3.47187819930729 2.70842090013471 2.55022835305509 2.8992731873176 2.20139712432045 1.81291335664286 1.51851393987789 1.56820172406699 2.63848925695464 2.39093510710338 2.63648789635337 2.20139712432045 3.32960124835652 2.04921802267018 2.03742649794062 2.50105926221775 2.05690485133647 2.51719589794997 2.58994960132571 2.90091306773767 2.42160392686983 2.34439227368511 1.78532983501077 2.68484536164441 2.46239799789896 2.96567197122011 2.20951501454263 2.75281643118827 1.82607480270083 2.09342168516224 2.07918124604762 1.30102999566398 1.53147891704226 1.30102999566398 2.67760695272049 1.41497334797082 2.17318626841227 1.46239799789896 1.98227123303957 1.82607480270083 1.30102999566398 2.09342168516224 2.80345711564841 1.91381385238372 2.60745502321467 1.77815125038364 1.68124123737559 1.68124123737559 2.01283722470517 1.30102999566398 1.30102999566398 2.00432137378264 1.30102999566398 1.63346845557959 1.30102999566398 1.30102999566398 1.94448267215017 1.30102999566398 2.29003461136252 1.30102999566398 1.69019608002851 2.53781909507327 1.7160033436348 2.19589965240923 1.50514997831991 1.93951925261862 1.30102999566398 1.30102999566398 2.30319605742049 2.79098847508882 2.51851393987789 1.88649072517248 1.30102999566398 2.28780172993023 1.94939000664491 1.83884909073726 2.3384564936046 1.30102999566398 2.32014628611105 2.12057393120585 1.30102999566398 1.50514997831991 1.61278385671974 1.57978359661681 2.36172783601759 1.99122607569249 2.46239799789896 1.92941892571429 3.04375512696868 3.16908635748702 2.49276038902684 2.25042000230889 1.5910646070265 1.32221929473392 2.2405492482826 2.54032947479087 1.30102999566398 2.62838893005031 2.08278537031645 1.30102999566398 2.68033551341456 2.80888586735981 2.08278537031645 2.3654879848909 1.30102999566398 2.35983548233989 1.38021124171161 1.80617997398389 2.23044892137827 1.93951925261862 2.10380372095596 1.53147891704226 1.98677173426624 1.81291335664286 1.32221929473392 1.30102999566398 2.37106786227174 1.53147891704226 2.01703333929878 1.30102999566398 1.30102999566398 1.30102999566398 1.38021124171161 1.55630250076729 2.97680833733807 1.30102999566398 2.91487181754005 2.58092497567562 2.49415459401844 1.78532983501077 1.79239168949825 2.64933485871214 1.9731278535997 1.39794000867204 1.83884909073726 1.68124123737559 1.90848501887865 2.41329976408125 1.30102999566398 2.00860017176192 1.30102999566398 1.30102999566398 1.79934054945358 1.30102999566398 1.57978359661681 2.06069784035361 1.80617997398389 1.95904139232109 2.42324587393681 2.20951501454263 1.30102999566398 1.30102999566398 2.58433122436753 2.15836249209525 2.22271647114758 2.41830129131975 2.23552844690755 1.94448267215017 1.7481880270062 1.99122607569249 2.06445798922692 1.47712125471966 1.57978359661681 1.30102999566398 1.56820172406699 1.86923171973098 1.73239375982297 1.69897000433602 1.93951925261862 2.44404479591808 1.30102999566398 2.07918124604762 1.85125834871908 1.83250891270624 2.29446622616159 2.10380372095596 1.93951925261862 1.95904139232109 1.30102999566398 1.96378782734556 1.81954393554187 2.46538285144842 2.42488163663107 1.36172783601759 1.95904139232109 1.30102999566398 2.13033376849501 1.30102999566398 1.98227123303957 2.87909587950007 2.73639650227664 2.15228834438306 2.64443858946784 3.27137687189407 2.36735592102602 2.35793484700045 2.90145832139611 2.10720996964787 2.81224469680037 1.54406804435028 1.30102999566398 1.96848294855394 1.56820172406699 2.0899051114394 2.84260923961056 1.54406804435028 2.36735592102602 2.25285303097989 2.47129171105894 2.45636603312904 2.74663419893758 3.17347764345299 2.73479982958885 2.68304703823885 2.35983548233989 2.23552844690755 3.00130093302042 2.23552844690755 3.2148438480477 2.27875360095283 1.83250891270624 2.89762709129044 2.54282542695918 2.22010808804005 2.33645973384853 1.30102999566398 2.5910646070265 2.72997428569956 3.1914510144649 2.90741136077459 2.75815462196739 2.38560627359831 3.11826472608948 2.19589965240923 2.19312459835446 1.85733249643127 3.25911584418507 3.72460351539672 3.76140155749863 3.20790353038605 1.8750612633917 2.46982201597816 1.84509804001426 2.41664050733828 2.48995847942483 2.65417654187796 2.54900326202579 2.52113808370404 2.36921585741014 2.38201704257487 2.42160392686983 2.34242268082221 3.67403400043125 3.52022143588196 1.75587485567249 3.53415307418506 2.23044892137827 1.50514997831991 2.30749603791321 2.52633927738984 1.30102999566398 2.2380461031288 1.94939000664491 1.86332286012046 2.959518376973 2.15533603746506 1.65321251377534 2.3324384599156 1.9731278535997 2.39967372148104 3.38863396935179 1.86332286012046 2.81756536955978 2.73158876518674 2.06818586174616 2.22271647114758 3.05076631123304 2.79726754083072 2.39269695325967 2.12057393120585 2.17609125905568 1.89762709129044 2.20951501454263 1.96378782734556 2.80002935924413 2.70671778233676 2.73798732633343 2.65991620006985 2.39619934709574 3.23704079137919 2.17897694729317 2.18184358794477 3.87714088978482 3.05766610390983 2.13987908640124 3.14395111642396 2.67209785793572 2.23299611039215 2.97034687623009 1.30102999566398 2.03342375548695 2.24303804868629 1.77085201164214 2.61066016308988 2.19033169817029 2.67486114073781 2.57287160220048 3.62910365017714 1.32221929473392 1.81291335664286 2.68214507637383 1.77815125038364 1.6232492903979 2.06069784035361 2.29225607135648 2.5327543789925 2.14921911265538 2.33041377334919 2.11727129565576 1.30102999566398 3.84041977773649 1.75587485567249 2.69372694892365 2.16731733474818 1.30102999566398 2.02118929906994 1.30102999566398 1.30102999566398 2.41497334797082 2.75663610824585 1.70757017609794 1.67209785793572 1.30102999566398 1.30102999566398 2.40140054078154 2.05307844348342 2.47567118832443 1.39794000867204 2.13987908640124 2.49692964807321 2.3384564936046 3.47552591503928 2.3654879848909 2.6414741105041 1.65321251377534 1.7160033436348 3.44138088491651 2.18184358794477 3.26007138798507 3.25719842613934 2.69019608002851 1.72427586960079 1.56820172406699 2.10380372095596 1.94448267215017 2.92324401863028 1.67209785793572 2.55990662503611 1.30102999566398 2.2380461031288 2.00432137378264 2.03342375548695 2.20411998265592 2.53781909507327 1.82607480270083 2.12710479836481 2.25527250510331 2.34242268082221 1.30102999566398 2.2405492482826 3.90703495248342 2.42813479402879 2.69983772586725 2.07188200730613 3.52231379515667 3.10516942799933 2.46982201597816 1.89762709129044 2.7419390777292 1.86923171973098 2.35602585719312 1.57978359661681 1.85125834871908 1.98677173426624 1.36172783601759 1.32221929473392 2.30319605742049 2.04532297878666 1.30102999566398 1.30102999566398 1.50514997831991 1.67209785793572 1.76342799356294 2.14612803567824 1.74036268949424 2.61489721603313 1.74036268949424 2.10720996964787 1.30102999566398 2.34439227368511 1.91381385238372 2.28780172993023 2 2.72427586960079 2.04532297878666 1.82607480270083 1.30102999566398 1.30102999566398 1.94939000664491 1.6232492903979 1.96378782734556 2.07188200730613 1.86332286012046 2.26951294421792 2.00432137378264 1.84509804001426 2.29446622616159 1.30102999566398 2.38560627359831 1.30102999566398 2.20411998265592 1.30102999566398 2.24303804868629 1.30102999566398 1.57978359661681 1.96378782734556 1.86332286012046 2.73078227566639 2.41329976408125 1.99122607569249 1.64345267648619 1.50514997831991 1.61278385671974 2.26481782300954 2.32221929473392 1.30102999566398 1.32221929473392 1.30102999566398 1.30102999566398 2.15836249209525 1.64345267648619 2.24551266781415 2.17609125905568 2.04532297878666 1.30102999566398 2.07918124604762 2.31597034545692 3.30770992340481 2.05307844348342 1.81291335664286 2.32428245529769 2.23299611039215 2.28555730900777 1.30102999566398 2.07918124604762 2.11058971029925 1.88081359228079 2.68663626926229 2.8109042806687 2.25285303097989 2.44090908206522 2.14612803567824 2.45788189673399 2.19589965240923 1.99122607569249 1.36172783601759 3.3324384599156 1.76342799356294 2.78318869107526 2.16731733474818 2.35793484700045 1.75587485567249 2.4983105537896 2.68841982200271 2.32014628611105 2.04139268515822 1.92427928606188 2.46239799789896 1.94448267215017 2.53907609879278 2.39269695325967 2.62428209583567 1.30102999566398 1.72427586960079 2.79865064544527 2.66558099101795 2.30102999566398 2.39093510710338 2.3384564936046 2.4456042032736 2.78604121024255 2.14921911265538 1.96848294855394 2.17897694729317 2.44870631990508 3.25309558584903 1.30102999566398 1.30102999566398 3.1646502159343 1.81954393554187 2.14301480025409 1.89762709129044 2.16435285578444 1.53147891704226 1.75587485567249 3.07591176148278 2.29446622616159 2.42813479402879 2.78247262416629 2.59988307207369 2.89817648349768 2.98000337158375 1.94448267215017 2.66745295288995 2.56820172406699 2.49692964807321 1.30102999566398 3.14488541828714 2.58771096501891 2.51454775266029 2.29885307640971 2.40993312333129 2.37657695705651 2.28330122870355 2.41497334797082 3.56984189940376 1.49136169383427 2.13987908640124 2.38381536598043 2.66931688056611 2.46538285144842 2.53655844257153 2.82412583391655 3.09516935143175 1.30102999566398 2.14612803567824 2.28780172993023 3.05192391604611 2.26717172840301 2.92941892571429 2.70842090013471 2.11394335230684 1.30102999566398 1.53147891704226 2.79448804665917 2.90308998699194 1.7481880270062 2.03742649794062 2.49415459401844 2.05690485133647 2.17609125905568 2.40654018043395 2.17609125905568 2.07918124604762 1.30102999566398 1.30102999566398 2.58319877396862 1.49136169383427 1.86332286012046 1.30102999566398 3.12450422483428 2.37106786227174 2.13033376849501 2.6232492903979 1.30102999566398 2.41329976408125 1.30102999566398 2.07188200730613 1.73239375982297 1.9731278535997 2.75966784468963 2.28330122870355 2.25042000230889 2.79865064544527 1.30102999566398 2.97451169273733 1.74036268949424 2.5327543789925 1.8750612633917 1.6232492903979 2.01283722470517 2.50379068305718 1.63346845557959 2.58771096501891 1.69019608002851 2.31386722036915 2.48572142648158 1.30102999566398 2.69284691927723 2.93449845124357 1.30102999566398 1.30102999566398 1.30102999566398 1.96378782734556 2.96848294855393 3.54456409749604 1.30102999566398 2.92012332629072 2.96284268120124 2.13987908640124 2.26007138798507 2.64443858946784 2.24551266781415 1.30102999566398 1.30102999566398 2.66464197555613 1.30102999566398 1.30102999566398 2.11394335230684 2.40140054078154 1.56820172406699 1.98227123303957 1.30102999566398 2.34439227368511 1.74036268949424 1.30102999566398 2.11058971029925 2.3096301674259 2.06445798922692 1.46239799789896 2.00432137378264 2.43296929087441 1.89762709129044 1.57978359661681 2.2148438480477 2.07918124604762 2.07188200730613 2.0899051114394 2.17897694729317 2.32837960343874 2.04139268515822 2.75739602879302 1.30102999566398 1.9731278535997 1.34242268082221 2.19865708695442 1.30102999566398 2.4456042032736 1.46239799789896 2.35602585719312 2.40993312333129 2.20951501454263 2.53147891704225 1.46239799789896 2.20951501454263 2.59549622182557 3.41597441137657 3.21984638602436 1.30102999566398 2.6232492903979 1.30102999566398 1.7481880270062 1.77085201164214 1.54406804435028 1.30102999566398 1.66275783168157 2.83378437465648 1.30102999566398 3.3236645356081 1.30102999566398 2.68930885912362 1.98677173426624 2.39445168082622 2.44715803134222 2.28330122870355 1.30102999566398 1.89762709129044 1.88649072517248 1.30102999566398 1.30102999566398 2.02118929906994 1.30102999566398 2.02938377768521 1.30102999566398 2.39967372148104 3.26717172840301 3.0640834359636 2.10720996964787 2.60422605308447 1.30102999566398 1.30102999566398 2.37657695705651 2.12057393120585 1.30102999566398 2.29225607135648 2.22010808804005 1.30102999566398 1.30102999566398 1.83250891270624 1.32221929473392 1.30102999566398 1.30102999566398 1.39794000867204 2.30319605742049 1.53147891704226 1.30102999566398 1.86923171973098 2.01703333929878 1.30102999566398 1.30102999566398 1.76342799356294 1.30102999566398 2.65224634100332 2.29003461136252 1.39794000867204 1.49136169383427 2.47856649559384 2.25042000230889 1.78532983501077 1.30102999566398 2.84757265914211 2.84073323461181 1.72427586960079 1.30102999566398 1.30102999566398 1.7481880270062 2.36361197989214 1.46239799789896 1.86923171973098 1.77815125038364 1.36172783601759 1.30102999566398 1.30102999566398 1.30102999566398 1.30102999566398 1.30102999566398 2.06445798922692 1.89209460269048 2.09342168516224 1.95904139232109 2.24551266781415 1.30102999566398 1.30102999566398 2.25767857486918 2.45939248775923 1.70757017609794 1.30102999566398 1.99122607569249 2.65224634100332 2.42975228000241 2.51321760006794 2.3096301674259 1.77085201164214 2.64048143697042 2.53529412004277 1.93449845124357 2.74585519517373 2.36172783601759 3.06520612805431 1.88081359228079 2.74429298312268 3.31680875205302 2.49692964807321 2.19589965240923 2.60530504614111 2.42488163663107 2.45484486000851 1.69897000433602 1.30102999566398 2.06818586174616 2.89153745767256 1.78532983501077 2.11727129565576 3.71382642438052 3.576686805201 3.08421868673924 2.32837960343874 1.46239799789896 2.95856388322197 2.83250891270624 2.20682587603185 2.38201704257487 2.8668778143375 1.61278385671974 2.80345711564841 1.8750612633917 2.73639650227664 2.12385164096709 1.79239168949825 1.30102999566398 2.70757017609794 2.39093510710338 2.7979596437372 2.78887511577542 1.76342799356294 2.34044411484012 1.81954393554187 2.38560627359831 2.17609125905568 1.85733249643127 2.13672056715641 2.87563993700417 2.90471554527868 2.14612803567824 2.91381385238372 2.64443858946784 2.65224634100332 2.63548374681491 2.50105926221775 1.30102999566398 2.75966784468963 1.63346845557959 1.88081359228079 2.23552844690755 2.83884909073725 2.13353890837022 1.30102999566398 1.84509804001426 2.56229286445647 2.19589965240923 2.35602585719312 2.17318626841227 2.19312459835446 2.26951294421792 1.30102999566398 2.22788670461367 2.85491302230786 1.96378782734556 1.30102999566398 3.03302144468291 2.11058971029925 2.18752072083646 1.69897000433602 1.30102999566398 2.48287358360875 1.66275783168157 2.42488163663107 2.48000694295715 2.82477646247555 2.2380461031288 2.4456042032736 2.49554433754645 1.41497334797082 2.44715803134222 1.5910646070265 2.78746047451842 2.53907609879278 1.43136376415899 2.24551266781415 2.08278537031645 1.53147891704226 1.30102999566398 2.55144999797287 2.69196510276736 2.29003461136252 1.49136169383427 2 1.89209460269048 2.27875360095283 2.19865708695442 1.30102999566398 2.91115760873998 1.61278385671974 1.30102999566398 1.30102999566398 2.92634244662566 2.0899051114394 1.73239375982297 1.93951925261862 2.56937390961505 2.45331834004704 1.30102999566398 1.46239799789896 1.67209785793572 2.41664050733828 2.11394335230684 2.27415784926368 1.30102999566398 3.06483221973857 2.67851837904011 2.36921585741014 2.4456042032736 1.61278385671974 1.30102999566398 1.55630250076729 2.42975228000241 2.46239799789896 1.30102999566398 3.33102217104183 2.52374646681156 2.24797326636181 1.55630250076729 2.63042787502502 2.2718416065365 1.95904139232109 3.07298474462793 2.48000694295715 1.88081359228079 2.67209785793572 1.44715803134222 1.82607480270083 1.82607480270083 2.26007138798507 1.9731278535997 1.30102999566398 1.7160033436348 2.61172330800734 1.98227123303957 2.62838893005031 2.52244423350632 2.7427251313047 1.30102999566398 2.12385164096709 1.64345267648619 2.80413943233535 2.9484129657786 2.0899051114394 2.55388302664387 2.13033376849501 2.55144999797287 2.39445168082622 1.30102999566398 1.30102999566398 1.55630250076729 2.64246452024212 3.02694162795903 1.84509804001426 2.5092025223311 2.73078227566639 1.97772360528885 3.28420506770179 2.73158876518674 2.10037054511756 1.30102999566398 2.29885307640971 1.89762709129044 1.30102999566398 2.76192783842053 1.83884909073726 1.51851393987789 2.12057393120585 1.50514997831991 1.30102999566398 1.83884909073726 1.7160033436348 1.75587485567249 1.30102999566398 1.30102999566398 1.55630250076729 2.18184358794477 1.30102999566398 2.49554433754645 1.79239168949825 1.30102999566398 1.67209785793572 1.30102999566398 1.89209460269048 2.64345267648619 2.05307844348342 1.30102999566398 2.13987908640124 1.30102999566398 1.30102999566398 1.78532983501077 1.30102999566398 1.7160033436348 1.30102999566398 1.74036268949424 2.35218251811136 2.39093510710338 1.7160033436348 1.30102999566398 2.64640372622307 2.06818586174616 1.99122607569249 1.88649072517248 1.74036268949424 1.44715803134222 1.30102999566398 1.30102999566398 1.41497334797082 1.99122607569249 1.51851393987789 1.75587485567249 2.34635297445064 1.46239799789896 1.30102999566398 1.41497334797082 1.50514997831991 1.30102999566398 1.99563519459755 1.88649072517248 2.75434833571102 1.54406804435028 1.49136169383427 1.30102999566398 1.43136376415899 2.15533603746506 1.43136376415899 1.60205999132796 1.30102999566398 1.88649072517248 1.80617997398389 1.86923171973098 1.92427928606188 1.64345267648619 3.10619089726341 1.30102999566398 1.30102999566398 1.30102999566398 1.47712125471966 2.03342375548695 2.26245108973043 2.2718416065365 1.30102999566398 2.02938377768521 1.30102999566398 1.30102999566398 2.13353890837022 2.99651167215418 2.96473092105363 1.81954393554187 2.06445798922692 1.96378782734556 2.65127801399814 3.10174707394637 3.3324384599156 2.21748394421391 3.15715443990628 3.04883008652835 2.45939248775923 2.2380461031288 3.00774777800074 2.90254677931399 2.95133751879592 2.04921802267018 2.20139712432045 2.5854607295085 2.66838591669 2.49554433754645 1.90848501887865 2.53655844257153 2.70329137811866 2.50105926221775 4.1592362334129 2.49276038902684 1.99563519459755 1.30102999566398 2.44715803134222 3.11394335230684 1.60205999132796 2.49415459401844 1.89209460269048 2.69810054562339 2.65127801399814 1.99563519459755 2.3747483460101 2.41497334797082 2.81157500587059 2.48572142648158 2.80345711564841 1.77815125038364 2.93348728784871 2.36921585741014 2.71516735784846 2.64246452024212 2.31175386105575 2.80888586735981 2.8481891169914 2.49554433754645 1.63346845557959 2.55022835305509 2.74115159885178 2.2380461031288 1.70757017609794 1.30102999566398 2.42324587393681 2.34635297445064 2.13987908640124 2.28103336724773 2.13987908640124 3.01703333929878 2.86510397464113 1.85733249643127 2.22271647114758 2.33445375115093 2.56584781867352 2.49136169383427 2.73479982958885 2.53781909507327 2.46389298898591 1.41497334797082 1.79934054945358 2.85125834871908 1.5910646070265 3.20790353038605 1.30102999566398 1.88081359228079 2.52504480703684 3.22788670461367 3.46760810558363 3.54444013731769 3.19312459835446 2.18752072083646 2.60205999132796 3.00518051250378 2.43775056282039 1.8750612633917 2.29446622616159 3.31952244906545 2.26717172840301 2.73798732633343 3.25959387888595 2.75281643118827 2.56229286445647 2.17609125905568 2.15836249209525 3.11058971029925 1.30102999566398 1.96848294855394 1.30102999566398 2.35602585719312 3.9588027033995 4.19161866336947 2.74663419893758 2.83442070368153 2.77959649125782 1.85733249643127 1.73239375982297 1.30102999566398 2.96848294855393 2.19033169817029 3.48699688843182 2.07554696139253 2.39269695325967 2.65609820201283 2.31386722036915 2.11058971029925 1.30102999566398 1.30102999566398 1.34242268082221 2.66745295288995 2.67942789661212 2.11058971029925 1.30102999566398 2.89042101880091 1.99122607569249 1.30102999566398 1.70757017609794 2.0899051114394 2.44247976906445 2.44715803134222 2.76715586608218 1.47712125471966 2.62013605497376 2.36172783601759 2.72672720902657 1.51851393987789 1.43136376415899 1.36172783601759 1.69019608002851 1.63346845557959 1.30102999566398 2.08635983067475 1.68124123737559 1.30102999566398 2.18752072083646 1.30102999566398 2.17609125905568 2.55144999797287 2.03742649794062 2.9329808219232 1.30102999566398 2.24303804868629 2.70156798505593 2.74741180788642 2.82412583391655 2.34242268082221 1.60205999132796 1.69897000433602 2.55630250076729 2.39619934709574 2.02118929906994 2.11058971029925 2.17318626841227 1.30102999566398 1.30102999566398 2.90741136077459 2.55144999797287 1.9731278535997 1.65321251377534 1.92941892571429 2.32633586092875 2.84757265914211 2.10037054511756 2.11058971029925 1.51851393987789 1.81954393554187 2.45178643552429 2.13672056715641 2.53019969820308 3.01325866528352 2.6170003411209 1.60205999132796 2.06818586174616 2.43136376415899 1.88081359228079 1.44715803134222 1.30102999566398 2.26481782300954 1.85733249643127 2.54654266347813 2.32428245529769 1.53147891704226 1.30102999566398 1.79934054945358 1.54406804435028 2.26245108973043 1.78532983501077 2.14612803567824 2.56820172406699 1.96848294855394 1.91907809237607 1.46239799789896 1.86332286012046 2.07918124604762 1.30102999566398 1.30102999566398 1.30102999566398 1.41497334797082 2.66651798055488 1.30102999566398 2.04921802267018 1.83250891270624 2.46089784275655 2.20139712432045 2.09691001300806 2.04139268515822 2.29003461136252 2.4996870826184 1.30102999566398 1.9731278535997 2.14921911265538 2.19312459835446 1.30102999566398 1.95424250943932 1.30102999566398 1.30102999566398 2.2148438480477 1.30102999566398 1.49136169383427 1.81291335664286 1.92427928606188 1.90848501887865 2.22788670461367 2.7419390777292 1.69019608002851 2.20411998265592 1.95424250943932 1.30102999566398 2.8998205024271 1.30102999566398 2.17318626841227 1.30102999566398 2.39967372148104 2.13987908640124 2.8394780473742 2.09342168516224 1.88649072517248 1.63346845557959 1.95424250943932 2.64933485871214 1.30102999566398 2.08635983067475 2.4996870826184 1.84509804001426 2.43136376415899 2.52113808370404 2.03742649794062 1.92941892571429 2.68484536164441 2.81224469680037 2.56110138364906 2.09691001300806 2.22530928172586 1.7481880270062 2.22010808804005 2.17897694729317 2.26245108973043 2.37106786227174 2.89597473235906 2.6232492903979 2.25042000230889 2.90363251608424 2.90254677931399 3.29003461136252 3.26528962586083 2.89097959698969 2.06818586174616 2.28103336724773 3.21404867941194 2.21218760440396 1.98677173426624 2.70070371714502 2.47567118832443 2.4345689040342 3.84329508273651 2.96520170102591 2.29446622616159 3.30362797638389 2.9415114326344 1.30102999566398 2.29885307640971 2.6170003411209 2.64542226934909 2.66651798055488 2.80482067872116 1.30102999566398 1.30102999566398 1.77085201164214 2.66181268553726 2.85186960072977 1.30102999566398 2.75511226639507 2.87273882747267 3.55473137667597 1.44715803134222 2.63144376901317 2.48572142648158 2.16136800223497 2.33041377334919 3.97868256515694 2.60097289568675 2.22530928172586 1.30102999566398 1.56820172406699 2.30319605742049 1.86332286012046 3.4920616045126 3.13767053723675 2.41664050733828 1.30102999566398 2.21218760440396 3.40619942366331 2.15533603746506 3.59824319165362 2.29666519026153 2.00860017176192 2.87737134586977 2.67577834167408 2.3541084391474 2.45178643552429 2.83442070368153 2.82801506422398 2.26951294421792 3.82872432713879 2.3541084391474 1.61278385671974 1.30102999566398 2.88536122003151 3.29600666931367 3.54157924394658 2.68930885912362 2.35218251811136 2.25285303097989 1.86332286012046 3.13861843389949 3.29622628726116 2.68841982200271 2.82020145948564 3.03901732199741 2.72098574415374 2.04921802267018 3.04766419460156 2.13353890837022 2.50379068305718 3.76908178711822 1.84509804001426 2.92479599579791 2.05307844348342 3.0565237240791 2.09691001300806 3.59571661994342 1.30102999566398 1.30102999566398 1.82607480270083 2.985426474083 2.57170883180869 2.68930885912362 2.2380461031288 2.25767857486918 1.79934054945358 2.04921802267018 2.29003461136252 2.51188336097887 2.58206336291171 3.02160271602824 1.30102999566398 3.53428000520508 2.25042000230889 2.70243053644553 1.46239799789896 3.36153897126928 2.27875360095283 1.85125834871908 2.37291200297011 2.81023251799508 2.55630250076729 2.98677173426624 3.19005141775921 1.30102999566398 2.23044892137827 1.30102999566398 3.17551181336345 2.26481782300954 2.15228834438306 2.39967372148104 2.40140054078154 2.56937390961505 2.5327543789925 3.02897770520878 2.59769518592551 2.22271647114758 2.70070371714502 1.32221929473392 1.99563519459755 2.02938377768521 2.45636603312904 3.09096307659573 2.10720996964787 1.60205999132796 2.56348108539441 1.83884909073726 1.30102999566398 3.1906117978136 1.81291335664286 3.03140846425162 1.96848294855394 2.73559889969818 1.72427586960079 2.06445798922692 2.85672889038288 2.68394713075151 2.8109042806687 2.20411998265592 2.45636603312904 2.12057393120585 2.91592721169712 2.72591163229505 1.88649072517248 1.81954393554187 2.53402610605613 2.60530504614111 1.88081359228079 2.56110138364906 2.31175386105575 1.30102999566398 2.19312459835446 1.86923171973098 1.86332286012046 2.50785587169583 1.89209460269048 1.53147891704226 2.72509452108147 3.17522180034305 3.26552533521907 2.27875360095283 1.30102999566398 2.2148438480477 2.07918124604762 2.33041377334919 1.30102999566398 2.07918124604762 1.7481880270062 1.30102999566398 2.58883172559421 1.56820172406699 2.3096301674259 2.93348728784871 1.30102999566398 1.99122607569249 1.30102999566398 2.13353890837022 1.69897000433602 2.29885307640971 2.01703333929878 1.69897000433602 1.30102999566398 2.97497199429807 1.30102999566398 1.7481880270062 1.30102999566398 2.37291200297011 1.84509804001426 2.14921911265538 2.49692964807321 2.42160392686983 1.30102999566398 1.30102999566398 2.31597034545692 2.07918124604762 2.40140054078154 1.91381385238372 2.10037054511756 1.98677173426624 2.40312052117582 1.30102999566398 2.69460519893357 1.69897000433602 2.59549622182557 1.75587485567249 2.01703333929878 2.20139712432045 2.6170003411209 1.30102999566398 1.9731278535997 1.96378782734556 2.60314437262018 2.76715586608218 1.96848294855394 1.30102999566398 2.28330122870355 2.26481782300954 2.09342168516224 1.30102999566398 2.31597034545692 1.30102999566398 2.76492298464989 2.33445375115093 1.74036268949424 2.68930885912362 2.06818586174616 2.38381536598043 1.90848501887865 2.40993312333129 1.30102999566398 2.35218251811136 1.30102999566398 1.30102999566398 1.85125834871908 1.7160033436348 2.17897694729317 2.06445798922692 2.03342375548695 1.38021124171161 2.1846914308176 2.5854607295085 2.31597034545692 2.20951501454263 2.14301480025409 2.31597034545692 1.66275783168157 1.65321251377534 2.34830486304816 2.03742649794062 3.08600370561838 2.71432975974523 2.53655844257153 2.05307844348342 2.63948648926859 2.42813479402879 1.99563519459755 3.15167623084705 2.30535136944662 2.30535136944662 2.11394335230684 2.5910646070265 1.89209460269048 2.35793484700045 2.64738297011462 2.72263392253381 1.41497334797082 3.53058385964512 1.75587485567249 1.30102999566398 1.30102999566398 1.30102999566398 2.48000694295715 1.98227123303957 1.30102999566398 2.48713837547719 1.30102999566398 1.30102999566398 3.53160663193272 2.78318869107526 3.12057393120585 2.30102999566398 2.58658730467175 2.37657695705651 2.22010808804005 1.54406804435028 1.88649072517248 1.94939000664491 1.85125834871908 3.34733001531695 2.42651126136457 2.05690485133647 1.60205999132796 2.60205999132796 2.94200805302231 2.17026171539496 2.03742649794062 1.32221929473392 1.30102999566398 2.6570558528571 1.67209785793572 2.51982799377572 1.77815125038364 1.30102999566398 1.86332286012046 2.36361197989214 2.82020145948564 1.82607480270083 2.87390159786446 2.19865708695442 2.72835378202123 2.16435285578444 1.63346845557959 3.03019478535675 1.56820172406699 2.82020145948564 2.72181061521255 1.81291335664286 2.70671778233676 1.99563519459755 2.20411998265592 1.88649072517248 2.64933485871214 1.67209785793572 1.93951925261862 2.92737036303902 2.63245729218472 1.39794000867204 1.7160033436348 1.7481880270062 1.30102999566398 2.52762990087134 2.62117628177504 1.30102999566398 1.63346845557959 2.32428245529769 2.00860017176192 1.51851393987789 2.62838893005031 1.30102999566398 1.30102999566398 2.44404479591808 1.30102999566398 2.22530928172586 2.49415459401844 2.02530586526477 1.61278385671974 2.58883172559421 2.43775056282039 2.10380372095596 2.33445375115093 2.74429298312268 3.08813608870055 1.47712125471966 1.30102999566398 2.30319605742049 1.72427586960079 2.22788670461367 2.58994960132571 2.73158876518674 1.30102999566398 1.30102999566398 3.06892761168207 2.4345689040342 1.30102999566398 1.30102999566398 1.30102999566398 2.90471554527868 2.09691001300806 1.83884909073726 1.84509804001426 2.48000694295715 2.43616264704076 1.92427928606188 2.48713837547719 1.30102999566398 2.04139268515822 2.55630250076729 2.79726754083072 2.31597034545692 1.36172783601759 2.78746047451842 2.26007138798507 1.30102999566398 2.46089784275655 2.20139712432045 2.2405492482826 1.78532983501077 2.68930885912362 2.25767857486918 1.81291335664286 2.931457870689 2.75434833571102 2.37106786227174 2.44404479591808 1.30102999566398 1.54406804435028 1.38021124171161 2.06445798922692 2.10380372095596 1.83884909073726 1.64345267648619 2.14301480025409 2 1.61278385671974 2.17897694729317 2.11727129565576 2.24797326636181 2.25042000230889 1.86923171973098 2.33645973384853 1.78532983501077 1.72427586960079 1.74036268949424 1.77815125038364 1.79934054945358 1.77085201164214 2.09691001300806 1.30102999566398 1.75587485567249 3.03901732199741 1.90308998699194 2.27415784926368 3.14019367857863 1.30102999566398 1.5910646070265 2.35983548233989 1.51851393987789 1.44715803134222 1.30102999566398 2.21748394421391 3.54468802230268 1.79239168949825 2.06069784035361 1.56820172406699 1.30102999566398 2.3541084391474 1.30102999566398 2.34439227368511 1.80617997398389 1.30102999566398 2.11727129565576 1.60205999132796 1.56820172406699 4.04708007281626 1.69897000433602 2.63948648926859 3.26197619139781 2.54654266347813 2.53529412004277 2.30102999566398 3.21827285357145 2.25767857486918 1.44715803134222 2.59549622182557 2.05690485133647 1.30102999566398 1.49136169383427 3.01870049866624 2.86153441085904 2.83314711191278 3.68340729913209 2.13353890837022 1.75587485567249 2.00432137378264 3.51877706892677 2.4345689040342 2.4345689040342 2.79379038469082 2.95279244304409 2.3096301674259 2.83758843823551 2.38201704257487 2.81224469680037 2.24551266781415 1.98227123303957 2.55630250076729 3.04375512696868 3.31365634661803 2.52891670027765 2.10037054511756 3.56820172406699 2.19033169817029 3.28600712207947 2.83695673705955 3.39602489660859 3.15836249209525 2.37291200297011 1.30102999566398 2.37657695705651 2.73399928653839 2.82020145948564 1.6232492903979 2.14921911265538 1.5910646070265 1.30102999566398 2.07188200730613 3.61500261452459 1.74036268949424 1.36172783601759 2.17318626841227 2.19589965240923 2.54530711646582 1.83250891270624 2.16731733474818 2 1.49136169383427 2.57634135020579 2.21748394421391 2.30749603791321 1.78532983501077 1.77085201164214 2.31597034545692 3.02612451674545 2.07554696139253 1.63346845557959 2.34635297445064 1.30102999566398 2.10380372095596 2.79379038469082 2.31175386105575 1.67209785793572 1.78532983501077 1.30102999566398 2.06818586174616 2.05690485133647 2.96848294855393 2.3654879848909 3.38381536598043 3.11892575282578 2.46239799789896 2.06818586174616 2.1846914308176 1.34242268082221 2.64345267648619 2.30319605742049 1.30102999566398 2.32221929473392 1.85125834871908 1.93951925261862 2.20951501454263 2.77887447200274 1.30102999566398 2.19589965240923 2.35602585719312 1.69897000433602 2.98900461569854 1.82607480270083 2.17026171539496 2.13353890837022 2.11058971029925 1.83250891270624 3.14550717140966 2.36735592102602 1.30102999566398 1.9731278535997 1.70757017609794 1.30102999566398 1.66275783168157 2.32014628611105 2.52762990087134 2.25527250510331 2.48713837547719 2.57978359661681 1.30102999566398 3.80482067872116 3.11991541025799 1.77815125038364 1.49136169383427 1.44715803134222 1.30102999566398 2.48995847942483 2.48855071650044 1.30102999566398 1.30102999566398 1.83884909073726 1.98677173426624 1.30102999566398 3.3151303171836 2.02118929906994 1.68124123737559 2.64246452024212 2.10380372095596 1.78532983501077 2.55870857053317 1.91381385238372 2.67486114073781 2.24797326636181 2.01283722470517 2.1846914308176 2.07554696139253 2.86510397464113 2.50650503240487 2.96567197122011 2.36172783601759 2.31597034545692 3.02775720469055 2.17897694729317 1.5910646070265 3.20248831706009 1.94939000664491 2.8842287696326 2.07188200730613 1.30102999566398 2.12385164096709 1.88081359228079 2.11394335230684 1.30102999566398 2.17026171539496 1.43136376415899 2.17897694729317 1.79934054945358 1.56820172406699 2.09691001300806 1.88649072517248 2.85430604180108 2.00432137378264 2.01703333929878 2.65896484266443 2.8234742291703 1.75587485567249 1.88081359228079 3.31238894937059 2.55022835305509 2.77815125038364 2.05307844348342 2.18752072083646 2.39619934709574 2.33645973384853 1.54406804435028 1.30102999566398 2.35218251811136 1.92941892571429 2.19589965240923 2.67024585307412 2.38381536598043 1.30102999566398 1.30102999566398 1.95904139232109 2.17026171539496 1.30102999566398 1.30102999566398 1.90848501887865 1.70757017609794 1.80617997398389 2.02118929906994 2.39445168082622 1.61278385671974 2.26717172840301 2.51054501020661 2.16136800223497 2.3096301674259 1.30102999566398 1.96378782734556 1.73239375982297 1.83250891270624 1.56820172406699 1.34242268082221 2.37839790094814 2.45939248775923 3.07554696139253 1.69019608002851 1.96848294855394 2.49415459401844 1.30102999566398 1.70757017609794 1.30102999566398 1.30102999566398 1.38021124171161 2.59879050676312 2.01283722470517 2.48855071650044 1.54406804435028 1.91907809237607 3.3809344633307 1.39794000867204 1.30102999566398 1.30102999566398 3.04883008652835 1.50514997831991 2.90579588036787 1.9731278535997 2.24551266781415 1.30102999566398 2.77451696572855 3.00389116623691 1.61278385671974 1.63346845557959 2.46834733041216 1.81954393554187 2.10037054511756 2.6570558528571 2.36172783601759 2.22010808804005 1.6232492903979 1.30102999566398 2.37291200297011 1.94939000664491 1.41497334797082 1.85125834871908 2.70842090013471 2.22010808804005 2.63346845557959 2.97358962342726 2.20411998265592 1.60205999132796 2.07918124604762 2.14921911265538 2.76417613239033 1.30102999566398 1.53147891704226 4.03546976348128 1.30102999566398 2.38381536598043 2.58319877396862 2.56110138364906 1.91381385238372 1.30102999566398 1.34242268082221 1.30102999566398 1.6232492903979 2.59659709562646 2.61278385671974 2.69284691927723 2.11727129565576 2.80277372529198 2.54282542695918 1.92427928606188 1.30102999566398 1.30102999566398 2.39445168082622 1.8750612633917 1.92427928606188 2.47421626407626 1.94448267215017 2.32837960343874 2.9670797341445 2.15228834438306 2.71432975974523 1.30102999566398 1.30102999566398 1.30102999566398 2.29225607135648 2.68304703823885 2.93196611472817 1.9731278535997 1.8750612633917 1.30102999566398 1.36172783601759 1.64345267648619 3.32776748990273 1.30102999566398 2.23552844690755 2.39619934709574 2.51188336097887 3.68520413447101 1.53147891704226 1.96378782734556 1.93449845124357 1.51851393987789 1.30102999566398 1.63346845557959 2.20951501454263 1.34242268082221 3.00902574208691 1.9731278535997 1.80617997398389 3.65972609523779 2.67760695272049 1.69897000433602 1.34242268082221 1.30102999566398 1.34242268082221 1.34242268082221 1.90848501887865 1.63346845557959 1.88649072517248 1.77085201164214 1.53147891704226 1.93449845124357 1.30102999566398 1.30102999566398 2.65991620006985 1.30102999566398 1.30102999566398 1.30102999566398 2.00860017176192 1.86923171973098 3.20221577580113 1.5910646070265 2.24303804868629 2.74973631556906 2.88874096068289 2.30749603791321 2.29666519026153 3.17695898058691 2.68124123737559 1.96378782734556 2.22271647114758 1.30102999566398 3.06707085604537 1.30102999566398 1.30102999566398 1.30102999566398 1.7160033436348 1.30102999566398 1.90848501887865 2.16136800223497 1.30102999566398 2.43775056282039 2.16435285578444 1.30102999566398 1.30102999566398 2.13353890837022 2.20682587603185 2.27875360095283 2.57634135020579 2.72263392253381 2.19033169817029 1.30102999566398 2.83505610172012 1.30102999566398 1.30102999566398 1.6232492903979 2.44404479591808 1.30102999566398 2.19312459835446 1.30102999566398 1.70757017609794 3.96661098668193 3.40585839931764 2.22271647114758 1.96378782734556 2.17897694729317 3.11793383503964 3.3151303171836 2.46389298898591 2.86153441085904 2.43933269383026 1.36172783601759 2.41995574848976 2.09342168516224 2.75127910398334 2.6232492903979 1.30102999566398 2.23044892137827 1.90848501887865 1.30102999566398 2.02938377768521 2.12710479836481 1.96848294855394 2.26717172840301 2.24551266781415 2.3324384599156 1.30102999566398 2.13353890837022 1.43136376415899 2.28330122870355 2.20411998265592 2.49136169383427 2.14921911265538 2 1.83250891270624 2.47856649559384 1.30102999566398 3.24797326636181 1.30102999566398 1.30102999566398 2.38916608436453 2.79239168949825 2.19312459835446 2.02118929906994 2.69019608002851 2.23299611039215 2.38381536598043 2.50650503240487 1.47712125471966 2.40312052117582 2.42488163663107 2.31386722036915 3.04336227802113 2.53019969820308 2.06445798922692 2.14921911265538 2.04139268515822 2.07188200730613 1.30102999566398 1.30102999566398 1.30102999566398 1.92941892571429 2.78461729263288 1.95904139232109 1.38021124171161 2.19312459835446 2.38560627359831 1.92427928606188 2.04532297878666 2.07918124604762 1.30102999566398 1.30102999566398 2.35983548233989 2.17026171539496 1.83250891270624 1.30102999566398 2.87273882747267 2.72098574415374 3.07700432679335 1.77085201164214 1.55630250076729 1.73239375982297 2.5327543789925 1.90308998699194 1.60205999132796 3.34537373055909 1.34242268082221 2.13033376849501 2.65896484266443 1.76342799356294 1.30102999566398 1.69019608002851 2.2718416065365 2.20139712432045 2.39967372148104 2.69460519893357 2.63447727016073 2.60530504614111 2.65321251377534 3.68520413447101 1.81291335664286 2.16136800223497 1.83250891270624 1.30102999566398 1.74036268949424 1.30102999566398 2.20682587603185 1.56820172406699 2.93701610746481 1.64345267648619 1.49136169383427 1.30102999566398 1.47712125471966 3.71583627516499 1.72427586960079 2.89376176205794 1.93449845124357 2.25285303097989 1.30102999566398 2.04532297878666 1.69019608002851 3.26410915630581 3.08421868673924 2.64542226934909 2.3096301674259 1.49136169383427 1.30102999566398 1.85125834871908 1.50514997831991 2.92685670894969 2.73639650227664 1.44715803134222 2.83442070368153 1.66275783168157 1.94939000664491 1.30102999566398 2.95856388322197 1.96378782734556 1.30102999566398 1.8750612633917 2.57863920996807 2.931457870689 1.95424250943932 2.35024801833416 2.37657695705651 2.58883172559421 2.07188200730613 2.02938377768521 2.65991620006985 2.91434315711944 3.01703333929878 3.5912872650585 1.88649072517248 2.69196510276736 3.3142886609475 1.43136376415899 1.69019608002851 1.61278385671974 1.76342799356294 2.05690485133647 2.28103336724773 3.13640344813399 1.43136376415899 2.90200289135073 1.30102999566398 1.99563519459755 1.30102999566398 1.30102999566398 1.30102999566398 1.77085201164214 1.53147891704226 1.79239168949825 2 1.47712125471966 1.91907809237607 1.75587485567249 2.02530586526477 2.10720996964787 1.86923171973098 1.30102999566398
"2" 1.99563519459755 1.63346845557959 1.74036268949424 1.81954393554187 3.70337736851235 1.30102999566398 3.00043407747932 3.11892575282578 3.36342393291718 1.56820172406699 2.22271647114758 2.20951501454263 1.30102999566398 1.83884909073726 1.91907809237607 3.11394335230684 1.30102999566398 1.64345267648619 1.30102999566398 1.30102999566398 1.5910646070265 2.88930170250631 1.98677173426624 2.12057393120585 2.78675142214556 2.71011736511182 1.43136376415899 2.66464197555613 2.77378644498119 1.85125834871908 1.30102999566398 2.14301480025409 2.18752072083646 1.89209460269048 1.56820172406699 1.88649072517248 1.90848501887865 1.6232492903979 1.30102999566398 3.71340653216769 1.54406804435028 1.30102999566398 1.76342799356294 1.54406804435028 1.34242268082221 2.00432137378264 1.30102999566398 1.68124123737559 1.93449845124357 2.01283722470517 1.64345267648619 1.44715803134222 2.46389298898591 1.68124123737559 1.91381385238372 1.94939000664491 1.30102999566398 2.48000694295715 1.30102999566398 1.89762709129044 2.34830486304816 2.50785587169583 2.96189547366785 2.55144999797287 1.30102999566398 1.43136376415899 1.30102999566398 3.26030994579492 1.30102999566398 2.27646180417324 1.53147891704226 1.30102999566398 1.30102999566398 2.27646180417324 1.32221929473392 1.64345267648619 1.6232492903979 1.30102999566398 1.7160033436348 1.30102999566398 1.30102999566398 2.39619934709574 2.12057393120585 1.99563519459755 2.37839790094814 3.51414913447544 2.70586371228392 2.47275644931721 2.34044411484012 1.30102999566398 1.30102999566398 2.02118929906994 2.19589965240923 1.65321251377534 2.09342168516224 1.30102999566398 1.65321251377534 1.30102999566398 1.69019608002851 2.24551266781415 1.36172783601759 2.42488163663107 2.11394335230684 1.55630250076729 2.68663626926229 2.36361197989214 2.02118929906994 2.13033376849501 2.43296929087441 1.98227123303957 2.60530504614111 2.7481880270062 1.99122607569249 2.46538285144842 1.61278385671974 1.30102999566398 1.79934054945358 2.32428245529769 1.30102999566398 1.8750612633917 2.28103336724773 1.30102999566398 2.08635983067475 2.22530928172586 1.55630250076729 2.52374646681156 1.30102999566398 3.18298496700358 2.09691001300806 1.30102999566398 2.5327543789925 2.35983548233989 2.57170883180869 2.75050839485135 3.71466499286254 1.30102999566398 2.19312459835446 1.86332286012046 1.30102999566398 2.86805636182304 2.10720996964787 1.64345267648619 1.99122607569249 2.00860017176192 3.70722941932729 1.30102999566398 1.79239168949825 1.74036268949424 1.55630250076729 3.4798631130231 1.30102999566398 3.66661156841903 1.79239168949825 2.76715586608218 1.30102999566398 1.86332286012046 2.19033169817029 1.30102999566398 2.81023251799508 2.46834733041216 1.30102999566398 1.46239799789896 2.22530928172586 3.80106052984786 2.03342375548695 3.3911116137028 2.69810054562339 1.32221929473392 1.30102999566398 2.08278537031645 2.76566855475901 2.10380372095596 2.52891670027765 1.80617997398389 1.30102999566398 2.2148438480477 3.10551018476997 1.86923171973098 1.94939000664491 1.30102999566398 1.98227123303957 2.23044892137827 1.95424250943932 1.30102999566398 2.58433122436753 1.51851393987789 2.02118929906994 1.30102999566398 1.60205999132796 1.30102999566398 2.50785587169583 3.27531135454181 2.98855895687862 1.94939000664491 1.43136376415899 1.98227123303957 2.88705437805096 2.15228834438306 1.86923171973098 2.09691001300806 2.26245108973043 2.6063813651106 2.00432137378264 2.3324384599156 3.19395897801919 2.38201704257487 2.2718416065365 1.46239799789896 2.2405492482826 2.45484486000851 1.80617997398389 1.30102999566398 1.30102999566398 1.7160033436348 1.66275783168157 1.72427586960079 3.20574554094266 2.22271647114758 2.48000694295715 2.60422605308447 2.11058971029925 2.27875360095283 2.2380461031288 2.45331834004704 2.27646180417324 1.98227123303957 1.7481880270062 1.94448267215017 2.09691001300806 2.60422605308447 4.14844840352338 2.07554696139253 1.38021124171161 1.98677173426624 1.55630250076729 2.4345689040342 2.18184358794477 2.96094619573383 2.03742649794062 1.30102999566398 2.48995847942483 1.53147891704226 2.84509804001426 2.26007138798507 1.89209460269048 2.85430604180108 2.01283722470517 2.97173959088778 3.02325245963371 3.10687054447865 2.82020145948564 2.70926996097583 3.70791066571311 1.69019608002851 1.30102999566398 2.53907609879278 1.81954393554187 2.10380372095596 1.49136169383427 3.83878614494659 2.05690485133647 1.83884909073726 2.34242268082221 1.30102999566398 2.17318626841227 1.30102999566398 1.30102999566398 1.30102999566398 1.66275783168157 1.49136169383427 1.39794000867204 1.51851393987789 1.30102999566398 2.11394335230684 1.30102999566398 2.69019608002851 1.30102999566398 1.69019608002851 2.04921802267018 1.65321251377534 1.90848501887865 1.96848294855394 1.75587485567249 2.64738297011462 2.06818586174616 2.18752072083646 1.65321251377534 1.54406804435028 2.30319605742049 2.25285303097989 1.30102999566398 1.30102999566398 3.69063901171597 3.97772360528885 3.10140335055533 2.19865708695442 2.2380461031288 2.42324587393681 1.6232492903979 1.30102999566398 1.75587485567249 2.01703333929878 1.30102999566398 2.34242268082221 2.35793484700045 1.30102999566398 1.30102999566398 1.90308998699194 1.30102999566398 1.69019608002851 2.63346845557959 2.24303804868629 2.48429983934679 1.30102999566398 3.21906033244886 2.14612803567824 1.30102999566398 2.44715803134222 1.30102999566398 3.0962145853464 3.12417805547468 2.85186960072977 1.83250891270624 2.63648789635337 2.83122969386706 2.74115159885178 1.30102999566398 2.24797326636181 2.27646180417324 1.54406804435028 1.30102999566398 1.49136169383427 1.30102999566398 2.82607480270083 1.89209460269048 1.30102999566398 1.30102999566398 2.40140054078154 2.27875360095283 3.48784512011144 1.92427928606188 3.16908635748702 1.85733249643127 1.5910646070265 1.30102999566398 1.64345267648619 1.75587485567249 2.06069784035361 2.22271647114758 1.74036268949424 1.79934054945358 1.92427928606188 2.11394335230684 2.22271647114758 1.46239799789896 2.85733249643127 3.31889771462749 2.61384182187607 2.92685670894969 1.76342799356294 3.2043913319193 1.80617997398389 2.59659709562646 2.35602585719312 2.11394335230684 1.93449845124357 2.06445798922692 1.30102999566398 2.15533603746506 2.35983548233989 2.20951501454263 3.28780172993023 2.40140054078154 1.60205999132796 2.10380372095596 2.67024585307412 2.55750720190566 2.54157924394658 2.72916478969277 1.30102999566398 1.80617997398389 1.30102999566398 1.30102999566398 1.30102999566398 1.30102999566398 2.18752072083646 1.57978359661681 2.68484536164441 2.42160392686983 1.68124123737559 1.30102999566398 1.98227123303957 1.69019608002851 1.30102999566398 1.5910646070265 2.6222140229663 1.79239168949825 1.54406804435028 1.39794000867204 1.86332286012046 1.7160033436348 2.06445798922692 2.55630250076729 2.20951501454263 2.69460519893357 1.30102999566398 2.86153441085904 1.30102999566398 1.30102999566398 2.83569057149243 1.36172783601759 2.08635983067475 2.12710479836481 2.47856649559384 3.28914283593233 1.30102999566398 2.60852603357719 3.1264561134318 4.0605089756053 2.14301480025409 1.30102999566398 1.51851393987789 2.68394713075151 1.30102999566398 2.78746047451842 2.06069784035361 2.45939248775923 1.57978359661681 2.09342168516224 2.31806333496276 1.51851393987789 1.90308998699194 1.30102999566398 2.59549622182557 2.53019969820308 1.41497334797082 1.30102999566398 1.30102999566398 1.30102999566398 2.72098574415374 2.12710479836481 2.48000694295715 1.85125834871908 1.64345267648619 2.09691001300806 1.30102999566398 2.3384564936046 1.30102999566398 1.89762709129044 1.78532983501077 1.72427586960079 1.96848294855394 2.72591163229505 2.91222205653242 2.61172330800734 1.30102999566398 1.76342799356294 1.30102999566398 2.43775056282039 1.30102999566398 1.69019608002851 1.30102999566398 1.39794000867204 1.36172783601759 1.30102999566398 2.8494194137969 2.41161970596323 1.54406804435028 1.81291335664286 1.9731278535997 1.30102999566398 2.04532297878666 1.32221929473392 2.82020145948564 1.92427928606188 1.30102999566398 1.30102999566398 1.65321251377534 1.30102999566398 2.13987908640124 1.94448267215017 1.69019608002851 2.19312459835446 1.94448267215017 1.83884909073726 2.30749603791321 2.6222140229663 1.30102999566398 2.31806333496276 1.30102999566398 3.06818586174616 2.87621784059164 1.92427928606188 1.68124123737559 3.83588073181739 2.03342375548695 1.30102999566398 1.30102999566398 3.09236969962912 1.30102999566398 2.53147891704225 1.99563519459755 1.47712125471966 2.57287160220048 1.30102999566398 2.42324587393681 2.17318626841227 1.6232492903979 1.30102999566398 2.01283722470517 2.54654266347813 2.87390159786446 2.45484486000851 1.73239375982297 1.68124123737559 1.30102999566398 2.90308998699194 2.78247262416629 1.30102999566398 2.40993312333129 2.90145832139611 1.30102999566398 1.60205999132796 3.07114529045108 1.7160033436348 1.84509804001426 1.91907809237607 1.30102999566398 1.93449845124357 3.88326385958497 1.51851393987789 1.30102999566398 1.30102999566398 2.84260923961056 2.02938377768521 2.69635638873333 3.89553303948407 3.9472866446778 1.98677173426624 1.30102999566398 2.5092025223311 1.77085201164214 2.01703333929878 2.10380372095596 1.30102999566398 1.89209460269048 1.83250891270624 2.32837960343874 2.41664050733828 3.78046133286172 1.7160033436348 1.78532983501077 2.20139712432045 2.10037054511756 2.15228834438306 2 1.30102999566398 2.40654018043395 2.64542226934909 1.90308998699194 1.54406804435028 1.30102999566398 3.28869626059026 2.92479599579791 2.22271647114758 2.10380372095596 1.74036268949424 1.73239375982297 1.30102999566398 1.30102999566398 2.22010808804005 1.30102999566398 2.84571801796666 2.68663626926229 2.30319605742049 2.29885307640971 2.54530711646582 2.26245108973043 1.30102999566398 1.92427928606188 2.9434945159061 2.13033376849501 3.14270224573762 2.24551266781415 1.98227123303957 1.32221929473392 1.93449845124357 1.57978359661681 2.4456042032736 1.30102999566398 1.30102999566398 2.89153745767256 2.04532297878666 1.77815125038364 2.23299611039215 1.30102999566398 1.30102999566398 2.60205999132796 2.66275783168157 1.67209785793572 2.47421626407626 2.14921911265538 2.63346845557959 3.02775720469055 2.3096301674259 2.00432137378264 1.30102999566398 1.57978359661681 2.23552844690755 2.47275644931721 2.37291200297011 2.55870857053317 1.85125834871908 2.41161970596323 1.80617997398389 1.30102999566398 1.36172783601759 2.37106786227174 1.69019608002851 1.30102999566398 1.63346845557959 2.48000694295715 1.63346845557959 1.30102999566398 2.77158748088126 2.87563993700417 1.72427586960079 2.37839790094814 2.41497334797082 2.51321760006794 1.30102999566398 2.09342168516224 2.65513843481138 2.14921911265538 2.15836249209525 1.95904139232109 2.17897694729317 2.41830129131975 2.30319605742049 2.12710479836481 1.30102999566398 2.63245729218472 2.27875360095283 2.69108149212297 2.59659709562646 2.05307844348342 2.26717172840301 2.42651126136457 2.60422605308447 1.67209785793572 3.32592595577147 1.88649072517248 2.09691001300806 1.96848294855394 2.45788189673399 1.43136376415899 4.06673579535093 4.10390629808872 1.89762709129044 1.50514997831991 2.64933485871214 2.52633927738984 1.30102999566398 1.43136376415899 2.29666519026153 2.40823996531185 2.47275644931721 3.23223352111473 2.54654266347813 1.30102999566398 2.26951294421792 1.30102999566398 1.30102999566398 2.68663626926229 3.26434550705009 2.8488047010518 2.2380461031288 1.89762709129044 1.89209460269048 3.33405144034689 2 2.83378437465648 1.91381385238372 3.06929801211553 1.82607480270083 1.30102999566398 2.48429983934679 2.3541084391474 1.30102999566398 2.59217675739587 1.77085201164214 1.69897000433602 1.30102999566398 1.74036268949424 1.30102999566398 1.30102999566398 1.55630250076729 2.3096301674259 1.53147891704226 2.02118929906994 2.28330122870355 2.07918124604762 2.37839790094814 1.97772360528885 1.80617997398389 2.51188336097887 2.65417654187796 2.32633586092875 2.13987908640124 2.69722934275972 2.64836001098093 1.50514997831991 1.30102999566398 2.07188200730613 1.30102999566398 1.7481880270062 2.17609125905568 2.31597034545692 1.30102999566398 1.30102999566398 1.30102999566398 3.96028046443664 2.02118929906994 2.59659709562646 2.95230800966212 1.69019608002851 2.51719589794997 2.49415459401844 1.47712125471966 2.18184358794477 2.54530711646582 2.45484486000851 2.31806333496276 1.46239799789896 2.36921585741014 1.66275783168157 2.05307844348342 1.90308998699194 1.83884909073726 2.73957234445009 3.10209052551184 1.30102999566398 3.90232930585832 3.70475090429067 2.40823996531185 2.92634244662566 2.52762990087134 1.74036268949424 2.4456042032736 1.34242268082221 2.09342168516224 2.06445798922692 2.22788670461367 2.29225607135648 1.30102999566398 3.04336227802113 1.50514997831991 1.93951925261862 2.77815125038364 2.61489721603313 1.30102999566398 2.08635983067475 2.46389298898591 2.51188336097887 1.89209460269048 1.30102999566398 1.30102999566398 1.34242268082221 1.43136376415899 1.44715803134222 2.31597034545692 1.68124123737559 1.30102999566398 2.41161970596323 3.08742645703629 1.89209460269048 1.76342799356294 2.60314437262018 1.30102999566398 1.30102999566398 1.90848501887865 1.75587485567249 1.41497334797082 1.30102999566398 2.17026171539496 1.99563519459755 2.65030752313194 2.09691001300806 2.11727129565576 1.85125834871908 2.88705437805096 2.04532297878666 2.94200805302231 1.30102999566398 1.99122607569249 2.89209460269048 3.3807537708039 1.95904139232109 2.34439227368511 1.95424250943932 2.94200805302231 2.32221929473392 1.93951925261862 2.71349054309394 2.18752072083646 2.15533603746506 1.55630250076729 1.9731278535997 1.30102999566398 2.16731733474818 2.47275644931721 1.98227123303957 2.08635983067475 2.2380461031288 1.30102999566398 1.46239799789896 2.34242268082221 3.82125143154594 2.98091193777684 2.19033169817029 2.15228834438306 2.31597034545692 1.7481880270062 4.01836757838784 2.72754125702856 1.94448267215017 1.9731278535997 2.8481891169914 1.77085201164214 1.88081359228079 2.02938377768521 2.58883172559421 2.16136800223497 1.96378782734556 2.4345689040342 2.38381536598043 3.01703333929878 1.92941892571429 1.98227123303957 3.26857797188284 2.32428245529769 1.98677173426624 1.30102999566398 2.10380372095596 2.54654266347813 1.30102999566398 2.39619934709574 1.81954393554187 1.49136169383427 2.91381385238372 1.95424250943932 3.54481191175778 1.32221929473392 2.81690383937566 2.3541084391474 1.81954393554187 1.30102999566398 1.54406804435028 2.47129171105894 2.34830486304816 2.68033551341456 2.17026171539496 1.30102999566398 2.31597034545692 3.34004731766139 1.92427928606188 1.99563519459755 1.91907809237607 2.26717172840301 1.83250891270624 2.97034687623009 2.71096311899528 1.30102999566398 1.30102999566398 1.30102999566398 2.4983105537896 1.85125834871908 2.16731733474818 1.30102999566398 2.13033376849501 1.38021124171161 2.48000694295715 1.30102999566398 2.74115159885178 2.08635983067475 1.94448267215017 1.30102999566398 2.29885307640971 2.18184358794477 1.72427586960079 1.70757017609794 2.81624129999178 3.85473101721394 1.50514997831991 2.21218760440396 1.88081359228079 3.73247417728119 4.04485321726773 2.45939248775923 1.30102999566398 2.38560627359831 3.04414762087872 2.88309335857569 2.08635983067475 3.03502928220237 3.15624619039734 2.16435285578444 2.26717172840301 1.72427586960079 1.30102999566398 2.30535136944662 1.30102999566398 3.10243370568134 1.30102999566398 2.57403126772772 3.31764554322116 2.03342375548695 2.69019608002851 2.64933485871214 2.70586371228392 1.98227123303957 1.30102999566398 1.30102999566398 2.19312459835446 1.78532983501077 2.20951501454263 1.63346845557959 3.62107237114363 1.30102999566398 3.9036867317365 1.61278385671974 1.78532983501077 1.81954393554187 2.4996870826184 1.30102999566398 2.82020145948564 3.10277661488344 2.73319726510657 2.59549622182557 1.98227123303957 2.08278537031645 1.50514997831991 1.30102999566398 1.69897000433602 1.30102999566398 2.55990662503611 3.03302144468291 3.39497671955456 1.30102999566398 3.48315920971698 3.43711609304808 1.73239375982297 2.98855895687862 1.30102999566398 3.73487980279263 3.25551371281953 2.56229286445647 2.55388302664387 1.30102999566398 3.46938013584992 2.40993312333129 1.30102999566398 1.96848294855394 1.39794000867204 3.38578495884334 3.21616590228599 2.08635983067475 1.30102999566398 2.12385164096709 3.07188200730613 2.12385164096709 1.30102999566398 2.38916608436453 2.00432137378264 1.98677173426624 1.30102999566398 1.56820172406699 1.63346845557959 2.29446622616159 1.30102999566398 1.30102999566398 1.51851393987789 2.08635983067475 1.30102999566398 3.78074923110355 1.30102999566398 1.30102999566398 1.69019608002851 1.47712125471966 1.39794000867204 1.30102999566398 1.65321251377534 2.16435285578444 1.30102999566398 1.72427586960079 2.04921802267018 1.63346845557959 1.56820172406699 1.30102999566398 1.30102999566398 2.02938377768521 1.65321251377534 1.30102999566398 1.30102999566398 1.30102999566398 3.91913041386061 2.02118929906994 1.97772360528885 1.30102999566398 1.30102999566398 1.30102999566398 2.2405492482826 2.37657695705651 2.27415784926368 1.72427586960079 1.30102999566398 1.30102999566398 2.18184358794477 2.02118929906994 1.44715803134222 2.25767857486918 2.01283722470517 2.55022835305509 1.81954393554187 1.6232492903979 1.92427928606188 1.80617997398389 2.47275644931721 2.75891189239797 1.30102999566398 2.08278537031645 2.22010808804005 2.00432137378264 1.69019608002851 2.38738982633873 1.30102999566398 2.22271647114758 3.52981519664463 1.30102999566398 1.50514997831991 1.30102999566398 1.30102999566398 1.30102999566398 3.48925516836926 1.64345267648619 1.98677173426624 2.21748394421391 1.5910646070265 1.30102999566398 1.30102999566398 3.99729899240951 1.50514997831991 1.46239799789896 1.30102999566398 2.89486965674525 1.30102999566398 1.30102999566398 1.80617997398389 1.82607480270083 2.91855453055027 1.43136376415899 2.23044892137827 1.47712125471966 2.3541084391474 2.07188200730613 2.46089784275655 3.02775720469055 3.89053279192774 1.30102999566398 3.21958452621425 3.80407124888566 3.10754912974469 3.79608842868067 1.30102999566398 1.70757017609794 2.19589965240923 2.25042000230889 2.68574173860226 2.78958071216443 2.72509452108147 3.44388854677737 2.1846914308176 3.91592721169712 2.93851972517649 1.38021124171161 1.30102999566398 1.8750612633917 1.88081359228079 2.53147891704225 2.63144376901317 3.16226561429802 1.30102999566398 3.78189891935115 1.30102999566398 1.30102999566398 4.01649013162083 3.66454796224655 1.30102999566398 1.30102999566398 1.30102999566398 1.30102999566398 1.91381385238372 3.75891189239797 1.56820172406699 2.21218760440396 2.09342168516224 2.28780172993023 1.30102999566398 1.49136169383427 3.87915324618425 1.30102999566398 1.5910646070265 3.60766943668824 1.30102999566398 1.49136169383427 1.77815125038364 1.30102999566398 1.30102999566398 3.73925580326851 3.79148011602 2.22530928172586 1.30102999566398 1.74036268949424 1.83250891270624 1.86332286012046 1.30102999566398 2.30749603791321 2.59769518592551 2.26717172840301 1.30102999566398 1.30102999566398 2.37657695705651 2.20951501454263 1.64345267648619 2.42813479402879 2.62428209583567 2.16136800223497 1.56820172406699 1.64345267648619 1.30102999566398 1.94448267215017 3.44326298745869 3.3701428470511 1.30102999566398 1.85733249643127 1.30102999566398 2.28555730900777 1.99563519459755 2.66558099101795 1.7160033436348 1.30102999566398 1.79934054945358 1.30102999566398 2.33645973384853 2.2148438480477 1.30102999566398 1.99563519459755 2.08635983067475 2.05307844348342 1.93951925261862 1.39794000867204 1.61278385671974 2.47275644931721 1.92941892571429 1.84509804001426 2.91328390176042 1.94448267215017 1.30102999566398 1.82607480270083 2.71349054309394 3.5398285583779 1.90848501887865 2.74663419893758 2.67117284271508 3.25719842613934 3.05346260492546 2.03342375548695 1.99563519459755 3.73231332747124 2.40993312333129 2.74115159885178 2.54900326202579 2.51054501020661 3.77728179167101 1.30102999566398 1.30102999566398 1.30102999566398 1.30102999566398 2.68574173860226 2.68214507637383 1.30102999566398 3.97104379183603 2.06069784035361 1.79239168949825 1.80617997398389 1.41497334797082 1.32221929473392 2.16136800223497 1.49136169383427 1.8750612633917 2.09691001300806 1.30102999566398 1.30102999566398 1.70757017609794 1.69019608002851 2.91698004732038 1.90308998699194 1.93951925261862 1.30102999566398 2.61172330800734 2.24551266781415 1.34242268082221 1.60205999132796 2.38916608436453 1.88081359228079 1.85733249643127 1.30102999566398 1.30102999566398 1.60205999132796 1.69897000433602 1.73239375982297 1.30102999566398 2.34830486304816 2.65417654187796 2.25767857486918 2.51719589794997 1.98677173426624 2.26951294421792 2.20951501454263 2.2148438480477 2.16731733474818 2.37106786227174 2.33645973384853 1.49136169383427 2.13672056715641 2.07188200730613 1.44715803134222 2.40312052117582 1.72427586960079 1.77085201164214 2.57287160220048 3.01494034979294 1.63346845557959 2.6232492903979 2.62634036737504 2.39445168082622 2.14612803567824 2.24303804868629 2.30319605742049 1.85125834871908 1.50514997831991 1.30102999566398 2.6170003411209 2.51587384371168 3.20574554094266 2.92064500140679 2.44090908206522 1.78532983501077 2.18184358794477 1.8750612633917 2.7427251313047 2.22010808804005 1.30102999566398 2.32837960343874 2.54900326202579 1.30102999566398 1.86332286012046 1.74036268949424 1.30102999566398 2.06445798922692 2.48995847942483 2.38021124171161 2.05307844348342 2.01703333929878 2.25767857486918 2.13987908640124 2.2405492482826 2.21218760440396 2.26007138798507 1.67209785793572 2.50514997831991 2.49692964807321 2.35602585719312 2.34635297445064 2.16731733474818 2.37839790094814 2.82607480270083 2.02530586526477 2.07554696139253 1.43136376415899 2.35602585719312 2.25042000230889 2.25042000230889 1.85733249643127 2.46982201597816 2.0899051114394 1.30102999566398 1.7481880270062 1.92941892571429 1.95424250943932 1.56820172406699 2.34439227368511 3.3174364965351 1.91381385238372 1.51851393987789 2.92220627743902 2.95568775031351 2.65513843481138 2.30749603791321 2.63042787502502 2.50105926221775 2.17026171539496 3.20655604409903 1.30102999566398 1.88649072517248 1.69897000433602 1.30102999566398 3.07003786660776 3.55894844597804 2.07918124604762 1.30102999566398 1.75587485567249 1.30102999566398 1.30102999566398 2.38560627359831 1.30102999566398 1.95424250943932 1.30102999566398 2.35793484700045 1.83884909073726 1.55630250076729 3.01029995663981 2.2718416065365 2.44090908206522 1.97772360528885 2.43775056282039 1.6232492903979 1.7160033436348 1.30102999566398 2.5327543789925 3.48699688843182 3.61489721603313 3.63808972198451 1.30102999566398 1.30102999566398 3.47741068790725 3.95313122518345 3.93986854445951 1.30102999566398 2.22788670461367 4.12093569256113 1.30102999566398 1.30102999566398 1.69897000433602 1.30102999566398 2.39445168082622 1.63346845557959 1.30102999566398 2.03742649794062 1.30102999566398 1.84509804001426 1.30102999566398 2.27875360095283 2.39619934709574 2.04532297878666 1.30102999566398 1.30102999566398 2.20951501454263 2.18184358794477 2.01703333929878 1.56820172406699 2.4456042032736 2.43136376415899 2.67394199863409 1.77815125038364 1.36172783601759 1.30102999566398 1.7160033436348 1.72427586960079 1.30102999566398 1.30102999566398 2.46389298898591 1.30102999566398 2.47421626407626 2.36921585741014 2.23299611039215 2.32014628611105 1.57978359661681 1.85125834871908 2.82607480270083 2.05307844348342 1.92427928606188 2.54777470538782 2.58658730467175 1.69897000433602 1.75587485567249 2 1.30102999566398 2.52504480703684 1.99122607569249 2.2148438480477 2.58994960132571 3.70850588095524 1.30102999566398 1.79934054945358 1.30102999566398 1.5910646070265 1.95424250943932 2.13987908640124 1.9731278535997 2.7701152947871 2.49415459401844 2.13033376849501 2.27646180417324 2.4345689040342 2.14612803567824 2.31597034545692 1.30102999566398 2.15533603746506 1.86923171973098 1.92427928606188 2.01283722470517 2.13987908640124 1.30102999566398 2.5327543789925 2.93701610746481 1.30102999566398 1.88081359228079 2.51719589794997 2.47421626407626 1.98677173426624 1.47712125471966 1.30102999566398 2.41830129131975 2.87909587950007 1.30102999566398 2.17318626841227 1.30102999566398 1.98227123303957 1.30102999566398 2.57749179983723 2.22788670461367 1.30102999566398 2.2405492482826 1.80617997398389 2.33041377334919 1.69019608002851 2.19312459835446 2.41161970596323 2.38916608436453 1.30102999566398 2.26245108973043 3.04727486738418 2.66181268553726 1.30102999566398 1.30102999566398 1.55630250076729 2.5327543789925 2.96378782734556 1.30102999566398 2.31175386105575 2.34439227368511 1.98227123303957 1.89762709129044 2.14612803567824 2.62838893005031 1.81291335664286 2.00432137378264 1.67209785793572 2.57863920996807 2.67117284271508 2.9434945159061 2.08278537031645 2.28780172993023 1.79934054945358 2.61278385671974 1.91907809237607 2.21748394421391 2.12710479836481 2.17609125905568 3.17055505852121 1.30102999566398 2.72098574415374 3.94482799634322 2.57978359661681 2.28330122870355 1.30102999566398 3.84639897303467 2.11727129565576 2.90363251608424 3.02036128264771 1.69897000433602 2.22530928172586 2.47856649559384 2.22788670461367 1.98227123303957 2.22271647114758 2.4345689040342 3.31365634661803 2.28330122870355 2.69108149212297 1.57978359661681 2.31806333496276 2.22010808804005 2.54654266347813 2.5327543789925 2.97173959088778 1.30102999566398 2.44404479591808 2.25527250510331 2.53529412004277 1.91381385238372 2.48855071650044 1.93449845124357 2.26007138798507 1.67209785793572 1.32221929473392 1.30102999566398 2.86391737695786 2.79028516403324 1.77815125038364 2.5092025223311 2.54282542695918 1.96378782734556 2.52891670027765 2.69284691927723 1.49136169383427 1.34242268082221 4.02218083941367 2.58658730467175 2.35602585719312 2.53529412004277 2.56110138364906 2.49554433754645 2.10380372095596 2.41329976408125 2.60745502321467 2.60745502321467 2.25527250510331 2.02938377768521 2.03742649794062 2.69460519893357 2.06445798922692 1.79934054945358 2.84695532501982 2.71432975974523 3.11494441571258 2.62117628177504 2.07188200730613 2.69196510276736 1.79239168949825 2.31386722036915 2.80208925788173 2.50785587169583 2.58771096501891 2.43933269383026 2.75739602879302 1.64345267648619 2.69460519893357 2.02118929906994 2.45788189673399 2.58319877396862 2.96801571399364 2.3747483460101 2.22530928172586 2.42813479402879 2.46389298898591 2.80821097292422 2.6232492903979 3.05956341790127 2.3324384599156 2.01703333929878 1.83250891270624 1.69897000433602 1.70757017609794 3.08278537031645 2.30102999566398 3.16996817399689 3.01786771896351 2.18184358794477 2.33645973384853 2.94101424370557 2.43296929087441 2.14921911265538 1.30102999566398 1.50514997831991 1.30102999566398 2.18184358794477 1.63346845557959 1.92941892571429 3.2559957267224 2.36172783601759 1.61278385671974 3.96880971391286 1.86332286012046 2.17026171539496 2.10037054511756 1.39794000867204 2.19033169817029 1.49136169383427 1.30102999566398 1.30102999566398 1.41497334797082 1.30102999566398 1.30102999566398 2.04532297878666 2.75127910398334 2.96894968098134 1.30102999566398 3.45301239112145 3.24551266781415 3.84553211749358 3.5585885831082 1.60205999132796 3.8608767964033 1.46239799789896 1.30102999566398 2.58658730467175 2.00432137378264 1.64345267648619 2.84509804001426 1.30102999566398 1.38021124171161 2.25285303097989 3.83461142072269 2.82994669594164 2.91750550955255 3.99171327571309 3.49498897368317 3.4224256763712 3.54814363743484 1.30102999566398 3.18864729599972 3.84868165402395 1.30102999566398 2.04921802267018 1.86923171973098 1.30102999566398 1.46239799789896 1.93951925261862 2.55144999797287 1.98227123303957 1.6232492903979 2.14612803567824 1.77085201164214 1.30102999566398 1.61278385671974 2.08278537031645 2.38021124171161 2.26481782300954 1.54406804435028 1.82607480270083 1.30102999566398 1.30102999566398 2.26007138798507 1.41497334797082 3.10071508657308 2.08635983067475 1.30102999566398 1.41497334797082 1.30102999566398 1.77085201164214 1.44715803134222 1.30102999566398 1.30102999566398 2.2405492482826 3.64718729789599 3.67742443770125 1.76342799356294 1.30102999566398 3.2132520521964 2.19589965240923 1.94448267215017 1.30102999566398 2.10380372095596 2.40140054078154 3.05956341790127 1.30102999566398 1.88649072517248 3.86952506285723 1.32221929473392 1.30102999566398 1.30102999566398 1.30102999566398 1.30102999566398 1.57978359661681 1.30102999566398 2.06069784035361 1.79934054945358 1.80617997398389 3.66875854175096 2.71011736511182 2.80821097292422 3.75572244490346 3.74632276508995 3.86887944623709 3.99330393791947 1.74036268949424 3.67797175281074 1.65321251377534 1.91381385238372 3.1906117978136 1.6232492903979 1.30102999566398 1.97772360528885 1.30102999566398 1.30102999566398 1.51851393987789 1.30102999566398 1.56820172406699 1.67209785793572 1.90308998699194 4.05342420406934 2.02530586526477 1.30102999566398 2.02530586526477 1.30102999566398 2.06445798922692 1.69019608002851 1.55630250076729 2.8488047010518 1.57978359661681 1.49136169383427 2.37839790094814 2.29885307640971 1.30102999566398 3.66940986728778 2.83758843823551 1.46239799789896 1.30102999566398 1.91907809237607 2.02530586526477 1.99563519459755 2.47129171105894 1.69019608002851 1.30102999566398 2.2405492482826 1.66275783168157 1.53147891704226 2.70586371228392 2.3096301674259 2.70243053644553 1.50514997831991 1.7481880270062 2.30535136944662 1.8750612633917 2.49136169383427 1.30102999566398 2.30749603791321 2.45024910831936 2.72015930340596 3.06370855939142 2.55509444857832 2.90902085421116 3.26054837263698 2.81690383937566 2.21218760440396 2.14921911265538 1.30102999566398 2.17318626841227 2.68930885912362 1.30102999566398 2.35602585719312 2.14921911265538 1.7160033436348 3.01577875638904 2.63948648926859 2.32633586092875 2.06818586174616 2.56937390961505 2.52244423350632 2.75204844781944 2.8463371121298 2.08278537031645 1.65321251377534 3.33965015761368 2.69372694892365 2.09691001300806 2.3096301674259 1.61278385671974 2.38560627359831 1.30102999566398 2.08635983067475 2.47856649559384 3.02448566769917 2.96567197122011 1.66275783168157 2.8561244442423 2.15836249209525 2.71850168886727 2.90200289135073 2.26951294421792 2.4996870826184 3.13321945673249 2.68304703823885 2.77378644498119 3.13225968953104 1.96378782734556 2.20411998265592 2.48713837547719 3.47041049097593 3.13735411137073 2.25767857486918 2.03742649794062 2.6063813651106 3.16196661636407 3.36754227352058 1.7160033436348 3.19865708695442 2.75434833571102 2.26007138798507 1.85125834871908 2.56348108539441 2.34635297445064 2.9903388547876 2.60959440922522 3.5705429398819 1.30102999566398 1.30102999566398 1.86923171973098 1.30102999566398 1.91907809237607 3.14301480025409 2.23552844690755 3.49720618070395 2.29885307640971 3.13353890837022 2.94051648493257 1.30102999566398 2.34439227368511 2.23299611039215 1.61278385671974 2.33041377334919 1.30102999566398 2.18752072083646 2.48287358360875 2.12057393120585 2.16136800223497 1.30102999566398 3.09131515969722 1.93449845124357 2.48429983934679 2.56110138364906 2.32633586092875 2.30535136944662 1.92941892571429 1.78532983501077 1.30102999566398 1.32221929473392 2.63245729218472 2.37106786227174 1.30102999566398 2.40654018043395 1.30102999566398 1.83250891270624 1.5910646070265 2.36172783601759 2.25042000230889 1.32221929473392 2.43136376415899 2.51188336097887 2.16435285578444 2.1846914308176 1.98677173426624 2.93094903116752 2.08278537031645 1.88649072517248 2.06445798922692 1.88649072517248 1.64345267648619 1.77815125038364 1.30102999566398 2.54406804435028 3.08564728829686 1.73239375982297 2.08635983067475 2.68304703823885 1.30102999566398 1.5910646070265 1.91381385238372 1.30102999566398 2.34830486304816 1.30102999566398 2.44090908206522 2.65321251377534 2.43616264704076 1.93449845124357 1.30102999566398 3.88087073253242 2.07554696139253 2.64443858946784 1.30102999566398 1.30102999566398 1.80617997398389 1.63346845557959 2.2148438480477 2.13353890837022 1.81954393554187 2.09342168516224 1.30102999566398 3.22556771343947 2.64836001098093 2.05690485133647 1.84509804001426 1.63346845557959 2.11058971029925 1.32221929473392 2.10037054511756 1.79934054945358 1.73239375982297 1.5910646070265 2.47856649559384 2.17318626841227 1.81291335664286 2.04139268515822 1.90848501887865 2.04921802267018 1.30102999566398 2.58994960132571 2.44090908206522 2.07918124604762 2.02118929906994 3.90074935806108 2.45331834004704 1.41497334797082 3.22297644989339 3.82626921939373 3.61992771029147 2.98000337158375 2.30749603791321 2.96189547366785 1.53147891704226 3.80611211016909 3.03221570329798 2.26717172840301 2.25042000230889 3.05614226205905 2.5910646070265 2.14612803567824 1.93449845124357 2.25042000230889 3.18864729599972 1.6232492903979 1.76342799356294 1.30102999566398 1.81291335664286 3.03702787975577 2.31386722036915 2.42813479402879 2.51188336097887 2.28103336724773 1.88649072517248 2.25042000230889 1.6232492903979 1.65321251377534 3.784759894664 2.80821097292422 2.42813479402879 2.19865708695442 2.17609125905568 2.13672056715641 1.94448267215017 1.30102999566398 1.63346845557959 1.7481880270062 1.30102999566398 1.30102999566398 1.66275783168157 2.72427586960079 2.81888541459401 2.02530586526477 2.5854607295085 3.01452053875792 2.35793484700045 1.94939000664491 3.44122367424261 2.20951501454263 3.28262211287806 2.59328606702046 2.40654018043395 2.40823996531185 2.05307844348342 2.10037054511756 2.41329976408125 2.57287160220048 1.30102999566398 2.65030752313194 3.16583762469013 2.48287358360875 1.9731278535997 2.70926996097583 2.17318626841227 2.36735592102602 2.78175537465247 1.91381385238372 2.37291200297011 1.46239799789896 2.19865708695442 2.2380461031288 2.19865708695442 2.7041505168398 2.57978359661681 1.30102999566398 2.17026171539496 2.66370092538965 2.31386722036915 2.56348108539441 2.85853719756964 1.80617997398389 3.05728564441821 2.75587485567249 2.65127801399814 2.75587485567249 3.58399179919832 2.20139712432045 2.27646180417324 2.19589965240923 1.30102999566398 2.13672056715641 2.90794852161227 2.36361197989214 3.04020662757471 1.91381385238372 2.41830129131975 2.32221929473392 1.5910646070265 2.78604121024255 1.79934054945358 2.49415459401844 1.30102999566398 1.55630250076729 2.12385164096709 1.30102999566398 1.70757017609794 2.7664128471124 2.92064500140679 2.05690485133647 1.30102999566398 1.83884909073726 1.84509804001426 1.30102999566398 1.30102999566398 1.75587485567249 2.24797326636181 1.64345267648619 1.53147891704226 2.73078227566639 2.13033376849501 1.30102999566398 3.13924921757161 1.98677173426624 1.30102999566398 2.65417654187796 2.12057393120585 2.0899051114394 2.2380461031288 1.63346845557959 1.30102999566398 1.90848501887865 1.30102999566398 2.3541084391474 1.30102999566398 3.05576046468773 1.30102999566398 1.30102999566398 1.55630250076729 2.4983105537896 1.83884909073726 1.68124123737559 1.83884909073726 1.95424250943932 1.32221929473392 1.30102999566398 1.88649072517248 1.96378782734556 1.79239168949825 1.30102999566398 1.30102999566398 2.22788670461367 1.61278385671974 2.48287358360875 1.30102999566398 1.88081359228079 1.30102999566398 1.67209785793572 1.30102999566398 2.18184358794477 2.64836001098093 1.30102999566398 1.30102999566398 2.28103336724773 1.30102999566398 2.66931688056611 1.30102999566398 1.30102999566398 1.30102999566398 2.13033376849501 1.89762709129044 2.10037054511756 1.30102999566398 1.30102999566398 1.97772360528885 1.96378782734556 1.30102999566398 1.83250891270624 1.30102999566398 1.30102999566398 1.30102999566398 1.54406804435028 2.26481782300954 1.34242268082221 1.41497334797082 2.53402610605613 1.30102999566398 2.14301480025409 1.30102999566398 1.30102999566398 1.85733249643127 1.67209785793572 2.29225607135648 1.84509804001426 1.43136376415899 1.97772360528885 2.07918124604762 2.29003461136252 1.89762709129044 1.30102999566398 1.99563519459755 1.53147891704226 1.30102999566398 1.6232492903979 1.75587485567249 1.73239375982297 2.12710479836481 1.30102999566398 1.51851393987789 2.2380461031288 1.83250891270624 1.30102999566398 1.69897000433602 1.30102999566398 1.30102999566398 1.30102999566398 2.52504480703684 2.14301480025409 1.38021124171161 1.30102999566398 1.69897000433602 1.6232492903979 2.40654018043395 2.13672056715641 1.7160033436348 1.98677173426624 1.30102999566398 3.0542299098634 2.58092497567562 2.14921911265538 2.39794000867204 1.30102999566398 1.30102999566398 1.30102999566398 1.32221929473392 3.09864372581706 3.878751520173 3.70329137811866 1.30102999566398 1.30102999566398 2.01703333929878 2.64640372622307 1.30102999566398 2.04139268515822 2.33041377334919 1.30102999566398 1.30102999566398 1.96848294855394 1.30102999566398 2.8234742291703 2.05690485133647 1.88649072517248 1.47712125471966 2.11727129565576 2.05690485133647 2.92992956008459 1.30102999566398 2.04921802267018 1.79934054945358 1.95904139232109 1.68124123737559 3.37876117531637 1.30102999566398 2.13672056715641 2.29225607135648 2.06818586174616 2.959518376973 1.78532983501077 1.30102999566398 2.00432137378264 2.59659709562646 2.07188200730613 1.83884909073726 1.66275783168157 2.4983105537896 2.31597034545692 1.91381385238372 2.13672056715641 2.50379068305718 2.62531245096167 1.54406804435028 2.35602585719312 1.30102999566398 2.22010808804005 2.01283722470517 1.30102999566398 1.72427586960079 1.30102999566398 1.79239168949825 2.79309160017658 1.98677173426624 1.30102999566398 1.7481880270062 1.89209460269048 1.30102999566398 1.83250891270624 1.30102999566398 1.7481880270062 2.41995574848976 2.35983548233989 2.02938377768521 2.77524625974024 3.08778141780954 2.26245108973043 2.73719264270474 1.88649072517248 2.28103336724773 2.60745502321467 2.75281643118827 1.54406804435028 2.05307844348342 2.28330122870355 1.81954393554187 1.91907809237607 2.32014628611105 2.17318626841227 2.84757265914211 2.66558099101795 2.72835378202123 1.83884909073726 1.90308998699194 2.36921585741014 2.3324384599156 1.30102999566398 2.51719589794997 1.56820172406699 1.66275783168157 2.64443858946784 2.12710479836481 1.72427586960079 1.66275783168157 2.34635297445064 2.0899051114394 1.98227123303957 2.17609125905568 1.99563519459755 2.08278537031645 2.19033169817029 2.11058971029925 2.75739602879302 2.19033169817029 2.01703333929878 2.07554696139253 1.30102999566398 2.72015930340596 2.40823996531185 1.39794000867204 2.2148438480477 1.85125834871908 2.64048143697042 2.59769518592551 2.41830129131975 1.96848294855394 2.5705429398819 2.32428245529769 1.85125834871908 1.90848501887865 2.06445798922692 1.93951925261862 1.79934054945358 1.49136169383427 1.30102999566398 1.81291335664286 2.41664050733828 2.35793484700045 2.29666519026153 1.78532983501077 2.41830129131975 1.96848294855394 2.17609125905568 2.5327543789925 2.26007138798507 1.36172783601759 1.47712125471966 1.67209785793572 2.17318626841227 2.92582757462474 1.30102999566398 1.80617997398389 1.30102999566398 1.98227123303957 2.34635297445064 2.00860017176192 2.11058971029925 1.30102999566398 2.42488163663107 3.70952435587634 3.52981519664463 1.30102999566398 2.22010808804005 2.31175386105575 1.30102999566398 2.26007138798507 1.67209785793572 1.30102999566398 1.7481880270062 1.68124123737559 1.30102999566398 1.30102999566398 3.15866398081399 1.30102999566398 2.11727129565576 2.98000337158375 3.06557971472845 2.51188336097887 1.90848501887865 2.52633927738984 2.46982201597816 2.6232492903979 1.98227123303957 2.02938377768521 2.25527250510331 3.14332712999205 2.15836249209525 2.50379068305718 2.62428209583567 2.99563519459755 2.82607480270083 1.61278385671974 2.44715803134222 2.72181061521255 2.80071707828238 2.04139268515822 2.26951294421792 2.65127801399814 2.49415459401844 2.73798732633343 2.44404479591808 2.30749603791321 2.16731733474818 1.74036268949424 1.88081359228079 1.41497334797082 1.46239799789896 2.03742649794062 2.05307844348342 2.44715803134222 2.87737134586977 1.30102999566398 2.24303804868629 2.8208579894397 2.85672889038288 2.17318626841227 1.99122607569249 1.30102999566398 2.48713837547719 2.38201704257487 2.42813479402879 2.93449845124357 2.91328390176042 2.55022835305509 2.56702636615906 1.81291335664286 1.30102999566398 1.76342799356294 2.02530586526477 2.3324384599156 2.6159500516564 2.03742649794062 2.32014628611105 3.2145789535705 2.26481782300954 2.14921911265538 3.3003780648707 2.60852603357719 2.62940959910272 3.3155505344219 1.78532983501077 2.56110138364906 2.26481782300954 3.18041263283832 2.38201704257487 2.45636603312904 2.98497712641549 3.04375512696868 1.50514997831991 1.79934054945358 1.77085201164214 2.03742649794062 2.76042248342321 2.12057393120585 2.32428245529769 2.00860017176192 1.93951925261862 2.3384564936046 2.09691001300806 2.81756536955978 2.8234742291703 2.16731733474818 2.68841982200271 2.42488163663107 2.97863694838447 2.43616264704076 2.77959649125782 3.12057393120585 3.04727486738418 2.73719264270474 3.45438746714695 2.06069784035361 2.63447727016073 2.82994669594164 2.07918124604762 2.73878055848437 2.08635983067475 3.31701810104811 1.91381385238372 2.02118929906994 1.79239168949825 2.12385164096709 1.30102999566398 1.30102999566398 2.04532297878666 2.56937390961505 1.30102999566398 2.00860017176192 1.68124123737559 1.30102999566398 1.30102999566398 1.95424250943932 3.63698910181223 1.30102999566398 1.39794000867204 1.79239168949825 1.30102999566398 1.84509804001426 2.2380461031288 1.36172783601759 1.30102999566398 1.30102999566398 1.30102999566398 2.52633927738984 1.30102999566398 2.46089784275655 2.18184358794477 1.86923171973098 1.6232492903979 2.04139268515822 1.73239375982297 1.30102999566398 1.30102999566398 1.30102999566398 1.30102999566398 1.69897000433602 1.85733249643127 1.30102999566398 1.30102999566398 1.30102999566398 1.36172783601759 1.86923171973098 1.30102999566398 1.68124123737559 1.30102999566398 2.04532297878666 2.31597034545692 1.84509804001426 1.30102999566398 1.64345267648619 1.68124123737559 2.19312459835446 1.30102999566398 1.30102999566398 1.7481880270062 1.30102999566398 1.5910646070265 1.34242268082221 1.30102999566398 1.80617997398389 2.22010808804005 1.30102999566398 1.30102999566398 1.30102999566398 1.75587485567249 1.98227123303957 1.30102999566398 1.65321251377534 1.65321251377534 1.30102999566398 1.97772360528885 2.49554433754645 1.74036268949424 1.57978359661681 1.78532983501077 2 1.70757017609794 1.80617997398389 2.15228834438306 2.47421626407626 2.09342168516224 3.8500945943867 1.30102999566398 3.63255851453267 1.30102999566398 1.30102999566398 1.30102999566398 1.30102999566398 1.30102999566398 2.27875360095283 2.62117628177504 1.30102999566398 2.06069784035361 1.64345267648619 1.82607480270083 1.30102999566398 2.46982201597816 1.30102999566398 1.30102999566398 1.56820172406699 1.30102999566398 2.24551266781415 3.24278980947868 1.30102999566398 2.08278537031645 1.49136169383427 1.50514997831991 1.30102999566398 3.83853427051187 3.73062079788728 3.75058552734101 3.659631011607 1.74036268949424 1.50514997831991 1.30102999566398 3.04414762087872 3.78017324364259 3.79358086736816 1.30102999566398 1.30102999566398 1.30102999566398 1.30102999566398 3.89872518158949 3.90167623132638 3.74059951281116 3.32980452216407 3.22968184231768 1.46239799789896 1.57978359661681 2.5705429398819 1.30102999566398 2.13987908640124 1.79239168949825 2.71264970162721 1.64345267648619 1.30102999566398 2.44404479591808 1.46239799789896 1.90308998699194 1.93951925261862 1.91907809237607 2.33041377334919 1.30102999566398 1.30102999566398 1.56820172406699 2.47421626407626 2.44404479591808 1.75587485567249 2.57518784492766 2.6570558528571 2.57863920996807 1.94448267215017 2.06818586174616 1.30102999566398 1.34242268082221 2.28780172993023 2.10037054511756 1.34242268082221 1.79934054945358 1.30102999566398 1.90308998699194 1.78532983501077 1.76342799356294 2.11058971029925 1.92941892571429 1.68124123737559 1.30102999566398 1.55630250076729 1.79239168949825 2.23552844690755 1.86332286012046 1.98677173426624 2.01703333929878 2.16435285578444 2.39619934709574 2.26007138798507 2.04139268515822 2.11394335230684 2.25042000230889 2.39967372148104 1.57978359661681 1.47712125471966 2.78031731214015 2.23552844690755 2.50785587169583 1.60205999132796 2.32428245529769 1.30102999566398 2.09691001300806 1.30102999566398 3.48401496266756 2.56820172406699 2.06445798922692 2.66838591669 1.30102999566398 2.10720996964787 1.88649072517248 2.36921585741014 2.57634135020579 2.68930885912362 2.19865708695442 2.54530711646582 2.75358305889291 1.30102999566398 1.30102999566398 1.30102999566398 2.13672056715641 2.29225607135648 1.30102999566398 2.28103336724773 1.85733249643127 1.30102999566398 2.05307844348342 2.42813479402879 2.02118929906994 2.51454775266029 2.68574173860226 2.07188200730613 1.94939000664491 1.30102999566398 1.30102999566398 1.50514997831991 2.04139268515822 2.26951294421792 2.23552844690755 1.93449845124357 2.31806333496276 2.08278537031645 2.59659709562646 2.32633586092875 2.30319605742049 2.18184358794477 2.63548374681491 1.83250891270624 2.01283722470517 2.29003461136252 2.93247376467715 2.92064500140679 3.63848925695464 3.48458452928284 2.8733206018154 2.63648789635337 3.56643749219507 2.9329808219232 2.71767050300226 2.04532297878666 2.83569057149243 2.68304703823885 2.79865064544527 2.17026171539496 2.55022835305509 1.30102999566398 2.54406804435028 2.33445375115093 1.78532983501077 2.69983772586725 2.21748394421391 2.31597034545692 2.27415784926368 1.38021124171161 1.30102999566398 1.74036268949424 3.36191661866864 2.31597034545692 1.98227123303957 2.66931688056611 2.70671778233676 1.88649072517248 2.51851393987789 2.4345689040342 3.1044871113124 2.04921802267018 3.28533222764388 2.71516735784846 2.2718416065365 3.25090769970086 3.03542973818455 2.2405492482826 2.73319726510657 2.69284691927723 2.19589965240923 2.09691001300806 2.37106786227174 2.25285303097989 1.30102999566398 1.77085201164214 2.66464197555613 3.02530586526477 2.91275330367132 2.86093662070009 1.50514997831991 2.62013605497376 2.44715803134222 3.001733712809 2.11727129565576 2.38916608436453 2.15228834438306 2.22530928172586 2.13033376849501 2.57863920996807 1.5910646070265 2.63346845557959 2.57749179983723 2.89431606268444 1.30102999566398 1.99563519459755 1.89762709129044 2.80617997398389 2.02118929906994 2.97589113640179 2.27646180417324 2.04139268515822 1.30102999566398 1.30102999566398 2.55144999797287 3.26481782300954 2.61804809671209 2.23552844690755 2.19312459835446 2.89762709129044 2.09342168516224 1.46239799789896 1.79239168949825 2.57518784492766 2.72181061521255 2.88536122003151 2.75358305889291 2.07188200730613 2.43775056282039 2.59769518592551 2.44870631990508 2 2.04921802267018 1.30102999566398 2.7481880270062 2.35218251811136 3.25090769970086 2.32837960343874 2.3324384599156 1.69897000433602 2.10037054511756 1.7160033436348 2.4456042032736 3.32756326018728 3.62910365017714 1.65321251377534 1.63346845557959 2.28103336724773 2.36921585741014 1.81954393554187 1.30102999566398 1.44715803134222 1.90848501887865 1.30102999566398 1.39794000867204 1.30102999566398 1.30102999566398 1.30102999566398 1.30102999566398 1.81954393554187 1.30102999566398 2.07918124604762 3.66782637895071 1.78532983501077 2.10720996964787 3.32056168019524 3.52750101098112 3.35564305022087 1.56820172406699 1.30102999566398 1.30102999566398 2.35024801833416 3.90124030207331 1.76342799356294 1.30102999566398 1.92941892571429 1.78532983501077 1.30102999566398 2.91539983521227 2.13672056715641 1.99122607569249 1.30102999566398 1.30102999566398 1.60205999132796 2.22530928172586 1.30102999566398 2.26481782300954 1.67209785793572 1.60205999132796 1.30102999566398 1.30102999566398 1.30102999566398 2.04532297878666 1.30102999566398 2.32428245529769 1.30102999566398 1.30102999566398 1.44715803134222 1.30102999566398 1.30102999566398 1.65321251377534 1.30102999566398 2.33445375115093 1.77085201164214 3.00774777800074 1.30102999566398 1.56820172406699 2.08278537031645 1.30102999566398 1.30102999566398 2.46538285144842 1.30102999566398 1.60205999132796 2.20682587603185 1.30102999566398 1.5910646070265 1.8750612633917 1.44715803134222 1.83884909073726 1.64345267648619 1.63346845557959 1.30102999566398 3.82917507391709 2.00860017176192 2.26007138798507 2.41664050733828 3.47755533219898 2.32014628611105 2.34439227368511 1.41497334797082 1.30102999566398 2.65609820201283 1.30102999566398 1.79239168949825 2.12057393120585 1.30102999566398 2.44404479591808 1.30102999566398 1.56820172406699 1.54406804435028 1.30102999566398 1.56820172406699 1.90848501887865 2.32428245529769 1.30102999566398 1.30102999566398 2.04532297878666 1.46239799789896 2.15533603746506 1.69019608002851 1.30102999566398 1.46239799789896 2.04532297878666 1.30102999566398 1.38021124171161 2.62531245096167 1.98227123303957 3.86039790512731 2.05690485133647 2.33445375115093 2.06069784035361 2.92788341033071 1.30102999566398 2.88024177589548 1.57978359661681 2.35793484700045 1.30102999566398 2.6222140229663 1.30102999566398 2.37106786227174 2.3096301674259 2.22788670461367 1.30102999566398 1.9731278535997 2.54157924394658 2.65609820201283 1.5910646070265 1.30102999566398 1.78532983501077 1.56820172406699 1.9731278535997 1.84509804001426 2.17026171539496 1.30102999566398 1.30102999566398 2.18752072083646 1.7481880270062 2.15228834438306 2.82020145948564 2.1846914308176 2.19589965240923 2.14612803567824 3.25959387888595 1.30102999566398 2.18184358794477 2.44247976906445 1.30102999566398 1.91907809237607 2.60097289568675 1.36172783601759 2.44404479591808 1.6232492903979 1.51851393987789 2.56110138364906 1.30102999566398 1.30102999566398 2.11058971029925 2.02118929906994 2.5705429398819 2.12057393120585 2.16435285578444 1.86923171973098 1.69897000433602 2.24303804868629 1.30102999566398 2.31175386105575 1.92941892571429 1.30102999566398 1.32221929473392 1.30102999566398 2.28555730900777 1.68124123737559 2.41664050733828 1.9731278535997 1.93449845124357 2.01703333929878 2.73158876518674 1.51851393987789 1.41497334797082 1.30102999566398 2.08278537031645 1.95904139232109 1.46239799789896 2.23299611039215 1.55630250076729 3.21138755293686 3.18069920129603 1.49136169383427 2.42324587393681 2.23552844690755 2.0899051114394 1.69019608002851 1.89209460269048 1.30102999566398 2.74350976472843 2.41329976408125 2.46089784275655 1.30102999566398 1.57978359661681 1.81291335664286 2.29003461136252 1.30102999566398 1.85125834871908 3.29468662427944 3.13956426617585 2.62013605497376 3.26599637049508 2.79169064902012 2.42813479402879 3.18808437371494 2.94645226501307 1.53147891704226 2.95182303531591 2.03342375548695 2.65513843481138 2.03742649794062 2.79028516403324 2.41664050733828 3.68151258663896 1.88081359228079 1.80617997398389 3.30835094858673 1.57978359661681 1.66275783168157 2.53147891704225 2.31175386105575 2.82801506422398 2.4983105537896 2.20411998265592 2.93550726582471 1.30102999566398 2.35602585719312 2.30749603791321 2.82801506422398 3.03622954408629 1.92941892571429 2.81358098856819 2.01703333929878 2.50785587169583 1.55630250076729 1.94448267215017 2.6232492903979 2.85125834871908 3.4920616045126 2.81822589361396 2.35218251811136 2.14921911265538 2.76417613239033 2.17026171539496 2.06069784035361 2.34242268082221 2.13987908640124 1.80617997398389 2.74429298312268 2.61066016308988 1.90308998699194 3.10311925354571 2.40140054078154 2.13987908640124 2.27875360095283 2.86510397464113 2.62117628177504 2.51982799377572 2.71933128698373 2.08278537031645 2.43933269383026 2.67942789661212 3.24154648059655 2.58433122436753 2.31806333496276 2.15533603746506 2.72098574415374 3.42699895875654 2.42160392686983 2.12385164096709 2.64640372622307 2.51188336097887 2.04532297878666 2.01283722470517 1.91907809237607 2.54530711646582 3.42340972773309 2.86332286012046 2.34044411484012 2.38381536598043 2.34242268082221 2.6414741105041 1.38021124171161 2.5910646070265 3.62096843564429 2.84135947045485 2.98362628712453 2.75204844781944 2.54032947479087 2.52762990087134 2.17609125905568 2.71096311899528 2.58771096501891 3.01325866528352 3.09412159584056 2.24303804868629 1.30102999566398 1.30102999566398 1.90848501887865 1.70757017609794 1.30102999566398 2.22010808804005 1.94939000664491 1.9731278535997 1.30102999566398 1.30102999566398 1.79934054945358 1.95904139232109 1.79239168949825 1.56820172406699 1.77085201164214 1.67209785793572 1.72427586960079 1.41497334797082 1.98677173426624 2.29003461136252 1.5910646070265 1.44715803134222 1.7481880270062 2.70926996097583 2.59988307207369 1.61278385671974 2.06445798922692 1.82607480270083 1.78532983501077 1.30102999566398 1.39794000867204 2.3096301674259 2.12710479836481 2.25527250510331 1.85125834871908 2.22010808804005 1.74036268949424 2.03742649794062 1.30102999566398 2.05690485133647 1.30102999566398 1.30102999566398 1.83884909073726 2.43775056282039 1.30102999566398 1.43136376415899 1.90308998699194 1.30102999566398 1.30102999566398 1.30102999566398 2.13353890837022 1.30102999566398 1.98677173426624 1.74036268949424 1.30102999566398 2.8561244442423 1.30102999566398 1.30102999566398 1.92427928606188 1.79934054945358 2.98766626492627 1.69897000433602 1.30102999566398 1.30102999566398 1.77085201164214 1.43136376415899 2.31386722036915 2.21748394421391 2.38916608436453 1.78532983501077 2.02938377768521 2.03342375548695 1.60205999132796 1.30102999566398 1.30102999566398 2.54654266347813 1.7481880270062 1.30102999566398 1.30102999566398 1.30102999566398 1.88649072517248 1.30102999566398 1.70757017609794 1.30102999566398 1.74036268949424 3.60433407310291 1.7481880270062 2.40993312333129 1.30102999566398 1.63346845557959 1.85125834871908 1.6232492903979 1.30102999566398 1.30102999566398 1.69019608002851 2.04532297878666 1.49136169383427 3.794697126892 3.90644279381703 1.89762709129044 1.69897000433602 2.45024910831936 1.30102999566398 2.1846914308176 1.30102999566398 1.30102999566398 3.89525675314489 3.77517338542479 1.30102999566398 1.30102999566398 1.30102999566398 1.30102999566398 1.54406804435028 1.77085201164214 1.30102999566398 1.30102999566398 1.30102999566398 1.30102999566398 2.25767857486918 2.12385164096709 1.92427928606188 1.30102999566398 2.54530711646582 1.30102999566398 1.30102999566398 1.30102999566398 2.78532983501077 3.8912028272603 3.67191301244159 3.9114772171061 3.3911116137028 3.14581771449183 2.7041505168398 2.38381536598043 3.001733712809 1.30102999566398 2.24797326636181 1.93951925261862 2.43136376415899 1.65321251377534 1.69897000433602 2.02938377768521 1.85125834871908 1.30102999566398 1.41497334797082 2.02530586526477 1.92427928606188 2.49415459401844 1.81291335664286 2.47567118832443 2.46239799789896 1.30102999566398 2.14301480025409 2.19589965240923 2.34635297445064 2.47421626407626 2.40823996531185 2.69897000433602 1.30102999566398 1.99563519459755 2.15836249209525 1.92427928606188 2.40823996531185 2.55630250076729 1.30102999566398 2.52244423350632 2.39269695325967 2.00860017176192 2.46389298898591 2.84509804001426 2.17026171539496 1.57978359661681 2.77158748088126 3.9408152086508 1.30102999566398 1.80617997398389 2.06818586174616 1.98677173426624 2.3541084391474 2.10037054511756 2.78604121024255 1.90848501887865 2.20682587603185 1.30102999566398 2.25767857486918 1.56820172406699 1.30102999566398 2.22010808804005 2.90145832139611 2.01703333929878 2.5705429398819 3.04257551244019 2.31597034545692 1.38021124171161 2.01703333929878 1.95424250943932 2.73878055848437 2.60422605308447 1.30102999566398 1.97772360528885 2.34635297445064 2.33041377334919 1.39794000867204 2.41830129131975 2.15228834438306 2.40140054078154 2.70586371228392 2.31175386105575 1.9731278535997 2.47275644931721 1.30102999566398 1.30102999566398 1.30102999566398 1.65321251377534 2.41329976408125 2.57634135020579 1.99563519459755 2.15533603746506 1.64345267648619 1.84509804001426 2.19312459835446 2.55266821611219 2.34242268082221 2.65030752313194 1.30102999566398 2.23552844690755 1.9731278535997 1.96378782734556 1.30102999566398 2.68124123737559 2.52374646681156 2.78318869107526 1.61278385671974 2.89486965674525 2.64345267648619 3.67933703052079 2.8998205024271 2.80955971463527 1.30102999566398 1.30102999566398 3.22608411597582 2.35983548233989 2.18752072083646 2.48855071650044 2.39794000867204 2.25042000230889 2.12385164096709 2.79588001734407 2.61066016308988 3.12254352406875 2.3747483460101 2.97358962342726 2.79309160017658 2.25527250510331 2.04921802267018 2.98317507203781 3.43933269383026 2.38201704257487 1.34242268082221 1.70757017609794 3.04883008652835 1.50514997831991 3.123198075032 2.32014628611105 2.73719264270474 2.13353890837022 1.97772360528885 2.39967372148104 2.84323277809801 2.04532297878666 2.75815462196739 2.53655844257153 1.49136169383427 3.14921911265538 3.11727129565576 2.41497334797082 2.12385164096709 2.33445375115093 2.53529412004277 2.70500795933334 2.93801909747621 2.45178643552429 2.75204844781944 2.48713837547719 2.48429983934679 2.20411998265592 2.36361197989214 1.69019608002851 2.79865064544527 2.40993312333129 2.29446622616159 2.6414741105041 2.75815462196739 3.25430633233128 3.4111144185509 2.36735592102602 2.29003461136252 1.95904139232109 2.54777470538782 2.98407703390283 2.29666519026153 1.30102999566398 1.30102999566398 2.14301480025409 2.22010808804005 2.25042000230889 1.67209785793572 2.47856649559384 1.30102999566398 3.32572085801941 3.43854234878611 2.33445375115093 2.59988307207369 2.00432137378264 3.01199311465926 2.52374646681156 1.68124123737559 1.69897000433602 2.10380372095596 2.11058971029925 1.47712125471966 2.33041377334919 2.04532297878666 1.88649072517248 2.63648789635337 2.88024177589548 1.30102999566398 2.42324587393681 2.25527250510331 1.67209785793572 1.30102999566398 3.63608651510307 2.63144376901317 2.26951294421792 2.67760695272049 2.73239375982297 3.36304759452109 2.65127801399814 3.01870049866624 2.96754797621886 2.19589965240923 1.30102999566398 1.30102999566398 1.30102999566398 1.73239375982297 1.43136376415899 2.19033169817029 1.77815125038364 2.5854607295085 2.72591163229505 2.11058971029925 2.02530586526477 1.30102999566398 1.9731278535997 1.7160033436348 1.30102999566398 2.47275644931721 1.30102999566398 2.32428245529769 1.81291335664286 2.33645973384853 1.30102999566398 1.39794000867204 1.30102999566398 1.98227123303957 2.3096301674259 1.44715803134222 3.07845681805329 1.38021124171161 1.73239375982297 1.96848294855394 1.30102999566398 2.07554696139253 1.85125834871908 2.29225607135648 1.68124123737559 1.30102999566398 2.13033376849501 2.2148438480477 1.82607480270083 1.69897000433602 1.91907809237607 1.30102999566398 2.06069784035361 1.70757017609794 2.04139268515822 1.30102999566398 1.93449845124357 2.63042787502502 1.80617997398389 1.54406804435028 1.30102999566398 1.30102999566398 3.28510702956681 1.81291335664286 1.89209460269048 1.53147891704226 2.24797326636181 1.30102999566398 2 1.38021124171161 1.93951925261862 2.17026171539496 1.92941892571429 1.30102999566398 1.78532983501077 1.88081359228079 1.30102999566398 2.87040390527903 3 2.01283722470517 1.53147891704226 1.30102999566398 1.51851393987789 1.64345267648619 2.15836249209525 1.30102999566398 1.95424250943932 2.2405492482826 1.44715803134222 2.22010808804005 1.30102999566398 1.30102999566398 1.51851393987789 3.50174372962799 1.84509804001426 1.98677173426624 1.38021124171161 1.54406804435028 1.30102999566398 1.30102999566398 2.09691001300806 3.18554215485437 2.28555730900777 1.30102999566398 1.30102999566398 1.84509804001426 1.30102999566398 3.80739971275949 1.8750612633917 1.78532983501077 2.22530928172586 2 1.77085201164214 1.65321251377534 2.2380461031288 1.88081359228079 2.97451169273733 2 1.85733249643127 2.43933269383026 1.44715803134222 1.46239799789896 1.30102999566398 1.30102999566398 2.54032947479087 1.30102999566398 1.30102999566398 1.99563519459755 1.30102999566398 1.54406804435028 3.91566360350577 1.79239168949825 2.11727129565576 1.68124123737559 3.85144181467206 1.80617997398389 2.62117628177504 2.16731733474818 1.64345267648619 1.74036268949424 1.36172783601759 2.27875360095283 1.99563519459755 2.13353890837022 1.98227123303957 2.53147891704225 2.38201704257487 2.69019608002851 1.30102999566398 1.95904139232109 1.30102999566398 2.45178643552429 2.74429298312268 2.50514997831991 2.69108149212297 2.67024585307412 1.85733249643127 2.52891670027765 1.30102999566398 2.29885307640971 2.03342375548695 1.99122607569249 2.67760695272049 2.46834733041216 1.30102999566398 2.30102999566398 2.07554696139253 2.22010808804005 1.91907809237607 2.43775056282039 1.90308998699194 1.91907809237607 2.72997428569956 3.23653726148869 2.52504480703684 2.43616264704076 2.21748394421391 2.20951501454263 2.48995847942483 2.03742649794062 2.20951501454263 1.30102999566398 2.08278537031645 2.68663626926229 1.30102999566398 1.30102999566398 2.04921802267018 1.30102999566398 2.17318626841227 2.04532297878666 2.78318869107526 1.95904139232109 2.72263392253381 2.32221929473392 2.46686762035411 2.82477646247555 2.01283722470517 1.30102999566398 2.38916608436453 2.15228834438306 2.25767857486918 2.12057393120585 2.22010808804005 2.82477646247555 2.38738982633873 2.67942789661212 1.30102999566398 2.36172783601759 1.77815125038364 2.01283722470517 2.44247976906445 1.30102999566398 1.30102999566398 1.95904139232109 2.7481880270062 2.46239799789896 1.30102999566398 2.13987908640124 2.72263392253381 1.97772360528885 1.30102999566398 1.83884909073726 2.47856649559384 1.30102999566398 1.88081359228079 2.06818586174616 1.30102999566398 1.30102999566398 1.63346845557959 2.12057393120585 2.17318626841227 1.88649072517248 2.46538285144842 2.55022835305509 2.04921802267018 2.38021124171161 2.02530586526477 1.30102999566398 1.64345267648619 2.80208925788173 2.67577834167408 2.50514997831991 2.22010808804005 2.67209785793572 2.75127910398334 2.47129171105894 1.30102999566398 2.99211148778695 2.75739602879302 2.79169064902012 2.17026171539496 2.04532297878666 1.5910646070265 3.31973049433022 2.23552844690755 3.95196858449291 2.89652621748955 1.30102999566398 1.57978359661681 3.73439974252057 2.38560627359831 2.11727129565576 2.94448267215017 2.20682587603185 1.44715803134222 2.58658730467175 2.30102999566398 2.13353890837022 2.87909587950007 2.59769518592551 2.60530504614111 2.67942789661212 3.0111473607758 3.22167499707077 1.86332286012046 2.25042000230889 2.33041377334919 2.40140054078154 2.74741180788642 2.85733249643127 2.57863920996807 2.30102999566398 2.27875360095283 3.17955179116519 2.19033169817029 2.75127910398334 1.76342799356294 2.47275644931721 2.04921802267018 2.5327543789925 1.81954393554187 2.9670797341445 2.98227123303957 2.47421626407626 2.14612803567824 2.50785587169583 2.57287160220048 2.39269695325967 2.07918124604762 2.84385542262316 1.86923171973098 2.93601079571521 2.86864443839483 2.8926510338773 1.76342799356294 2.66651798055488 2.76267856372744 2.00432137378264 1.72427586960079 1.41497334797082 1.96378782734556 3.08170727009735 2.75663610824585 2.15836249209525 2.66838591669 2.68124123737559 2.65801139665711 3.12807601266872 2.32837960343874 2.8481891169914 2.16136800223497 1.30102999566398 2.39967372148104 1.9731278535997 2.77085201164214 1.30102999566398 2.58883172559421 2.02118929906994 2 2.47129171105894 1.30102999566398 2 2.77085201164214 1.30102999566398 2.81023251799508 1.94448267215017 3.10957854690439 2.3541084391474 3.04921802267018 2.19312459835446 3.01072386539177 2.24551266781415 2.24551266781415 2.48572142648158 2.41830129131975 2.35024801833416 1.30102999566398 2.46239799789896 1.30102999566398 1.30102999566398 1.85125834871908 1.50514997831991 1.30102999566398 1.30102999566398 1.30102999566398 1.89209460269048 1.30102999566398 1.64345267648619 1.70757017609794 2.19865708695442 1.30102999566398 1.73239375982297 1.30102999566398 1.79239168949825 1.30102999566398 2.14921911265538 2.51321760006794 1.30102999566398 1.30102999566398 1.30102999566398 1.63346845557959 2.06445798922692 1.68124123737559 1.79239168949825 2.20411998265592 2.67394199863409 2.77085201164214 1.30102999566398 1.90848501887865 2.41497334797082 1.77815125038364 1.65321251377534 1.72427586960079 1.6232492903979 1.30102999566398 1.30102999566398 1.77085201164214 2.95133751879592 1.30102999566398 1.6232492903979 2.19589965240923 1.50514997831991 2.39445168082622 2.64542226934909 2.09342168516224 1.30102999566398 1.30102999566398 1.92941892571429 2.11727129565576 1.30102999566398 1.39794000867204 1.30102999566398 1.30102999566398 2.74585519517373 1.7160033436348 1.30102999566398 1.30102999566398 2.11394335230684 1.70757017609794 2.06445798922692 1.46239799789896 2.04139268515822 2.16731733474818 1.41497334797082 1.96848294855394 1.30102999566398 1.30102999566398 1.68124123737559 1.85733249643127 2.40993312333129 1.30102999566398 1.30102999566398 1.30102999566398 1.30102999566398 2.35793484700045 1.30102999566398 2.68752896121463 1.95904139232109 2.02530586526477 1.30102999566398 1.95424250943932 1.36172783601759 1.36172783601759 1.30102999566398 1.30102999566398 2.3541084391474 2.39967372148104 1.30102999566398 1.88649072517248 2.20139712432045 1.82607480270083 2.3324384599156 1.30102999566398 1.30102999566398 1.30102999566398 2.05307844348342 1.82607480270083 1.47712125471966 2.83058866868514 1.95424250943932 2.2148438480477 1.96848294855394 2.31386722036915 2.35024801833416 1.30102999566398 1.30102999566398 2.11727129565576 1.30102999566398 3.06258198422816 2.04139268515822 3.02036128264771 2.01283722470517 1.65321251377534 1.30102999566398 1.30102999566398 1.30102999566398 1.30102999566398 1.49136169383427 1.44715803134222 2.42651126136457 1.94939000664491 2.00860017176192 2.33445375115093 2.08278537031645 2.40312052117582 2.15533603746506 2.07188200730613 2.87966920563205 2.17026171539496 2.75050839485135 1.60205999132796 2.45024910831936 2.52113808370404 2.32633586092875 1.30102999566398 2.22788670461367 2.34242268082221 1.85733249643127 1.82607480270083 1.30102999566398 2.26007138798507 2.47712125471966 1.80617997398389 2.68304703823885 1.80617997398389 2.47856649559384 1.30102999566398 1.89209460269048 2.02938377768521 2.19865708695442 2.70671778233676 2.58319877396862 2.30102999566398 2.32633586092875 1.67209785793572 1.30102999566398 2.1846914308176 2.63245729218472 2.02118929906994 2.92890769024395 2.62117628177504 3.17983892802319 1.98227123303957 2.20682587603185 1.53147891704226 2.56110138364906 1.98677173426624 1.88081359228079 1.30102999566398 1.82607480270083 2.09342168516224 1.76342799356294 1.6232492903979 2.63042787502502 2.00432137378264 1.36172783601759 2.44090908206522 2.30749603791321 2.58319877396862 2.89762709129044 1.72427586960079 1.30102999566398 2.70070371714502 1.30102999566398 1.50514997831991 2.13987908640124 1.81954393554187 2.44247976906445 1.39794000867204 2.20411998265592 2.04139268515822 3.04296907339318 2.04921802267018 2.95520653754194 1.30102999566398 2.29446622616159 2.40140054078154 1.30102999566398 1.7481880270062 2.29225607135648 1.92427928606188 2.15533603746506 2.09691001300806 1.41497334797082 2.13353890837022 2.41497334797082 1.80617997398389 2.38381536598043 1.50514997831991 1.91381385238372 3.13321945673249 2.58771096501891 2.33445375115093 2.63848925695464 2.41995574848976 2.45636603312904 2.3384564936046 2.38916608436453 2.52891670027765 2.46686762035411 2.02118929906994 2.24797326636181 3.16820274684263 3.34183005692051 3.23223352111473 3.14736710779379 3.08564728829686 2.56937390961505 2.42160392686983 2.10037054511756 3.06744284277638 3.15289959639375 2.77597433112937 2.57978359661681 2.76863810124761 3.08919836680515 3.12090281761453 2.57403126772772 2.46089784275655 1.30102999566398 2.44870631990508 3.13417710757677 3.42340972773309 3.19451434188247 1.77085201164214 2.82672252016899 3.34024576156793 2.49276038902684 2.52504480703684 2.98227123303957 2.45939248775923 2.56584781867352 3.08421868673924 2.08278537031645 2.2380461031288 1.82607480270083 2.13033376849501 2.77597433112937 2.46686762035411 2.82736927305382 1.94939000664491 3.19865708695442 2.06069784035361 2.69108149212297 2.15228834438306 1.89762709129044 3.03901732199741 1.30102999566398 1.7160033436348 1.30102999566398 1.47712125471966 2.55509444857832 1.99563519459755 2.11394335230684 1.82607480270083 2.3384564936046 2.14612803567824 2.56229286445647 2.17897694729317 2.67024585307412 2.08278537031645 2.63648789635337 2.71096311899528 2.78103693862113 3.0565237240791 2.45024910831936 2.1846914308176 2.16435285578444 3.03702787975577 3.14050804303818 2.7979596437372 2.77742682238931 2.26481782300954 1.34242268082221 2.08278537031645 3.6767850304192 2.38201704257487 2.66086547800387 2.61489721603313 2.32428245529769 2.51321760006794 2.77670118398841 2.54406804435028 1.94939000664491 1.83250891270624 3.71399426766064 2.9484129657786 2.78031731214015 2.22530928172586 2.25527250510331 2.6730209071289 3.09795107099415 2.98632377705077 2.32837960343874 2.38381536598043 2.56937390961505 2.49136169383427 2.30749603791321 2.63144376901317 1.92941892571429 2.31597034545692 2.26717172840301 2.73399928653839 2.06069784035361 1.95424250943932 1.96378782734556 1.36172783601759 1.30102999566398 2.26951294421792 1.30102999566398 1.86332286012046 1.56820172406699 1.30102999566398 2.31386722036915 2.20951501454263 1.64345267648619 1.54406804435028 2.01283722470517 1.79239168949825 1.90308998699194 1.78532983501077 1.30102999566398 2.06818586174616 2.14921911265538 1.30102999566398 1.30102999566398 1.30102999566398 1.30102999566398 2.37839790094814 2.09691001300806 1.91907809237607 1.30102999566398 3.96562496710924 1.30102999566398 2.11058971029925 1.69019608002851 2.35602585719312 2.80413943233535 1.72427586960079 1.75587485567249 1.63346845557959 2.71011736511182 1.30102999566398 2.03342375548695 1.30102999566398 1.30102999566398 1.30102999566398 1.30102999566398 2.62013605497376 1.30102999566398 1.30102999566398 1.99563519459755 1.47712125471966 1.30102999566398 2.30319605742049 2.37839790094814 1.30102999566398 1.30102999566398 1.56820172406699 2.16435285578444 2.59988307207369 1.5910646070265 1.99122607569249 1.30102999566398 1.56820172406699 1.30102999566398 1.74036268949424 2.38916608436453 2.32428245529769 1.30102999566398 1.92427928606188 1.30102999566398 2.17609125905568 1.30102999566398 1.30102999566398 1.80617997398389 1.88649072517248 1.68124123737559 1.30102999566398 1.95424250943932 1.54406804435028 2.52633927738984 1.83884909073726 2.2405492482826 1.8750612633917 2.66745295288995 1.79239168949825 1.30102999566398 2.15533603746506 1.94939000664491 1.76342799356294 1.6232492903979 2.24797326636181 2.76417613239033 1.65321251377534 2.32428245529769 1.55630250076729 2.16435285578444 2.75739602879302 2.43775056282039 2.23552844690755 1.82607480270083 2.15228834438306 2.48000694295715 1.38021124171161 1.30102999566398 2.20682587603185 2.2405492482826 2.64443858946784 1.44715803134222 1.88649072517248 1.73239375982297 1.30102999566398 2.63042787502502 1.50514997831991 1.30102999566398 2.39967372148104 1.96848294855394 1.51851393987789 2.9604707775343 2.27875360095283 2.08635983067475 1.30102999566398 2.48713837547719 2.25767857486918 1.54406804435028 2.86391737695786 1.30102999566398 1.36172783601759 1.69019608002851 2.16136800223497 2.28780172993023 1.30102999566398 2.28330122870355 1.39794000867204 2.32837960343874 1.94939000664491 1.30102999566398 2.2405492482826 1.36172783601759 2.18752072083646 1.6232492903979 1.76342799356294 1.69897000433602 2.14612803567824 2.6063813651106 1.67209785793572 2.70757017609794 1.98227123303957 2.00432137378264 1.5910646070265 1.53147891704226 1.30102999566398 1.30102999566398 1.47712125471966 1.72427586960079 1.98227123303957 2.3654879848909 2.09691001300806 1.30102999566398 2.29885307640971 1.5910646070265 1.56820172406699 1.85125834871908 2.50105926221775 1.81954393554187 1.30102999566398 2.70671778233676 2.13672056715641 1.30102999566398 1.30102999566398 2.49415459401844 1.96378782734556 2.26717172840301 1.30102999566398 2.16731733474818 2.3654879848909 3.77144048663991 2.67024585307412 2.13672056715641 2.22010808804005 3.17580163284828 2.49415459401844 2.93247376467715 2.26007138798507 3.04257551244019 1.30102999566398 1.30102999566398 2.86569605991607 1.30102999566398 1.64345267648619 2.90525604874845 3.02366391819779 2.41830129131975 1.30102999566398 2.71767050300226 2.15228834438306 2.09342168516224 2.54900326202579 2.13353890837022 2.92324401863028 1.7481880270062 1.36172783601759 2.8555191556678 2.73078227566639 2.47275644931721 2.50242711998443 2.40823996531185 2.29003461136252 3.2523675144599 2.64246452024212 3.70389295363254 3.46314613672635 2.59549622182557 2.88817949391832 2.25042000230889 2.74585519517373 2.35602585719312 2.7481880270062 3.31722734917642 2.72015930340596 2.83884909073725 1.30102999566398 2.26717172840301 1.79239168949825 1.30102999566398 2.78461729263288 2.24551266781415 3.17114115102838 2.12385164096709 2.80753502806885 2.78958071216443 2.95230800966212 2.68033551341456 2.38021124171161 2.21218760440396 1.85125834871908 2.45178643552429 2.83442070368153 2.50379068305718 2.77524625974024 3.29047981333067 2.24551266781415 2.67760695272049 3.0962145853464 2.39445168082622 3.20682587603185 1.55630250076729 3.43552585149865 2.82477646247555 2.75127910398334 3.0920184707528 2.45331834004704 3.43055876952276 2.15836249209525 2.25767857486918 1.69897000433602 2.02530586526477 2.59988307207369 1.9731278535997 2.66745295288995 2.65801139665711 2.87966920563205 2.82736927305382 3.12221587827283 2.81491318127507 2.48855071650044 2.89209460269048 1.94448267215017 1.53147891704226 2.53907609879278 2.68663626926229 2.66275783168157 2.21218760440396 2.13672056715641 1.77815125038364 3.25767857486918 2.92220627743902 2.01703333929878 3.28891960566173 1.99122607569249 3.01283722470517 3.03302144468291 2.33445375115093 2.24551266781415 2.15533603746506 2.67117284271508 2.67577834167408 2.44715803134222 2.82151352840477 1.83884909073726 1.30102999566398 2.25767857486918 2.71767050300226 2.09691001300806 1.7160033436348 1.88081359228079 2.32633586092875 2.4996870826184 1.30102999566398 1.30102999566398 2.4996870826184 1.30102999566398 1.60205999132796 2.20682587603185 1.30102999566398 2.29003461136252 1.77815125038364 2.42975228000241 1.30102999566398 1.30102999566398 1.83884909073726 1.30102999566398 1.46239799789896 1.30102999566398 2.13353890837022 1.73239375982297 1.7481880270062 2.14301480025409 2.29885307640971 1.60205999132796 2.23299611039215 1.97772360528885 1.90848501887865 1.30102999566398 1.91907809237607 1.47712125471966 2.03342375548695 1.56820172406699 2 1.77085201164214 1.30102999566398 2.05307844348342 1.30102999566398 1.30102999566398 1.94939000664491 1.63346845557959 2.46239799789896 1.68124123737559 2.31806333496276 2.08278537031645 1.30102999566398 1.36172783601759 2.14612803567824 1.30102999566398 2.26481782300954 1.30102999566398 1.30102999566398 2.38381536598043 1.30102999566398 1.79934054945358 1.98677173426624 2.20139712432045 1.30102999566398 2.25767857486918 2.38021124171161 3.77619251474707 1.94939000664491 1.38021124171161 2.26245108973043 2.69897000433602 1.30102999566398 1.30102999566398 2.33041377334919 2.39794000867204 2.91645394854992 1.7481880270062 1.57978359661681 1.88649072517248 3.78340328112256 2.79448804665917 1.51851393987789 1.90848501887865 1.30102999566398 2.21748394421391 1.30102999566398 2.13987908640124 1.30102999566398 1.7160033436348 1.30102999566398 2.16136800223497 1.83250891270624 2.13033376849501 1.30102999566398 1.75587485567249 1.30102999566398 1.30102999566398 1.30102999566398 1.30102999566398 1.30102999566398 1.94448267215017 1.30102999566398 1.50514997831991 2.33445375115093 1.57978359661681 1.30102999566398 1.30102999566398 1.30102999566398 1.30102999566398 1.85733249643127 1.98677173426624 1.84509804001426 2.76117581315573 1.30102999566398 1.30102999566398 3.1476763242411 1.30102999566398 1.38021124171161 3.04532297878666 1.30102999566398 1.60205999132796 1.81291335664286 1.30102999566398 1.96378782734556 1.30102999566398 1.93951925261862 2.80071707828238 1.30102999566398 1.55630250076729 2.79309160017658 3.00043407747932 2.33645973384853 1.30102999566398 1.75587485567249 2.28103336724773 2.26717172840301 2.39794000867204 1.57978359661681 2.15228834438306 2.5092025223311 1.39794000867204 1.92941892571429 1.30102999566398 1.65321251377534 1.55630250076729 2.37291200297011 2.07188200730613 2.22530928172586 2.61804809671209 2.42324587393681 1.30102999566398 2.09691001300806 1.30102999566398 2.11394335230684 2.44404479591808 1.30102999566398 1.30102999566398 2.26717172840301 2.65896484266443 2.14301480025409 2.75891189239797 2.42160392686983 1.30102999566398 2.92272545799326 2.40654018043395 1.30102999566398 1.56820172406699 2.11394335230684 2.3541084391474 2.6063813651106 2.37106786227174 1.30102999566398 2.24303804868629 2.01703333929878 1.30102999566398 2.2405492482826 1.5910646070265 2.6730209071289 1.30102999566398 2.28555730900777 2.91750550955255 1.30102999566398 3.03059972196595 2.47275644931721 2.55990662503611 1.30102999566398 2.50105926221775 2.63447727016073 2.11058971029925 2.4814426285023 2.36921585741014 2.46239799789896 2.06818586174616 2.50379068305718 2.32221929473392 1.30102999566398 1.77085201164214 2.57634135020579 1.88081359228079 1.91907809237607 3.51027684441735 2.45331834004704 2.28555730900777 2.69284691927723 2.61804809671209 2.40312052117582 1.30102999566398 2.09691001300806 2.48287358360875 1.30102999566398 1.30102999566398 2.13353890837022 1.30102999566398 2.36921585741014 1.30102999566398 2.83122969386706 3.21879799811174 2.2405492482826 2.58206336291171 2.55022835305509 2.86628733908419 2.86923171973098 2.49276038902684 2.53781909507327 2.43136376415899 2.53529412004277 2.29666519026153 2.45484486000851 1.30102999566398 3.26528962586083 2.42160392686983 3.71792002583699 2.6954816764902 2.58994960132571 1.96848294855394 2.69284691927723 1.92941892571429 1.30102999566398 1.93951925261862 2.38381536598043 2.04921802267018 2.16435285578444 2.86746748785905 3.22788670461367 2 2.49554433754645 2.59549622182557 1.30102999566398 3.44279322593977 2.07554696139253 3.21058602490516 1.86923171973098 1.78532983501077 2.84260923961056 2.4814426285023 3.22271647114758 2.92012332629072 3.32592595577147 3.03382569395331 2.72427586960079 1.30102999566398 3.33061666729444 2.20411998265592 1.30102999566398 1.30102999566398 3.16196661636407 2.44404479591808 2.55022835305509 3.3809344633307 2.62117628177504 3.24402958903002 2.59769518592551 2.77815125038364 1.78532983501077 2.47421626407626 3.62849110496712 2.74350976472843 2.48572142648158 2.85853719756964 3.63518204865627 2.28103336724773 2.16731733474818 2.65321251377534 1.61278385671974 2.8481891169914 3.12352498094273 2.89042101880091 1.30102999566398 2.55509444857832 2.17609125905568 2.07918124604762 2.5910646070265 2.55022835305509 2.13672056715641 2.10720996964787 3.25695815256093 2.22271647114758 1.30102999566398 3.3163897510732 3.12123145514962 2.8481891169914 2.06445798922692 2.34635297445064 2.00432137378264 3.82975391892497 3.00086772153123 3.46478751964594 3.51375015008182 2.20411998265592 2.20411998265592 2.80208925788173 2.67942789661212 2.13672056715641 3.46448954743397 3.3541084391474 2.97220283837906 2.91169015875386 2.60745502321467 1.30102999566398 3.08026562733984 1.79934054945358 2.39619934709574 3.04999285692014 3.35869609957381 3.6598211580557 2.74741180788642 2.99913054128737 1.90848501887865 2.15836249209525 1.55630250076729 2.48429983934679 1.30102999566398 1.30102999566398 1.30102999566398 2.34439227368511 1.76342799356294 1.30102999566398 2.13987908640124 1.80617997398389 1.30102999566398 3.29114676173189 2.00432137378264 1.91381385238372 1.44715803134222 1.81291335664286 2.26481782300954 1.30102999566398 1.68124123737559 1.30102999566398 2.03742649794062 1.30102999566398 2.25527250510331 1.76342799356294 2.39445168082622 1.36172783601759 1.53147891704226 2.53907609879278 1.77815125038364 1.89762709129044 1.49136169383427 1.72427586960079 1.30102999566398 2.4456042032736 1.30102999566398 1.30102999566398 2.02530586526477 1.30102999566398 2.20139712432045 2 1.34242268082221 1.44715803134222 1.96848294855394 2.07918124604762 1.30102999566398 2.10380372095596 1.30102999566398 1.8750612633917 1.30102999566398 2.23299611039215 1.30102999566398 1.30102999566398 1.30102999566398 3.66105508485338 1.7160033436348 1.30102999566398 2.68304703823885 2.28780172993023 3.77261504984917 3.5908418347816 1.30102999566398 1.75587485567249 3.48458452928284 3.32674537956532 3.52775875252097 1.6232492903979 3.71541832259506 2.13987908640124 1.30102999566398 2.06445798922692 1.84509804001426 1.44715803134222 1.80617997398389 1.36172783601759 2.43775056282039 1.55630250076729 1.81291335664286 1.56820172406699 1.84509804001426 2.63648789635337 2.30749603791321 1.30102999566398 2.16435285578444 2.82994669594164 1.77815125038364 1.77815125038364 2.67760695272049 2.66086547800387 1.86332286012046 2.34242268082221 2.87621784059164 1.64345267648619 2.26245108973043 1.94939000664491 2.30535136944662 1.30102999566398 1.30102999566398 1.30102999566398 2.58771096501891 2.17609125905568 2.06069784035361 1.30102999566398 2.78175537465247 2.65896484266443 2.21218760440396 1.78532983501077 2.88705437805096 2.79028516403324 1.41497334797082 1.85733249643127 1.70757017609794 2.10037054511756 1.8750612633917 2.06818586174616 2.13987908640124 2.43136376415899 2.35793484700045 1.30102999566398 2.54777470538782 2.24551266781415 1.30102999566398 1.92427928606188 2.29225607135648 2.24551266781415 1.78532983501077 1.30102999566398 2.22530928172586 1.30102999566398 1.53147891704226 1.30102999566398 2.32014628611105 1.30102999566398 1.99563519459755 1.30102999566398 2.13033376849501 1.89762709129044 2.73559889969818 2.05690485133647 2.34830486304816 2.74115159885178 3.15896526038341 2.4456042032736 2.00432137378264 2.56584781867352 2.15836249209525 1.30102999566398 2.25767857486918 2.74973631556906 1.91907809237607 2.46538285144842 2.17318626841227 1.30102999566398 2.11727129565576 2.64738297011462 2.45636603312904 1.73239375982297 2.50379068305718 2.83442070368153 2.52633927738984 1.67209785793572 2.34830486304816 1.30102999566398 3.03221570329798 1.63346845557959 2.05307844348342 3.9166644645414 2.02530586526477 3.51930284923543 1.94939000664491 2.32014628611105 2.70586371228392 2.39093510710338 3.51811894714315 1.77815125038364 1.84509804001426 1.30102999566398 2.78532983501077 1.92941892571429 1.69019608002851 3.33625955201419 2.5854607295085 2.90363251608424 2.98227123303957 3.21853550521653 2.58771096501891 2.78675142214556 2.69372694892365 2.3096301674259 2.77524625974024 2.00860017176192 2.55509444857832 2.47275644931721 2.79028516403324 2.16435285578444 2.20411998265592 2.86272752831797 2.7979596437372 2.29666519026153 2.76566855475901 1.94939000664491 2.39619934709574 2.68394713075151 3.51534389308838 2.63648789635337 2.07554696139253 3.25042000230889 1.93449845124357 2.50105926221775 2.54777470538782 2.75281643118827 2.82801506422398 3.07773117965239 2.64443858946784 1.30102999566398 1.54406804435028 3.13225968953104 3.29092455938275 2.21218760440396 2.39269695325967 2.81888541459401 1.30102999566398 2.73399928653839 3.14113609012074 2.19589965240923 3.38111508070985 1.30102999566398 3.37602918172818 1.30102999566398 2.73239375982297 1.30102999566398 3.39846084960822 2.69983772586725 2.76492298464989 3.45499721730946 1.99122607569249 3.52361641905437 2.01703333929878 2.50514997831991 1.30102999566398 2.94596070357757 2.70329137811866 1.67209785793572 3.22063101944809 1.94939000664491 1.72427586960079 2.30319605742049 3.04414762087872 2.8555191556678 2.6232492903979 1.30102999566398 1.30102999566398 3.17666993266815 2.83058866868514 3.15289959639375 2.97034687623009 3.17493159352844 3.19340290306242 3.60595115756487 2.76789761601809 2.90417436828416 2.45788189673399 2.73559889969818 1.30102999566398 3.24104815067164 2.94890176097021 3.26834391395106 1.83250891270624 2.50105926221775 2.53907609879278 3.35024801833416 3.3151303171836 2.42324587393681 2.86272752831797 2.24551266781415 1.94939000664491 2.49415459401844 2.38916608436453 1.30102999566398 2.66181268553726 2.08278537031645 1.61278385671974 1.76342799356294 1.82607480270083 1.92941892571429 1.30102999566398 2.50650503240487 1.30102999566398 1.30102999566398 1.30102999566398 1.81291335664286 1.30102999566398 1.79934054945358 1.30102999566398 1.30102999566398 1.30102999566398 1.69019608002851 1.69019608002851 1.7160033436348 2.66838591669 1.7481880270062 2.47275644931721 2.04139268515822 1.90848501887865 2.10720996964787 1.30102999566398 1.30102999566398 2.25767857486918 1.39794000867204 2.4996870826184 1.30102999566398 1.30102999566398 1.30102999566398 1.30102999566398 1.5910646070265 2.13672056715641 1.53147891704226 1.70757017609794 2.33041377334919 1.30102999566398 2.22271647114758 1.83884909073726 1.92941892571429 1.30102999566398 1.30102999566398 1.5910646070265 1.30102999566398 1.30102999566398 1.98677173426624 1.30102999566398 1.75587485567249 2.27875360095283 1.30102999566398 2.17609125905568 1.30102999566398 1.30102999566398 1.36172783601759 1.39794000867204 2.08635983067475 3.14612803567824 1.30102999566398 1.30102999566398 1.68124123737559 1.30102999566398 2.60530504614111 1.30102999566398 2.23299611039215 1.73239375982297 2.42651126136457 1.30102999566398 2.26245108973043 1.69897000433602 3.41178800454387 1.36172783601759 1.86332286012046 2.21218760440396 1.53147891704226 2.11058971029925 2.39794000867204 1.50514997831991 2.10380372095596 1.30102999566398 2.08635983067475 1.30102999566398 1.53147891704226 2.06069784035361 1.30102999566398 1.7160033436348 1.86923171973098 2.49692964807321 1.65321251377534 2.31386722036915 2.06445798922692 1.30102999566398 2.00432137378264 1.30102999566398 1.8750612633917 2.19589965240923 1.92427928606188 2.72015930340596 1.30102999566398 2.51851393987789 1.81954393554187 2.83442070368153 2.18184358794477 1.41497334797082 2.25767857486918 2.51851393987789 1.6232492903979 1.49136169383427 1.30102999566398 2.6232492903979 1.60205999132796 1.95904139232109 1.30102999566398 1.30102999566398 1.70757017609794 1.80617997398389 2.39794000867204 2.22788670461367 1.9731278535997 2.25527250510331 1.81291335664286 2.06818586174616 1.30102999566398 1.30102999566398 1.89209460269048 2.82412583391655 2.57978359661681 1.90308998699194 1.30102999566398 2.19033169817029 2.67117284271508 1.68124123737559 1.90848501887865 1.50514997831991 1.30102999566398 1.30102999566398 1.30102999566398 1.86923171973098 2.26007138798507 1.30102999566398 2.52374646681156 1.56820172406699 2.13353890837022 1.76342799356294 1.30102999566398 2.39794000867204 2.57287160220048 2.30749603791321 2.52891670027765 2.03342375548695 2.43775056282039 1.47712125471966 1.63346845557959 2.27646180417324 1.30102999566398 1.5910646070265 1.69897000433602 1.77815125038364 2.28780172993023 2.48000694295715 2.80140371001735 1.30102999566398 2.25285303097989 2.01703333929878 2.69635638873333 1.53147891704226 2.63245729218472 2.74663419893758 1.8750612633917 2.74741180788642 1.86923171973098 2.80753502806885 1.53147891704226 1.30102999566398 2.10037054511756 2.41161970596323 1.30102999566398 2.05307844348342 2.11058971029925 2.88986172125819 1.95904139232109 2.39967372148104 2.02118929906994 3.37199091146491 2.48855071650044 2.68484536164441 1.30102999566398 1.30102999566398 2.47275644931721 1.30102999566398 2.69722934275972 2.9532763366673 2.57287160220048 3.57978359661681 2.13672056715641 3.0618293072947 2.18752072083646 1.95904139232109 2.15533603746506 2.47129171105894 2.30749603791321 2.59439255037543 1.30102999566398 2.71264970162721 2.68394713075151 2.09342168516224 2.54406804435028 2.25527250510331 2.42651126136457 2.66931688056611 1.89209460269048 1.79239168949825 2.8394780473742 2.93500315145365 2.93449845124357 2.36361197989214 2.14612803567824 2.59439255037543 2.17897694729317 2.78031731214015 2.66745295288995 2.39269695325967 2.14301480025409 1.30102999566398 3.13893394025692 2.57634135020579 2.32221929473392 1.7160033436348 2.92479599579791 2.81822589361396 2.17026171539496 2.83122969386706 2.81157500587059 1.30102999566398 1.99563519459755 2.26951294421792 1.30102999566398 2.08635983067475 1.81954393554187 2.35602585719312 2.26481782300954 3.00043407747932 1.67209785793572 2.49136169383427 2.59659709562646 1.80617997398389 3.13576851456782 2.57518784492766 3.69504365882129 2.87390159786446 1.70757017609794 1.30102999566398 1.36172783601759 1.97772360528885 2.68574173860226 2.80821097292422 2.36921585741014 2.52762990087134 2.49276038902684 2.56820172406699 2.24303804868629 2.25767857486918 2.12710479836481 3.8285310066451 2.06069784035361 2.33041377334919 3.29424571613812 2.88761730033574 1.44715803134222 2.86033800657099 1.30102999566398 2.77524625974024 2.63648789635337 2.72263392253381 2.85003325768977 2.93901977644867 1.43136376415899 1.8750612633917 1.30102999566398 2.96473092105363 2.03742649794062 2.82020145948564 1.50514997831991 2.931457870689 2.08278537031645 4.03722723458227 2.8109042806687 2.07554696139253 1.97772360528885 1.30102999566398 2.52113808370404 2.2148438480477 2.29446622616159 1.30102999566398 1.30102999566398 1.84509804001426 2.63144376901317 3.38237730346811 1.8750612633917 2 2.31175386105575 2.01703333929878 1.30102999566398 2.00860017176192 3.36958689073634 1.98677173426624 1.69897000433602 1.7160033436348 1.78532983501077 2.16136800223497 2.20951501454263 1.76342799356294 1.30102999566398 2.30749603791321 2.29885307640971 3.44482519950975 3.60031932975166 3.51890857369141 1.30102999566398 1.91381385238372 1.60205999132796 1.30102999566398 1.30102999566398 1.30102999566398 1.5910646070265 1.82607480270083 1.34242268082221 1.92427928606188 1.30102999566398 1.93449845124357 1.30102999566398 1.50514997831991 1.30102999566398 2.34635297445064 1.97772360528885 1.38021124171161 2.27646180417324 1.30102999566398 1.7481880270062 1.30102999566398 1.91381385238372 1.30102999566398 1.30102999566398 2.42975228000241 2.16731733474818 2.16731733474818 2.76192783842053 1.98677173426624 1.30102999566398 2.25042000230889 2.4456042032736 1.39794000867204 1.30102999566398 1.30102999566398 1.30102999566398 2.78175537465247 2.03742649794062 2.09691001300806 1.30102999566398 2.31175386105575 1.99122607569249 2.71933128698373 2.10720996964787 2.54530711646582 1.88081359228079 2.3384564936046 2.01703333929878 1.30102999566398 1.76342799356294 2.61278385671974 1.30102999566398 1.7160033436348 2.26481782300954 2.32014628611105 1.30102999566398 1.41497334797082 1.30102999566398 2.03742649794062 1.65321251377534 1.96378782734556 2.75891189239797 3.05153839051533 2.38021124171161 2.15533603746506 1.30102999566398 1.30102999566398 1.7160033436348 2.09691001300806 2.14612803567824 2.8767949762007 2.0899051114394 1.92941892571429 2.01703333929878 2.85308952985187 1.72427586960079 1.30102999566398 1.30102999566398 1.93449845124357 2.58771096501891 1.38021124171161 1.99122607569249 2.39619934709574 1.92427928606188 1.5910646070265 1.99563519459755 1.30102999566398 2.93751789201735 1.57978359661681 1.70757017609794 2.89872518158949 2.03742649794062 2.29003461136252 2.21748394421391 2.80955971463527 1.7160033436348 2.19033169817029 2.34044411484012 2.49692964807321 2.63346845557959 2.22010808804005 2.13987908640124 1.93449845124357 1.30102999566398 1.30102999566398 2.10380372095596 2.35218251811136 1.32221929473392 2.19589965240923 1.30102999566398 1.89762709129044 1.90308998699194 1.90848501887865 2.98497712641549 1.94448267215017 1.96848294855394 2.27875360095283 1.7481880270062 2.30749603791321 1.57978359661681 1.30102999566398 1.30102999566398 2.22271647114758 2.35793484700045 1.30102999566398 1.30102999566398 2.40654018043395 2.98677173426624 2.36172783601759 1.30102999566398 2.71264970162721 1.72427586960079 2.44090908206522 1.30102999566398 1.30102999566398 2.72181061521255 2.11727129565576 2.3747483460101 1.76342799356294 1.30102999566398 2.24303804868629 1.30102999566398 1.96378782734556 1.30102999566398 2.39269695325967 3.25163822044821 2.3747483460101 1.95424250943932 1.77815125038364 1.97772360528885 2.02530586526477 2.67851837904011 1.30102999566398 2.63548374681491 2.04532297878666 1.78532983501077 1.30102999566398 2.19033169817029 2.53019969820308 2.30319605742049 1.30102999566398 2.4814426285023 2.36921585741014 2.07188200730613 2.22271647114758 2.40654018043395 2.52504480703684 2.83058866868514 2.13353890837022 2.68930885912362 2.69460519893357 2.7427251313047 1.99122607569249 2.68214507637383 2.40993312333129 2.2718416065365 3.24278980947868 2.0899051114394 3.30899102900016 2.5705429398819 2.14301480025409 2.28555730900777 2.08635983067475 2.49692964807321 1.8750612633917 2.64836001098093 2.19589965240923 2.23299611039215 1.65321251377534 2.43136376415899 1.30102999566398 3.17983892802319 2.3324384599156 2.22530928172586 1.88649072517248 2.3324384599156 3.0111473607758 2.44247976906445 2.87794695162919 2.05690485133647 2.94001815500766 2.50785587169583 2.52113808370404 2.04921802267018 2.54654266347813 2.77232170672292 2.64640372622307 1.96848294855394 1.86332286012046 2.18184358794477 1.44715803134222 2.4996870826184 1.38021124171161 2.09342168516224 2.2405492482826 2.86569605991607 2.19865708695442 3.01703333929878 3.50758603976301 2.26717172840301 2.41830129131975 2.80821097292422 2.96331551138611 2.88366143515362 2.6170003411209 2.26007138798507 1.88081359228079 2.81690383937566 3.10619089726341 2.80208925788173 2.87794695162919 1.88081359228079 2.55870857053317 3.16613397030511 2.75281643118827 2.54777470538782 2.40140054078154 2.50785587169583 2.62838893005031 2.66086547800387 2.73878055848437 2.01283722470517 2.37839790094814 2.34830486304816 2.98632377705077 3.17926446433903 2.38738982633873 1.66275783168157 2 2.3096301674259 3.15106325335375 2.02938377768521 1.81954393554187 2.39794000867204 1.6232492903979 2.38201704257487 2.76117581315573 2.64640372622307 2.48995847942483 2.25285303097989 2.73078227566639 2.79028516403324 1.99122607569249 2.01283722470517 1.91381385238372 2.00860017176192 2.45178643552429 1.83250891270624 1.61278385671974 1.30102999566398 1.69897000433602 1.50514997831991 2.41830129131975 1.92427928606188 1.47712125471966 1.7160033436348 1.91381385238372 1.80617997398389 2.02118929906994 1.85733249643127 2.28103336724773 1.51851393987789 1.30102999566398 1.96848294855394 1.94939000664491 2.18184358794477 1.30102999566398 1.34242268082221 2.25285303097989 1.5910646070265 1.32221929473392 2.49554433754645 1.84509804001426 1.30102999566398 2.40823996531185 1.89209460269048 1.93449845124357 1.30102999566398 2.87157293554588 1.30102999566398 1.61278385671974 2.48000694295715 2.59879050676312 2.22271647114758 2.00860017176192 1.92427928606188 1.30102999566398 1.90848501887865 1.39794000867204 1.30102999566398 2.21218760440396 1.30102999566398 1.61278385671974 1.30102999566398 1.79239168949825 1.77815125038364 2.27875360095283 1.30102999566398 1.30102999566398 2.40483371661994 1.30102999566398 2.02530586526477 2.69460519893357 1.30102999566398 2.43136376415899 2.72591163229505 1.43136376415899 1.30102999566398 1.30102999566398 1.30102999566398 2.16136800223497 2.46389298898591 1.32221929473392 2 2.22010808804005 1.30102999566398 1.30102999566398 1.85125834871908 1.83250891270624 2.90848501887865 2.22530928172586 2.75966784468963 2.49136169383427 1.30102999566398 2.02530586526477 2.12057393120585 2.78532983501077 1.68124123737559 3.92916338320506 3.19340290306242 1.55630250076729 2.02530586526477 2.4345689040342 2.5705429398819 1.30102999566398 2.27415784926368 2.47856649559384 1.93951925261862 2.15533603746506 1.61278385671974 1.79934054945358 2.43296929087441 2.39619934709574 2.61909333062674 2.54282542695918 2.29446622616159 2.19589965240923 1.56820172406699 1.30102999566398 1.61278385671974 1.30102999566398 1.97772360528885 1.30102999566398 2.38560627359831 2.60097289568675 1.30102999566398 1.38021124171161 2.58433122436753 2.63648789635337 1.43136376415899 2.52504480703684 2.50514997831991 2.20951501454263 2.27415784926368 1.95424250943932 2.81023251799508 1.30102999566398 1.80617997398389 1.95424250943932 1.86923171973098 2 2.72672720902657 2.04532297878666 2.00860017176192 2.14921911265538 1.30102999566398 1.68124123737559 1.30102999566398 2.88366143515362 1.30102999566398 1.66275783168157 2.56937390961505 1.94939000664491 1.30102999566398 2.38201704257487 2.4996870826184 1.93951925261862 2.26951294421792 2.26717172840301 1.53147891704226 1.30102999566398 2.26951294421792 1.69897000433602 2.02530586526477 1.32221929473392 2.04139268515822 1.30102999566398 2.35793484700045 2.37657695705651 1.93449845124357 2.22788670461367 1.79239168949825 2.20139712432045 2.4996870826184 2.07918124604762 3.10687054447865 1.68124123737559 1.30102999566398 1.30102999566398 1.30102999566398 1.38021124171161 2.42324587393681 3.00389116623691 2.50785587169583 1.95424250943932 2 2.2380461031288 1.96848294855394 1.53147891704226 2.23552844690755 2.06818586174616 1.30102999566398 2.13672056715641 1.69897000433602 1.30102999566398 2.17897694729317 3.17318626841227 2.81557774832427 2.0899051114394 2.51188336097887 2.90091306773767 2.9566485792052 1.30102999566398 1.30102999566398 2.5327543789925 1.72427586960079 2.69196510276736 1.79239168949825 1.65321251377534 1.30102999566398 1.36172783601759 2.58883172559421 1.30102999566398 2.13033376849501 2.94743372188705 1.89762709129044 2.7419390777292 1.30102999566398 2.64048143697042 2.46538285144842 1.84509804001426 2.65609820201283 2.88536122003151 2.06069784035361 2.40823996531185 2.15533603746506 1.98227123303957 2.38560627359831 2.45178643552429 2.31175386105575 3.11226976841727 1.30102999566398 2.85430604180108 2.18184358794477 1.30102999566398 2.23552844690755 2.73078227566639 2.17026171539496 2.79518458968242 2.13987908640124 2.38738982633873 2.00432137378264 3.01325866528352 3.77378644498119 2.04532297878666 2.61278385671974 2.17318626841227 2.3324384599156 2.04139268515822 2.25527250510331 2.31597034545692 2.32633586092875 2.7160033436348 1.86923171973098 2.51587384371168 1.91381385238372 2.69284691927723 3.2674064187529 3.14113609012074 2.76715586608218 2.96142109406645 2.74429298312268 3.5287881917749 2.81358098856819 2.18184358794477 2.88536122003151 2.45939248775923 1.76342799356294 2.60852603357719 1.30102999566398 2.10037054511756 1.67209785793572 2.65609820201283 1.30102999566398 2.73158876518674 2.79934054945358 3.12450422483428 2.90848501887865 2.67024585307412 1.98227123303957 1.85125834871908 1.93951925261862 2.35602585719312 2.07918124604762 2.33445375115093 2.64542226934909 2.39619934709574 2.41329976408125 2.58994960132571 1.83250891270624 1.50514997831991 1.34242268082221 3.05192391604611 1.73239375982297 1.69897000433602 2.13672056715641 2.76417613239033 2.30319605742049 1.91907809237607 2.49276038902684 2.92839585225671 2.13353890837022 2.40654018043395 2.26007138798507 1.93951925261862 2.24551266781415 2.4456042032736 2.94546858513182 3.10687054447865 2.49136169383427 1.94939000664491 1.36172783601759 1.30102999566398 2.40140054078154 1.30102999566398 1.30102999566398 2.94200805302231 2.31386722036915 1.5910646070265 1.39794000867204 1.94448267215017 2.23299611039215 1.55630250076729 2.38916608436453 2.00432137378264 1.84509804001426 1.36172783601759 2.71933128698373 1.90848501887865 1.91381385238372 1.30102999566398 1.30102999566398 1.8750612633917 1.30102999566398 2.41830129131975 1.97772360528885 2.02530586526477 2.07188200730613 1.30102999566398 1.84509804001426 1.30102999566398 2.41497334797082 1.30102999566398 1.30102999566398 2.06445798922692 1.67209785793572 2.27646180417324 2.08635983067475 2.03342375548695 2.76715586608218 1.83250891270624 1.30102999566398 2.01283722470517 1.30102999566398 1.92941892571429 1.30102999566398 2.15228834438306 1.36172783601759 2.07554696139253 2.96894968098134 1.86923171973098 3.13924921757161 1.30102999566398 1.30102999566398 1.56820172406699 1.30102999566398 1.30102999566398 1.30102999566398 1.98677173426624 2.3654879848909 1.94939000664491 2.02118929906994 2.30319605742049 2.33041377334919 2.55388302664387 2.49276038902684 1.75587485567249 1.84509804001426 1.30102999566398 2.47129171105894 1.30102999566398 1.30102999566398 2.09691001300806 2.41329976408125 1.5910646070265 1.30102999566398 1.98227123303957 1.30102999566398 2.1846914308176 2.79239168949825 2.72672720902657 2.28330122870355 2.8055008581584 1.88649072517248 2.43616264704076 1.93449845124357 1.30102999566398 2.9415114326344 1.86332286012046 2.07554696139253 1.60205999132796 1.92941892571429 2.72263392253381 2.11058971029925 2.00860017176192 2.30749603791321 2.34242268082221 1.30102999566398 1.44715803134222 2.09342168516224 2.17897694729317 1.60205999132796 1.30102999566398 2.59328606702046 2.78031731214015 2.35602585719312 2.20139712432045 2.6414741105041 2.10380372095596 2.29446622616159 1.91907809237607 2.12057393120585 2.51851393987789 1.72427586960079 1.99563519459755 2.68124123737559 2.60097289568675 2.51188336097887 2.08278537031645 1.89762709129044 1.69019608002851 1.30102999566398 2.43775056282039 2.46538285144842 2.73239375982297 2.12710479836481 1.85733249643127 1.72427586960079 1.89762709129044 2.28780172993023 2.24551266781415 1.38021124171161 3.01452053875792 2.65513843481138 1.66275783168157 1.30102999566398 2.9484129657786 1.75587485567249 2.46538285144842 2.40993312333129 2.03742649794062 1.30102999566398 1.76342799356294 1.54406804435028 1.72427586960079 1.99563519459755 1.30102999566398 1.7160033436348 2.28555730900777 1.8750612633917 3.0542299098634 1.30102999566398 2.05307844348342 2.29446622616159 1.30102999566398 1.97772360528885 1.30102999566398 2.51851393987789 1.30102999566398 1.30102999566398 1.91381385238372 3.06744284277638 2.57518784492766 2.09691001300806 2.65609820201283 1.73239375982297 2.03742649794062 2.56348108539441 2.61489721603313 1.82607480270083 2.12057393120585 1.30102999566398 3.06483221973857 2.24797326636181 1.47712125471966 2.65127801399814 2.28103336724773 2.06069784035361 3.06744284277638 2.85913829729453 2.78604121024255 1.78532983501077 1.92941892571429 2.44715803134222 2.07918124604762 2.35793484700045 1.47712125471966 3.54666602507018 2.58319877396862 1.30102999566398 1.30102999566398 2.13672056715641 2.06445798922692 2.76342799356294 2.22271647114758 2.58883172559421 2.30749603791321 2.39445168082622 2.78247262416629 2.17026171539496 2.26717172840301 2.32633586092875 2.66931688056611 2.35602585719312 2.4345689040342 2.83758843823551 2.6159500516564 1.7481880270062 3.52296559549199 3.27021285489624 2.15228834438306 1.7481880270062 2.53529412004277 2.36361197989214 2.79098847508882 2.98272338766855 1.6232492903979 2.34439227368511 2.32428245529769 2.20682587603185 3.05384642685225 1.43136376415899 2.46389298898591 2.09342168516224 2.45024910831936 2.70500795933334 2.5705429398819 1.97772360528885 2.11394335230684 2.3747483460101 1.30102999566398 3.24229290498293 1.30102999566398 2.12385164096709 1.69897000433602 1.81291335664286 2.45788189673399 3.13640344813399 2.11727129565576 3.01953168453126 2.6063813651106 2.63144376901317 2.54654266347813 3.19228861256812 2.31806333496276 2.68663626926229 1.30102999566398 1.84509804001426 1.51851393987789 2.24797326636181 2.58433122436753 2.7664128471124 3.22814360759774 1.95424250943932 2.14612803567824 2.98362628712453 3.05076631123304 1.30102999566398 2.90741136077459 3.16849748352303 1.9731278535997 2.71011736511182 2.3747483460101 2.57287160220048 2.05690485133647 1.98677173426624 2.28780172993023 2.66838591669 2.08635983067475 1.83884909073726 2.60205999132796 2.68394713075151 2.00432137378264 2.47856649559384 1.89762709129044 1.98677173426624 1.91907809237607 3.19368102954128 2.93550726582471 2.18752072083646 2.72672720902657 2.80208925788173 1.43136376415899 3.41830129131975 1.7160033436348 2.28555730900777 1.30102999566398 1.75587485567249 1.41497334797082 1.91381385238372 1.30102999566398 1.60205999132796 1.98677173426624 2.42160392686983 2.14921911265538 1.84509804001426 1.30102999566398 1.30102999566398 1.30102999566398 1.68124123737559 1.30102999566398 2.91275330367132 1.30102999566398 1.30102999566398 2.55144999797287 1.8750612633917 1.30102999566398 2.46686762035411 1.79934054945358 1.50514997831991 2.18752072083646 3.23628527744803 2.30102999566398 1.30102999566398 2.12710479836481 2.59988307207369 2.37106786227174 2.32014628611105 1.49136169383427 3.62086447526512 1.30102999566398 2.65417654187796 1.30102999566398 1.30102999566398 1.30102999566398 1.30102999566398 2.13672056715641 1.60205999132796 2.12385164096709 2.38021124171161 1.84509804001426 1.6232492903979 1.69897000433602 2.22530928172586 1.30102999566398 1.79239168949825 1.73239375982297 2.18752072083646 1.30102999566398 1.30102999566398 1.83250891270624 1.73239375982297 2.88479536394898 1.30102999566398 2.17026171539496 2.39967372148104 3.34281731463573 1.30102999566398 1.30102999566398 3.07224989761351 3.43870053290074 1.30102999566398 2.44715803134222 2.17318626841227 2.00432137378264 1.30102999566398 2.39093510710338 1.90848501887865 3.85394144588049 3.17114115102838 1.55630250076729 2.17026171539496 1.30102999566398 1.76342799356294 2.67486114073781 1.30102999566398 2.48287358360875 2.7701152947871 1.82607480270083 1.54406804435028 1.30102999566398 2.38560627359831 1.94939000664491 2.00860017176192 2.70156798505593 2.20139712432045 1.96378782734556 1.9731278535997 2.32837960343874 1.30102999566398 1.93449845124357 1.77815125038364 1.30102999566398 2.13353890837022 2.18184358794477 3.31722734917642 2.74741180788642 2.03742649794062 1.49136169383427 2.06445798922692 1.91381385238372 2.21218760440396 2.80753502806885 2.53781909507327 2.46089784275655 1.5910646070265 3.17405980772503 2.4996870826184 2.58771096501891 2.98407703390283 2.59988307207369 2.64345267648619 2.60852603357719 2.74036268949424 2.42160392686983 2.16136800223497 3.05115252244738 2.70586371228392 1.78532983501077 1.30102999566398 2.3747483460101 3.19755621315354 2.61278385671974 1.30102999566398 2.60530504614111 2.3324384599156 1.84509804001426 2.20682587603185 1.30102999566398 2.68033551341456 1.60205999132796 2.88761730033574 2.36172783601759 2.26951294421792 2.12057393120585 3.07954300740291 1.54406804435028 3.11360915107303 2.67209785793572 2.69196510276736 2.42160392686983 2.66838591669 2.7041505168398 2.7979596437372 2.69460519893357 2.79098847508882 2.16731733474818 2.07554696139253 2.08278537031645 2.57287160220048 2.75891189239797 2.41830129131975 2.51054501020661 1.30102999566398 2.05307844348342 3.4714384073893 1.91907809237607 2.43775056282039 2.75739602879302 2.74585519517373 2.48855071650044 1.30102999566398 2.7979596437372 3.46760810558363 2.27415784926368 2.85308952985187 2.41995574848976 2.03742649794062 2.89209460269048 1.30102999566398 1.78532983501077 3.26810972980848 2.85003325768977 2.01703333929878 2.62117628177504 3.03422726077055 2.56229286445647 2.73078227566639 2.64048143697042 2.39619934709574 2.34242268082221 2.48572142648158 2.18752072083646 3.08314414314305 2.66464197555613 2.57170883180869 3.02897770520878 2.15228834438306 2.40993312333129 2.91328390176042 2.58994960132571 3.00860017176192 2.31597034545692 3.23678909940929 2.62531245096167 2.41497334797082 2.83442070368153 2.32428245529769 1.30102999566398 2.36361197989214 2.16435285578444 1.30102999566398 2.15228834438306 3.45347123372294 3.33965015761368 2.45024910831936 3.30920417967041 2.32633586092875 2.00432137378264 2.53147891704225 2.97863694838447 1.30102999566398 2.47712125471966 2.55509444857832 3.79049627696711 2.49415459401844 2.31386722036915 2.0899051114394 2.49692964807321 2.72263392253381 1.56820172406699 2.89097959698969 3.36379994547911 2.12385164096709 2.16136800223497 2.01283722470517 2.71933128698373 2.89153745767256 3.10209052551184 1.30102999566398 2.08635983067475 1.30102999566398 1.81291335664286 2.11727129565576 1.57978359661681 1.30102999566398 2.75204844781944 2.20951501454263 3.2513948500401 3.46582881535744 2.49554433754645 2.32221929473392 2.2718416065365 2.6222140229663 2.45178643552429 1.30102999566398 2.14301480025409 2.9532763366673 3.13545069934551 1.60205999132796 2.22788670461367 2.87563993700417 1.81954393554187 2.52891670027765 2.3747483460101 2.24303804868629 2.36921585741014 2.84695532501982 2.44247976906445 3.33223641549144 2.25767857486918 2.3541084391474 2.88761730033574 2.89652621748955 2.03742649794062 2.82477646247555 2.39967372148104 1.79239168949825 1.30102999566398 2.30535136944662 1.30102999566398 1.83884909073726 2.80888586735981 2.48287358360875 2.28780172993023 2.29225607135648 3.30449052777349 2.9106244048892 3.2137832993353 1.69019608002851 2.91328390176042 2.23552844690755 2.10037054511756 2.96142109406645 2.98900461569854 2.43933269383026 2.60422605308447 2.42651126136457 1.99563519459755 2.57518784492766 2.4983105537896 1.30102999566398 1.30102999566398 2.60745502321467 2.18752072083646 2.17897694729317 1.30102999566398 2.11394335230684 2.18184358794477 1.90308998699194 2.26481782300954 1.78532983501077 1.30102999566398 1.30102999566398 1.30102999566398 1.75587485567249 1.30102999566398 1.47712125471966 1.30102999566398 1.30102999566398 2.86033800657099 1.41497334797082 1.30102999566398 1.67209785793572 2.28555730900777 1.30102999566398 1.96378782734556 1.30102999566398 1.30102999566398 2.44870631990508 1.80617997398389 1.30102999566398 2.13987908640124 2.25527250510331 1.30102999566398 2.38201704257487 2.13987908640124 1.60205999132796 2.08278537031645 1.30102999566398 1.30102999566398 1.99122607569249 2.13353890837022 1.64345267648619 2.12710479836481 2.51851393987789 1.38021124171161 2.14921911265538 1.30102999566398 1.89762709129044 2.09691001300806 1.7481880270062 2.28555730900777 2.07554696139253 2.19312459835446 1.81954393554187 1.5910646070265 2.29225607135648 1.47712125471966 2.28330122870355 1.56820172406699 1.91907809237607 1.30102999566398 1.49136169383427 1.30102999566398 2.03742649794062 1.90848501887865 2.36361197989214 2.9566485792052 2.8234742291703 2.07918124604762 3.10414555055401 2.21748394421391 2.78175537465247 2.67851837904011 1.75587485567249 3.46194849520376 1.30102999566398 2.58433122436753 2.18752072083646 2.38738982633873 2.74350976472843 2.70757017609794 1.61278385671974 2.45484486000851 2.32221929473392 3.37602918172818 1.76342799356294 1.30102999566398 2.65127801399814 2.42975228000241 2.78103693862113 2.71432975974523 2.51188336097887 1.5910646070265 2.35793484700045 2.62736585659273 2.8819549713396 1.85733249643127 1.64345267648619 1.99122607569249 1.56820172406699 3.20817252666712 1.75587485567249 2.26245108973043 1.34242268082221 2.00860017176192 2.07554696139253 2.59328606702046 2.81954393554187 2.65513843481138 2.52244423350632 1.88081359228079 1.81291335664286 1.30102999566398 2.20411998265592 2.87448181769947 3.38881141347352 2.59769518592551 1.54406804435028 2.25527250510331 3.42926766643317 2.39794000867204 3.35102285258412 1.7481880270062 3.44855173920158 1.7481880270062 2.84757265914211 3.17897694729317 2.78247262416629 3.07954300740291 3.38827886345964 2.32221929473392 2.02118929906994 2.12057393120585 2.99651167215418 2.05690485133647 3.01325866528352 2.67851837904011 1.90848501887865 2.44247976906445 2.61909333062674 2.44247976906445 2.87273882747267 2.54654266347813 1.55630250076729 1.30102999566398 2.53019969820308 1.34242268082221 2.9532763366673 1.76342799356294 1.30102999566398 2.16435285578444 2.55388302664387 2.33645973384853 2.21218760440396 2.7664128471124 2.63648789635337 2.38738982633873 2.31597034545692 2.40140054078154 2.41497334797082 2.73158876518674 2.03342375548695 2.58994960132571 2.53655844257153 2.47856649559384 2.13987908640124 2.2718416065365 2.96094619573383 2.83250891270624 1.93449845124357 2.35602585719312 2.47712125471966 2.70926996097583 2.4983105537896 2.88081359228079 3.24870873560092 3.11427729656159 2.70757017609794 2.37657695705651 1.30102999566398 1.30102999566398 2.60530504614111 2.17026171539496 3.03901732199741 3.12188798510368 2.53781909507327 2.92479599579791 1.53147891704226 2.00860017176192 2.89431606268444 1.30102999566398 2.58092497567562 2.56110138364906 2.39619934709574 1.78532983501077 2.51851393987789 1.57978359661681 1.30102999566398 1.57978359661681 2.59328606702046 1.32221929473392 3.01029995663981 2.48713837547719 2.68484536164441 1.92427928606188 2.39269695325967 2.32428245529769 2.26007138798507 2.69460519893357 1.30102999566398 3.0927206446841 3.04414762087872 2.04139268515822 2.01703333929878 2.52244423350632 3.28080592839367 2.73878055848437 2.00432137378264 2.16435285578444 2.61804809671209 2.29225607135648 2.52374646681156 1.8750612633917 2.00860017176192 2.49415459401844 2.25285303097989 1.65321251377534 2.50379068305718 2.33445375115093 3.50419891853944 2.74507479158206 2.29446622616159 2.77232170672292 2.04921802267018 2.86628733908419 2.72591163229505 1.53147891704226 2.38916608436453 2.12057393120585 2.63346845557959 2.56110138364906 2.96848294855393 2.52244423350632 2.9106244048892 2.73078227566639 2.60422605308447 2.87157293554588 2.73559889969818 2.43616264704076 2.28330122870355 1.85125834871908 2.86272752831797 3.26599637049508 2.6222140229663 1.30102999566398 1.30102999566398 2.41664050733828 1.30102999566398 2.77158748088126 2.00860017176192 2.42651126136457 1.83884909073726 3.15350998930084 2.59217675739587 2.2148438480477 1.64345267648619 2.02938377768521 1.66275783168157 1.43136376415899 1.85125834871908 1.88081359228079 1.30102999566398 1.30102999566398 1.41497334797082 2.03742649794062 1.81291335664286 1.30102999566398 1.69897000433602 2.05307844348342 1.30102999566398 1.96848294855394 2.07188200730613 2.48855071650044 2.41830129131975 2.74115159885178 1.30102999566398 2.02530586526477 1.69897000433602 1.30102999566398 2.44090908206522 2.40312052117582 2.22271647114758 1.44715803134222 3.10754912974469 2.26717172840301 1.67209785793572 2.02530586526477 2.03742649794062 1.99563519459755 1.32221929473392 1.30102999566398 1.47712125471966 2.08278537031645 1.49136169383427 1.44715803134222 2.00432137378264 2.36921585741014 1.30102999566398 2.70926996097583 2.59659709562646 2.02118929906994 1.30102999566398 2.14921911265538 2.46834733041216 1.30102999566398 1.65321251377534 1.82607480270083 1.32221929473392 2.26007138798507 2.4456042032736 1.92941892571429 1.30102999566398 2.66745295288995 1.34242268082221 1.30102999566398 1.94939000664491 1.53147891704226 1.30102999566398 2.09691001300806 2.38381536598043 1.74036268949424 1.51851393987789 1.39794000867204 1.83884909073726 1.97772360528885 2.17609125905568 1.30102999566398 2.17897694729317 2.62838893005031 2.43136376415899 1.51851393987789 1.80617997398389 1.30102999566398 1.30102999566398 2.58658730467175 1.49136169383427 1.30102999566398 1.8750612633917 1.30102999566398 1.30102999566398 1.65321251377534 1.74036268949424 2.32633586092875 2.46089784275655 2.28780172993023 2.8819549713396 2.95616843047536 3.3151303171836 2.32221929473392 2.80140371001735 1.88649072517248 3.08062648692181 2.68394713075151 2.87621784059164 2.25042000230889 1.30102999566398 2.45939248775923 2.28555730900777 2.2380461031288 2.31386722036915 3.19173039336286 2.84073323461181 3.3392526340327 2.59328606702046 2.23299611039215 2.76789761601809 3.12483014941386 2.96331551138611 1.72427586960079 2.58883172559421 2.12710479836481 2.87215627274829 2.94792361983173 1.60205999132796 2.13353890837022 2.89376176205794 1.70757017609794 2.26717172840301 2.4345689040342 2.27415784926368 2.21748394421391 2.77597433112937 2.23552844690755 2.39619934709574 1.30102999566398 1.57978359661681 2.48572142648158 2.16731733474818 2.98632377705077 2.22010808804005 2.49136169383427 2.48429983934679 2.43933269383026 2.62838893005031 3.60314437262018 1.78532983501077 2.22530928172586 3.45530177165708 2.01283722470517 2.45484486000851 2.41497334797082 1.30102999566398 2.62117628177504 1.30102999566398 2.9329808219232 2.85973856619715 1.56820172406699 2.18184358794477 1.53147891704226 2.13672056715641 2.81224469680037 1.81954393554187 2.05690485133647 2.67942789661212 2.58658730467175 1.30102999566398 1.30102999566398 2.36361197989214 2.56348108539441 1.46239799789896 2.73319726510657 2.63948648926859 3.44247976906445 2.91115760873998 2.32633586092875 2.78532983501077 2.00432137378264 1.72427586960079 1.30102999566398 1.6232492903979 2.48713837547719 2.40140054078154 2.69372694892365 2.02118929906994 3.2559957267224 2.12057393120585 2.05307844348342 2.44715803134222 1.30102999566398 2.40312052117582 2.66931688056611 2.89542254603941 2.39269695325967 2.29225607135648 1.86923171973098 2.68394713075151 2.4814426285023 3.07481644064517 2.16136800223497 2.7427251313047 1.70757017609794 2.48287358360875 2.10380372095596 1.30102999566398 1.46239799789896 1.30102999566398 2.14301480025409 1.61278385671974 2.12385164096709 1.30102999566398 2.09342168516224 2.11727129565576 1.30102999566398 1.97772360528885 2.69810054562339 1.98677173426624 1.30102999566398 2.08635983067475 1.88081359228079 1.63346845557959 2.12057393120585 1.76342799356294 1.53147891704226 2.00432137378264 1.30102999566398 2.16731733474818 1.30102999566398 1.30102999566398 2.07188200730613 1.30102999566398 2.35024801833416 1.30102999566398 1.5910646070265 2.4456042032736 1.79934054945358 2.40823996531185 1.77085201164214 1.97772360528885 1.7160033436348 1.30102999566398 2.28555730900777 2.71264970162721 2.49276038902684 2.09691001300806 1.30102999566398 2.32014628611105 2.06069784035361 1.73239375982297 2.2148438480477 2.06818586174616 2.11727129565576 2.06069784035361 1.30102999566398 1.41497334797082 1.69897000433602 1.80617997398389 2.25767857486918 2.07188200730613 2.48713837547719 1.99563519459755 2.83058866868514 3.2496874278053 2.78103693862113 2.32428245529769 1.85125834871908 1.47712125471966 2.26245108973043 2.47567118832443 1.36172783601759 2.70926996097583 2.16435285578444 1.30102999566398 2.40823996531185 2.65417654187796 2.02938377768521 2.56229286445647 1.72427586960079 2.32837960343874 1.54406804435028 1.99563519459755 2.04532297878666 1.63346845557959 2.03342375548695 1.67209785793572 2.07554696139253 1.7160033436348 1.30102999566398 1.30102999566398 2.39967372148104 1.57978359661681 1.81954393554187 1.77085201164214 1.49136169383427 1.30102999566398 1.30102999566398 1.64345267648619 3.57147590368194 2.14612803567824 2.84447717574568 2.56937390961505 2.63648789635337 1.30102999566398 1.81291335664286 2.15533603746506 1.99122607569249 1.51851393987789 2.2718416065365 1.7160033436348 1.7160033436348 2.2405492482826 1.30102999566398 2.36361197989214 1.30102999566398 1.30102999566398 1.41497334797082 1.30102999566398 1.60205999132796 1.98227123303957 1.81291335664286 2.09691001300806 2.44090908206522 2.43616264704076 1.30102999566398 1.30102999566398 2.50105926221775 1.57978359661681 2.12385164096709 2.26481782300954 2.47567118832443 2.31175386105575 1.36172783601759 2.47856649559384 1.92427928606188 1.30102999566398 1.51851393987789 1.30102999566398 1.30102999566398 1.30102999566398 1.86332286012046 2.27415784926368 1.95424250943932 2.47129171105894 2.15836249209525 2.13987908640124 1.69897000433602 1.73239375982297 2.20139712432045 2.4345689040342 2.00432137378264 2.52891670027765 1.30102999566398 1.89209460269048 1.90308998699194 2.31597034545692 2.24303804868629 1.30102999566398 1.68124123737559 1.63346845557959 2.43775056282039 1.30102999566398 2.20951501454263 2.82865989653532 2.66275783168157 2.16731733474818 2.60530504614111 3.2817149700273 2.20411998265592 2.2380461031288 2.68484536164441 1.93951925261862 2.85308952985187 1.83884909073726 1.30102999566398 1.93951925261862 1.68124123737559 2.31175386105575 2.93951925261862 1.7160033436348 2.35602585719312 2.09342168516224 2.46389298898591 2.18184358794477 2.80140371001735 3.27829620809127 2.38381536598043 2.78532983501077 2.45484486000851 1.98677173426624 3.2718416065365 2.07918124604762 3.16996817399689 2.3096301674259 1.30102999566398 2.75281643118827 2.45178643552429 2.10380372095596 2.24797326636181 1.30102999566398 2.39794000867204 2.79518458968242 3.13481437032046 2.84198480459011 2.70070371714502 2.28780172993023 3.22479195649268 2.11727129565576 2.27646180417324 1.63346845557959 3.21669359916975 3.6232492903979 3.63326641115542 3.10653085382238 1.75587485567249 2.49415459401844 1.72427586960079 2.42651126136457 2.41329976408125 2.58658730467175 2.56702636615906 2.44404479591808 2.48572142648158 2.45331834004704 2.64443858946784 2.55388302664387 3.75587485567249 3.58838376837873 1.83250891270624 3.55702572238638 2.11394335230684 1.65321251377534 2.09691001300806 2.36361197989214 1.30102999566398 2.03742649794062 1.94448267215017 2.03742649794062 2.73957234445009 1.98227123303957 1.61278385671974 2.35983548233989 1.50514997831991 2.43136376415899 3.22271647114758 1.65321251377534 2.63346845557959 2.83758843823551 2.12057393120585 2.24303804868629 2.96425963019685 2.98227123303957 2.4345689040342 1.99563519459755 1.96848294855394 1.30102999566398 2.07918124604762 2.09342168516224 2.65513843481138 2.75891189239797 2.63648789635337 2.60852603357719 2.3747483460101 3.24452451157008 2.12057393120585 2.32428245529769 3.71708772492702 3.51851393987789 2.13353890837022 3.11892575282578 2.53019969820308 1.74036268949424 1.95424250943932 1.30102999566398 1.82607480270083 2.11394335230684 1.81291335664286 2.6222140229663 2.29666519026153 2.64738297011462 2.26245108973043 3.85871761486029 1.38021124171161 1.47712125471966 2.76417613239033 1.30102999566398 1.56820172406699 2.5327543789925 3.37785241900675 2.55388302664387 1.30102999566398 2.59879050676312 1.97772360528885 1.30102999566398 3.68726134624351 1.70757017609794 2.33445375115093 2.10720996964787 1.30102999566398 1.30102999566398 1.46239799789896 1.30102999566398 2.25042000230889 2.71180722904119 1.77815125038364 1.83250891270624 1.30102999566398 1.30102999566398 2.34635297445064 2.06069784035361 2.54654266347813 1.7481880270062 2.27415784926368 2.45636603312904 2.36921585741014 3.40756084948636 2.49415459401844 2.60422605308447 1.95424250943932 1.34242268082221 3.31196566036837 2.19312459835446 3.08026562733984 3.17580163284828 2.71850168886727 1.54406804435028 1.80617997398389 2.19033169817029 1.78532983501077 2.98362628712453 1.30102999566398 2.31175386105575 1.30102999566398 2.22788670461367 2.21218760440396 2.03342375548695 2.04921802267018 2.50379068305718 1.68124123737559 2.07554696139253 2.15228834438306 2.34635297445064 1.30102999566398 1.30102999566398 3.77648325583368 2.54530711646582 2.71180722904119 2.15228834438306 3.37106786227174 3.27415784926368 2.39794000867204 2 1.30102999566398 1.90848501887865 1.92427928606188 1.63346845557959 1.84509804001426 1.86332286012046 1.81291335664286 1.56820172406699 2.11727129565576 2.47567118832443 1.43136376415899 1.30102999566398 1.30102999566398 1.30102999566398 1.30102999566398 2.67577834167408 1.7481880270062 2.30535136944662 1.6232492903979 1.99563519459755 1.30102999566398 2.13672056715641 1.95424250943932 2.16136800223497 2.19033169817029 2.63346845557959 2.04139268515822 1.32221929473392 1.30102999566398 1.34242268082221 2.01283722470517 1.46239799789896 1.88081359228079 1.94939000664491 2.22271647114758 2.29225607135648 2.18184358794477 1.44715803134222 2.22788670461367 1.30102999566398 2 1.30102999566398 2.49415459401844 1.30102999566398 2.49136169383427 1.30102999566398 1.86923171973098 1.54406804435028 1.67209785793572 2.51188336097887 2.21218760440396 1.91907809237607 1.55630250076729 1.50514997831991 1.54406804435028 1.91907809237607 2.45331834004704 1.30102999566398 1.30102999566398 1.30102999566398 1.30102999566398 2.25285303097989 1.90848501887865 1.43136376415899 2.2148438480477 1.7481880270062 1.30102999566398 1.95904139232109 1.30102999566398 1.84509804001426 1.8750612633917 1.30102999566398 2.33645973384853 1.93449845124357 2.37839790094814 1.30102999566398 1.69897000433602 1.92941892571429 1.65321251377534 2.29885307640971 2.69722934275972 1.74036268949424 2.42813479402879 2.2718416065365 2.41830129131975 2.14612803567824 2.04921802267018 1.50514997831991 3.46314613672635 1.64345267648619 2.8208579894397 2.3384564936046 2.28330122870355 2.04532297878666 2.57518784492766 2.68841982200271 2.2405492482826 2.39093510710338 1.92427928606188 2.54530711646582 2.40483371661994 2.34830486304816 2.48429983934679 2.57749179983723 1.77085201164214 2.04532297878666 2.52762990087134 2.78031731214015 2.24797326636181 2.13033376849501 2.13987908640124 2.58092497567562 2.68124123737559 2.09342168516224 1.5910646070265 2.65127801399814 2.29446622616159 2.99694924849538 2.00860017176192 1.30102999566398 3.14550717140966 1.88649072517248 2.27415784926368 1.86332286012046 2.17026171539496 1.30102999566398 1.93449845124357 3.21906033244886 2.00432137378264 2.52762990087134 2.73399928653839 2.5854607295085 2.83758843823551 3.05307844348342 2.04532297878666 2.60097289568675 2.57170883180869 2.65030752313194 1.30102999566398 3.14457420760962 2.44404479591808 2.29003461136252 2.04139268515822 2.42813479402879 2.34439227368511 2.2148438480477 2.29225607135648 3.5434471800817 1.85125834871908 2.17609125905568 2.41329976408125 2.56702636615906 2.50514997831991 2.62838893005031 2.84198480459011 3.22271647114758 1.41497334797082 1.66275783168157 2.38916608436453 3.00389116623691 2.56110138364906 2.92427928606188 2.43136376415899 2.02530586526477 1.30102999566398 1.39794000867204 2.8561244442423 2.67394199863409 1.9731278535997 1.94448267215017 2.35602585719312 1.96378782734556 1.30102999566398 2.17897694729317 1.80617997398389 2.03342375548695 1.85733249643127 1.30102999566398 2.49415459401844 1.34242268082221 1.69897000433602 2.4814426285023 3.06069784035361 2.34830486304816 1.8750612633917 2.45331834004704 1.30102999566398 2.52891670027765 1.51851393987789 2.17026171539496 1.95424250943932 1.67209785793572 2.64836001098093 1.85125834871908 2.23044892137827 2.77959649125782 1.30102999566398 2.86391737695786 1.53147891704226 2.4456042032736 1.73239375982297 1.80617997398389 1.7160033436348 2.48572142648158 1.46239799789896 2.63346845557959 1.93449845124357 2.35024801833416 2.44715803134222 1.30102999566398 3.15350998930084 2.92890769024395 1.30102999566398 1.75587485567249 1.30102999566398 2.05307844348342 2.91855453055027 3.36229393796423 1.39794000867204 2.6222140229663 3.12710479836481 2.38560627359831 2.55144999797287 2.64640372622307 2.14921911265538 1.30102999566398 1.30102999566398 2.66370092538965 1.30102999566398 1.56820172406699 1.30102999566398 2.52891670027765 2.05690485133647 1.5910646070265 2.35983548233989 2.17897694729317 1.65321251377534 2.45939248775923 1.99122607569249 2.04921802267018 1.68124123737559 1.30102999566398 1.36172783601759 2.41161970596323 1.92941892571429 1.30102999566398 2.03742649794062 2.19865708695442 2.30319605742049 2.23552844690755 2.0899051114394 2.21218760440396 2.14301480025409 2.71767050300226 1.30102999566398 1.69019608002851 1.30102999566398 2.42160392686983 1.30102999566398 2.45939248775923 1.51851393987789 1.9731278535997 2.16731733474818 2.07554696139253 2.73639650227664 1.32221929473392 1.96378782734556 2.41497334797082 3.37419825792908 2.79588001734407 1.30102999566398 2.56348108539441 1.30102999566398 2.00432137378264 1.76342799356294 1.30102999566398 1.30102999566398 1.95424250943932 2.58771096501891 1.30102999566398 3.34340859380386 1.46239799789896 2.72835378202123 1.94939000664491 2.41497334797082 2.46089784275655 2.30102999566398 2.40993312333129 1.63346845557959 1.30102999566398 1.30102999566398 1.30102999566398 2.04139268515822 1.30102999566398 2.11394335230684 1.44715803134222 2.28330122870355 3.00902574208691 2.98000337158375 1.53147891704226 2.70842090013471 1.49136169383427 1.30102999566398 2.26717172840301 1.7481880270062 1.30102999566398 2.27646180417324 2.40993312333129 1.30102999566398 1.30102999566398 1.30102999566398 1.30102999566398 1.50514997831991 1.65321251377534 1.44715803134222 2.03342375548695 1.30102999566398 1.30102999566398 2.20139712432045 2.02530586526477 1.30102999566398 1.30102999566398 1.60205999132796 1.30102999566398 2.63447727016073 2.13987908640124 1.30102999566398 1.93449845124357 2.30749603791321 2.25042000230889 2.03742649794062 1.30102999566398 3.15014216184856 2.82216807936802 1.78532983501077 1.30102999566398 1.30102999566398 2.98632377705077 2.25767857486918 1.34242268082221 1.85733249643127 2.09342168516224 1.36172783601759 1.30102999566398 1.30102999566398 1.30102999566398 1.30102999566398 1.30102999566398 2.34635297445064 1.61278385671974 2.23044892137827 1.93449845124357 2.51188336097887 1.30102999566398 1.30102999566398 2.29885307640971 2.43296929087441 1.30102999566398 1.30102999566398 1.91907809237607 2.69284691927723 2.76267856372744 2.43616264704076 2.26007138798507 1.81954393554187 2.59879050676312 2.78390357927273 1.83884909073726 2.79239168949825 2.14612803567824 3.08242630086077 2.12710479836481 2.77232170672292 3.3336487565147 2.43616264704076 2.34635297445064 3.01241537476243 2.45331834004704 2.4983105537896 1.30102999566398 1.30102999566398 2.19865708695442 2.90471554527868 1.47712125471966 1.98227123303957 3.39741854235135 3.31889771462749 3.02160271602824 2.3541084391474 1.30102999566398 2.78175537465247 2.78318869107526 1.95904139232109 2.35602585719312 2.89320675305985 2.35983548233989 2.8555191556678 1.49136169383427 3.90628115577215 2.00432137378264 1.5910646070265 1.93449845124357 2.67486114073781 2.51851393987789 2.73319726510657 3.00817418400643 2.04532297878666 2.32221929473392 1.92427928606188 2.6730209071289 2.00860017176192 1.84509804001426 1.30102999566398 2.85973856619715 2.72835378202123 1.90308998699194 2.85186960072977 2.74585519517373 2.61909333062674 2.31175386105575 2.45024910831936 1.30102999566398 2.83122969386706 1.30102999566398 1.68124123737559 1.83250891270624 2.92531209149965 1.94939000664491 1.30102999566398 1.5910646070265 2.73078227566639 2.19865708695442 2.38021124171161 2.25042000230889 2.38381536598043 1.9731278535997 1.85125834871908 2.14612803567824 2.8481891169914 2.12385164096709 1.30102999566398 2.91592721169712 2.25767857486918 2.10720996964787 1.88649072517248 1.30102999566398 3.34674405460485 2.34439227368511 2.37657695705651 2.26245108973043 2.68484536164441 2.37657695705651 2.49276038902684 2.67209785793572 1.38021124171161 2.36921585741014 1.76342799356294 2.78103693862113 2.33645973384853 1.69897000433602 2.39093510710338 2.32221929473392 1.65321251377534 1.30102999566398 2.55990662503611 2.91698004732038 2.45636603312904 1.69897000433602 1.95424250943932 1.88081359228079 2.31806333496276 2.26481782300954 1.73239375982297 2.29666519026153 1.47712125471966 1.30102999566398 1.30102999566398 2.97451169273733 1.94448267215017 1.30102999566398 1.73239375982297 2.45331834004704 2.41830129131975 1.85125834871908 1.30102999566398 1.89762709129044 2.36361197989214 2.0899051114394 2.13353890837022 1.30102999566398 3.05076631123304 2.64640372622307 2.27415784926368 2.64933485871214 1.86332286012046 1.70757017609794 1.30102999566398 2.43616264704076 2.16731733474818 1.30102999566398 3.16967443405881 2.57170883180869 2.3096301674259 1.30102999566398 2.45484486000851 2.60097289568675 2.07188200730613 3.06744284277638 2.83821922190763 2.11727129565576 2.62736585659273 1.30102999566398 2.2405492482826 1.69897000433602 2.06818586174616 2.20951501454263 1.30102999566398 1.5910646070265 2.56937390961505 2.4983105537896 2.64836001098093 2.20682587603185 2.66651798055488 1.39794000867204 2.10380372095596 1.30102999566398 2.73719264270474 2.87448181769947 2.29003461136252 2.29885307640971 2.22788670461367 2.54900326202579 2.45331834004704 1.30102999566398 1.30102999566398 1.46239799789896 2.71096311899528 3.16196661636407 2.33041377334919 2.39619934709574 2.72835378202123 2.00432137378264 3.33183204443625 2.76042248342321 2.13353890837022 2.17318626841227 2.19033169817029 2.02938377768521 2.02530586526477 2.72591163229505 1.72427586960079 1.89209460269048 2.30749603791321 1.39794000867204 1.30102999566398 2.18184358794477 1.69897000433602 1.67209785793572 1.30102999566398 1.30102999566398 2.40312052117582 2.23552844690755 1.30102999566398 2.59549622182557 1.60205999132796 1.30102999566398 2.40483371661994 1.30102999566398 2.06818586174616 2.58771096501891 2.00432137378264 1.30102999566398 1.96848294855394 1.63346845557959 1.30102999566398 2.05307844348342 1.30102999566398 1.93449845124357 1.73239375982297 1.83250891270624 2.4814426285023 2.50514997831991 1.53147891704226 1.30102999566398 2.58319877396862 2.13353890837022 1.78532983501077 1.85733249643127 1.72427586960079 1.32221929473392 1.77815125038364 1.30102999566398 1.61278385671974 2.47421626407626 1.67209785793572 1.90848501887865 2.22010808804005 1.30102999566398 1.30102999566398 1.30102999566398 1.94448267215017 1.30102999566398 1.74036268949424 1.68124123737559 2.71264970162721 1.30102999566398 1.68124123737559 1.30102999566398 1.7160033436348 2.17026171539496 1.30102999566398 1.50514997831991 1.30102999566398 2.10380372095596 2.03742649794062 1.56820172406699 2.03342375548695 1.68124123737559 2.96754797621886 1.30102999566398 1.6232492903979 1.30102999566398 1.85125834871908 2.0899051114394 2.2380461031288 1.66275783168157 1.30102999566398 2.14301480025409 1.30102999566398 1.30102999566398 1.63346845557959 3.12904505988796 3.00603795499732 1.96848294855394 1.93951925261862 1.99563519459755 2.58771096501891 3.11260500153457 3.14082218010931 2.39794000867204 3.24229290498293 3.04020662757471 2.65896484266443 2.26717172840301 2.95760728706009 2.80413943233535 2.9532763366673 2.05690485133647 2.14612803567824 2.49415459401844 2.6954816764902 2.41329976408125 1.77815125038364 3.13513265137677 2.69372694892365 2.46834733041216 4.06654953876193 2.63548374681491 2.09342168516224 1.74036268949424 2.45788189673399 3.04218159451577 1.44715803134222 2.38021124171161 2.16435285578444 2.64345267648619 2.47856649559384 2.09691001300806 2.35024801833416 2.39269695325967 2.90902085421116 2.44870631990508 2.79657433321043 2.00432137378264 2.78816837114117 2.49554433754645 2.57978359661681 2.45939248775923 2.09691001300806 2.77597433112937 2.84198480459011 2.5910646070265 1.30102999566398 2.43775056282039 2.71767050300226 2.26245108973043 1.41497334797082 1.30102999566398 2.43933269383026 2.15533603746506 2.11727129565576 2.33445375115093 2.28330122870355 3.07845681805329 2.72754125702856 2.05307844348342 1.95424250943932 2.03342375548695 2.4345689040342 1.30102999566398 1.82607480270083 2.78318869107526 2.3747483460101 1.96848294855394 1.5910646070265 2.77451696572855 1.94939000664491 2.87273882747267 1.30102999566398 2.10037054511756 2.39794000867204 3.18836592606315 3.52775875252097 3.50623435961213 3.25671774597749 2.10037054511756 2.42488163663107 2.88761730033574 2.40993312333129 1.41497334797082 2.26717172840301 3.17695898058691 1.8750612633917 2.81822589361396 3.08457627793433 2.59217675739587 2.37291200297011 1.47712125471966 2.16136800223497 3.23248786635299 1.30102999566398 2.17609125905568 1.30102999566398 2.35602585719312 3.91259399775211 4.09124476590796 2.46239799789896 2.87273882747267 2.68930885912362 2.16136800223497 1.82607480270083 1.79934054945358 2.95230800966212 2.58206336291171 3.39480177716271 2.00860017176192 2.34439227368511 2.64738297011462 2.33445375115093 2.20139712432045 1.6232492903979 1.70757017609794 1.30102999566398 2.73957234445009 2.65513843481138 2.17026171539496 1.30102999566398 2.90579588036787 1.85125834871908 1.30102999566398 2.20411998265592 2.22788670461367 2.50105926221775 2.48000694295715 2.74036268949424 1.72427586960079 2.73719264270474 2.17318626841227 2.57403126772772 1.72427586960079 1.51851393987789 1.61278385671974 1.57978359661681 2.2405492482826 1.30102999566398 2.04139268515822 1.30102999566398 1.30102999566398 2.48572142648158 1.30102999566398 2.21748394421391 2.74663419893758 2.02530586526477 2.92685670894969 1.38021124171161 2.24797326636181 2.58092497567562 2.63848925695464 2.90741136077459 2.30319605742049 1.30102999566398 1.60205999132796 2.76566855475901 2.17318626841227 2.04532297878666 2.10380372095596 2.02938377768521 1.57978359661681 1.30102999566398 2.88479536394898 2.35024801833416 1.93951925261862 1.30102999566398 2.07188200730613 2.09342168516224 2.8109042806687 1.79934054945358 2.07554696139253 1.30102999566398 1.74036268949424 1.30102999566398 2.23044892137827 2.16731733474818 2.97726621242729 2.52504480703684 1.77085201164214 2.15228834438306 2.34242268082221 2.30102999566398 1.30102999566398 1.69019608002851 1.90308998699194 2.14921911265538 2.3541084391474 2.40654018043395 1.49136169383427 1.30102999566398 1.69897000433602 1.93951925261862 2.20951501454263 2 1.80617997398389 2.6232492903979 1.78532983501077 1.81954393554187 1.30102999566398 1.30102999566398 2.19033169817029 2.42160392686983 2.09691001300806 1.94448267215017 2.06818586174616 2.5327543789925 1.61278385671974 2.23299611039215 1.83250891270624 2.38201704257487 1.80617997398389 2.10037054511756 2.05307844348342 2.17897694729317 2.54530711646582 1.30102999566398 1.55630250076729 1.9731278535997 2.35602585719312 1.30102999566398 2.13353890837022 1.72427586960079 1.30102999566398 2.37291200297011 1.30102999566398 2.01703333929878 1.30102999566398 2.06069784035361 2.13353890837022 1.85733249643127 2.56348108539441 1.30102999566398 2.48429983934679 2.27875360095283 1.38021124171161 2.72509452108147 1.30102999566398 2.36172783601759 1.91381385238372 2.34439227368511 2.12057393120585 2.7664128471124 2.12385164096709 1.30102999566398 1.30102999566398 1.36172783601759 2.47567118832443 1.30102999566398 2.01703333929878 2.63948648926859 1.8750612633917 2.26951294421792 2.44090908206522 2.30319605742049 2.16435285578444 2.36921585741014 2.42813479402879 2.16731733474818 1.30102999566398 2.32014628611105 2.15228834438306 2.26245108973043 2.38021124171161 2.21218760440396 2.33041377334919 2.89320675305985 2.54032947479087 2.02530586526477 3.10653085382238 2.84073323461181 3.37767043933432 3.16583762469013 2.80888586735981 1.92941892571429 2.08635983067475 3.33284226699435 2.39093510710338 1.99563519459755 2.58771096501891 2.25285303097989 2.63447727016073 3.68815275559157 2.96614173273903 2.2718416065365 3.26434550705009 2.92992956008459 1.53147891704226 2.47421626407626 2.60205999132796 2.69810054562339 2.36172783601759 3.0565237240791 1.86923171973098 2.09342168516224 1.49136169383427 2.57403126772772 2.90363251608424 1.30102999566398 2.63447727016073 2.82542611776782 3.60799085854717 1.46239799789896 2.52633927738984 2.52244423350632 2.14612803567824 2.1846914308176 3.83758843823551 2.55266821611219 2.26951294421792 1.55630250076729 1.30102999566398 2.3654879848909 1.30102999566398 3.43504764133996 3.17551181336345 2.45178643552429 1.30102999566398 2.19589965240923 3.45893986189033 2.51851393987789 3.51321760006794 2.57749179983723 2.07188200730613 2.86391737695786 2.96473092105363 2.20411998265592 2.53019969820308 2.77742682238931 2.39967372148104 2.35218251811136 3.75625564875423 2.16435285578444 1.66275783168157 1.30102999566398 2.86569605991607 3.35755371974308 3.35506820634885 3.08493357493672 2.69372694892365 2.22530928172586 1.50514997831991 2.97497199429807 3.30642502755069 2.88592633980143 2.75663610824585 2.93550726582471 2.80753502806885 2.06445798922692 2.56937390961505 2.15228834438306 2.45178643552429 3.73343802709106 1.72427586960079 2.98587535730839 1.96848294855394 3.17753649992986 2.05307844348342 3.47668674294564 1.30102999566398 1.30102999566398 2.01703333929878 3.02734960777476 2.63144376901317 2.5854607295085 2.25527250510331 2.19033169817029 2.06069784035361 2.13033376849501 2.12385164096709 2.43933269383026 2.50650503240487 2.8750612633917 1.30102999566398 3.37894269861344 2.39093510710338 2.44404479591808 1.30102999566398 3.2674064187529 2.15836249209525 1.77815125038364 2.07918124604762 2.90741136077459 2.67024585307412 3.07040732174012 3.04178731897175 1.30102999566398 2.65609820201283 1.43136376415899 3.0884904701824 2.10037054511756 1.69897000433602 2.46239799789896 2.34830486304816 2.46389298898591 2.54777470538782 2.66558099101795 2.22271647114758 2.38916608436453 2.78247262416629 1.30102999566398 1.89209460269048 2.08635983067475 2.60205999132796 3.07188200730613 1.68124123737559 1.7160033436348 2.47129171105894 1.78532983501077 1.51851393987789 3.1580607939366 1.94939000664491 3.25358028956218 2.22530928172586 2.71432975974523 2.02118929906994 2.13987908640124 2.78247262416629 2.53655844257153 2.85369821177617 2.24797326636181 2.15533603746506 2.35024801833416 2.82801506422398 2.66275783168157 1.73239375982297 1.30102999566398 2.59217675739587 2.35793484700045 1.30102999566398 2.56110138364906 1.6232492903979 1.30102999566398 2.31597034545692 1.81291335664286 1.61278385671974 2.54900326202579 1.82607480270083 1.61278385671974 2.70842090013471 3.08242630086077 3.41780372263988 2.47421626407626 1.95424250943932 2.14921911265538 2.20139712432045 2.38201704257487 1.30102999566398 2.13353890837022 1.30102999566398 1.38021124171161 2.39967372148104 1.55630250076729 2.56937390961505 2.86093662070009 1.30102999566398 2.04139268515822 1.30102999566398 1.76342799356294 1.88649072517248 2.39093510710338 2.04139268515822 1.86332286012046 1.30102999566398 3.05918461763137 1.30102999566398 2.04532297878666 1.44715803134222 1.88649072517248 1.84509804001426 2.20139712432045 2.62117628177504 2.25527250510331 1.30102999566398 1.30102999566398 2.37106786227174 1.99563519459755 2.36735592102602 2.03342375548695 2.5705429398819 2.23299611039215 2.56584781867352 2.09342168516224 2.4814426285023 1.30102999566398 2.56229286445647 1.30102999566398 2.11058971029925 2.14921911265538 2.52633927738984 1.30102999566398 2.12057393120585 2.32633586092875 2.60852603357719 2.53147891704225 1.92427928606188 1.30102999566398 2.34635297445064 2.3384564936046 2.07918124604762 1.5910646070265 2.39093510710338 1.30102999566398 2.76117581315573 2.26717172840301 1.30102999566398 2.55144999797287 1.56820172406699 2.06069784035361 1.43136376415899 2.35602585719312 1.91381385238372 2.06818586174616 1.30102999566398 1.30102999566398 1.55630250076729 2.02530586526477 2.17609125905568 2.05307844348342 1.98227123303957 1.60205999132796 2.34242268082221 2.46239799789896 2.32428245529769 2.25285303097989 2.52113808370404 2.04532297878666 1.8750612633917 2.22271647114758 2.52504480703684 2.2148438480477 3.44963265047007 2.59439255037543 2.46834733041216 2.38381536598043 2.52633927738984 2.06818586174616 1.81954393554187 3.21298618473667 2.13987908640124 2.13353890837022 2.14612803567824 2.59659709562646 1.92941892571429 2.39445168082622 2.49136169383427 2.47275644931721 1.38021124171161 3.61447536609039 1.84509804001426 1.51851393987789 1.61278385671974 1.30102999566398 2.47856649559384 1.80617997398389 1.30102999566398 2.48000694295715 1.5910646070265 1.30102999566398 3.86236993712288 3.23527587668705 3.14643813528577 2.36172783601759 2.38021124171161 2.51454775266029 2.07554696139253 1.43136376415899 1.30102999566398 1.70757017609794 1.8750612633917 3.33324569896196 2.51054501020661 2.29225607135648 1.32221929473392 2.59549622182557 3.28443073384452 2.46389298898591 2.03342375548695 1.67209785793572 1.30102999566398 2.58319877396862 1.67209785793572 2.57403126772772 1.95424250943932 1.30102999566398 1.54406804435028 2.38381536598043 2.93951925261862 2.02530586526477 2.58771096501891 2.44090908206522 2.89542254603941 2.02118929906994 1.77815125038364 2.95616843047536 1.68124123737559 2.75358305889291 2.8463371121298 1.79934054945358 2.75434833571102 1.91907809237607 2.29225607135648 2.16136800223497 2.46982201597816 1.84509804001426 1.86332286012046 2.87215627274829 2.5705429398819 1.63346845557959 1.75587485567249 1.94448267215017 1.30102999566398 2.54530711646582 2.58883172559421 1.41497334797082 1.68124123737559 2.04139268515822 1.99563519459755 1.30102999566398 2.51719589794997 1.30102999566398 1.32221929473392 2.48000694295715 1.30102999566398 1.86923171973098 2.60205999132796 2.18752072083646 1.90308998699194 2.31386722036915 2.56110138364906 2.16435285578444 2.41497334797082 2.74741180788642 3.05766610390983 1.72427586960079 1.30102999566398 2.14301480025409 1.57978359661681 2.15228834438306 2.57518784492766 2.61804809671209 1.90848501887865 1.30102999566398 2.55144999797287 2.53781909507327 1.30102999566398 2.10720996964787 1.30102999566398 2.8208579894397 2.36172783601759 1.85125834871908 1.89762709129044 1.30102999566398 2.51188336097887 1.90848501887865 2.45178643552429 1.30102999566398 1.64345267648619 2.45024910831936 2.70926996097583 2.65896484266443 2.30102999566398 2.76267856372744 2.12057393120585 1.30102999566398 2.78318869107526 2.26007138798507 1.93951925261862 1.30102999566398 2.88252453795488 2.17897694729317 1.54406804435028 3.04571405894087 2.6730209071289 2.24303804868629 2.50650503240487 1.82607480270083 2 1.30102999566398 2.09691001300806 2.07188200730613 1.30102999566398 1.30102999566398 1.76342799356294 2.03342375548695 1.85733249643127 2.17609125905568 1.99563519459755 2.34635297445064 2.19865708695442 1.7481880270062 2.17026171539496 1.72427586960079 1.76342799356294 1.30102999566398 1.30102999566398 1.75587485567249 1.83884909073726 2.06069784035361 1.30102999566398 1.86332286012046 3.14144977340047 1.63346845557959 2.3541084391474 3.05576046468773 1.69897000433602 1.95904139232109 2.31597034545692 1.38021124171161 1.30102999566398 1.30102999566398 2.12057393120585 3.25285303097989 1.61278385671974 2.25285303097989 1.5910646070265 1.73239375982297 2.18184358794477 1.53147891704226 2.11394335230684 1.74036268949424 2.16731733474818 2.41329976408125 1.99563519459755 1.74036268949424 4.00346053210951 1.77085201164214 2.61384182187607 3.37821614974988 2.38560627359831 2.52762990087134 2.3384564936046 3.11627558758054 2.15228834438306 1.67209785793572 2.59549622182557 2.09691001300806 1.53147891704226 1.79239168949825 2.94792361983173 2.96425963019685 2.959518376973 3.37511468469222 2.38381536598043 1.91381385238372 1.91907809237607 3.44075170047918 2.55630250076729 2.36735592102602 2.76492298464989 3.02734960777476 2.52633927738984 2.90200289135073 2.25042000230889 2.86153441085904 2.19589965240923 2.01283722470517 2.54282542695918 2.99563519459755 3.37125262912494 2.41161970596323 2.40312052117582 3.46404220543881 2.05307844348342 3.27577190016493 2.67394199863409 3.2143138974244 2.97863694838447 2.49554433754645 1.30102999566398 2.34242268082221 2.65991620006985 3.03502928220237 2.2148438480477 2.13672056715641 1.30102999566398 1.30102999566398 1.86923171973098 3.55108386518578 1.96848294855394 1.47712125471966 2.26245108973043 1.90308998699194 2.38381536598043 1.89762709129044 2.32633586092875 2.10037054511756 1.50514997831991 2.64048143697042 2.34635297445064 2.10380372095596 1.97772360528885 1.95424250943932 1.93449845124357 3.03140846425162 1.82607480270083 1.91907809237607 2.4983105537896 1.30102999566398 1.96848294855394 2.57518784492766 2.24303804868629 1.30102999566398 1.30102999566398 1.85125834871908 1.92941892571429 1.69897000433602 3.01241537476243 2.10720996964787 3.40174508223706 3.0927206446841 2.31175386105575 2.17897694729317 2.2380461031288 1.46239799789896 2.47712125471966 2.29446622616159 1.6232492903979 2.14612803567824 1.49136169383427 1.98227123303957 2.21218760440396 2.79448804665917 1.30102999566398 2.24303804868629 1.75587485567249 1.84509804001426 3.25767857486918 1.65321251377534 2.25285303097989 2.36921585741014 2.35793484700045 2.41995574848976 2.60530504614111 2.3654879848909 1.30102999566398 1.92427928606188 1.7481880270062 1.30102999566398 1.6232492903979 2.46089784275655 2.35218251811136 2.35218251811136 2.2718416065365 2.43616264704076 1.30102999566398 3.8147801457458 2.931457870689 2.21218760440396 1.30102999566398 1.88649072517248 1.30102999566398 2.47567118832443 2.39967372148104 1.86332286012046 1.30102999566398 2.06069784035361 1.94939000664491 2.14612803567824 3.29928933408768 1.86923171973098 1.88649072517248 1.79934054945358 2.11058971029925 1.67209785793572 2.38021124171161 2.00432137378264 2.6414741105041 2.33645973384853 2.11727129565576 2.39093510710338 1.30102999566398 2.96094619573383 2.42160392686983 2.97818051693741 2.15836249209525 2.3324384599156 3.04020662757471 2.20139712432045 2.04139268515822 3.14891099310936 2.35602585719312 2.61278385671974 1.99122607569249 1.39794000867204 2.42651126136457 1.73239375982297 2.26007138798507 1.49136169383427 1.96848294855394 1.30102999566398 2.15533603746506 1.60205999132796 1.30102999566398 2.26481782300954 1.90848501887865 2.75966784468963 1.30102999566398 2.12057393120585 2.35218251811136 2.79379038469082 2.24303804868629 2.42160392686983 3.18127177155946 2.58206336291171 2.8668778143375 2.29225607135648 2.25285303097989 2.03742649794062 2.40823996531185 1.30102999566398 1.30102999566398 2.26717172840301 1.79934054945358 2.54282542695918 2.67669360962487 2.20139712432045 1.30102999566398 1.30102999566398 1.99563519459755 2.05307844348342 1.30102999566398 1.30102999566398 2.04532297878666 2.39445168082622 1.63346845557959 1.84509804001426 2.45788189673399 1.30102999566398 2.03742649794062 2.20682587603185 2.17318626841227 2.09342168516224 1.30102999566398 1.84509804001426 1.76342799356294 1.94448267215017 2.50785587169583 1.30102999566398 2.33645973384853 2.51321760006794 3.08242630086077 1.61278385671974 2.13353890837022 2.15228834438306 1.30102999566398 1.96378782734556 1.30102999566398 1.30102999566398 1.30102999566398 2.33445375115093 2.10720996964787 2.36735592102602 1.30102999566398 2.00432137378264 3.22036963245139 1.51851393987789 1.30102999566398 1.32221929473392 3.02077548819356 1.86332286012046 2.30749603791321 1.95424250943932 1.8750612633917 1.56820172406699 2.66651798055488 2.83442070368153 1.39794000867204 1.41497334797082 2.54530711646582 2.02530586526477 2.02530586526477 2.68124123737559 2.29225607135648 2.76789761601809 1.67209785793572 1.30102999566398 2.35024801833416 1.30102999566398 1.96378782734556 1.7481880270062 2.50650503240487 2.12057393120585 2.71933128698373 3.38183679999834 2.89486965674525 1.30102999566398 1.93951925261862 2.79098847508882 3.03261876085072 1.57978359661681 1.30102999566398 4.07003786660775 1.30102999566398 2.46089784275655 2.76267856372744 1.9731278535997 1.78532983501077 1.30102999566398 1.30102999566398 1.30102999566398 1.30102999566398 2.55990662503611 2.70329137811866 2.69019608002851 2.16435285578444 2.84571801796666 2.70757017609794 2 1.30102999566398 1.30102999566398 1.75587485567249 2.15228834438306 2.31597034545692 2.55870857053317 2.06818586174616 2.26007138798507 2.8494194137969 1.65321251377534 2.51321760006794 1.41497334797082 1.30102999566398 1.30102999566398 2.33445375115093 2.57978359661681 3.02036128264771 1.80617997398389 1.86332286012046 1.30102999566398 1.63346845557959 2.32837960343874 3.16879202031418 2.32221929473392 2.14612803567824 2.45636603312904 2.19312459835446 3.63377134608255 2.26481782300954 1.90848501887865 1.99563519459755 1.77085201164214 1.30102999566398 1.39794000867204 2.34044411484012 1.30102999566398 3.0386201619497 1.7481880270062 1.83250891270624 3.73078227566639 2.72997428569956 1.90308998699194 1.93951925261862 1.30102999566398 1.7160033436348 1.30102999566398 2.48995847942483 1.70757017609794 2.36921585741014 1.85733249643127 1.30102999566398 1.98677173426624 1.30102999566398 1.30102999566398 2.45939248775923 1.30102999566398 1.30102999566398 1.30102999566398 1.84509804001426 1.91907809237607 2.76492298464989 1.30102999566398 2.25527250510331 2.44404479591808 2.51454775266029 2.38381536598043 2.29225607135648 3.08170727009735 2.39619934709574 1.7481880270062 2.36735592102602 1.30102999566398 2.85733249643127 1.30102999566398 1.43136376415899 1.69019608002851 2.46982201597816 1.30102999566398 2.04921802267018 2.48000694295715 1.30102999566398 2.3747483460101 1.78532983501077 1.30102999566398 1.30102999566398 2.01283722470517 2.04921802267018 1.91381385238372 2.39269695325967 3.02571538390134 1.83250891270624 1.30102999566398 2.60852603357719 1.93951925261862 1.30102999566398 1.30102999566398 2.2380461031288 1.88649072517248 2.40483371661994 1.43136376415899 2.10720996964787 3.93666451300007 3.56038492297201 2.45484486000851 1.95904139232109 2 3.39898106665813 3.48415742436538 2.29446622616159 2.83250891270624 2.44247976906445 1.50514997831991 2.20139712432045 2.04139268515822 2.92324401863028 2.82412583391655 1.54406804435028 2.05307844348342 2.80482067872116 1.30102999566398 1.30102999566398 1.94939000664491 2.06818586174616 2.5092025223311 2.43775056282039 1.41497334797082 1.53147891704226 2.43136376415899 1.88649072517248 2.84695532501982 2.26481782300954 2.47129171105894 2.25527250510331 2.37106786227174 1.76342799356294 2.34044411484012 1.30102999566398 3.05461305455689 1.30102999566398 1.30102999566398 2.75511226639507 2.65030752313194 2.26007138798507 2.08635983067475 2.8228216453031 2.14921911265538 2.36921585741014 2.64246452024212 1.30102999566398 2.38201704257487 2.25767857486918 2.43136376415899 2.92479599579791 2.30102999566398 1.30102999566398 2.50105926221775 1.88081359228079 2.25767857486918 1.30102999566398 1.63346845557959 1.36172783601759 2.22010808804005 2.69897000433602 1.30102999566398 1.57978359661681 2.24551266781415 2.1846914308176 2.27646180417324 1.89762709129044 1.86332286012046 1.57978359661681 2.01283722470517 1.7481880270062 2.53781909507327 2.00860017176192 2.28555730900777 2.70842090013471 2.74973631556906 3.48699688843182 1.79239168949825 1.80617997398389 1.88649072517248 3.37493155397819 2.04921802267018 1.5910646070265 3.0386201619497 1.70757017609794 2.74350976472843 2.87966920563205 2.10380372095596 1.30102999566398 1.7481880270062 2.32837960343874 2.29666519026153 2.38560627359831 2.62940959910272 2.8228216453031 2.51982799377572 2.53781909507327 3.47726599542485 1.30102999566398 1.30102999566398 1.61278385671974 1.30102999566398 1.78532983501077 1.30102999566398 2.41497334797082 1.30102999566398 2.9484129657786 1.47712125471966 1.89209460269048 1.30102999566398 1.86923171973098 3.68448629218873 1.60205999132796 1.30102999566398 1.79239168949825 2.15533603746506 1.81291335664286 2.01283722470517 1.72427586960079 3.15320490008428 3.1092409685882 2.48995847942483 3.43870053290074 1.51851393987789 1.30102999566398 1.93951925261862 1.91907809237607 3.12221587827283 2.78958071216443 1.61278385671974 2.87040390527903 1.30102999566398 1.51851393987789 1.34242268082221 2.89652621748955 1.56820172406699 1.30102999566398 1.56820172406699 2.62736585659273 2.96567197122011 1.30102999566398 2.38738982633873 2.34439227368511 2.66651798055488 2.09342168516224 1.5910646070265 2.46239799789896 2.92890769024395 3.11892575282578 3.33765889102614 1.89762709129044 2.70500795933334 3.33122478102073 1.56820172406699 2.11394335230684 1.83250891270624 1.55630250076729 2.04921802267018 2.23299611039215 3.07845681805329 1.91907809237607 3.02160271602824 1.77815125038364 1.99563519459755 1.30102999566398 1.30102999566398 1.30102999566398 1.8750612633917 1.75587485567249 2.06445798922692 1.43136376415899 1.63346845557959 1.95424250943932 1.91381385238372 2.68574173860226 2.95230800966212 1.95904139232109 1.30102999566398
[truncated: 26,680,616 more chars]
