# Supplementary material for: Hellinger distance-based stable sparse feature selection for high-dimensional class-imbalanced data
Source: BMC Bioinformatics. 2020 Mar 23;21:121. doi: 10.1186/s12859-020-3411-3 (PMC7092448; doi:10.1186/s12859-020-3411-3)
Supplement: Supplementary file 2 — Additional file 2 Five datasets used in this study are given as a.txt file. [file 12859_2020_3411_MOESM2_ESM.zip › Datasets/car_kidney_rest_y.txt]

"x"
"1" 0
"2" 0
"3" 0
"4" 0
"5" 0
"6" 0
"7" 0
"8" 0
"9" 0
"10" 0
"11" 0
"12" 0
"13" 0
"14" 0
"15" 0
"16" 0
"17" 0
"18" 0
"19" 0
"20" 0
"21" 0
"22" 0
"23" 0
"24" 0
"25" 0
"26" 0
"27" 0
"28" 0
"29" 0
"30" 0
"31" 0
"32" 0
"33" 0
"34" 0
"35" 0
"36" 0
"37" 0
"38" 0
"39" 0
"40" 0
"41" 0
"42" 0
"43" 0
"44" 0
"45" 0
"46" 0
"47" 0
"48" 0
"49" 0
"50" 0
"51" 0
"52" 0
"53" 1
"54" 1
"55" 1
"56" 1
"57" 1
"58" 1
"59" 1
"60" 1
"61" 1
"62" 1
"63" 0
"64" 0
"65" 0
"66" 0
"67" 0
"68" 0
"69" 0
"70" 0
"71" 0
"72" 0
"73" 0
"74" 0
"75" 0
"76" 0
"77" 0
"78" 0
"79" 0
"80" 0
"81" 0
"82" 0
"83" 0
"84" 0
"85" 0
"86" 0
"87" 0
"88" 0
"89" 0
"90" 0
"91" 0
"92" 0
"93" 0
"94" 0
"95" 0
"96" 0
"97" 0
"98" 0
"99" 0
"100" 0
"101" 0
"102" 0
"103" 0
"104" 0
"105" 0
"106" 0
"107" 0
"108" 0
"109" 0
"110" 0
"111" 0
"112" 0
"113" 0
"114" 0
"115" 0
"116" 0
"117" 1
"118" 0
"119" 0
"120" 0
"121" 0
"122" 0
"123" 0
"124" 0
"125" 0
"126" 0
"127" 0
"128" 0
"129" 0
"130" 0
"131" 0
"132" 0
"133" 0
"134" 0
"135" 0
"136" 0
"137" 0
"138" 0
"139" 0
"140" 0
"141" 0
"142" 0
"143" 0
"144" 0
"145" 0
"146" 0
"147" 0
"148" 0
"149" 0
"150" 0
"151" 0
"152" 0
"153" 0
"154" 0
"155" 0
"156" 0
"157" 0
"158" 0
"159" 0
"160" 0
"161" 0
"162" 0
"163" 0
"164" 0
"165" 0
"166" 0
"167" 0
"168" 0
"169" 0
"170" 0
"171" 0
"172" 0
"173" 0
"174" 0
