# Supplementary material for: Hellinger distance-based stable sparse feature selection for high-dimensional class-imbalanced data
Source: BMC Bioinformatics. 2020 Mar 23;21:121. doi: 10.1186/s12859-020-3411-3 (PMC7092448; doi:10.1186/s12859-020-3411-3)
Supplement: Supplementary file 2 — Additional file 2 Five datasets used in this study are given as a.txt file. [file 12859_2020_3411_MOESM2_ESM.zip › Datasets/dlbcl_X.txt]

"1" "2" "3" "4" "5" "6" "7" "8" "9" "10" "11" "12" "13" "14" "15" "16" "17" "18" "19" "20" "21" "22" "23" "24" "25" "26" "27" "28" "29" "30" "31" "32" "33" "34" "35" "36" "37" "38" "39" "40" "41" "42" "43" "44" "45" "46" "47" "48" "49" "50" "51" "52" "53" "54" "55" "56" "57" "58" "59" "60" "61" "62" "63" "64" "65" "66" "67" "68" "69" "70" "71" "72" "73" "74" "75" "76" "77" "78" "79" "80" "81" "82" "83" "84" "85" "86" "87" "88" "89" "90" "91" "92" "93" "94" "95" "96" "97" "98" "99" "100" "101" "102" "103" "104" "105" "106" "107" "108" "109" "110" "111" "112" "113" "114" "115" "116" "117" "118" "119" "120" "121" "122" "123" "124" "125" "126" "127" "128" "129" "130" "131" "132" "133" "134" "135" "136" "137" "138" "139" "140" "141" "142" "143" "144" "145" "146" "147" "148" "149" "150" "151" "152" "153" "154" "155" "156" "157" "158" "159" "160" "161" "162" "163" "164" "165" "166" "167" "168" "169" "170" "171" "172" "173" "174" "175" "176" "177" "178" "179" "180" "181" "182" "183" "184" "185" "186" "187" "188" "189" "190" "191" "192" "193" "194" "195" "196" "197" "198" "199" "200" "201" "202" "203" "204" "205" "206" "207" "208" "209" "210" "211" "212" "213" "214" "215" "216" "217" "218" "219" "220" "221" "222" "223" "224" "225" "226" "227" "228" "229" "230" "231" "232" "233" "234" "235" "236" "237" "238" "239" "240" "241" "242" "243" "244" "245" "246" "247" "248" "249" "250" "251" "252" "253" "254" "255" "256" "257" "258" "259" "260" "261" "262" "263" "264" "265" "266" "267" "268" "269" "270" "271" "272" "273" "274" "275" "276" "277" "278" "279" "280" "281" "282" "283" "284" "285" "286" "287" "288" "289" "290" "291" "292" "293" "294" "295" "296" "297" "298" "299" "300" "301" "302" "303" "304" "305" "306" "307" "308" "309" "310" "311" "312" "313" "314" "315" "316" "317" "318" "319" "320" "321" "322" "323" "324" "325" "326" "327" "328" "329" "330" "331" "332" "333" "334" "335" "336" "337" "338" "339" "340" "341" "342" "343" "344" "345" "346" "347" "348" "349" "350" "351" "352" "353" "354" "355" "356" "357" "358" "359" "360" "361" "362" "363" "364" "365" "366" "367" "368" "369" "370" "371" "372" "373" "374" "375" "376" "377" "378" "379" "380" "381" "382" "383" "384" "385" "386" "387" "388" "389" "390" "391" "392" "393" "394" "395" "396" "397" "398" "399" "400" "401" "402" "403" "404" "405" "406" "407" "408" "409" "410" "411" "412" "413" "414" "415" "416" "417" "418" "419" "420" "421" "422" "423" "424" "425" "426" "427" "428" "429" "430" "431" "432" "433" "434" "435" "436" "437" "438" "439" "440" "441" "442" "443" "444" "445" "446" "447" "448" "449" "450" "451" "452" "453" "454" "455" "456" "457" "458" "459" "460" "461" "462" "463" "464" "465" "466" "467" "468" "469" "470" "471" "472" "473" "474" "475" "476" "477" "478" "479" "480" "481" "482" "483" "484" "485" "486" "487" "488" "489" "490" "491" "492" "493" "494" "495" "496" "497" "498" "499" "500" "501" "502" "503" "504" "505" "506" "507" "508" "509" "510" "511" "512" "513" "514" "515" "516" "517" "518" "519" "520" "521" "522" "523" "524" "525" "526" "527" "528" "529" "530" "531" "532" "533" "534" "535" "536" "537" "538" "539" "540" "541" "542" "543" "544" "545" "546" "547" "548" "549" "550" "551" "552" "553" "554" "555" "556" "557" "558" "559" "560" "561" "562" "563" "564" "565" "566" "567" "568" "569" "570" "571" "572" "573" "574" "575" "576" "577" "578" "579" "580" "581" "582" "583" "584" "585" "586" "587" "588" "589" "590" "591" "592" "593" "594" "595" "596" "597" "598" "599" "600" "601" "602" "603" "604" "605" "606" "607" "608" "609" "610" "611" "612" "613" "614" "615" "616" "617" "618" "619" "620" "621" "622" "623" "624" "625" "626" "627" "628" "629" "630" "631" "632" "633" "634" "635" "636" "637" "638" "639" "640" "641" "642" "643" "644" "645" "646" "647" "648" "649" "650" "651" "652" "653" "654" "655" "656" "657" "658" "659" "660" "661" "662" "663" "664" "665" "666" "667" "668" "669" "670" "671" "672" "673" "674" "675" "676" "677" "678" "679" "680" "681" "682" "683" "684" "685" "686" "687" "688" "689" "690" "691" "692" "693" "694" "695" "696" "697" "698" "699" "700" "701" "702" "703" "704" "705" "706" "707" "708" "709" "710" "711" "712" "713" "714" "715" "716" "717" "718" "719" "720" "721" "722" "723" "724" "725" "726" "727" "728" "729" "730" "731" "732" "733" "734" "735" "736" "737" "738" "739" "740" "741" "742" "743" "744" "745" "746" "747" "748" "749" "750" "751" "752" "753" "754" "755" "756" "757" "758" "759" "760" "761" "762" "763" "764" "765" "766" "767" "768" "769" "770" "771" "772" "773" "774" "775" "776" "777" "778" "779" "780" "781" "782" "783" "784" "785" "786" "787" "788" "789" "790" "791" "792" "793" "794" "795" "796" "797" "798" "799" "800" "801" "802" "803" "804" "805" "806" "807" "808" "809" "810" "811" "812" "813" "814" "815" "816" "817" "818" "819" "820" "821" "822" "823" "824" "825" "826" "827" "828" "829" "830" "831" "832" "833" "834" "835" "836" "837" "838" "839" "840" "841" "842" "843" "844" "845" "846" "847" "848" "849" "850" "851" "852" "853" "854" "855" "856" "857" "858" "859" "860" "861" "862" "863" "864" "865" "866" "867" "868" "869" "870" "871" "872" "873" "874" "875" "876" "877" "878" "879" "880" "881" "882" "883" "884" "885" "886" "887" "888" "889" "890" "891" "892" "893" "894" "895" "896" "897" "898" "899" "900" "901" "902" "903" "904" "905" "906" "907" "908" "909" "910" "911" "912" "913" "914" "915" "916" "917" "918" "919" "920" "921" "922" "923" "924" "925" "926" "927" "928" "929" "930" "931" "932" "933" "934" "935" "936" "937" "938" "939" "940" "941" "942" "943" "944" "945" "946" "947" "948" "949" "950" "951" "952" "953" "954" "955" "956" "957" "958" "959" "960" "961" "962" "963" "964" "965" "966" "967" "968" "969" "970" "971" "972" "973" "974" "975" "976" "977" "978" "979" "980" "981" "982" "983" "984" "985" "986" "987" "988" "989" "990" "991" "992" "993" "994" "995" "996" "997" "998" "999" "1000" "1001" "1002" "1003" "1004" "1005" "1006" "1007" "1008" "1009" "1010" "1011" "1012" "1013" "1014" "1015" "1016" "1017" "1018" "1019" "1020" "1021" "1022" "1023" "1024" "1025" "1026" "1027" "1028" "1029" "1030" "1031" "1032" "1033" "1034" "1035" "1036" "1037" "1038" "1039" "1040" "1041" "1042" "1043" "1044" "1045" "1046" "1047" "1048" "1049" "1050" "1051" "1052" "1053" "1054" "1055" "1056" "1057" "1058" "1059" "1060" "1061" "1062" "1063" "1064" "1065" "1066" "1067" "1068" "1069" "1070" "1071" "1072" "1073" "1074" "1075" "1076" "1077" "1078" "1079" "1080" "1081" "1082" "1083" "1084" "1085" "1086" "1087" "1088" "1089" "1090" "1091" "1092" "1093" "1094" "1095" "1096" "1097" "1098" "1099" "1100" "1101" "1102" "1103" "1104" "1105" "1106" "1107" "1108" "1109" "1110" "1111" "1112" "1113" "1114" "1115" "1116" "1117" "1118" "1119" "1120" "1121" "1122" "1123" "1124" "1125" "1126" "1127" "1128" "1129" "1130" "1131" "1132" "1133" "1134" "1135" "1136" "1137" "1138" "1139" "1140" "1141" "1142" "1143" "1144" "1145" "1146" "1147" "1148" "1149" "1150" "1151" "1152" "1153" "1154" "1155" "1156" "1157" "1158" "1159" "1160" "1161" "1162" "1163" "1164" "1165" "1166" "1167" "1168" "1169" "1170" "1171" "1172" "1173" "1174" "1175" "1176" "1177" "1178" "1179" "1180" "1181" "1182" "1183" "1184" "1185" "1186" "1187" "1188" "1189" "1190" "1191" "1192" "1193" "1194" "1195" "1196" "1197" "1198" "1199" "1200" "1201" "1202" "1203" "1204" "1205" "1206" "1207" "1208" "1209" "1210" "1211" "1212" "1213" "1214" "1215" "1216" "1217" "1218" "1219" "1220" "1221" "1222" "1223" "1224" "1225" "1226" "1227" "1228" "1229" "1230" "1231" "1232" "1233" "1234" "1235" "1236" "1237" "1238" "1239" "1240" "1241" "1242" "1243" "1244" "1245" "1246" "1247" "1248" "1249" "1250" "1251" "1252" "1253" "1254" "1255" "1256" "1257" "1258" "1259" "1260" "1261" "1262" "1263" "1264" "1265" "1266" "1267" "1268" "1269" "1270" "1271" "1272" "1273" "1274" "1275" "1276" "1277" "1278" "1279" "1280" "1281" "1282" "1283" "1284" "1285" "1286" "1287" "1288" "1289" "1290" "1291" "1292" "1293" "1294" "1295" "1296" "1297" "1298" "1299" "1300" "1301" "1302" "1303" "1304" "1305" "1306" "1307" "1308" "1309" "1310" "1311" "1312" "1313" "1314" "1315" "1316" "1317" "1318" "1319" "1320" "1321" "1322" "1323" "1324" "1325" "1326" "1327" "1328" "1329" "1330" "1331" "1332" "1333" "1334" "1335" "1336" "1337" "1338" "1339" "1340" "1341" "1342" "1343" "1344" "1345" "1346" "1347" "1348" "1349" "1350" "1351" "1352" "1353" "1354" "1355" "1356" "1357" "1358" "1359" "1360" "1361" "1362" "1363" "1364" "1365" "1366" "1367" "1368" "1369" "1370" "1371" "1372" "1373" "1374" "1375" "1376" "1377" "1378" "1379" "1380" "1381" "1382" "1383" "1384" "1385" "1386" "1387" "1388" "1389" "1390" "1391" "1392" "1393" "1394" "1395" "1396" "1397" "1398" "1399" "1400" "1401" "1402" "1403" "1404" "1405" "1406" "1407" "1408" "1409" "1410" "1411" "1412" "1413" "1414" "1415" "1416" "1417" "1418" "1419" "1420" "1421" "1422" "1423" "1424" "1425" "1426" "1427" "1428" "1429" "1430" "1431" "1432" "1433" "1434" "1435" "1436" "1437" "1438" "1439" "1440" "1441" "1442" "1443" "1444" "1445" "1446" "1447" "1448" "1449" "1450" "1451" "1452" "1453" "1454" "1455" "1456" "1457" "1458" "1459" "1460" "1461" "1462" "1463" "1464" "1465" "1466" "1467" "1468" "1469" "1470" "1471" "1472" "1473" "1474" "1475" "1476" "1477" "1478" "1479" "1480" "1481" "1482" "1483" "1484" "1485" "1486" "1487" "1488" "1489" "1490" "1491" "1492" "1493" "1494" "1495" "1496" "1497" "1498" "1499" "1500" "1501" "1502" "1503" "1504" "1505" "1506" "1507" "1508" "1509" "1510" "1511" "1512" "1513" "1514" "1515" "1516" "1517" "1518" "1519" "1520" "1521" "1522" "1523" "1524" "1525" "1526" "1527" "1528" "1529" "1530" "1531" "1532" "1533" "1534" "1535" "1536" "1537" "1538" "1539" "1540" "1541" "1542" "1543" "1544" "1545" "1546" "1547" "1548" "1549" "1550" "1551" "1552" "1553" "1554" "1555" "1556" "1557" "1558" "1559" "1560" "1561" "1562" "1563" "1564" "1565" "1566" "1567" "1568" "1569" "1570" "1571" "1572" "1573" "1574" "1575" "1576" "1577" "1578" "1579" "1580" "1581" "1582" "1583" "1584" "1585" "1586" "1587" "1588" "1589" "1590" "1591" "1592" "1593" "1594" "1595" "1596" "1597" "1598" "1599" "1600" "1601" "1602" "1603" "1604" "1605" "1606" "1607" "1608" "1609" "1610" "1611" "1612" "1613" "1614" "1615" "1616" "1617" "1618" "1619" "1620" "1621" "1622" "1623" "1624" "1625" "1626" "1627" "1628" "1629" "1630" "1631" "1632" "1633" "1634" "1635" "1636" "1637" "1638" "1639" "1640" "1641" "1642" "1643" "1644" "1645" "1646" "1647" "1648" "1649" "1650" "1651" "1652" "1653" "1654" "1655" "1656" "1657" "1658" "1659" "1660" "1661" "1662" "1663" "1664" "1665" "1666" "1667" "1668" "1669" "1670" "1671" "1672" "1673" "1674" "1675" "1676" "1677" "1678" "1679" "1680" "1681" "1682" "1683" "1684" "1685" "1686" "1687" "1688" "1689" "1690" "1691" "1692" "1693" "1694" "1695" "1696" "1697" "1698" "1699" "1700" "1701" "1702" "1703" "1704" "1705" "1706" "1707" "1708" "1709" "1710" "1711" "1712" "1713" "1714" "1715" "1716" "1717" "1718" "1719" "1720" "1721" "1722" "1723" "1724" "1725" "1726" "1727" "1728" "1729" "1730" "1731" "1732" "1733" "1734" "1735" "1736" "1737" "1738" "1739" "1740" "1741" "1742" "1743" "1744" "1745" "1746" "1747" "1748" "1749" "1750" "1751" "1752" "1753" "1754" "1755" "1756" "1757" "1758" "1759" "1760" "1761" "1762" "1763" "1764" "1765" "1766" "1767" "1768" "1769" "1770" "1771" "1772" "1773" "1774" "1775" "1776" "1777" "1778" "1779" "1780" "1781" "1782" "1783" "1784" "1785" "1786" "1787" "1788" "1789" "1790" "1791" "1792" "1793" "1794" "1795" "1796" "1797" "1798" "1799" "1800" "1801" "1802" "1803" "1804" "1805" "1806" "1807" "1808" "1809" "1810" "1811" "1812" "1813" "1814" "1815" "1816" "1817" "1818" "1819" "1820" "1821" "1822" "1823" "1824" "1825" "1826" "1827" "1828" "1829" "1830" "1831" "1832" "1833" "1834" "1835" "1836" "1837" "1838" "1839" "1840" "1841" "1842" "1843" "1844" "1845" "1846" "1847" "1848" "1849" "1850" "1851" "1852" "1853" "1854" "1855" "1856" "1857" "1858" "1859" "1860" "1861" "1862" "1863" "1864" "1865" "1866" "1867" "1868" "1869" "1870" "1871" "1872" "1873" "1874" "1875" "1876" "1877" "1878" "1879" "1880" "1881" "1882" "1883" "1884" "1885" "1886" "1887" "1888" "1889" "1890" "1891" "1892" "1893" "1894" "1895" "1896" "1897" "1898" "1899" "1900" "1901" "1902" "1903" "1904" "1905" "1906" "1907" "1908" "1909" "1910" "1911" "1912" "1913" "1914" "1915" "1916" "1917" "1918" "1919" "1920" "1921" "1922" "1923" "1924" "1925" "1926" "1927" "1928" "1929" "1930" "1931" "1932" "1933" "1934" "1935" "1936" "1937" "1938" "1939" "1940" "1941" "1942" "1943" "1944" "1945" "1946" "1947" "1948" "1949" "1950" "1951" "1952" "1953" "1954" "1955" "1956" "1957" "1958" "1959" "1960" "1961" "1962" "1963" "1964" "1965" "1966" "1967" "1968" "1969" "1970" "1971" "1972" "1973" "1974" "1975" "1976" "1977" "1978" "1979" "1980" "1981" "1982" "1983" "1984" "1985" "1986" "1987" "1988" "1989" "1990" "1991" "1992" "1993" "1994" "1995" "1996" "1997" "1998" "1999" "2000" "2001" "2002" "2003" "2004" "2005" "2006" "2007" "2008" "2009" "2010" "2011" "2012" "2013" "2014" "2015" "2016" "2017" "2018" "2019" "2020" "2021" "2022" "2023" "2024" "2025" "2026" "2027" "2028" "2029" "2030" "2031" "2032" "2033" "2034" "2035" "2036" "2037" "2038" "2039" "2040" "2041" "2042" "2043" "2044" "2045" "2046" "2047" "2048" "2049" "2050" "2051" "2052" "2053" "2054" "2055" "2056" "2057" "2058" "2059" "2060" "2061" "2062" "2063" "2064" "2065" "2066" "2067" "2068" "2069" "2070" "2071" "2072" "2073" "2074" "2075" "2076" "2077" "2078" "2079" "2080" "2081" "2082" "2083" "2084" "2085" "2086" "2087" "2088" "2089" "2090" "2091" "2092" "2093" "2094" "2095" "2096" "2097" "2098" "2099" "2100" "2101" "2102" "2103" "2104" "2105" "2106" "2107" "2108" "2109" "2110" "2111" "2112" "2113" "2114" "2115" "2116" "2117" "2118" "2119" "2120" "2121" "2122" "2123" "2124" "2125" "2126" "2127" "2128" "2129" "2130" "2131" "2132" "2133" "2134" "2135" "2136" "2137" "2138" "2139" "2140" "2141" "2142" "2143" "2144" "2145" "2146" "2147" "2148" "2149" "2150" "2151" "2152" "2153" "2154" "2155" "2156" "2157" "2158" "2159" "2160" "2161" "2162" "2163" "2164" "2165" "2166" "2167" "2168" "2169" "2170" "2171" "2172" "2173" "2174" "2175" "2176" "2177" "2178" "2179" "2180" "2181" "2182" "2183" "2184" "2185" "2186" "2187" "2188" "2189" "2190" "2191" "2192" "2193" "2194" "2195" "2196" "2197" "2198" "2199" "2200" "2201" "2202" "2203" "2204" "2205" "2206" "2207" "2208" "2209" "2210" "2211" "2212" "2213" "2214" "2215" "2216" "2217" "2218" "2219" "2220" "2221" "2222" "2223" "2224" "2225" "2226" "2227" "2228" "2229" "2230" "2231" "2232" "2233" "2234" "2235" "2236" "2237" "2238" "2239" "2240" "2241" "2242" "2243" "2244" "2245" "2246" "2247" "2248" "2249" "2250" "2251" "2252" "2253" "2254" "2255" "2256" "2257" "2258" "2259" "2260" "2261" "2262" "2263" "2264" "2265" "2266" "2267" "2268" "2269" "2270" "2271" "2272" "2273" "2274" "2275" "2276" "2277" "2278" "2279" "2280" "2281" "2282" "2283" "2284" "2285" "2286" "2287" "2288" "2289" "2290" "2291" "2292" "2293" "2294" "2295" "2296" "2297" "2298" "2299" "2300" "2301" "2302" "2303" "2304" "2305" "2306" "2307" "2308" "2309" "2310" "2311" "2312" "2313" "2314" "2315" "2316" "2317" "2318" "2319" "2320" "2321" "2322" "2323" "2324" "2325" "2326" "2327" "2328" "2329" "2330" "2331" "2332" "2333" "2334" "2335" "2336" "2337" "2338" "2339" "2340" "2341" "2342" "2343" "2344" "2345" "2346" "2347" "2348" "2349" "2350" "2351" "2352" "2353" "2354" "2355" "2356" "2357" "2358" "2359" "2360" "2361" "2362" "2363" "2364" "2365" "2366" "2367" "2368" "2369" "2370" "2371" "2372" "2373" "2374" "2375" "2376" "2377" "2378" "2379" "2380" "2381" "2382" "2383" "2384" "2385" "2386" "2387" "2388" "2389" "2390" "2391" "2392" "2393" "2394" "2395" "2396" "2397" "2398" "2399" "2400" "2401" "2402" "2403" "2404" "2405" "2406" "2407" "2408" "2409" "2410" "2411" "2412" "2413" "2414" "2415" "2416" "2417" "2418" "2419" "2420" "2421" "2422" "2423" "2424" "2425" "2426" "2427" "2428" "2429" "2430" "2431" "2432" "2433" "2434" "2435" "2436" "2437" "2438" "2439" "2440" "2441" "2442" "2443" "2444" "2445" "2446" "2447" "2448" "2449" "2450" "2451" "2452" "2453" "2454" "2455" "2456" "2457" "2458" "2459" "2460" "2461" "2462" "2463" "2464" "2465" "2466" "2467" "2468" "2469" "2470" "2471" "2472" "2473" "2474" "2475" "2476" "2477" "2478" "2479" "2480" "2481" "2482" "2483" "2484" "2485" "2486" "2487" "2488" "2489" "2490" "2491" "2492" "2493" "2494" "2495" "2496" "2497" "2498" "2499" "2500" "2501" "2502" "2503" "2504" "2505" "2506" "2507" "2508" "2509" "2510" "2511" "2512" "2513" "2514" "2515" "2516" "2517" "2518" "2519" "2520" "2521" "2522" "2523" "2524" "2525" "2526" "2527" "2528" "2529" "2530" "2531" "2532" "2533" "2534" "2535" "2536" "2537" "2538" "2539" "2540" "2541" "2542" "2543" "2544" "2545" "2546" "2547" "2548" "2549" "2550" "2551" "2552" "2553" "2554" "2555" "2556" "2557" "2558" "2559" "2560" "2561" "2562" "2563" "2564" "2565" "2566" "2567" "2568" "2569" "2570" "2571" "2572" "2573" "2574" "2575" "2576" "2577" "2578" "2579" "2580" "2581" "2582" "2583" "2584" "2585" "2586" "2587" "2588" "2589" "2590" "2591" "2592" "2593" "2594" "2595" "2596" "2597" "2598" "2599" "2600" "2601" "2602" "2603" "2604" "2605" "2606" "2607" "2608" "2609" "2610" "2611" "2612" "2613" "2614" "2615" "2616" "2617" "2618" "2619" "2620" "2621" "2622" "2623" "2624" "2625" "2626" "2627" "2628" "2629" "2630" "2631" "2632" "2633" "2634" "2635" "2636" "2637" "2638" "2639" "2640" "2641" "2642" "2643" "2644" "2645" "2646" "2647" "2648" "2649" "2650" "2651" "2652" "2653" "2654" "2655" "2656" "2657" "2658" "2659" "2660" "2661" "2662" "2663" "2664" "2665" "2666" "2667" "2668" "2669" "2670" "2671" "2672" "2673" "2674" "2675" "2676" "2677" "2678" "2679" "2680" "2681" "2682" "2683" "2684" "2685" "2686" "2687" "2688" "2689" "2690" "2691" "2692" "2693" "2694" "2695" "2696" "2697" "2698" "2699" "2700" "2701" "2702" "2703" "2704" "2705" "2706" "2707" "2708" "2709" "2710" "2711" "2712" "2713" "2714" "2715" "2716" "2717" "2718" "2719" "2720" "2721" "2722" "2723" "2724" "2725" "2726" "2727" "2728" "2729" "2730" "2731" "2732" "2733" "2734" "2735" "2736" "2737" "2738" "2739" "2740" "2741" "2742" "2743" "2744" "2745" "2746" "2747" "2748" "2749" "2750" "2751" "2752" "2753" "2754" "2755" "2756" "2757" "2758" "2759" "2760" "2761" "2762" "2763" "2764" "2765" "2766" "2767" "2768" "2769" "2770" "2771" "2772" "2773" "2774" "2775" "2776" "2777" "2778" "2779" "2780" "2781" "2782" "2783" "2784" "2785" "2786" "2787" "2788" "2789" "2790" "2791" "2792" "2793" "2794" "2795" "2796" "2797" "2798" "2799" "2800" "2801" "2802" "2803" "2804" "2805" "2806" "2807" "2808" "2809" "2810" "2811" "2812" "2813" "2814" "2815" "2816" "2817" "2818" "2819" "2820" "2821" "2822" "2823" "2824" "2825" "2826" "2827" "2828" "2829" "2830" "2831" "2832" "2833" "2834" "2835" "2836" "2837" "2838" "2839" "2840" "2841" "2842" "2843" "2844" "2845" "2846" "2847" "2848" "2849" "2850" "2851" "2852" "2853" "2854" "2855" "2856" "2857" "2858" "2859" "2860" "2861" "2862" "2863" "2864" "2865" "2866" "2867" "2868" "2869" "2870" "2871" "2872" "2873" "2874" "2875" "2876" "2877" "2878" "2879" "2880" "2881" "2882" "2883" "2884" "2885" "2886" "2887" "2888" "2889" "2890" "2891" "2892" "2893" "2894" "2895" "2896" "2897" "2898" "2899" "2900" "2901" "2902" "2903" "2904" "2905" "2906" "2907" "2908" "2909" "2910" "2911" "2912" "2913" "2914" "2915" "2916" "2917" "2918" "2919" "2920" "2921" "2922" "2923" "2924" "2925" "2926" "2927" "2928" "2929" "2930" "2931" "2932" "2933" "2934" "2935" "2936" "2937" "2938" "2939" "2940" "2941" "2942" "2943" "2944" "2945" "2946" "2947" "2948" "2949" "2950" "2951" "2952" "2953" "2954" "2955" "2956" "2957" "2958" "2959" "2960" "2961" "2962" "2963" "2964" "2965" "2966" "2967" "2968" "2969" "2970" "2971" "2972" "2973" "2974" "2975" "2976" "2977" "2978" "2979" "2980" "2981" "2982" "2983" "2984" "2985" "2986" "2987" "2988" "2989" "2990" "2991" "2992" "2993" "2994" "2995" "2996" "2997" "2998" "2999" "3000" "3001" "3002" "3003" "3004" "3005" "3006" "3007" "3008" "3009" "3010" "3011" "3012" "3013" "3014" "3015" "3016" "3017" "3018" "3019" "3020" "3021" "3022" "3023" "3024" "3025" "3026" "3027" "3028" "3029" "3030" "3031" "3032" "3033" "3034" "3035" "3036" "3037" "3038" "3039" "3040" "3041" "3042" "3043" "3044" "3045" "3046" "3047" "3048" "3049" "3050" "3051" "3052" "3053" "3054" "3055" "3056" "3057" "3058" "3059" "3060" "3061" "3062" "3063" "3064" "3065" "3066" "3067" "3068" "3069" "3070" "3071" "3072" "3073" "3074" "3075" "3076" "3077" "3078" "3079" "3080" "3081" "3082" "3083" "3084" "3085" "3086" "3087" "3088" "3089" "3090" "3091" "3092" "3093" "3094" "3095" "3096" "3097" "3098" "3099" "3100" "3101" "3102" "3103" "3104" "3105" "3106" "3107" "3108" "3109" "3110" "3111" "3112" "3113" "3114" "3115" "3116" "3117" "3118" "3119" "3120" "3121" "3122" "3123" "3124" "3125" "3126" "3127" "3128" "3129" "3130" "3131" "3132" "3133" "3134" "3135" "3136" "3137" "3138" "3139" "3140" "3141" "3142" "3143" "3144" "3145" "3146" "3147" "3148" "3149" "3150" "3151" "3152" "3153" "3154" "3155" "3156" "3157" "3158" "3159" "3160" "3161" "3162" "3163" "3164" "3165" "3166" "3167" "3168" "3169" "3170" "3171" "3172" "3173" "3174" "3175" "3176" "3177" "3178" "3179" "3180" "3181" "3182" "3183" "3184" "3185" "3186" "3187" "3188" "3189" "3190" "3191" "3192" "3193" "3194" "3195" "3196" "3197" "3198" "3199" "3200" "3201" "3202" "3203" "3204" "3205" "3206" "3207" "3208" "3209" "3210" "3211" "3212" "3213" "3214" "3215" "3216" "3217" "3218" "3219" "3220" "3221" "3222" "3223" "3224" "3225" "3226" "3227" "3228" "3229" "3230" "3231" "3232" "3233" "3234" "3235" "3236" "3237" "3238" "3239" "3240" "3241" "3242" "3243" "3244" "3245" "3246" "3247" "3248" "3249" "3250" "3251" "3252" "3253" "3254" "3255" "3256" "3257" "3258" "3259" "3260" "3261" "3262" "3263" "3264" "3265" "3266" "3267" "3268" "3269" "3270" "3271" "3272" "3273" "3274" "3275" "3276" "3277" "3278" "3279" "3280" "3281" "3282" "3283" "3284" "3285" "3286" "3287" "3288" "3289" "3290" "3291" "3292" "3293" "3294" "3295" "3296" "3297" "3298" "3299" "3300" "3301" "3302" "3303" "3304" "3305" "3306" "3307" "3308" "3309" "3310" "3311" "3312" "3313" "3314" "3315" "3316" "3317" "3318" "3319" "3320" "3321" "3322" "3323" "3324" "3325" "3326" "3327" "3328" "3329" "3330" "3331" "3332" "3333" "3334" "3335" "3336" "3337" "3338" "3339" "3340" "3341" "3342" "3343" "3344" "3345" "3346" "3347" "3348" "3349" "3350" "3351" "3352" "3353" "3354" "3355" "3356" "3357" "3358" "3359" "3360" "3361" "3362" "3363" "3364" "3365" "3366" "3367" "3368" "3369" "3370" "3371" "3372" "3373" "3374" "3375" "3376" "3377" "3378" "3379" "3380" "3381" "3382" "3383" "3384" "3385" "3386" "3387" "3388" "3389" "3390" "3391" "3392" "3393" "3394" "3395" "3396" "3397" "3398" "3399" "3400" "3401" "3402" "3403" "3404" "3405" "3406" "3407" "3408" "3409" "3410" "3411" "3412" "3413" "3414" "3415" "3416" "3417" "3418" "3419" "3420" "3421" "3422" "3423" "3424" "3425" "3426" "3427" "3428" "3429" "3430" "3431" "3432" "3433" "3434" "3435" "3436" "3437" "3438" "3439" "3440" "3441" "3442" "3443" "3444" "3445" "3446" "3447" "3448" "3449" "3450" "3451" "3452" "3453" "3454" "3455" "3456" "3457" "3458" "3459" "3460" "3461" "3462" "3463" "3464" "3465" "3466" "3467" "3468" "3469" "3470" "3471" "3472" "3473" "3474" "3475" "3476" "3477" "3478" "3479" "3480" "3481" "3482" "3483" "3484" "3485" "3486" "3487" "3488" "3489" "3490" "3491" "3492" "3493" "3494" "3495" "3496" "3497" "3498" "3499" "3500" "3501" "3502" "3503" "3504" "3505" "3506" "3507" "3508" "3509" "3510" "3511" "3512" "3513" "3514" "3515" "3516" "3517" "3518" "3519" "3520" "3521" "3522" "3523" "3524" "3525" "3526" "3527" "3528" "3529" "3530" "3531" "3532" "3533" "3534" "3535" "3536" "3537" "3538" "3539" "3540" "3541" "3542" "3543" "3544" "3545" "3546" "3547" "3548" "3549" "3550" "3551" "3552" "3553" "3554" "3555" "3556" "3557" "3558" "3559" "3560" "3561" "3562" "3563" "3564" "3565" "3566" "3567" "3568" "3569" "3570" "3571" "3572" "3573" "3574" "3575" "3576" "3577" "3578" "3579" "3580" "3581" "3582" "3583" "3584" "3585" "3586" "3587" "3588" "3589" "3590" "3591" "3592" "3593" "3594" "3595" "3596" "3597" "3598" "3599" "3600" "3601" "3602" "3603" "3604" "3605" "3606" "3607" "3608" "3609" "3610" "3611" "3612" "3613" "3614" "3615" "3616" "3617" "3618" "3619" "3620" "3621" "3622" "3623" "3624" "3625" "3626" "3627" "3628" "3629" "3630" "3631" "3632" "3633" "3634" "3635" "3636" "3637" "3638" "3639" "3640" "3641" "3642" "3643" "3644" "3645" "3646" "3647" "3648" "3649" "3650" "3651" "3652" "3653" "3654" "3655" "3656" "3657" "3658" "3659" "3660" "3661" "3662" "3663" "3664" "3665" "3666" "3667" "3668" "3669" "3670" "3671" "3672" "3673" "3674" "3675" "3676" "3677" "3678" "3679" "3680" "3681" "3682" "3683" "3684" "3685" "3686" "3687" "3688" "3689" "3690" "3691" "3692" "3693" "3694" "3695" "3696" "3697" "3698" "3699" "3700" "3701" "3702" "3703" "3704" "3705" "3706" "3707" "3708" "3709" "3710" "3711" "3712" "3713" "3714" "3715" "3716" "3717" "3718" "3719" "3720" "3721" "3722" "3723" "3724" "3725" "3726" "3727" "3728" "3729" "3730" "3731" "3732" "3733" "3734" "3735" "3736" "3737" "3738" "3739" "3740" "3741" "3742" "3743" "3744" "3745" "3746" "3747" "3748" "3749" "3750" "3751" "3752" "3753" "3754" "3755" "3756" "3757" "3758" "3759" "3760" "3761" "3762" "3763" "3764" "3765" "3766" "3767" "3768" "3769" "3770" "3771" "3772" "3773" "3774" "3775" "3776" "3777" "3778" "3779" "3780" "3781" "3782" "3783" "3784" "3785" "3786" "3787" "3788" "3789" "3790" "3791" "3792" "3793" "3794" "3795" "3796" "3797" "3798" "3799" "3800" "3801" "3802" "3803" "3804" "3805" "3806" "3807" "3808" "3809" "3810" "3811" "3812" "3813" "3814" "3815" "3816" "3817" "3818" "3819" "3820" "3821" "3822" "3823" "3824" "3825" "3826" "3827" "3828" "3829" "3830" "3831" "3832" "3833" "3834" "3835" "3836" "3837" "3838" "3839" "3840" "3841" "3842" "3843" "3844" "3845" "3846" "3847" "3848" "3849" "3850" "3851" "3852" "3853" "3854" "3855" "3856" "3857" "3858" "3859" "3860" "3861" "3862" "3863" "3864" "3865" "3866" "3867" "3868" "3869" "3870" "3871" "3872" "3873" "3874" "3875" "3876" "3877" "3878" "3879" "3880" "3881" "3882" "3883" "3884" "3885" "3886" "3887" "3888" "3889" "3890" "3891" "3892" "3893" "3894" "3895" "3896" "3897" "3898" "3899" "3900" "3901" "3902" "3903" "3904" "3905" "3906" "3907" "3908" "3909" "3910" "3911" "3912" "3913" "3914" "3915" "3916" "3917" "3918" "3919" "3920" "3921" "3922" "3923" "3924" "3925" "3926" "3927" "3928" "3929" "3930" "3931" "3932" "3933" "3934" "3935" "3936" "3937" "3938" "3939" "3940" "3941" "3942" "3943" "3944" "3945" "3946" "3947" "3948" "3949" "3950" "3951" "3952" "3953" "3954" "3955" "3956" "3957" "3958" "3959" "3960" "3961" "3962" "3963" "3964" "3965" "3966" "3967" "3968" "3969" "3970" "3971" "3972" "3973" "3974" "3975" "3976" "3977" "3978" "3979" "3980" "3981" "3982" "3983" "3984" "3985" "3986" "3987" "3988" "3989" "3990" "3991" "3992" "3993" "3994" "3995" "3996" "3997" "3998" "3999" "4000" "4001" "4002" "4003" "4004" "4005" "4006" "4007" "4008" "4009" "4010" "4011" "4012" "4013" "4014" "4015" "4016" "4017" "4018" "4019" "4020" "4021" "4022" "4023" "4024" "4025" "4026" "4027" "4028" "4029" "4030" "4031" "4032" "4033" "4034" "4035" "4036" "4037" "4038" "4039" "4040" "4041" "4042" "4043" "4044" "4045" "4046" "4047" "4048" "4049" "4050" "4051" "4052" "4053" "4054" "4055" "4056" "4057" "4058" "4059" "4060" "4061" "4062" "4063" "4064" "4065" "4066" "4067" "4068" "4069" "4070" "4071" "4072" "4073" "4074" "4075" "4076" "4077" "4078" "4079" "4080" "4081" "4082" "4083" "4084" "4085" "4086" "4087" "4088" "4089" "4090" "4091" "4092" "4093" "4094" "4095" "4096" "4097" "4098" "4099" "4100" "4101" "4102" "4103" "4104" "4105" "4106" "4107" "4108" "4109" "4110" "4111" "4112" "4113" "4114" "4115" "4116" "4117" "4118" "4119" "4120" "4121" "4122" "4123" "4124" "4125" "4126" "4127" "4128" "4129" "4130" "4131" "4132" "4133" "4134" "4135" "4136" "4137" "4138" "4139" "4140" "4141" "4142" "4143" "4144" "4145" "4146" "4147" "4148" "4149" "4150" "4151" "4152" "4153" "4154" "4155" "4156" "4157" "4158" "4159" "4160" "4161" "4162" "4163" "4164" "4165" "4166" "4167" "4168" "4169" "4170" "4171" "4172" "4173" "4174" "4175" "4176" "4177" "4178" "4179" "4180" "4181" "4182" "4183" "4184" "4185" "4186" "4187" "4188" "4189" "4190" "4191" "4192" "4193" "4194" "4195" "4196" "4197" "4198" "4199" "4200" "4201" "4202" "4203" "4204" "4205" "4206" "4207" "4208" "4209" "4210" "4211" "4212" "4213" "4214" "4215" "4216" "4217" "4218" "4219" "4220" "4221" "4222" "4223" "4224" "4225" "4226" "4227" "4228" "4229" "4230" "4231" "4232" "4233" "4234" "4235" "4236" "4237" "4238" "4239" "4240" "4241" "4242" "4243" "4244" "4245" "4246" "4247" "4248" "4249" "4250" "4251" "4252" "4253" "4254" "4255" "4256" "4257" "4258" "4259" "4260" "4261" "4262" "4263" "4264" "4265" "4266" "4267" "4268" "4269" "4270" "4271" "4272" "4273" "4274" "4275" "4276" "4277" "4278" "4279" "4280" "4281" "4282" "4283" "4284" "4285" "4286" "4287" "4288" "4289" "4290" "4291" "4292" "4293" "4294" "4295" "4296" "4297" "4298" "4299" "4300" "4301" "4302" "4303" "4304" "4305" "4306" "4307" "4308" "4309" "4310" "4311" "4312" "4313" "4314" "4315" "4316" "4317" "4318" "4319" "4320" "4321" "4322" "4323" "4324" "4325" "4326" "4327" "4328" "4329" "4330" "4331" "4332" "4333" "4334" "4335" "4336" "4337" "4338" "4339" "4340" "4341" "4342" "4343" "4344" "4345" "4346" "4347" "4348" "4349" "4350" "4351" "4352" "4353" "4354" "4355" "4356" "4357" "4358" "4359" "4360" "4361" "4362" "4363" "4364" "4365" "4366" "4367" "4368" "4369" "4370" "4371" "4372" "4373" "4374" "4375" "4376" "4377" "4378" "4379" "4380" "4381" "4382" "4383" "4384" "4385" "4386" "4387" "4388" "4389" "4390" "4391" "4392" "4393" "4394" "4395" "4396" "4397" "4398" "4399" "4400" "4401" "4402" "4403" "4404" "4405" "4406" "4407" "4408" "4409" "4410" "4411" "4412" "4413" "4414" "4415" "4416" "4417" "4418" "4419" "4420" "4421" "4422" "4423" "4424" "4425" "4426" "4427" "4428" "4429" "4430" "4431" "4432" "4433" "4434" "4435" "4436" "4437" "4438" "4439" "4440" "4441" "4442" "4443" "4444" "4445" "4446" "4447" "4448" "4449" "4450" "4451" "4452" "4453" "4454" "4455" "4456" "4457" "4458" "4459" "4460" "4461" "4462" "4463" "4464" "4465" "4466" "4467" "4468" "4469" "4470" "4471" "4472" "4473" "4474" "4475" "4476" "4477" "4478" "4479" "4480" "4481" "4482" "4483" "4484" "4485" "4486" "4487" "4488" "4489" "4490" "4491" "4492" "4493" "4494" "4495" "4496" "4497" "4498" "4499" "4500" "4501" "4502" "4503" "4504" "4505" "4506" "4507" "4508" "4509" "4510" "4511" "4512" "4513" "4514" "4515" "4516" "4517" "4518" "4519" "4520" "4521" "4522" "4523" "4524" "4525" "4526" "4527" "4528" "4529" "4530" "4531" "4532" "4533" "4534" "4535" "4536" "4537" "4538" "4539" "4540" "4541" "4542" "4543" "4544" "4545" "4546" "4547" "4548" "4549" "4550" "4551" "4552" "4553" "4554" "4555" "4556" "4557" "4558" "4559" "4560" "4561" "4562" "4563" "4564" "4565" "4566" "4567" "4568" "4569" "4570" "4571" "4572" "4573" "4574" "4575" "4576" "4577" "4578" "4579" "4580" "4581" "4582" "4583" "4584" "4585" "4586" "4587" "4588" "4589" "4590" "4591" "4592" "4593" "4594" "4595" "4596" "4597" "4598" "4599" "4600" "4601" "4602" "4603" "4604" "4605" "4606" "4607" "4608" "4609" "4610" "4611" "4612" "4613" "4614" "4615" "4616" "4617" "4618" "4619" "4620" "4621" "4622" "4623" "4624" "4625" "4626" "4627" "4628" "4629" "4630" "4631" "4632" "4633" "4634" "4635" "4636" "4637" "4638" "4639" "4640" "4641" "4642" "4643" "4644" "4645" "4646" "4647" "4648" "4649" "4650" "4651" "4652" "4653" "4654" "4655" "4656" "4657" "4658" "4659" "4660" "4661" "4662" "4663" "4664" "4665" "4666" "4667" "4668" "4669" "4670" "4671" "4672" "4673" "4674" "4675" "4676" "4677" "4678" "4679" "4680" "4681" "4682" "4683" "4684" "4685" "4686" "4687" "4688" "4689" "4690" "4691" "4692" "4693" "4694" "4695" "4696" "4697" "4698" "4699" "4700" "4701" "4702" "4703" "4704" "4705" "4706" "4707" "4708" "4709" "4710" "4711" "4712" "4713" "4714" "4715" "4716" "4717" "4718" "4719" "4720" "4721" "4722" "4723" "4724" "4725" "4726" "4727" "4728" "4729" "4730" "4731" "4732" "4733" "4734" "4735" "4736" "4737" "4738" "4739" "4740" "4741" "4742" "4743" "4744" "4745" "4746" "4747" "4748" "4749" "4750" "4751" "4752" "4753" "4754" "4755" "4756" "4757" "4758" "4759" "4760" "4761" "4762" "4763" "4764" "4765" "4766" "4767" "4768" "4769" "4770" "4771" "4772" "4773" "4774" "4775" "4776" "4777" "4778" "4779" "4780" "4781" "4782" "4783" "4784" "4785" "4786" "4787" "4788" "4789" "4790" "4791" "4792" "4793" "4794" "4795" "4796" "4797" "4798" "4799" "4800" "4801" "4802" "4803" "4804" "4805" "4806" "4807" "4808" "4809" "4810" "4811" "4812" "4813" "4814" "4815" "4816" "4817" "4818" "4819" "4820" "4821" "4822" "4823" "4824" "4825" "4826" "4827" "4828" "4829" "4830" "4831" "4832" "4833" "4834" "4835" "4836" "4837" "4838" "4839" "4840" "4841" "4842" "4843" "4844" "4845" "4846" "4847" "4848" "4849" "4850" "4851" "4852" "4853" "4854" "4855" "4856" "4857" "4858" "4859" "4860" "4861" "4862" "4863" "4864" "4865" "4866" "4867" "4868" "4869" "4870" "4871" "4872" "4873" "4874" "4875" "4876" "4877" "4878" "4879" "4880" "4881" "4882" "4883" "4884" "4885" "4886" "4887" "4888" "4889" "4890" "4891" "4892" "4893" "4894" "4895" "4896" "4897" "4898" "4899" "4900" "4901" "4902" "4903" "4904" "4905" "4906" "4907" "4908" "4909" "4910" "4911" "4912" "4913" "4914" "4915" "4916" "4917" "4918" "4919" "4920" "4921" "4922" "4923" "4924" "4925" "4926" "4927" "4928" "4929" "4930" "4931" "4932" "4933" "4934" "4935" "4936" "4937" "4938" "4939" "4940" "4941" "4942" "4943" "4944" "4945" "4946" "4947" "4948" "4949" "4950" "4951" "4952" "4953" "4954" "4955" "4956" "4957" "4958" "4959" "4960" "4961" "4962" "4963" "4964" "4965" "4966" "4967" "4968" "4969" "4970" "4971" "4972" "4973" "4974" "4975" "4976" "4977" "4978" "4979" "4980" "4981" "4982" "4983" "4984" "4985" "4986" "4987" "4988" "4989" "4990" "4991" "4992" "4993" "4994" "4995" "4996" "4997" "4998" "4999" "5000" "5001" "5002" "5003" "5004" "5005" "5006" "5007" "5008" "5009" "5010" "5011" "5012" "5013" "5014" "5015" "5016" "5017" "5018" "5019" "5020" "5021" "5022" "5023" "5024" "5025" "5026" "5027" "5028" "5029" "5030" "5031" "5032" "5033" "5034" "5035" "5036" "5037" "5038" "5039" "5040" "5041" "5042" "5043" "5044" "5045" "5046" "5047" "5048" "5049" "5050" "5051" "5052" "5053" "5054" "5055" "5056" "5057" "5058" "5059" "5060" "5061" "5062" "5063" "5064" "5065" "5066" "5067" "5068" "5069" "5070" "5071" "5072" "5073" "5074" "5075" "5076" "5077" "5078" "5079" "5080" "5081" "5082" "5083" "5084" "5085" "5086" "5087" "5088" "5089" "5090" "5091" "5092" "5093" "5094" "5095" "5096" "5097" "5098" "5099" "5100" "5101" "5102" "5103" "5104" "5105" "5106" "5107" "5108" "5109" "5110" "5111" "5112" "5113" "5114" "5115" "5116" "5117" "5118" "5119" "5120" "5121" "5122" "5123" "5124" "5125" "5126" "5127" "5128" "5129" "5130" "5131" "5132" "5133" "5134" "5135" "5136" "5137" "5138" "5139" "5140" "5141" "5142" "5143" "5144" "5145" "5146" "5147" "5148" "5149" "5150" "5151" "5152" "5153" "5154" "5155" "5156" "5157" "5158" "5159" "5160" "5161" "5162" "5163" "5164" "5165" "5166" "5167" "5168" "5169" "5170" "5171" "5172" "5173" "5174" "5175" "5176" "5177" "5178" "5179" "5180" "5181" "5182" "5183" "5184" "5185" "5186" "5187" "5188" "5189" "5190" "5191" "5192" "5193" "5194" "5195" "5196" "5197" "5198" "5199" "5200" "5201" "5202" "5203" "5204" "5205" "5206" "5207" "5208" "5209" "5210" "5211" "5212" "5213" "5214" "5215" "5216" "5217" "5218" "5219" "5220" "5221" "5222" "5223" "5224" "5225" "5226" "5227" "5228" "5229" "5230" "5231" "5232" "5233" "5234" "5235" "5236" "5237" "5238" "5239" "5240" "5241" "5242" "5243" "5244" "5245" "5246" "5247" "5248" "5249" "5250" "5251" "5252" "5253" "5254" "5255" "5256" "5257" "5258" "5259" "5260" "5261" "5262" "5263" "5264" "5265" "5266" "5267" "5268" "5269" "5270" "5271" "5272" "5273" "5274" "5275" "5276" "5277" "5278" "5279" "5280" "5281" "5282" "5283" "5284" "5285" "5286" "5287" "5288" "5289" "5290" "5291" "5292" "5293" "5294" "5295" "5296" "5297" "5298" "5299" "5300" "5301" "5302" "5303" "5304" "5305" "5306" "5307" "5308" "5309" "5310" "5311" "5312" "5313" "5314" "5315" "5316" "5317" "5318" "5319" "5320" "5321" "5322" "5323" "5324" "5325" "5326" "5327" "5328" "5329" "5330" "5331" "5332" "5333" "5334" "5335" "5336" "5337" "5338" "5339" "5340" "5341" "5342" "5343" "5344" "5345" "5346" "5347" "5348" "5349" "5350" "5351" "5352" "5353" "5354" "5355" "5356" "5357" "5358" "5359" "5360" "5361" "5362" "5363" "5364" "5365" "5366" "5367" "5368" "5369" "5370" "5371" "5372" "5373" "5374" "5375" "5376" "5377" "5378" "5379" "5380" "5381" "5382" "5383" "5384" "5385" "5386" "5387" "5388" "5389" "5390" "5391" "5392" "5393" "5394" "5395" "5396" "5397" "5398" "5399" "5400" "5401" "5402" "5403" "5404" "5405" "5406" "5407" "5408" "5409" "5410" "5411" "5412" "5413" "5414" "5415" "5416" "5417" "5418" "5419" "5420" "5421" "5422" "5423" "5424" "5425" "5426" "5427" "5428" "5429" "5430" "5431" "5432" "5433" "5434" "5435" "5436" "5437" "5438" "5439" "5440" "5441" "5442" "5443" "5444" "5445" "5446" "5447" "5448" "5449" "5450" "5451" "5452" "5453" "5454" "5455" "5456" "5457" "5458" "5459" "5460" "5461" "5462" "5463" "5464" "5465" "5466" "5467" "5468" "5469" "5470" "5471" "5472" "5473" "5474" "5475" "5476" "5477" "5478" "5479" "5480" "5481" "5482" "5483" "5484" "5485" "5486" "5487" "5488" "5489" "5490" "5491" "5492" "5493" "5494" "5495" "5496" "5497" "5498" "5499" "5500" "5501" "5502" "5503" "5504" "5505" "5506" "5507" "5508" "5509" "5510" "5511" "5512" "5513" "5514" "5515" "5516" "5517" "5518" "5519" "5520" "5521" "5522" "5523" "5524" "5525" "5526" "5527" "5528" "5529" "5530" "5531" "5532" "5533" "5534" "5535" "5536" "5537" "5538" "5539" "5540" "5541" "5542" "5543" "5544" "5545" "5546" "5547" "5548" "5549" "5550" "5551" "5552" "5553" "5554" "5555" "5556" "5557" "5558" "5559" "5560" "5561" "5562" "5563" "5564" "5565" "5566" "5567" "5568" "5569" "5570" "5571" "5572" "5573" "5574" "5575" "5576" "5577" "5578" "5579" "5580" "5581" "5582" "5583" "5584" "5585" "5586" "5587" "5588" "5589" "5590" "5591" "5592" "5593" "5594" "5595" "5596" "5597" "5598" "5599" "5600" "5601" "5602" "5603" "5604" "5605" "5606" "5607" "5608" "5609" "5610" "5611" "5612" "5613" "5614" "5615" "5616" "5617" "5618" "5619" "5620" "5621" "5622" "5623" "5624" "5625" "5626" "5627" "5628" "5629" "5630" "5631" "5632" "5633" "5634" "5635" "5636" "5637" "5638" "5639" "5640" "5641" "5642" "5643" "5644" "5645" "5646" "5647" "5648" "5649" "5650" "5651" "5652" "5653" "5654" "5655" "5656" "5657" "5658" "5659" "5660" "5661" "5662" "5663" "5664" "5665" "5666" "5667" "5668" "5669" "5670" "5671" "5672" "5673" "5674" "5675" "5676" "5677" "5678" "5679" "5680" "5681" "5682" "5683" "5684" "5685" "5686" "5687" "5688" "5689" "5690" "5691" "5692" "5693" "5694" "5695" "5696" "5697" "5698" "5699" "5700" "5701" "5702" "5703" "5704" "5705" "5706" "5707" "5708" "5709" "5710" "5711" "5712" "5713" "5714" "5715" "5716" "5717" "5718" "5719" "5720" "5721" "5722" "5723" "5724" "5725" "5726" "5727" "5728" "5729" "5730" "5731" "5732" "5733" "5734" "5735" "5736" "5737" "5738" "5739" "5740" "5741" "5742" "5743" "5744" "5745" "5746" "5747" "5748" "5749" "5750" "5751" "5752" "5753" "5754" "5755" "5756" "5757" "5758" "5759" "5760" "5761" "5762" "5763" "5764" "5765" "5766" "5767" "5768" "5769" "5770" "5771" "5772" "5773" "5774" "5775" "5776" "5777" "5778" "5779" "5780" "5781" "5782" "5783" "5784" "5785" "5786" "5787" "5788" "5789" "5790" "5791" "5792" "5793" "5794" "5795" "5796" "5797" "5798" "5799" "5800" "5801" "5802" "5803" "5804" "5805" "5806" "5807" "5808" "5809" "5810" "5811" "5812" "5813" "5814" "5815" "5816" "5817" "5818" "5819" "5820" "5821" "5822" "5823" "5824" "5825" "5826" "5827" "5828" "5829" "5830" "5831" "5832" "5833" "5834" "5835" "5836" "5837" "5838" "5839" "5840" "5841" "5842" "5843" "5844" "5845" "5846" "5847" "5848" "5849" "5850" "5851" "5852" "5853" "5854" "5855" "5856" "5857" "5858" "5859" "5860" "5861" "5862" "5863" "5864" "5865" "5866" "5867" "5868" "5869" "5870" "5871" "5872" "5873" "5874" "5875" "5876" "5877" "5878" "5879" "5880" "5881" "5882" "5883" "5884" "5885" "5886" "5887" "5888" "5889" "5890" "5891" "5892" "5893" "5894" "5895" "5896" "5897" "5898" "5899" "5900" "5901" "5902" "5903" "5904" "5905" "5906" "5907" "5908" "5909" "5910" "5911" "5912" "5913" "5914" "5915" "5916" "5917" "5918" "5919" "5920" "5921" "5922" "5923" "5924" "5925" "5926" "5927" "5928" "5929" "5930" "5931" "5932" "5933" "5934" "5935" "5936" "5937" "5938" "5939" "5940" "5941" "5942" "5943" "5944" "5945" "5946" "5947" "5948" "5949" "5950" "5951" "5952" "5953" "5954" "5955" "5956" "5957" "5958" "5959" "5960" "5961" "5962" "5963" "5964" "5965" "5966" "5967" "5968" "5969" "5970" "5971" "5972" "5973" "5974" "5975" "5976" "5977" "5978" "5979" "5980" "5981" "5982" "5983" "5984" "5985" "5986" "5987" "5988" "5989" "5990" "5991" "5992" "5993" "5994" "5995" "5996" "5997" "5998" "5999" "6000" "6001" "6002" "6003" "6004" "6005" "6006" "6007" "6008" "6009" "6010" "6011" "6012" "6013" "6014" "6015" "6016" "6017" "6018" "6019" "6020" "6021" "6022" "6023" "6024" "6025" "6026" "6027" "6028" "6029" "6030" "6031" "6032" "6033" "6034" "6035" "6036" "6037" "6038" "6039" "6040" "6041" "6042" "6043" "6044" "6045" "6046" "6047" "6048" "6049" "6050" "6051" "6052" "6053" "6054" "6055" "6056" "6057" "6058" "6059" "6060" "6061" "6062" "6063" "6064" "6065" "6066" "6067" "6068" "6069" "6070" "6071" "6072" "6073" "6074" "6075" "6076" "6077" "6078" "6079" "6080" "6081" "6082" "6083" "6084" "6085" "6086" "6087" "6088" "6089" "6090" "6091" "6092" "6093" "6094" "6095" "6096" "6097" "6098" "6099" "6100" "6101" "6102" "6103" "6104" "6105" "6106" "6107" "6108" "6109" "6110" "6111" "6112" "6113" "6114" "6115" "6116" "6117" "6118" "6119" "6120" "6121" "6122" "6123" "6124" "6125" "6126" "6127" "6128" "6129" "6130" "6131" "6132" "6133" "6134" "6135" "6136" "6137" "6138" "6139" "6140" "6141" "6142" "6143" "6144" "6145" "6146" "6147" "6148" "6149" "6150" "6151" "6152" "6153" "6154" "6155" "6156" "6157" "6158" "6159" "6160" "6161" "6162" "6163" "6164" "6165" "6166" "6167" "6168" "6169" "6170" "6171" "6172" "6173" "6174" "6175" "6176" "6177" "6178" "6179" "6180" "6181" "6182" "6183" "6184" "6185" "6186" "6187" "6188" "6189" "6190" "6191" "6192" "6193" "6194" "6195" "6196" "6197" "6198" "6199" "6200" "6201" "6202" "6203" "6204" "6205" "6206" "6207" "6208" "6209" "6210" "6211" "6212" "6213" "6214" "6215" "6216" "6217" "6218" "6219" "6220" "6221" "6222" "6223" "6224" "6225" "6226" "6227" "6228" "6229" "6230" "6231" "6232" "6233" "6234" "6235" "6236" "6237" "6238" "6239" "6240" "6241" "6242" "6243" "6244" "6245" "6246" "6247" "6248" "6249" "6250" "6251" "6252" "6253" "6254" "6255" "6256" "6257" "6258" "6259" "6260" "6261" "6262" "6263" "6264" "6265" "6266" "6267" "6268" "6269" "6270" "6271" "6272" "6273" "6274" "6275" "6276" "6277" "6278" "6279" "6280" "6281" "6282" "6283" "6284" "6285"
"V1" -1.34286295205467 -0.670341736211877 -1.34286295205467 -1.34286295205467 -1.34286295205467 -0.119976585740547 0.0566880383732128 -0.896606543136935 2.81273116945117 -0.283079461349856 -1.34286295205467 -1.34286295205467 -0.266352019617381 -1.34286295205467 -1.34286295205467 -1.34286295205467 0.494103544339539 0.707196092816825 1.60959584432717 -1.31253177835754 -1.34286295205467 -1.34286295205467 2.81273116945117 2.72432295516767 2.81273116945117 2.81273116945117 0.261169462406152 -1.34286295205467 0.567325222804554 0.539363943913539 1.20555138917988 0.783855562957475 0.847523463480297 0.497332984037195 0.409238697418332 0.229777727046443 -1.34286295205467 0.268194008827372 -1.34286295205467 -1.34286295205467 0.00910569440061027 -0.361265981042606 -1.34286295205467 0.183516790529613 0.263519808282422 1.05393988963344 -0.702783831270941 0.964978997237202 0.73856606444545 -1.34286295205467 -1.34286295205467 -1.34286295205467 -1.34286295205467 -0.50481205565826 0.733079129057179 1.0215330353977 -1.34286295205467 -0.0161247839483189 1.24111345400622 -1.34286295205467 -1.34286295205467 -0.244726682888214 0.853000730134762 -1.34286295205467 0.658201881720833 0.998231080350622 -0.288756813536699 0.979236289742554 0.403646464112139 0.920133567135767 0.715188232655201 0.467645689987245 0.17815756989335 -0.330019920140203 -0.00518610154549917 -0.702783831270941 -1.34286295205467 -1.34286295205467 -0.852706020691526 1.91870489172287 0.459141238018834 -0.0347948280447984 -0.713985318895924 -1.34286295205467 0.0631976867934707 -1.34286295205467 -1.34286295205467 -0.977456117839193 -0.488871034958904 0.835487860952547 -0.414775616724238 -1.34286295205467 -0.691780610508999 -1.34286295205467 0.646909963410734 0.849354586288077 -1.34286295205467 -0.927696308439824 -0.0235256540194383 0.394212812014926 0.346824870215295 -1.34286295205467 -1.34286295205467 -0.0944250819552281 1.39853588542659 -1.05067779630421 1.29694743228897 1.72226574778181 1.28481479199689 -1.34286295205467 0.325961645701791 0.118906496076285 0.985142897062721 -1.34286295205467 0.244463427527688 -0.400960253866031 0.934647823540065 -1.34286295205467 -1.34286295205467 0.207077470013292 -0.155765790491966 0.584358226471793 0.807768732038414 0.730870722671626 -1.34286295205467 0.319563657047221 1.28617461552945 1.99861957647289 0.321703644509018 1.85006981915825 0.498941434465584 -0.760925777686271 -0.436091959091568 0.607716372212971 1.4877990341768 1.75292825138831 1.58489064335955 2.05460386207004 0.418448728741994 0.246877666460042 0.295524376647499 0.854815813887741 0.681387393483074 0.109961510906192 -0.496790450893756 -0.179227659557612 0.194098590592706 1.26639371849863 1.38901555015178 -0.223828387532777 -0.407829558497522 -0.465700685590867 -1.34286295205467 -1.34286295205467 1.83881847796045 -1.34286295205467 -1.34286295205467 1.1749108520806 1.36555368108613 0.52103340481098 -0.0698824575679816 -0.4507200632654 1.54588836616667 0.23224956228621 1.24451186950289 0.712915229231661 0.147826396196227 0.0126278893397471 -0.481051236962537 -0.555245027812918 0.772580195037235 0.962697652498001 0.852091197062824 -0.193741915961911 -1.34286295205467 -0.443362986350143 -0.271877973724873 2.36672337711096 0.261169462406152 1.58656855461776 -1.34286295205467 1.67323516514496 1.07145275881564 -0.407829558497522 -0.702783831270941 -0.374217819172856 -1.34286295205467 1.80634314496496 1.37504494550383 0.412939099676038 -0.151177830599676 0.791929257524155 1.09529351909751 1.07527840623501 -1.34286295205467 -1.34286295205467 -1.34286295205467 0.222302698182484 1.57301672111653 1.12121256821502 2.18543482841058 0.614422648075681 1.87444496258202 -1.34286295205467 -1.34286295205467 -1.34286295205467 0.0823273728656254 0.889190216388891 0.74616731234508 -1.34286295205467 0.571627425052762 1.20658149006805 -0.994968987021393 1.0215330353977 -1.34286295205467 0.791929257524155 -1.34286295205467 0.0854591968382336 1.98977679933342 1.26639371849863 -1.34286295205467 0.159027883821195 -0.881625920811468 -0.481051236962537 0.14214904400937 -1.34286295205467 -1.34286295205467 0.74616731234508 0.731975906507193 1.01736076642278 0.935444320437968 0.545355949278916 -0.14210225709935 -0.421800163145458 -1.34286295205467 1.29203305299104 2.43881166283947 -0.387445248904111 -0.271877973724873 -0.436091959091568 -0.773236392712988 0.695597514891357 1.3762212291921 -1.34286295205467 1.8185768497177 1.40230356813354 -0.208603159363584 1.0946777035506 0.545355949278916 0.639266435845147 0.441775143891916 1.30884781346005 0.850268129059031 0.482666532656514 0.836421994477335 0.0265204394023849 -0.203609833371304 0.884888014140697 -1.07041487445573 0.841071722539358 2.00120506619501 0.625004448138774 -1.34286295205467 -1.34286295205467 -0.00881098495738905 -0.361265981042606 0.330190680675876 0.432906723257145 -0.0385970768626698 -0.367708170752598 -1.07041487445573 -1.34286295205467 -1.34286295205467 0.581551604351302 1.57841636609481 1.76120734387362 1.68740548268449 -0.0161247839483189 -0.0462720600716257 1.15844919095155 1.07591373152666 0.432906723257145 0.441775143891916 1.41641606081963 1.73975367100612 1.4997950426515 0.115939112190277 -0.0820326634224041 0.432906723257145 0.613087167983628 0.367010596276021 1.47121145075928 0.926626218775561 0.214736693104009 1.46070035331299 1.21272650626836 -0.521172624707447 -0.927696308439824 1.07336852533568 0.201918388589087 -1.34286295205467 1.04865470801251 0.672945633880065 -0.218711768165459 2.06839320516019 0.124799106486805 1.21981975389354 0.0916759060822034 1.30093959134807 0.0265204394023849 -0.228987468956996 -0.436091959091568 -1.34286295205467 0.834552321658207 1.08285978975338 1.70149216720276 -0.639509016909667 0.659443971532185 -1.34286295205467 0.989536312830829 1.10627514261984 0.826068502814932 1.74971439409894 -1.34286295205467 0.890047095564902 0.293292181273375 1.50043692783375 0.72307892826741 -0.881625920811468 0.930649959319771 0.847523463480297 0.443533746885815 0.204503281060763 -1.28361187823759 -1.34286295205467 1.78964779297893 1.03047802056779 1.54109939115983 -1.34286295205467 0.527203835059644 -0.537975424430639 -1.34286295205467 -0.266352019617381 0.237163941584157 -1.34286295205467 -1.34286295205467 0.771544947930757 -0.179227659557612 0.079179691488865 0.871799830852796 0.772580195037235 0.855721372305363 0.592702858390231 1.19147533703041 0.313099136988467 0.299964865125557 -0.943844378514541 0.993173922646673 -1.34286295205467 -1.34286295205467 -0.960423114171967 0.552765640619636 2.15753418985419 -1.34286295205467 -1.34286295205467 0.729763570564614 0.361023399978086 -1.34286295205467 0.773613721033835 0.186179174657854 -1.34286295205467 1.09836347962655 0.783855562957475 0.853000730134762 -0.354889866237676 1.06953107028768 0.136419365258485 -1.34286295205467 0.212194089380609 1.59599211236251 0.188830205301186 -1.34286295205467 0.175460534236779 0.513233230411693 0.798908737741901 1.04131342765783 0.618411960655996 0.709490064954009 1.83844611152598 0.678987136664319 0.564440457796186 -0.619771938758139 -1.34286295205467 -1.34286295205467 0.237163941584157 1.3742595180541 1.0352417660526 1.52156582169873 0.585756800163516 -0.555245027812918 1.6318005527141 0.876193246620903 -1.34286295205467 -1.34286295205467 1.2775117330461 -1.34286295205467 -0.994968987021393 0.76004197351822 -0.488871034958904 1.06048379999225 2.1583139875026 -0.380796354040499 -1.34286295205467 -1.34286295205467 -1.34286295205467 0.717452955537898 -0.785795723783744 -1.34286295205467 -0.255445323309289 0.261169462406152 1.1409680953373 -1.34286295205467 0.503741965993997 0.554237039516652 -0.361265981042606 1.06243361573733 -0.244726682888214 0.0230762990485604 0.90943620898456 -0.0198142057193315 0.571627425052762 0.342707863487767 0.403646464112139 0.317416277558786 0.156246376971646 0.0265204394023849 -0.239435878665794 -1.34286295205467 -1.34286295205467 -1.34286295205467 0.0333519998400825 0.74616731234508 0.42752430224232 0.378814730864286 0.321703644509018 0.409238697418332 -1.34286295205467 -1.34286295205467 -0.208603159363584 2.16264075860604 -0.737012608605331 1.06048379999225 0.372940680133232 -0.400960253866031 1.91575160472557 -0.0540429830537218 0.106951017159636 0.342707863487767 -0.0347948280447984 -1.34286295205467 -0.600642252685984 0.920133567135767 1.18671159154561 0.4625569924571 0.686160282523031 0.0333519998400825 0.562993039811062 -0.443362986350143 -0.591293719469406 -0.582083688145745 1.1449586273399 0.859330472391478 0.372940680133232 0.707196092816825 0.346824870215295 0.884888014140697 2.62106537896828 0.392308780683398 0.671730255694763 0.625004448138774 1.54678220635482 -0.146623482436936 0.330190680675876 1.39016571836843 0.833615372356844 -0.193741915961911 1.41457735571179 0.516365054384302 0.853908934450817 0.923388369040709 -1.34286295205467 0.242039776333997 -0.481051236962537 -0.0698824575679816 -1.34286295205467 0.984407632939434 -0.179227659557612 0.717452955537898 1.54200013859167 1.45105124561812 0.24928256595345 1.10748343404739 -1.17976007644537 -0.380796354040499 0.325961645701791 0.21979091398252 0.348873194123664 -1.31253177835754 -0.977456117839193 -1.34286295205467 1.13867623746496 -1.34286295205467 -0.0235256540194383 -1.34286295205467 1.5344537271133 0.745087093578464 0.183516790529613 0.868262605128867 0.284282375109133 -0.160387861923338 1.30622290142323 0.56876260088716 -1.34286295205467 0.707196092816825 0.164553837928687 1.3773952913801 -1.34286295205467 0.186179174657854 0.834552321658207 1.44756851525565 0.332294458466252 0.757927462147047 -0.394166025104892 -0.407829558497522 0.956572817301904 -0.659893326503064 -0.0347948280447984 -0.927696308439824 -1.34286295205467 0.124799106486805 0.172751746753754 -0.260874752962931 1.33867985766929 1.42444237322943 0.725315138390064 0.582956499285423 0.915219187837834 -0.421800163145458 1.12121256821502 0.671730255694763 -1.34286295205467 0.124799106486805 -0.713985318895924 0.217268939960743 1.2034860525833 -0.10282609823212 0.423909956341673 -0.12433917026685 0.87706821614433 1.50491166201881 -0.537975424430639 -1.34286295205467 -1.34286295205467 -1.34286295205467 0.275140067054102 0.27051799562273 -1.34286295205467 0.412939099676038 0.109961510906192 0.0299456036800367 -0.137613676272708 0.988075288083679 0.477699802559073 0.479359792180306 -1.07041487445573 -1.34286295205467 0.912747352598053 -0.537975424430639 0.56154224395128 -0.250062902294464 -1.34286295205467 -1.34286295205467 0.693251603640493 0.330190680675876 0.74616731234508 1.83508473854596 0.581551604351302 0.121859783073568 -1.34286295205467 -1.1118746173866 0.739657663924822 -0.208603159363584 -0.0161247839483189 -1.34286295205467 0.700262945746896 0.121859783073568 0.0161302408218306 0.263519808282422 1.01805809206378 0.52873692028487 0.489227709589698 0.490857240650564 0.514801114581433 0.806790500925842 1.27428946725627 -1.34286295205467 -0.629562152805927 -1.34286295205467 0.130636386405212 0.554237039516652 0.150645746805234 -1.34286295205467 0.822260431221292 0.771544947930757 0.58014352731949 0.854815813887741 -0.896606543136935 -0.336144755336315 0.00200086571107722 -0.14210225709935 0.199322703215665 0.833615372356844 1.31579387168677 -0.555245027812918 0.380760478129613 -0.0385970768626698 0.567325222804554 0.471015160261854 -0.0944250819552281 0.980718211168421 0.350914791176225 0.376862874492346 -1.22951988584473 0.558630455284761 0.477699802559073 -0.086136082570152 -1.34286295205467 -1.34286295205467 0.611748812797672 0.443533746885815 0.00556342986634548 0.807768732038414 0.985142897062721 -1.34286295205467 0.896859939023497 -1.34286295205467 -0.255445323309289 0.425719756000569 0.543863353738907 0.127724597738692 0.342707863487767 0.450518828730363 0.660683584592511 1.22583592094725 -0.086136082570152 0.851180331341234 0.530266234078933 -0.421800163145458 -1.34286295205467 0.636697565479984 -1.34286295205467 0.183516790529613 -1.34286295205467 0.423909956341673 -1.34286295205467 0.431117755853455 0.429323625477532 0.194098590592706 0.079179691488865 -0.83873541604359 0.558630455284761 -0.943844378514541 -0.208603159363584 1.10687958189328 0.246877666460042 2.5081769593474 -0.394166025104892 0.207077470013292 -0.169736395139916 -1.34286295205467 1.2474100833478 0.492482511494641 0.853000730134762 -1.34286295205467 -1.34286295205467 0.370970264081826 -0.283079461349856 -0.629562152805927 1.45864525807359 -0.213636917585326 0.745087093578464 -0.311999361469783 -0.473328581828109 -0.881625920811468 0.565884513599436 1.47789968895279 0.81553965502051 0.164553837928687 0.0265204394023849 1.82336554805169 0.258810196789825 -0.14210225709935 0.632824246135155 1.25077434374729 -1.34286295205467 1.4848457471795 -1.09079918404913 0.831737226687306 -1.34286295205467 -1.34286295205467 -1.34286295205467 -0.218711768165459 1.80300031937306 1.25507324039691 0.297748585616811 -1.34286295205467 2.18586099174777 0.708344136991249 -0.223828387532777 2.13782947299108 1.59351150978321 -0.0902667671613789 -1.34286295205467 0.63798332755936 1.88611078728347 2.05762198137157 0.967252000660742 -0.115644402747056 0.750469514593289 -1.34286295205467 -1.34286295205467 -0.521172624707447 -0.288756813536699 1.6720193115523 1.38670881005141 1.58684776672386 0.56154224395128 0.495720361229493 0.510085549034934 0.72195779948064 0.172751746753754 -1.34286295205467 -1.34286295205467 -0.0540429830537218 -1.34286295205467 0.441775143891916 0.577317769073412 2.44185298262988 1.15733609173964 0.440011551946678 -1.34286295205467 1.00751517555276 0.868262605128867 -1.34286295205467 -0.00881098495738905 0.352949705411407 -0.266352019617381 0.600936962129206 0.390398899784058 -1.34286295205467 -1.34286295205467 0.686160282523031 -0.323954840386433 1.49333947328342 0.0664271264911271 -1.34286295205467 -0.128732586034957 -1.34286295205467 0.268194008827372 -0.188866081212071 0.793931403357066 -1.34286295205467 -1.34286295205467 -1.34286295205467 -1.34286295205467 -0.680968759840532 -1.34286295205467 0.785883837982711 -1.34286295205467 -1.34286295205467 1.24160008083637 0.432906723257145 0.302173271511111 0.448779902439131 1.87074298634554 0.927433053079312 -1.22951988584473 0.00910569440061027 1.51282301521016 -0.137613676272708 -1.34286295205467 2.65377184389897 -1.34286295205467 -1.31253177835754 0.634118035871162 0.67536928507377 0.0467939450130047 0.749396752042751 0.770507973972602 -0.255445323309289 0.502145904157674 0.467645689987245 -1.34286295205467 0.855721372305363 -0.0161247839483189 0.524126275587395 1.56062047130163 -1.34286295205467 -0.107069566884571 -0.610133517103681 -0.414775616724238 -0.146623482436936 0.758985616860017 -1.34286295205467 1.8185768497177 1.27567248394185 -1.34286295205467 -0.443362986350143 -0.311999361469783 2.14389790397944 -0.546550260293124 1.21476142050354 0.310929271805521 1.49106409285752 -1.34286295205467 0.414781073597749 0.484313330291766 -0.228987468956996 0.319563657047221 -1.34286295205467 0.65195393220731 0.191469978880274 2.57200590408697 -0.0124571288040742 -0.208603159363584 -1.09079918404913 -1.34286295205467 0.578732253742295 -0.107069566884571 -1.34286295205467 -1.34286295205467 0.27051799562273 -0.407829558497522 -1.34286295205467 1.2019325347142 -0.591293719469406 -1.34286295205467 0.670512496747549 0.991721431930364 -1.34286295205467 0.242039776333997 1.67299218458929 -0.866997816637636 -0.670341736211877 0.485955777069523 0.524126275587395 1.05459738915932 1.27012186006932 0.0367398324411764 0.795927121744449 -1.34286295205467 -1.34286295205467 -0.911957094508605 -1.34286295205467 0.053407472745683 -0.748854218899297 0.384633797474442 -0.943844378514541 -0.00881098495738905 -1.34286295205467 0.304373860512576 0.690896806340947 -1.34286295205467 -1.34286295205467 1.0399692849855 -1.34286295205467 1.16343362005379 -1.34286295205467 0.917681233605468 0.328079759313948 0.234711608053858 -1.34286295205467 -1.34286295205467 -1.34286295205467 -1.34286295205467 -1.34286295205467 0.758985616860017 2.76778354770364 0.703739184499798 0.139290805669682 -1.34286295205467 0.577317769073412 -1.34286295205467 0.00910569440061027 0.72307892826741 -1.34286295205467 -0.960423114171967 0.716321625391692 0.490857240650564 -1.34286295205467 -1.34286295205467 2.53553255662413 -0.713985318895924 -0.317948361353229 -1.34286295205467 2.40110568655969 -0.943844378514541 0.118906496076285 0.21979091398252 0.112957496192839 0.239606639201467 -1.34286295205467 -1.34286295205467 0.457426296948467 -1.34286295205467 -0.223828387532777 0.00200086571107722 -1.34286295205467 1.76812762769607 0.880555831147206 -1.34286295205467 -1.34286295205467 -0.943844378514541 -1.34286295205467 0.053407472745683 0.118906496076285 1.1645358645691 -1.34286295205467 -1.34286295205467 -1.34286295205467 -0.0540429830537218 0.587152234517714 1.11943891296404 0.72307892826741 1.98080642243258 0.0196129711842951 -0.421800163145458 -1.34286295205467 1.5661283875515 0.361023399978086 1.40567506883104 0.161797000844163 1.06502389341723 -0.421800163145458 2.69059175949912 -1.34286295205467 0.700262945746896 1.43451005469701 1.60364684444374 -1.34286295205467 -1.34286295205467 0.613087167983628 2.62164684435496 0.429323625477532 1.03047802056779 0.100885937405865 1.12180266388702 0.313099136988467 -0.228987468956996 -0.649617625711527 2.63662872467383 0.256441943473262 2.29175758705714 -0.317948361353229 0.443533746885815 0.161797000844163 0.736377098297307 -0.407829558497522 -1.34286295205467 0.511661381928849 -1.01298954569181 1.38901555015178 1.15956030070895 -1.34286295205467 -1.34286295205467 -1.34286295205467 0.156246376971646 0.42752430224232 0.978494002199109 2.4036618197157 0.543863353738907 0.890047095564902 1.7689612392776 -1.34286295205467 0.319563657047221 0.941779822341435 0.398003468538835 0.295524376647499 1.12650337243742 1.45761515718542 -1.34286295205467 -0.10282609823212 0.282009371685593 1.67517559822651 0.436469287412428 2.19965879870016 -0.115644402747056 -1.28361187823759 0.916861634615591 0.237163941584157 2.45061046311078 0.700262945746896 -1.03154811023205 0.342707863487767 -1.25597774019704 -0.911957094508605 1.24933474663055 -1.34286295205467 -1.01298954569181 -1.34286295205467 -0.380796354040499 -1.25597774019704 0.0161302408218306 1.59846285604047 0.484313330291766 0.923388369040709 -1.34286295205467 -0.203609833371304 -1.34286295205467 -1.34286295205467 0.405516136931267 0.0978310627388016 2.37761484175708 0.611748812797672 0.432906723257145 0.972523577017326 -1.17976007644537 -0.619771938758139 -0.591293719469406 -0.119976585740547 -0.174463914072821 -0.234189723112479 1.58600975391158 -1.31253177835754 0.153452368925725 0.14214904400937 0.471015160261854 -0.348578484680443 1.43700170430017 0.821304757330141 -1.34286295205467 1.71162324057298 -0.600642252685984 -1.34286295205467 0.465954081477429 -0.0619122747600669 -1.34286295205467 -1.34286295205467 -1.34286295205467 -0.811702211586567 0.63798332755936 1.52249529968465 -0.208603159363584 -1.34286295205467 -1.34286295205467 -0.213636917585326 -1.34286295205467 -0.306106751059263 -1.34286295205467 1.13695178214624 0.297748585616811 -1.34286295205467 0.500545734049545 0.0161302408218306 -0.354889866237676 -1.34286295205467 0.14499420112097 -1.34286295205467 0.494103544339539 -1.25597774019704 -0.160387861923338 -0.057965177412836 -1.34286295205467 -0.165044555935192 -1.34286295205467 0.346824870215295 1.47556698173628 -1.34286295205467 0.755805733999539 0.272833326953729 0.380760478129613 -0.294486492287583 0.423909956341673 -0.330019920140203 -1.15629820737972 1.04265467034374 -1.34286295205467 0.500545734049545 0.517925069616418 -1.31253177835754 -0.0739061981121919 -1.34286295205467 0.423909956341673 1.83114002652813 -1.34286295205467 0.703739184499798 0.485955777069523 -1.20414225025906 -1.34286295205467 0.2096410437235 1.30402697634317 -1.34286295205467 1.66418102654659 1.54648440240002 -1.34286295205467 -0.825071882650974 -0.529517256625885 1.4186153523013 -0.00158223206853566 0.0728361084479292 0.766342693775274 1.14039592250008 0.472693071520085 0.139290805669682 -1.34286295205467 -1.34286295205467 -1.34286295205467 -0.537975424430639 1.57643247555479 -1.34286295205467 -0.927696308439824 -1.34286295205467 0.805810728077207 0.392308780683398 -1.34286295205467 -1.34286295205467 -0.866997816637636 0.191469978880274 1.9689932963811 -1.34286295205467 1.0878631627876 -0.785795723783744 -1.34286295205467 0.988806229665567 1.48878035362883 -0.348578484680443 0.431117755853455 1.24885413915105 -1.34286295205467 1.03727224932893 -1.34286295205467 0.90943620898456 -0.0310156933443 1.98346690756492 0.0566880383732128 0.988075288083679 -0.436091959091568 0.56154224395128 -1.34286295205467 0.779779051669732 -1.05067779630421 -1.34286295205467 1.16673450786447 -0.133157271929257 -0.387445248904111 0.297748585616811 -0.260874752962931 0.690896806340947 0.414781073597749 0.338563409846087 0.844766626395772 -0.239435878665794 -1.34286295205467 0.412939099676038 0.627621991979658 -0.0235256540194383 0.367010596276021 -0.0272593934339435 0.52103340481098 0.401771151245792 0.68853305541797 0.693251603640493 -1.34286295205467 -1.34286295205467 -1.34286295205467 0.649437063410067 -0.555245027812918 0.4625569924571 1.45967365490659 -0.573008114645418 0.618411960655996 0.0599513831044963 -1.34286295205467 0.0230762990485604 -0.169736395139916 -1.34286295205467 0.791929257524155 -1.34286295205467 1.05787449608275 0.464257857386151 0.963459031336318 0.268194008827372 1.0352417660526 -0.488871034958904 -1.34286295205467 -0.927696308439824 -0.160387861923338 2.01200455984085 -0.0161247839483189 -0.0198142057193315 -0.83873541604359 1.46104220965581 0.725315138390064 1.44160272425998 -0.255445323309289 0.971021968210506 0.545355949278916 -0.0462720600716257 0.342707863487767 0.712915229231661 -0.250062902294464 1.45933104495371 -0.600642252685984 1.17328416364151 2.57651054143107 -1.34286295205467 -1.34286295205467 1.18083922226243 -1.34286295205467 -1.34286295205467 0.936239798145708 0.242039776333997 1.50872167850287 0.588544543596396 0.133534600250103 -1.34286295205467 -0.277453488620343 -1.34286295205467 1.01526408401786 -0.458165250980012 0.654460652312485 -0.0698824575679816 -1.34286295205467 0.302173271511111 -0.086136082570152 2.65817161982016 0.867375144958496 -1.34286295205467 0.636697565479984 -0.825071882650974 0.196716134433589 1.11766018286994 -1.34286295205467 -0.537975424430639 1.55182316774377 -0.323954840386433 -1.34286295205467 0.261169462406152 0.827016887047338 -0.107069566884571 -1.34286295205467 -1.34286295205467 0.940991406581002 -0.260874752962931 -0.659893326503064 -0.564063129475325 -0.184028191086026 1.18351535960115 -1.34286295205467 0.564440457796186 1.14268146089712 1.81761466759748 1.0909699445848 1.81258717228476 -0.179227659557612 -1.34286295205467 -0.414775616724238 -1.34286295205467 -0.521172624707447 1.02291759219223 1.42841700064916 -0.294486492287583 2.36863130416487 -0.670341736211877 -1.34286295205467 -0.306106751059263 -1.20414225025906 -0.223828387532777 0.63798332755936 -0.582083688145745 0.136419365258485 -1.34286295205467 -0.713985318895924 1.30753674286422 0.736377098297307 0.76004197351822 1.39207794917107 -1.34286295205467 -1.34286295205467 0.258810196789825 0.390398899784058 0.549812353622353 -1.34286295205467 0.57019666321575 0.882292328767275 -1.34286295205467 -1.34286295205467 -1.34286295205467 -1.34286295205467 1.12121256821502 1.19777074013304 -1.34286295205467 -1.34286295205467 -1.34286295205467 -1.34286295205467 0.42752430224232 -0.294486492287583 -0.300269471140856 -0.260874752962931 1.55241354361318 -0.0462720600716257 0.150645746805234 -0.234189723112479 0.908605660105142 -0.188866081212071 -0.0739061981121919 0.150645746805234 0.227296024174765 -1.34286295205467 -1.15629820737972 -0.407829558497522 -1.17976007644537 1.4848457471795 0.527203835059644 -0.591293719469406 -1.34286295205467 -0.086136082570152 0.472693071520085 0.0854591968382336 -1.34286295205467 0.530266234078933 0.974021567486181 -0.977456117839193 -1.20414225025906 -0.537975424430639 -0.146623482436936 -1.34286295205467 -1.34286295205467 0.631527758191265 -1.34286295205467 0.109961510906192 0.881424686276445 -0.639509016909667 0.739657663924822 0.663155419832292 -0.927696308439824 -0.798614028298666 -1.34286295205467 0.802862110325892 -1.34286295205467 -1.34286295205467 0.663155419832292 0.939411569024871 1.19933467993591 -0.0944250819552281 -1.34286295205467 -1.34286295205467 1.16066942811068 -0.691780610508999 0.55716943053761 -1.34286295205467 0.767386633136923 -1.34286295205467 0.40738020352663 0.52103340481098 -0.649617625711527 0.224804374571612 -1.34286295205467 0.275140067054102 0.237163941584157 0.68734780101933 0.619736062847254 0.686160282523031 -1.34286295205467 1.13695178214624 -1.34286295205467 1.25077434374729 -0.198656295259859 0.56154224395128 1.33659582707604 -0.317948361353229 -1.25597774019704 -1.34286295205467 -1.34286295205467 -0.057965177412836 -0.600642252685984 0.720834645166513 0.829853389658554 0.00200086571107722 0.928238841583278 -0.443362986350143 -0.512938520968472 -1.34286295205467 -0.458165250980012 0.0434606086419577 -0.50481205565826 1.20089469516803 0.843844957222107 -0.994968987021393 0.354977980436643 0.826068502814932 -1.34286295205467 -0.421800163145458 -0.387445248904111 0.595459695474755 -0.610133517103681 0.881424686276445 -0.0658845933476877 -0.151177830599676 0.374904870531139 -1.25597774019704 -1.34286295205467 -1.34286295205467 -1.34286295205467 0.555704964032873 -1.34286295205467 -1.34286295205467 -1.34286295205467 0.398003468538835 0.323836290661497 -0.0820326634224041 0.392308780683398 0.824167382850841 -1.34286295205467 0.742921008656106 0.578732253742295 -1.34286295205467 -0.239435878665794 -0.174463914072821 0.904436189453685 -1.34286295205467 -0.317948361353229 0.793931403357066 0.217268939960743 0.860229483023601 0.699099866373455 -1.34286295205467 0.498941434465584 -1.34286295205467 0.839216002523256 0.299964865125557 0.575900058667039 0.194098590592706 -0.629562152805927 -1.34286295205467 0.54684496973636 -0.311999361469783 -0.107069566884571 0.336480775590855 -1.34286295205467 0.984407632939434 -1.34286295205467 -1.34286295205467 -1.34286295205467 -0.691780610508999 -0.481051236962537 -0.481051236962537 0.403646464112139 -0.83873541604359 0.627621991979658 1.19515539869145 1.38901555015178 0.275140067054102 -0.0161247839483189 -0.323954840386433 0.272833326953729 0.562993039811062 -1.34286295205467 -0.137613676272708 0.752609502055086 -1.34286295205467 0.702582596735919 0.498941434465584 -1.34286295205467 -1.34286295205467 0.929847292011652 0.234711608053858 -1.34286295205467 0.199322703215665 -0.760925777686271 -1.05067779630421 0.731975906507193 -0.488871034958904 -0.760925777686271 -1.34286295205467 0.934647823540065 1.03047802056779 -0.546550260293124 1.25316628876736 -0.294486492287583 -1.34286295205467 -0.546550260293124 -1.34286295205467 -0.488871034958904 0.840144554964415 0.425719756000569 -1.34286295205467 -0.825071882650974 0.399890164201769 -0.0540429830537218 -1.34286295205467 -0.760925777686271 2.49613897275994 -0.239435878665794 -0.591293719469406 1.26217265988723 -0.00881098495738905 0.0333519998400825 0.813606011956821 0.121859783073568 0.00556342986634548 1.32009607393496 0.0566880383732128 -1.34286295205467 0.72195779948064 1.85625378919312 0.663155419832292 0.354977980436643 0.436469287412428 0.242039776333997 -0.639509016909667 -0.773236392712988 -0.165044555935192 -0.0310156933443 0.2096410437235 0.325961645701791 -1.34286295205467 1.68287732422014 -1.34286295205467 0.27743827944518 -1.34286295205467 -1.34286295205467 -0.380796354040499 -1.34286295205467 -1.34286295205467 -0.512938520968472 0.961935340025083 0.167298503507421 0.342707863487767 0.607716372212971 0.552765640619636 1.24354278786664 -0.10282609823212 1.69542708744899 1.2631131528711 1.11884656823721 -1.34286295205467 -0.165044555935192 0.199322703215665 1.26919191861878 1.37817676947644 0.432906723257145 0.65195393220731 0.199322703215665 -1.34286295205467 0.302173271511111 -1.34286295205467 -0.649617625711527 0.0161302408218306 -0.512938520968472 -1.34286295205467 -1.34286295205467 -0.629562152805927 0.388483133264027 -1.34286295205467 -0.960423114171967 0.214736693104009 -1.22951988584473 -1.34286295205467 0.053407472745683 -1.34286295205467 1.25744873332852 0.994623027600655 2.67459300626802 -0.591293719469406 -1.34286295205467 1.84271491829995 -1.34286295205467 0.941779822341435 -1.34286295205467 0.317416277558786 -1.34286295205467 1.00253328259883 1.65624264900543 -0.521172624707447 0.23224956228621 -0.610133517103681 1.88920793827517 -0.960423114171967 -1.25597774019704 0.603657604299822 -1.34286295205467 2.31994213608143 0.841997509372805 -1.34286295205467 1.17599295112453 0.441775143891916 2.09261701297029 -1.1118746173866 1.73734792545976 -0.311999361469783 0.682584055534524 0.344769774975916 -1.34286295205467 -0.283079461349856 0.554237039516652 -1.34286295205467 -0.702783831270941 -1.34286295205467 0.268194008827372 0.0434606086419577 2.10934226462455 -1.34286295205467 0.754742148207565 1.1534244741543 0.517925069616418 0.167298503507421 1.53506082261443 1.01175382204436 0.712915229231661 0.0664271264911271 0.734180397270372 1.27980316853307 1.19881380370621 0.699099866373455 0.399890164201769 0.474366466188026 0.797916453822089 0.935444320437968 -0.133157271929257 -1.34286295205467 -0.600642252685984 1.59129818926538 -1.1118746173866 -1.34286295205467 -0.119976585740547 -1.34286295205467 0.214736693104009 -0.414775616724238 0.183516790529613 -0.582083688145745 -1.34286295205467 -0.239435878665794 0.0728361084479292 -0.0658845933476877 0.401771151245792 1.40230356813354 0.237163941584157 -0.294486492287583 -1.34286295205467 0.690896806340947 -0.336144755336315 -1.34286295205467 -0.107069566884571 0.585756800163516 0.770507973972602 -1.34286295205467 -1.34286295205467 -1.25597774019704 0.342707863487767 2.45993199893912 -0.336144755336315 -0.137613676272708 -0.760925777686271 -0.0272593934339435 -0.387445248904111 -0.0944250819552281 1.59791464988169 -0.639509016909667 1.20606665298375 0.712915229231661 0.279728026946392 -0.250062902294464 -0.0986113990798163 -1.34286295205467 -0.649617625711527 1.15005195732742 -0.977456117839193 -1.34286295205467 0.392308780683398 0.330190680675876 1.74497047709203 0.229777727046443 0.465954081477429 -1.34286295205467 1.59571697814966 -0.713985318895924 -0.0779561521346614 0.224804374571612 0.757927462147047 0.514801114581433 1.75739992013561 0.302173271511111 0.0161302408218306 0.147826396196227 -0.582083688145745 -0.400960253866031 0.130636386405212 -1.05067779630421 0.367010596276021 -0.529517256625885 1.30534546197795 1.28843439898387 0.0434606086419577 0.398003468538835 -1.1118746173866 -1.34286295205467 1.68191981037083 0.821304757330141 1.13982322255744 -1.34286295205467 1.60770914866425 1.40828476394167 -0.255445323309289 -0.512938520968472 0.217268939960743 -1.34286295205467 0.762149317040489 0.982934490677167 -1.34286295205467 0.822260431221292 0.678987136664319 0.356999659433876 -0.115644402747056 0.00910569440061027 -1.34286295205467 1.19147533703041 1.22132926271398 0.118906496076285 1.75697543002435 -0.496790450893756 -1.34286295205467 0.678987136664319 0.906107334932525 2.35450192905411 2.01313051123539 -1.34286295205467 -1.01298954569181 0.640546901269568 -1.34286295205467 -1.34286295205467 1.05918051703322 0.258810196789825 0.609063427439432 1.66319425531755 0.0696398765034766 -0.713985318895924 0.665617465599926 0.781820648722293 0.83735472645092 1.54079885175646 0.368993582786001 -0.00518610154549917 -1.34286295205467 0.251678197988456 0.0265204394023849 -1.34286295205467 -1.34286295205467 -0.465700685590867 0.103925873750804 0.961172091625001 -0.564063129475325 -1.34286295205467 -0.50481205565826 1.05328169397241 -0.223828387532777 2.33361126782195 1.41715002282198 -0.169736395139916 0.682584055534524 0.754742148207565 0.21979091398252 0.0333519998400825 2.36056227870389 0.39611102950127 -0.881625920811468 1.8542598165895 0.783855562957475 1.2924814235433 -0.407829558497522 -1.34286295205467 -1.34286295205467 -0.481051236962537 0.811666335675682 -0.348578484680443 0.372940680133232 -0.155765790491966 1.22082650025733 0.0299456036800367 0.775675632521984 0.494103544339539 -1.34286295205467 -0.115644402747056 1.01526408401786 0.242039776333997 1.31146168869327 -1.34286295205467 0.288803600446718 0.666844841603305 0.460851461226119 -0.119976585740547 0.876193246620903 -1.34286295205467 0.359014785165177 0.299964865125557 -1.05067779630421 -0.330019920140203 -1.34286295205467 0.968007825366335 -0.179227659557612 2.46668004048642 -1.34286295205467 0.824167382850841 -1.34286295205467 1.38012617760808 1.39626426629567 -1.34286295205467 0.545355949278916 -1.34286295205467 0.186179174657854 -1.34286295205467 1.09282658830562 -1.34286295205467 0.982196608402089 0.0631976867934707 -1.01298954569181 1.8535331470225 0.61575526540006 -1.34286295205467 0.548330432196486 0.150645746805234 0.354977980436643 -1.34286295205467 -0.564063129475325 -1.34286295205467 -1.34286295205467 -1.34286295205467 0.342707863487767 -0.0619122747600669 -1.34286295205467 0.758985616860017 -0.927696308439824 -0.748854218899297 -1.34286295205467 -1.34286295205467 -1.34286295205467 -1.01298954569181 -1.34286295205467 0.767386633136923 -1.34286295205467 -1.34286295205467 -0.512938520968472 -1.34286295205467 -1.34286295205467 0.328079759313948 2.16660814785153 1.00253328259883 -1.05067779630421 -1.09079918404913 0.112957496192839 -1.34286295205467 -0.546550260293124 -0.691780610508999 -0.725392349833651 -0.361265981042606 -0.0385970768626698 -1.34286295205467 -1.34286295205467 -0.348578484680443 -0.619771938758139 -0.311999361469783 -1.34286295205467 1.15566269707169 0.578732253742295 -1.34286295205467 -0.0424227242820414 1.6318005527141 -1.34286295205467 -0.50481205565826 -0.0739061981121919 2.09100631856272 0.482666532656514 0.870033733801987 0.605013473416948 -1.34286295205467 1.57358731844319 1.35631985804262 -1.34286295205467 1.34530219186367 0.286547097991829 0.929043586995024 0.115939112190277 -1.34286295205467 -0.00518610154549917 -0.473328581828109 -0.0424227242820414 -1.34286295205467 -0.336144755336315 0.996790371145505 -0.512938520968472 -0.361265981042606 -1.34286295205467 0.860229483023601 0.0696398765034766 0.436469287412428 0.429323625477532 -0.649617625711527 -0.83873541604359 -0.311999361469783 -1.34286295205467 -0.481051236962537 1.09034982907825 -0.115644402747056 -1.34286295205467 -1.34286295205467 0.464257857386151 0.0664271264911271 -0.255445323309289 0.514801114581433 0.229777727046443 1.34117150727244 -1.34286295205467 0.106951017159636 0.282009371685593 -1.34286295205467 -0.155765790491966 0.663155419832292 -0.277453488620343 -1.34286295205467 0.880555831147206 0.0696398765034766 0.323836290661497 -1.34286295205467 0.632824246135155 -1.34286295205467 0.186179174657854 0.39611102950127 1.26545817920428 2.16660814785153 1.9383601232883 -0.0385970768626698 -0.394166025104892 -0.387445248904111 -1.34286295205467 0.525666959755821 0.574479107776912 0.229777727046443 -0.896606543136935 1.08536650985855 0.781820648722293 -0.911957094508605 0.258810196789825 -0.111342200498862 -0.0235256540194383 -1.34286295205467 0.0760159913084068 -0.330019920140203 1.64971723207209 1.40902838334107 -0.306106751059263 -1.34286295205467 0.0823273728656254 1.33617818128016 0.112957496192839 0.911921218597705 -1.34286295205467 -0.160387861923338 1.08661608966375 -0.330019920140203 1.0617843564159 0.429323625477532 0.100885937405865 -1.34286295205467 -1.34286295205467 0.268194008827372 0.934647823540065 -1.34286295205467 -1.34286295205467 -0.0820326634224041 -1.34286295205467 0.513233230411693 1.12003069382145 -1.34286295205467 0.806790500925842 0.159027883821195 0.854815813887741 0.115939112190277 0.826068502814932 0.401771151245792 0.0916759060822034 -1.34286295205467 0.167298503507421 0.519481179925216 0.477699802559073 -1.34286295205467 0.161797000844163 0.52103340481098 0.254064633716619 -0.294486492287583 -1.34286295205467 1.70357790697623 0.106951017159636 0.938620142127686 0.533313621278055 -1.34286295205467 0.948051408886336 -0.00158223206853566 0.98587729259264 -0.14210225709935 0.635409138606831 0.946489433834031 -1.34286295205467 -0.213636917585326 1.22433732863351 0.524126275587395 0.284282375109133 1.43272417083806 -1.34286295205467 -1.34286295205467 -0.488871034958904 -1.34286295205467 -1.34286295205467 -1.34286295205467 0.833615372356844 0.180842955251604 1.74193266287514 0.666844841603305 -0.244726682888214 -0.546550260293124 1.7992428245135 -1.34286295205467 0.422094872588679 -0.300269471140856 0.73856606444545 -1.34286295205467 0.244463427527688 0.346824870215295 2.25845516148116 -1.34286295205467 -1.34286295205467 -1.34286295205467 0.853000730134762 1.81819215555704 0.172751746753754 0.52873692028487 1.14722748293776 1.07273059224351 -0.311999361469783 -1.34286295205467 0.60229877153199 -0.260874752962931 0.481015361051637 0.100885937405865 0.0978310627388016 0.820347612039024 0.412939099676038 -1.34286295205467 1.29783679688097 -1.17976007644537 1.26264308423337 0.378814730864286 1.44826662396886 -0.760925777686271 0.40738020352663 1.16508625481644 1.63697251052982 -0.00158223206853566 0.0161302408218306 -1.34286295205467 1.55653055034071 0.825118669560994 -0.193741915961911 -0.428904991834991 0.229777727046443 -1.07041487445573 0.645642550650077 -1.34286295205467 0.0333519998400825 -1.34286295205467 -0.160387861923338 0.765296998417235 0.970269801459608 0.472693071520085 0.0664271264911271 0.618411960655996 0.567325222804554 1.56900780790896 0.879685759985199 0.720834645166513 0.279728026946392 0.414781073597749 -0.0658845933476877 1.05328169397241 0.531791794951933 -0.174463914072821 0.632824246135155 0.609063427439432 -0.619771938758139 -1.34286295205467 0.802862110325892 0.212194089380609 0.753676739645555 -0.311999361469783 0.853000730134762 -1.34286295205467 0.584358226471793 0.485955777069523 -1.34286295205467 -1.34286295205467 -0.496790450893756 -1.34286295205467 -1.34286295205467 1.9594091246972 0.873560924789102 -1.34286295205467 1.35103942468184 1.36555368108613 -0.400960253866031 1.83226964357506 -1.34286295205467 -1.34286295205467 0.443533746885815 0.567325222804554 0.39611102950127 1.29023632993755 0.693251603640493 0.244463427527688 -0.160387861923338 0.0230762990485604 1.39588485478327 -0.188866081212071 -1.34286295205467 -0.0779561521346614 -1.34286295205467 0.830796021747837 -0.239435878665794 -0.785795723783744 -1.34286295205467 0.804829408625177 0.686160282523031 -0.436091959091568 -0.12433917026685 1.8185768497177 0.431117755853455 0.325961645701791 0.306566687279219 -1.34286295205467 -1.13368968881701 0.700262945746896 1.26919191861878 0.786895499302428 0.986610821578942 0.0566880383732128 -0.260874752962931 -0.361265981042606 -1.34286295205467 1.8596829310369 0.913572390202582 0.186179174657854 0.438242942663395 1.25649962513842 -1.34286295205467 -1.34286295205467 0.479359792180306 0.323836290661497 -0.0124571288040742 -1.34286295205467 -1.34286295205467 0.653208555728552 -0.564063129475325 -1.34286295205467 -1.03154811023205 -0.188866081212071 0.485955777069523 1.41162406871449 -1.34286295205467 -1.34286295205467 -1.31253177835754 0.794930063401179 1.16343362005379 0.884888014140697 -0.496790450893756 -1.34286295205467 -1.34286295205467 -1.34286295205467 0.392308780683398 -0.680968759840532 -1.34286295205467 0.856625613546637 0.992448101497348 -0.228987468956996 -0.34233053516692 -1.34286295205467 -0.223828387532777 -1.20414225025906 0.350914791176225 -0.555245027812918 0.500545734049545 -1.34286295205467 -1.34286295205467 0.121859783073568 1.68287732422014 -1.34286295205467 -0.169736395139916 -0.323954840386433 0.121859783073568 1.39664344638902 1.18989147440609 0.653208555728552 0.862023613399523 0.217268939960743 -0.564063129475325 -0.619771938758139 -1.28361187823759 0.414781073597749 -1.34286295205467 0.199322703215665 -1.34286295205467 1.45658334658546 -1.34286295205467 -1.34286295205467 0.0126278893397471 -0.960423114171967 0.2096410437235 0.575900058667039 -1.34286295205467 0.885750839738984 -0.421800163145458 -0.174463914072821 -1.34286295205467 0.112957496192839 -1.34286295205467 0.489227709589698 0.819388990810095 0.678987136664319 0.133534600250103 0.431117755853455 -0.0235256540194383 0.0947611022097533 -0.218711768165459 -0.348578484680443 -0.465700685590867 0.403646464112139 -1.07041487445573 0.52873692028487 0.0854591968382336 0.079179691488865 -1.34286295205467 0.564440457796186 -0.512938520968472 1.34447824774866 0.224804374571612 -0.374217819172856 0.438242942663395 0.121859783073568 -1.34286295205467 -0.0986113990798163 0.0854591968382336 -0.725392349833651 0.459141238018834 -0.306106751059263 -1.34286295205467 -0.629562152805927 1.07908065505288 -1.34286295205467 0.76004197351822 -0.213636917585326 -0.481051236962537 -0.943844378514541 1.10141835429362 -0.128732586034957 -0.387445248904111 1.03116079465485 -0.473328581828109 0.239606639201467 0.613087167983628 0.928238841583278 0.334391140871167 0.669292347692908 0.201918388589087 0.350914791176225 0.204503281060763 -0.14210225709935 -1.34286295205467 0.109961510906192 -1.34286295205467 0.261169462406152 1.09897565667629 -0.610133517103681 -1.34286295205467 -0.151177830599676 0.103925873750804 0.0599513831044963 -0.0124571288040742 1.3213809501976 -1.34286295205467 -1.1118746173866 0.188830205301186 0.0367398324411764 -0.354889866237676 -1.34286295205467 0.183516790529613 -0.0272593934339435 0.382700154410753 -1.34286295205467 0.800888566624714 -0.174463914072821 0.0978310627388016 1.94026027477407 0.59820436105349 0.581551604351302 -1.34286295205467 -1.20414225025906 0.306566687279219 0.0631976867934707 0.607716372212971 -1.34286295205467 0.272833326953729 0.555704964032873 0.350914791176225 0.0631976867934707 0.374904870531139 -1.34286295205467 0.239606639201467 -1.34286295205467 1.15061531553885 0.0299456036800367 -0.465700685590867 1.31406461954596 -1.34286295205467 -0.488871034958904 0.474366466188026 -0.0235256540194383 0.482666532656514 -1.34286295205467 -1.34286295205467 -1.34286295205467 0.489227709589698 -0.0124571288040742 -0.943844378514541 -1.34286295205467 0.167298503507421 -0.555245027812918 -0.174463914072821 -1.15629820737972 0.704893624467157 -1.34286295205467 0.476035368515886 1.85371489406188 0.830796021747837 1.67951955355207 0.39611102950127 1.209661590888 -0.12433917026685 -0.387445248904111 0.204503281060763 -1.34286295205467 0.127724597738692 -0.407829558497522 0.261169462406152 -1.34286295205467 0.857528541437798 -0.165044555935192 0.513233230411693 -0.14210225709935 0.622375836426342 0.299964865125557 -1.05067779630421 -1.34286295205467 0.112957496192839 0.950387037471284 0.730870722671626 1.51908039812319 0.0599513831044963 -1.34286295205467 0.40738020352663 -0.133157271929257 -0.10282609823212 1.03659615818695 0.384633797474442 -0.825071882650974 2.04291907009272 -0.582083688145745 -0.244726682888214 -0.0198142057193315 -0.300269471140856 -1.34286295205467 -1.34286295205467 -1.34286295205467 0.214736693104009 0.0885753223791476 -1.34286295205467 -0.619771938758139 -0.0161247839483189 -1.34286295205467 0.527203835059644 0.180842955251604 1.6742061387805 -1.34286295205467 -0.977456117839193 0.4625569924571 0.643099946926677 0.112957496192839 -0.414775616724238 0.542367165907741 0.170031104583137 0.239606639201467 0.386561444736058 0.234711608053858 -1.34286295205467 1.01526408401786 -1.34286295205467 0.159027883821195 -1.34286295205467 0.109961510906192 -1.34286295205467 0.297748585616811 1.94858382577409 2.34854590222433 1.18564800575363 0.452252904453823 0.852091197062824 -1.34286295205467 -1.34286295205467 0.933051761703743 1.9825813436776 0.420274473795166 0.707196092816825 0.998950184819203 2.18500837273015 0.315261454799012 0.2096410437235 -0.428904991834991 0.646909963410734 -1.34286295205467 1.07145275881564 -1.34286295205467 -1.34286295205467 1.01034414855196 -0.0540429830537218 0.191469978880274 -1.34286295205467 -1.34286295205467 -0.943844378514541 0.716321625391692 1.45243889294376 -0.0161247839483189 0.589933741367263 -0.798614028298666 -0.481051236962537 -1.34286295205467 1.08411441327462 2.81273116945117 2.73976199140889 -1.34286295205467 -1.07041487445573 0.313099136988467 -0.529517256625885 -0.943844378514541 1.45692747377042 -1.34286295205467 -1.34286295205467 -0.34233053516692 0.242039776333997 -0.994968987021393 -0.348578484680443 -1.34286295205467 0.670512496747549 -1.34286295205467 0.0978310627388016 0.59820436105349 0.736377098297307 0.425719756000569 -1.28361187823759 -0.155765790491966 1.07081285578047 1.3726856798875 -0.137613676272708 0.605013473416948 -1.34286295205467 0.106951017159636 0.476035368515886 -1.17976007644537 0.323836290661497 0.422094872588679 0.754742148207565 1.57130178004615 -0.0540429830537218 0.884888014140697 2.81273116945117 2.52673179353133 0.81553965502051 2.34575226346435 -0.0501453794164686 -1.34286295205467 1.0399692849855 0.681387393483074 0.56154224395128 0.719709457992786 0.118906496076285 -0.0739061981121919 0.731975906507193 0.884888014140697 -1.34286295205467 -1.34286295205467 1.03727224932893 0.100885937405865 -0.239435878665794 0.330190680675876 -0.619771938758139 -0.573008114645418 -1.34286295205467 0.67657757650132 -0.443362986350143 0.299964865125557 1.01875463638739 0.00200086571107722 -1.34286295205467 -1.34286295205467 -1.34286295205467 0.0885753223791476 0.342707863487767 -0.546550260293124 -0.0658845933476877 -0.0658845933476877 -1.34286295205467 0.455706611913345 0.0696398765034766 -1.20414225025906 0.808745426259385 1.04332420809696 -0.288756813536699 0.536346143114674 0.588544543596396 0.91931719703319 -1.34286295205467 -1.34286295205467 0.804829408625177 -1.34286295205467 -0.151177830599676 -0.0540429830537218 0.635409138606831 0.297748585616811 -0.421800163145458 0.27051799562273 0.00556342986634548 -0.512938520968472 -0.896606543136935 -0.165044555935192 -1.34286295205467 -1.34286295205467 0.121859783073568 0.040109302715786 -1.34286295205467 1.61708588365205 -0.0272593934339435 -1.34286295205467 0.549812353622353 -1.34286295205467 1.21931576866628 -1.22951988584473 -0.374217819172856 -0.155765790491966 0.664387661551438 0.268194008827372 -1.34286295205467 -0.348578484680443 1.08348741801848 0.696767159156944 0.0467939450130047 0.42752430224232 -0.394166025104892 0.17815756989335 -0.266352019617381 -0.564063129475325 0.455706611913345 0.489227709589698 0.376862874492346 0.053407472745683 1.73800496171304 -1.15629820737972 -0.458165250980012 -1.34286295205467 1.61093998699952 0.153452368925725 0.703739184499798 0.731975906507193 -1.03154811023205 -0.943844378514541 1.09897565667629 -1.34286295205467 0.24928256595345 -0.702783831270941 -0.0424227242820414 0.681387393483074 0.436469287412428 0.558630455284761 0.268194008827372 -1.34286295205467 0.913572390202582 -0.852706020691526 -0.213636917585326 0.156246376971646 1.55653055034071 0.888332154494536 1.58067594420724 0.411091651826737 -0.811702211586567 0.261169462406152 0.188830205301186 0.695597514891357 0.683778418522013 0.21979091398252 -1.34286295205467 -0.0820326634224041 0.453982156594628 0.747245657357478 0.781820648722293 0.753676739645555 -1.34286295205467 0.212194089380609 0.600936962129206 2.55500787198909 -1.1118746173866 -0.866997816637636 0.571627425052762 0.319563657047221 -0.0124571288040742 1.00110252076182 -0.151177830599676 -1.34286295205467 -0.748854218899297 0.910265649726374 -1.34286295205467 -1.34286295205467 0.17815756989335 -0.317948361353229 0.0664271264911271 0.150645746805234 0.100885937405865 -0.811702211586567 -1.34286295205467 0.784870527662565 -0.394166025104892 -1.34286295205467 -0.0235256540194383 -0.306106751059263 -1.34286295205467 -0.244726682888214 -1.34286295205467 1.20555138917988 -0.0272593934339435 0.9143963343176 0.754742148207565 -0.111342200498862 0.420274473795166 -0.927696308439824 0.600936962129206 0.951163634378996 -1.34286295205467 0.498941434465584 2.25693705146234 1.02014538807205 0.748322135104854 2.27130440926499 0.708344136991249 -1.34286295205467 1.4541691076531 -0.00518610154549917 0.720834645166513 -1.20414225025906 0.548330432196486 -0.300269471140856 1.93134278537982 -1.34286295205467 0.398003468538835 1.15286365702671 0.207077470013292 0.793931403357066 -0.271877973724873 1.09220832296996 -1.34286295205467 0.295524376647499 0.618411960655996 0.0501095035055693 0.374904870531139 0.295524376647499 1.41014214728862 0.321703644509018 -1.34286295205467 0.27051799562273 -1.34286295205467 0.517925069616418 0.412939099676038 1.70933517857245 -0.146623482436936 -0.521172624707447 -0.691780610508999 -0.380796354040499 -1.34286295205467 0.0599513831044963 0.977006762868314 0.204503281060763 0.0196129711842951 -1.34286295205467 0.234711608053858 0.188830205301186 0.872681001437984 1.85552944801734 -0.798614028298666 -1.34286295205467 0.0230762990485604 0.422094872588679 -0.83873541604359 0.853000730134762 -0.165044555935192 -1.34286295205467 -1.34286295205467 0.739657663924822 1.53627323790613 -1.34286295205467 0.374904870531139 -1.34286295205467 -0.169736395139916 -1.34286295205467 -1.34286295205467 0.191469978880274 0.680188423499518 1.57415739252603 0.299964865125557 -1.34286295205467 -0.737012608605331 0.802862110325892 0.929043586995024 0.217268939960743 -1.34286295205467 0.183516790529613 -0.057965177412836 -1.34286295205467 -0.213636917585326 0.584358226471793 0.00556342986634548 -0.994968987021393 0.677783524006111 -0.680968759840532 -1.34286295205467 -1.34286295205467 1.36395761924981 0.791929257524155 0.284282375109133 0.649437063410067 0.368993582786001 1.02083959891333 0.907774000123222 0.399890164201769 -1.34286295205467 0.933850304837004 0.498941434465584 0.485955777069523 0.167298503507421 -1.34286295205467 0.457426296948467 -0.111342200498862 -0.600642252685984 -1.09079918404913 0.354977980436643 -1.34286295205467 0.807768732038414 1.16232941773192 1.65599293390113 0.843844957222107 -0.348578484680443 0.0566880383732128 -1.34286295205467 -0.361265981042606 0.0196129711842951 -1.34286295205467 1.9872898404586 -0.0902667671613789 -1.34286295205467 -1.34286295205467 0.258810196789825 1.10019820523898 -0.443362986350143 -1.34286295205467 1.40155185613896 1.4812170166952 1.02083959891333 0.0265204394023849 -1.34286295205467 -0.380796354040499 -0.0385970768626698 -1.34286295205467 0.323836290661497 -0.323954840386433 0.409238697418332 -0.573008114645418 -0.0501453794164686 -1.34286295205467 1.06888918510543 0.552765640619636 1.42299073043608 -1.34286295205467 0.0333519998400825 -1.34286295205467 1.0439930255297 -0.702783831270941 0.133534600250103 0.806790500925842 -0.10282609823212 -1.34286295205467 -0.881625920811468 0.530266234078933 -0.421800163145458 1.10748343404739 0.359014785165177 -1.34286295205467 0.833615372356844 1.04931781820206 0.605013473416948 1.27290336691889 0.610407570111767 -1.34286295205467 -0.0698824575679816 -1.34286295205467 -1.34286295205467 -1.34286295205467 0.0299456036800367 0.467645689987245 0.405516136931267 -1.34286295205467 -1.34286295205467 -1.34286295205467 -1.34286295205467 -1.1118746173866 1.02222569925071 0.482666532656514 0.736377098297307 0.0978310627388016 0.933051761703743 0.288803600446718 -0.977456117839193 1.36395761924981 -0.137613676272708 0.291051941934571 -0.798614028298666 -1.34286295205467 -1.34286295205467 -1.34286295205467 0.214736693104009 -1.34286295205467 -0.155765790491966 -0.713985318895924 0.251678197988456 -0.473328581828109 -0.798614028298666 -0.294486492287583 1.38168131473869 0.040109302715786 1.06243361573733 -0.0779561521346614 0.17815756989335 0.0728361084479292 0.749396752042751 0.806790500925842 1.73294984737924 0.14499420112097 0.936239798145708 0.627621991979658 -0.361265981042606 0.819388990810095 0.265861301610876 1.18191106001719 -0.00518610154549917 1.03659615818695 0.0664271264911271 -0.785795723783744 1.41934672384892 -1.05067779630421 -0.380796354040499 0.139290805669682 -0.374217819172856 0.445287389074821 1.66121600148026 0.54684496973636 -1.34286295205467 2.37870918636419 2.2150906454484 -0.994968987021393 -0.773236392712988 -1.34286295205467 -1.34286295205467 -1.34286295205467 0.0161302408218306 -1.34286295205467 1.29605679353525 0.560088054413875 0.0599513831044963 0.836421994477335 -1.34286295205467 0.777730727761378 0.684970491262687 0.741835129351589 0.348873194123664 1.15733609173964 -1.34286295205467 -0.0698824575679816 -1.34286295205467 -0.0462720600716257 0.474366466188026 0.841997509372805 0.308751806378754 1.05656572561248 0.332294458466252 -1.34286295205467 0.040109302715786 0.432906723257145 -1.34286295205467 1.12942336720829 -1.1118746173866 -1.34286295205467 0.87531704387716 0.0823273728656254 0.323836290661497 -0.488871034958904 -1.34286295205467 -0.255445323309289 0.342707863487767 0.359014785165177 -0.208603159363584 0.821304757330141 1.94467150484551 0.617085032203923 -0.266352019617381 1.58573016508574 0.674158640594235 0.21979091398252 0.497332984037195 2.76749110724218 -1.34286295205467 1.60255906508698 -1.34286295205467 0.121859783073568 -0.481051236962537 0.858430159788388 -1.34286295205467 0.565884513599436 -1.34286295205467 -1.34286295205467 2.50887414280035 -0.465700685590867 -0.994968987021393 0.917681233605468 0.251678197988456 -1.34286295205467 0.799899440332084 0.279728026946392 -1.31253177835754 0.286547097991829 0.65195393220731 -0.0347948280447984 2.32982086810177 -0.785795723783744 -0.288756813536699 1.4538234497383 0.418448728741994 0.23224956228621 2.41481507444575 -0.0272593934339435 0.574479107776912 1.16177658021769 0.823214638229467 0.325961645701791 0.534831731296886 1.49463596122729 -0.367708170752598 0.455706611913345 0.079179691488865 1.23916312850455 -1.34286295205467 0.403646464112139 0.432906723257145 0.17815756989335 -0.14210225709935 0.900238565512353 -1.34286295205467 0.89939562878148 0.923388369040709 -0.866997816637636 -0.283079461349856 -1.34286295205467 0.859330472391478 1.45692747377042 0.392308780683398 0.130636386405212 1.06048379999225 1.08848576248288 -0.670341736211877 -1.34286295205467 0.54684496973636 -1.34286295205467 -0.223828387532777 -1.34286295205467 1.27705243066556 0.452252904453823 -0.0385970768626698 -0.4507200632654 0.457426296948467 0.325961645701791 -0.155765790491966 -1.31253177835754 0.348873194123664 -1.34286295205467 -0.83873541604359 1.68191981037083 -0.354889866237676 -0.713985318895924 -1.34286295205467 0.65195393220731 -0.564063129475325 0.617085032203923 -0.218711768165459 -0.255445323309289 -0.330019920140203 0.167298503507421 -1.34286295205467 -1.34286295205467 0.498941434465584 1.18989147440609 0.619736062847254 2.0407707630087 0.234711608053858 0.0434606086419577 1.09775069914937 -1.34286295205467 0.0467939450130047 -1.09079918404913 -0.133157271929257 0.506921848854475 -0.825071882650974 -0.488871034958904 1.42007723597031 -1.34286295205467 0.632824246135155 -0.610133517103681 0.0333519998400825 1.32606957247829 0.886612469459413 1.23818566644189 -1.1118746173866 -0.994968987021393 -1.34286295205467 0.934647823540065 0.537856874705704 1.07081285578047 0.0299456036800367 -0.866997816637636 -1.34286295205467 0.631527758191265 0.643099946926677 -0.330019920140203 -0.702783831270941 -0.713985318895924 0.497332984037195 0.916040953646542 -1.34286295205467 -0.394166025104892 0.121859783073568 -1.34286295205467 -0.512938520968472 0.649437063410067 0.660683584592511 -0.300269471140856 -0.713985318895924 0.441775143891916 -1.34286295205467 0.595459695474755 0.87706821614433 0.447036098367899 -0.400960253866031 -1.34286295205467 -0.0986113990798163 -0.0698824575679816 -0.428904991834991 -0.119976585740547 -0.283079461349856 -0.223828387532777 -0.0161247839483189 0.186179174657854 0.338563409846087 -1.34286295205467 -1.34286295205467 0.188830205301186 -1.34286295205467 -0.670341736211877 -1.34286295205467 -0.160387861923338 -1.34286295205467 -1.34286295205467 -1.34286295205467 1.16563615820814 0.560088054413875 0.374904870531139 0.0664271264911271 -0.610133517103681 0.933850304837004 -1.34286295205467 0.380760478129613 -1.13368968881701 -1.34286295205467 -1.34286295205467 -1.34286295205467 -0.323954840386433 -0.300269471140856 0.818428889084483 1.38361978136631 -1.34286295205467 -1.34286295205467 -1.09079918404913 0.00556342986634548 -1.34286295205467 0.156246376971646 0.549812353622353 -1.34286295205467 1.16508625481644 -1.34286295205467 -0.266352019617381 1.96475189571188 -1.34286295205467 0.103925873750804 -1.34286295205467 -1.25597774019704 -1.34286295205467 -1.34286295205467 -1.34286295205467 0.217268939960743 0.172751746753754 -1.34286295205467 0.0728361084479292 1.05591030568486 -0.496790450893756 0.799899440332084 0.889190216388891 1.25554906571197 0.352949705411407 -1.34286295205467 1.46648649836518 -0.977456117839193 -1.34286295205467 -1.34286295205467 -1.34286295205467 -1.34286295205467 -1.34286295205467 0.0501095035055693 1.02429907219134 -1.34286295205467 -0.546550260293124 -0.0161247839483189 -1.34286295205467 0.879685759985199 -1.34286295205467 1.16783092039517 0.708344136991249 0.040109302715786 0.115939112190277 0.628926642497888 0.450518828730363 0.824167382850841 0.455706611913345 0.293292181273375 -1.34286295205467 -1.1118746173866 0.628926642497888 1.12825701462644 -0.659893326503064 0.0631976867934707 -0.798614028298666 0.581551604351302 -0.380796354040499 0.479359792180306 0.827016887047338 -1.34286295205467 0.841997509372805 0.741835129351589 -1.34286295205467 -0.773236392712988 -0.184028191086026 0.367010596276021 1.14779340536535 -0.582083688145745 1.15510389636551 -1.34286295205467 -0.0462720600716257 0.482666532656514 -1.34286295205467 -0.394166025104892 0.390398899784058 -1.34286295205467 -1.34286295205467 -1.34286295205467 0.394212812014926 0.900238565512353 -1.34286295205467 0.471015160261854 -1.34286295205467 -1.34286295205467 1.21931576866628 0.053407472745683 0.265861301610876 0.0823273728656254 -1.34286295205467 0.888332154494536 -1.34286295205467 0.447036098367899 -0.512938520968472 1.62867659767911 0.52873692028487 -1.07041487445573 -0.896606543136935 0.0728361084479292 -0.0235256540194383 0.00910569440061027 0.543863353738907 1.2705863096567 -1.34286295205467 1.21881137452603 0.611748812797672 0.582956499285423 -1.34286295205467 1.18404920741737 0.933051761703743 1.46614762359866 0.94727091193037 -1.34286295205467 0.989536312830829 -0.825071882650974 0.293292181273375 0.0333519998400825 -0.354889866237676 0.409238697418332 -0.428904991834991 0.153452368925725 -1.34286295205467 -0.619771938758139 -0.896606543136935 -0.0739061981121919 1.35103942468184 1.2956109952058 0.848439699082811 0.904436189453685 0.293292181273375 0.237163941584157 1.87409334167686 1.65022162621235 0.386561444736058 -1.34286295205467 1.46138387811386 -0.546550260293124 0.372940680133232 -1.34286295205467 0.714052769793834 0.183516790529613 -0.0779561521346614 -1.34286295205467 -0.380796354040499 -0.133157271929257 -1.34286295205467 0.346824870215295 1.63877257805695 -0.619771938758139 -1.34286295205467 0.272833326953729 0.130636386405212 -0.115644402747056 0.21979091398252 -1.34286295205467 1.95818144571265 -0.288756813536699 -0.458165250980012 -0.488871034958904 0.802862110325892 -1.34286295205467 0.284282375109133 -1.34286295205467 0.938620142127686 1.17001796132726 1.01736076642278 -0.537975424430639 -0.811702211586567 -1.34286295205467 -1.1118746173866 -1.34286295205467 0.8788144693818 0.997511143103088 0.00910569440061027 0.359014785165177 1.38901555015178 0.130636386405212 1.22082650025733 0.98587729259264 1.11408738140508 -1.34286295205467 -0.223828387532777 0.172751746753754 1.03862222975904 0.852091197062824 0.399890164201769 -0.911957094508605 0.725315138390064 -1.34286295205467 -1.34286295205467 -0.198656295259859 2.65206355580485 0.319563657047221 1.0946777035506 0.481015361051637 1.44265967959043 -1.34286295205467 1.62396103213263 0.363025545810998 0.801876121627894 -1.34286295205467 0.609063427439432 0.716321625391692 -1.34286295205467 0.854815813887741 -0.50481205565826 -0.927696308439824 0.780800688290426 0.464257857386151 -1.05067779630421 -0.184028191086026 -1.34286295205467 -0.537975424430639 -0.34233053516692 0.106951017159636 0.54086736845226 -1.34286295205467 0.793931403357066 -1.34286295205467 0.164553837928687 -1.34286295205467 -1.07041487445573 0.677783524006111 0.795927121744449 0.867375144958496 -0.380796354040499 0.136419365258485 0.643099946926677 0.183516790529613 0.118906496076285 -1.34286295205467 -1.1118746173866 -1.34286295205467 0.517925069616418 0.170031104583137 -1.34286295205467 -1.34286295205467 -0.128732586034957 -0.0619122747600669 -0.223828387532777 0.513233230411693 -0.748854218899297 0.452252904453823 -1.01298954569181 0.95887670780946 -0.582083688145745 -0.0310156933443 0.237163941584157 -1.34286295205467 0.222302698182484 -1.34286295205467 -1.34286295205467 0.196716134433589 -0.960423114171967 -0.115644402747056 0.476035368515886 0.751540429145405 0.505333940599639 -0.115644402747056 0.707196092816825 1.16011511176208 -0.0820326634224041 -1.34286295205467 -1.34286295205467 0.54684496973636 -1.34286295205467 -1.34286295205467 -0.367708170752598 0.8038465376793 0.775675632521984 0.127724597738692 0.707196092816825 1.3461250453839 0.164553837928687 0.782838938456548 -1.34286295205467 -0.0272593934339435 0.858430159788388 -1.34286295205467 0.69442566582849 0.420274473795166 -0.306106751059263 -0.591293719469406 -1.13368968881701 0.994623027600655 -0.00881098495738905 -0.283079461349856 1.37700418363284 -1.34286295205467 -1.34286295205467 -1.15629820737972 -1.34286295205467 -0.174463914072821 -0.748854218899297 -0.374217819172856 -1.34286295205467 -1.34286295205467 -0.255445323309289 0.121859783073568 0.534831731296886 0.498941434465584 0.850268129059031 0.0196129711842951 0.172751746753754 0.527203835059644 0.72195779948064 -1.34286295205467 0.935444320437968 -1.34286295205467 -1.34286295205467 -0.228987468956996 -1.34286295205467 -0.866997816637636 -0.421800163145458 0.423909956341673 0.455706611913345 -1.34286295205467 -1.34286295205467 -0.407829558497522 1.16563615820814 0.279728026946392 -1.34286295205467 0.0823273728656254 0.297748585616811 -0.271877973724873 0.862023613399523 0.0501095035055693 -0.367708170752598 -1.34286295205467 0.0367398324411764 1.0611344183078 0.906107334932525 0.700262945746896 0.299964865125557 -1.34286295205467 0.74616731234508 0.768428822389843 0.0885753223791476 -1.34286295205467 0.161797000844163 0.635409138606831 0.133534600250103 -1.34286295205467 -0.387445248904111 -1.34286295205467 1.94388607739577 0.893462850003182 -1.34286295205467 0.0885753223791476 1.32095295311097 0.68734780101933 1.36035142693065 -1.34286295205467 -1.34286295205467 0.183516790529613 -0.748854218899297 1.27382777711713 -0.057965177412836 -1.03154811023205 0.079179691488865 -0.198656295259859 0.429323625477532 -0.4507200632654 -0.473328581828109 -1.34286295205467 0.304373860512576 1.43415328811978 -1.34286295205467 1.21017346061125 -0.394166025104892 -1.34286295205467 0.936239798145708 0.886612469459413 1.24933474663055 -1.31253177835754 1.25173222643877 0.237163941584157 1.1612232506362 -0.610133517103681 0.843844957222107 -0.367708170752598 0.635409138606831 -1.34286295205467 0.862023613399523 -0.960423114171967 -0.128732586034957 0.040109302715786 -1.34286295205467 -0.670341736211877 2.07083287557038 0.429323625477532 -0.573008114645418 -0.0424227242820414 0.27051799562273 1.02222569925071 -0.785795723783744 -1.09079918404913 -0.146623482436936 0.680188423499518 0.136419365258485 1.83000835313837 -0.160387861923338 0.56876260088716 0.334391140871167 0.372940680133232 0.465954081477429 -0.111342200498862 -0.255445323309289 2.2493865560388 0.251678197988456 -0.458165250980012 -0.34233053516692 1.00467327006063 -1.34286295205467 -0.691780610508999 0.931451591595613 1.82754930393509 1.72405923115708 -1.34286295205467 -0.785795723783744 1.60932666668982 0.24928256595345 -1.34286295205467 1.4562390288011 -1.13368968881701 -1.34286295205467 0.121859783073568 -1.34286295205467 -1.34286295205467 0.256441943473262 0.130636386405212 0.0947611022097533 -1.34286295205467 0.188830205301186 -1.34286295205467 -0.737012608605331 1.34406586581395 -0.160387861923338 0.443533746885815 -0.0944250819552281 -1.1118746173866 2.41834226543285 -0.748854218899297 2.37321809677526 -1.34286295205467 -0.137613676272708 -0.943844378514541 -0.680968759840532 -1.03154811023205 -1.34286295205467 -0.582083688145745 -0.443362986350143 -1.34286295205467 -1.34286295205467 -0.0619122747600669 1.76310234676145 0.56154224395128 -0.10282609823212 0.54684496973636 2.76182410588649 -1.34286295205467 1.66713197707387 -0.057965177412836 1.30709910416697 1.50872167850287 -0.713985318895924 -0.213636917585326 0.40738020352663 -0.737012608605331 -0.0986113990798163 -1.34286295205467 1.52988151422236 0.124799106486805 2.54343199968325 -1.34286295205467 -0.582083688145745 0.76320031601232 0.450518828730363 -0.255445323309289 0.87531704387716 1.11348991308059 0.390398899784058 0.103925873750804 -1.34286295205467 -1.34286295205467 0.317416277558786 -1.34286295205467 -1.09079918404913 -0.283079461349856 0.0367398324411764 0.0501095035055693 -0.277453488620343 -1.34286295205467 1.12239219996132 -1.34286295205467 0.212194089380609 -1.34286295205467 0.748322135104854 -0.896606543136935 -1.34286295205467 0.961935340025083 -0.629562152805927 -0.960423114171967 1.34653606407244 -1.34286295205467 0.938620142127686 0.770507973972602 -1.1118746173866 -1.34286295205467 -0.0540429830537218 -0.374217819172856 -1.34286295205467 0.0367398324411764 -1.34286295205467 0.926626218775561 -1.34286295205467 -0.436091959091568 -1.34286295205467 -1.13368968881701 -0.361265981042606 -0.610133517103681 0.806790500925842 0.350914791176225 0.510085549034934 -1.34286295205467 0.443533746885815 0.613087167983628 -0.348578484680443 -1.34286295205467 0.872681001437984 -1.34286295205467 1.20451957857992 0.183516790529613 -1.03154811023205 0.23224956228621 0.0161302408218306 0.204503281060763 1.57756690240931 0.295524376647499 2.31701664482955 1.31880853655287 -0.811702211586567 -1.34286295205467 0.650696771528589 -1.34286295205467 -1.34286295205467 1.16066942811068 0.354977980436643 -1.34286295205467 1.90178100007764 -0.34233053516692 1.28117398660511 0.434690557318331 1.35144720806396 0.845686931143832 2.35571873457818 2.34203539084028 1.30972032692787 0.323836290661497 -1.34286295205467 0.258810196789825 0.418448728741994 2.19913774784092 -0.12433917026685 -1.34286295205467 1.25981518363099 0.445287389074821 -1.34286295205467 0.378814730864286 0.0823273728656254 -1.34286295205467 1.32987958896234 -1.34286295205467 -1.34286295205467 -1.34286295205467 2.54695724137372 1.27567248394185 -0.960423114171967 2.14639958036857 0.17815756989335 -1.34286295205467 0.799899440332084 1.63542543612599 0.618411960655996 -1.34286295205467 -1.34286295205467 2.19945043075996 0.156246376971646 0.506921848854475 0.636697565479984 -1.34286295205467 0.668069799130225 1.37386643189256 -1.28361187823759 1.18564800575363 -1.20414225025906 1.69354894177944 0.447036098367899 2.36200801364331 -1.34286295205467 1.44966049393345 0.0728361084479292 -0.208603159363584 -1.34286295205467 -1.34286295205467 2.54630150720144 -0.881625920811468 0.545355949278916 2.33796269475185 -1.34286295205467 -1.1118746173866 0.127724597738692 -0.12433917026685 1.77166278277996 0.286547097991829 -0.367708170752598 0.0728361084479292 -0.277453488620343 0.516365054384302 -1.34286295205467 2.62764113039712 1.70933517857245 -0.336144755336315 0.64437254868894 -1.34286295205467 -1.34286295205467 0.485955777069523 -1.34286295205467 0.452252904453823 -1.34286295205467 -1.34286295205467 -1.34286295205467 -0.0739061981121919 -1.1118746173866 0.0696398765034766 -1.34286295205467 0.363025545810998 0.477699802559073 0.69793460690618 -1.34286295205467 0.988075288083679 0.613087167983628 -0.311999361469783 0.0196129711842951 -1.34286295205467 -0.115644402747056 1.09034982907825 -1.34286295205467 2.73277567529412 1.39054863537702 0.0854591968382336 -0.83873541604359 2.39451673291236 0.434690557318331 -1.34286295205467 -0.458165250980012 -0.649617625711527 -1.34286295205467 -1.34286295205467 2.72575464373141 0.964219478824123 -1.34286295205467 -1.34286295205467 -1.34286295205467 -1.09079918404913 0.8038465376793 1.39207794917107 0.390398899784058 0.650696771528589 0.0728361084479292 0.695597514891357 -1.28361187823759 0.734180397270372 -0.573008114645418 0.54684496973636 1.12825701462644 1.53414995689284 0.14499420112097 -1.03154811023205 -0.473328581828109 -0.12433917026685 1.17545213704626 -1.34286295205467 2.81273116945117 1.44336331944344 -1.34286295205467 -0.748854218899297 -0.582083688145745 0.438242942663395 1.48220877294454 0.754742148207565 1.78459110539637 2.34813585950531 -1.34286295205467 0.764249541145382 -1.34286295205467 -0.0124571288040742 0.258810196789825 -0.465700685590867 -0.591293719469406 -1.34286295205467 0.867375144958496 0.053407472745683 2.0430530931058 0.682584055534524 1.12415746118656 0.587152234517714 2.5213536543149 -1.34286295205467 0.365021264198381 -1.34286295205467 -1.34286295205467 0.411091651826737 2.21833377373625 -0.591293719469406 -0.713985318895924 -1.34286295205467 1.10627514261984 0.17815756989335 0.304373860512576 1.90144450981568 0.702582596735919 0.83735472645092 0.299964865125557 -1.34286295205467 -0.521172624707447 -0.260874752962931 -0.670341736211877 -0.374217819172856 -0.174463914072821 -1.34286295205467 -0.188866081212071 1.38245742687916 0.567325222804554 -0.336144755336315 1.61814856039589 1.97843195024521 0.964219478824123 1.57501152466466 -0.725392349833651 0.384633797474442 -1.34286295205467 1.74949954504071 2.43746306961418 1.29382459816111 -1.31253177835754 0.434690557318331 -1.34286295205467 -0.271877973724873 -0.481051236962537 0.409238697418332 0.196716134433589 1.68740548268449 1.38477996660589 -0.443362986350143 1.43771177375918 -0.244726682888214 1.18936262218894 0.707196092816825 0.497332984037195 0.83267700879186 1.09529351909751 0.968762732251786 1.94811564519935 0.136419365258485 0.67657757650132 1.9512302095486 2.15987065446029 -0.250062902294464 -1.34286295205467 0.147826396196227 0.0126278893397471 0.382700154410753 0.317416277558786 -0.111342200498862 0.807768732038414 -1.34286295205467 0.95348762117434 -0.228987468956996 0.587152234517714 -1.34286295205467 -0.748854218899297 -0.414775616724238 1.01456361550007 0.701423853168799 0.522581763628271 -0.537975424430639 0.793931403357066 -1.07041487445573 0.995346315342254 0.680188423499518 0.981457849261347 0.585756800163516 -1.34286295205467 -0.174463914072821 2.50423268945277 0.199322703215665 -0.374217819172856 0.481015361051637 -0.896606543136935 -1.07041487445573 -1.34286295205467 0.244463427527688 -1.17976007644537 -0.348578484680443 -0.428904991834991 1.03047802056779 0.27743827944518 1.92489391278062 -1.34286295205467 -0.387445248904111 -1.34286295205467 -1.34286295205467 -1.34286295205467 0.567325222804554 0.668069799130225 0.628926642497888 0.95887670780946 1.708647114591 0.862023613399523 -0.00518610154549917 0.745087093578464 -0.0198142057193315 0.0467939450130047 -0.0619122747600669 -0.737012608605331 -0.400960253866031 0.282009371685593 0.199322703215665 0.0467939450130047 0.591319841704646 -0.927696308439824 0.0126278893397471 -0.107069566884571 0.663155419832292 -0.83873541604359 -1.34286295205467 0.0161302408218306 0.0760159913084068 1.97305599390508 -1.34286295205467 2.33787930005808 0.448779902439131 0.175460534236779 -0.443362986350143 -1.34286295205467 1.0946777035506 -0.496790450893756 1.09836347962655 0.0854591968382336 0.884023989340351 -1.34286295205467 0.584358226471793 0.0161302408218306 -1.34286295205467 -0.0902667671613789 -1.34286295205467 -1.34286295205467 1.18298105295566 0.344769774975916 2.58289767122084 -0.0779561521346614 1.40902838334107 1.50777136125726 0.302173271511111 1.04064171960354 1.55476945640441 0.279728026946392 1.02429907219134 1.57501152466466 0.669292347692908 -0.0658845933476877 0.682584055534524 -1.34286295205467 -1.34286295205467 1.28481479199689 0.121859783073568 -0.387445248904111 1.04332420809696 0.599572163021722 0.0196129711842951 0.251678197988456 -1.15629820737972 0.00556342986634548 0.663155419832292 0.167298503507421 1.75250069583929 0.699099866373455 1.21628324682966 -1.34286295205467 1.68977554176472 -1.34286295205467 -0.14210225709935 0.522581763628271 1.87286109995769 0.382700154410753 1.28299705460889 -0.155765790491966 -1.34286295205467 0.712915229231661 -1.34286295205467 0.352949705411407 -0.0902667671613789 -0.852706020691526 -1.34286295205467 1.57187395288339 0.17815756989335 1.54230009794309 1.40417888099988 0.0230762990485604 -1.34286295205467 -0.811702211586567 -0.057965177412836 0.164553837928687 -0.311999361469783 0.957341729884486 1.09775069914937 0.997511143103088 1.4334391401449 1.32691826304529 -0.443362986350143 -1.34286295205467 0.448779902439131 0.517925069616418 0.587152234517714 0.660683584592511 -0.465700685590867 -0.213636917585326 -1.34286295205467 -0.50481205565826 -1.20414225025906 1.56207466083903 -0.208603159363584 1.7154937228225 0.0760159913084068 0.920133567135767 -0.473328581828109 -0.260874752962931 0.0299456036800367 -1.03154811023205 0.156246376971646 0.374904870531139 -0.927696308439824 0.227296024174765 -1.34286295205467 1.33784708360802 1.04799088975 -1.07041487445573 -0.811702211586567 1.48714395957058 0.757927462147047 1.58684776672386 1.66096827653426 -0.582083688145745 0.912747352598053 0.779779051669732 -0.488871034958904 -0.443362986350143 -1.34286295205467 0.650696771528589 0.880555831147206 2.12902287715861 -1.34286295205467 -1.20414225025906 -0.600642252685984 1.20141383151867 0.040109302715786 0.0126278893397471 2.11318490846071 -1.34286295205467 -1.34286295205467 0.801876121627894 -0.228987468956996 0.891757318772187 0.416617605934229 -1.34286295205467 0.342707863487767 0.118906496076285 -1.34286295205467 0.890047095564902 0.503741965993997 0.911093985283668 -0.317948361353229 -1.34286295205467 -1.34286295205467 0.079179691488865 0.401771151245792 -0.00518610154549917 -0.521172624707447 0.913572390202582 0.989536312830829 -1.34286295205467 -1.34286295205467 0.850268129059031 -1.34286295205467 -0.691780610508999 0.040109302715786 0.640546901269568 -0.0501453794164686 -0.521172624707447 0.374904870531139 -0.629562152805927 -1.34286295205467 0.530266234078933 -1.34286295205467 1.20863658530745 1.43700170430017 0.00910569440061027 -1.34286295205467 0.153452368925725 0.489227709589698 0.079179691488865 1.10687958189328 1.14666104486325 1.132909352476 1.0215330353977 2.30535082012809 0.745087093578464 0.592702858390231 0.384633797474442 0.489227709589698 0.916861634615591 -0.0779561521346614 -0.521172624707447 -1.34286295205467 -1.34286295205467 -0.573008114645418 0.575900058667039 1.33867985766929 -0.283079461349856 -0.414775616724238 -0.400960253866031 -1.28361187823759 0.934647823540065 -0.111342200498862 0.995346315342254 1.29650227241047 0.409238697418332 -0.436091959091568 -1.34286295205467 0.0299456036800367 0.783855562957475 1.81953754492321 -1.34286295205467 -0.881625920811468 0.423909956341673 0.268194008827372 -1.34286295205467 -0.107069566884571 0.136419365258485 1.05591030568486 0.365021264198381 1.6165538632997 -0.0347948280447984 0.00200086571107722 0.246877666460042 -0.994968987021393 -0.317948361353229 -1.34286295205467 -0.387445248904111 0.434690557318331 0.352949705411407 -0.0501453794164686 -1.34286295205467 0.332294458466252 -0.83873541604359 0.323836290661497 0.613087167983628 -0.0161247839483189 -0.111342200498862 -1.34286295205467 -0.294486492287583 -0.591293719469406 -1.34286295205467 1.19777074013304 1.59046615825502 -0.4507200632654 -1.34286295205467 0.735279718058644 -0.83873541604359 0.702582596735919 0.862023613399523 0.476035368515886 0.730870722671626 -1.25597774019704 -1.34286295205467 -1.34286295205467 0.57019666321575 0.901921017807936 0.621057350791557 0.479359792180306 1.0778158209568 1.80888734957665 -1.34286295205467 -0.852706020691526 0.265861301610876 0.998950184819203 -0.629562152805927 -0.610133517103681 -0.680968759840532 -1.34286295205467 1.25886968421865 -1.31253177835754 0.214736693104009 -1.31253177835754 0.459141238018834 -0.481051236962537 -1.34286295205467 0.668069799130225 1.89092193369171 0.21979091398252 -1.34286295205467 -1.05067779630421 0.65195393220731 -0.421800163145458 0.890047095564902 -0.773236392712988 0.866486416081223 -0.994968987021393 0.513233230411693 0.603657604299822 -1.34286295205467 -1.34286295205467 -0.512938520968472 0.731975906507193 0.74616731234508 -0.323954840386433 0.279728026946392 -0.374217819172856 -1.34286295205467 -0.591293719469406 -0.943844378514541 -0.380796354040499 1.44931231932688 0.159027883821195 1.19463100748046 1.08536650985855 0.403646464112139 0.818428889084483 1.30666115716486 -0.0424227242820414 -0.866997816637636 0.605013473416948 0.720834645166513 0.472693071520085 0.663155419832292 -0.0198142057193315 0.319563657047221 -1.34286295205467 -0.0161247839483189 0.330190680675876 -0.573008114645418 -0.83873541604359 0.268194008827372 0.762149317040489 0.720834645166513 -1.34286295205467 -1.34286295205467 -0.610133517103681 0.356999659433876 -1.34286295205467 -0.193741915961911 -0.169736395139916 -0.600642252685984 0.234711608053858 1.19463100748046 0.321703644509018 0.207077470013292 -0.927696308439824 0.834552321658207 0.537856874705704 -0.234189723112479 -0.107069566884571 0.0434606086419577 -1.34286295205467 -1.34286295205467 -0.619771938758139 -0.529517256625885 1.14835881308397 0.416617605934229 0.380760478129613 -1.34286295205467 0.199322703215665 -1.34286295205467 0.279728026946392 0.0760159913084068 0.910265649726374 -1.34286295205467 0.968007825366335 0.787905516979959 -0.244726682888214 0.201918388589087 -1.34286295205467 -0.629562152805927 -1.34286295205467 1.61495506496343 0.659443971532185 -0.798614028298666 -0.354889866237676 0.079179691488865 1.1935808961771 0.575900058667039 0.744004994534536 0.545355949278916 0.758985616860017 -0.659893326503064 0.634118035871162 -0.155765790491966 0.881424686276445 0.053407472745683 -0.680968759840532 -1.34286295205467 -0.546550260293124 0.56876260088716 1.21068490921581 0.571627425052762 0.204503281060763 -1.34286295205467 0.429323625477532 -1.34286295205467 0.753676739645555 0.988075288083679 0.798908737741901 -1.34286295205467 -0.680968759840532 0.115939112190277 -0.250062902294464 1.19933467993591 0.67657757650132 -1.34286295205467 -0.228987468956996 0.452252904453823 -1.34286295205467 0.56876260088716 -0.0347948280447984 0.505333940599639 0.968007825366335 0.411091651826737 -1.34286295205467 -1.34286295205467 -1.34286295205467 0.564440457796186 -1.34286295205467 0.975515957012938 0.372940680133232 1.33992693079314 -1.34286295205467 -1.34286295205467 0.524126275587395 -0.193741915961911 1.20812344805687 -0.228987468956996 0.153452368925725 0.674158640594235 -1.34286295205467 -0.414775616724238 -1.34286295205467 -0.521172624707447 1.68764289561224 -0.911957094508605 -0.488871034958904 1.09958723148584 1.10748343404739 -0.866997816637636 2.3537707008846 1.30709910416697 -1.15629820737972 -0.573008114645418 2.11521669295583 1.10989299421039 -1.34286295205467 -1.34286295205467 0.295524376647499 0.00556342986634548 -0.529517256625885 -1.34286295205467 -0.748854218899297 -1.34286295205467 0.246877666460042 -0.294486492287583 -1.01298954569181 -1.34286295205467 -1.34286295205467 -1.34286295205467 -0.0198142057193315 -1.34286295205467 -1.34286295205467 -0.0272593934339435 -0.208603159363584 0.965737588842954 -1.31253177835754 0.666844841603305 0.376862874492346 -0.137613676272708 0.217268939960743 0.925009401885607 -1.34286295205467 0.636697565479984 -1.34286295205467 1.2705863096567 -1.34286295205467 0.631527758191265 1.27382777711713 1.52742918069206 0.00200086571107722 -0.193741915961911 -1.34286295205467 0.574479107776912 -1.34286295205467 0.183516790529613 -0.960423114171967 -0.0540429830537218 0.0885753223791476 -1.34286295205467 -0.336144755336315 1.22683297929052 -1.34286295205467 -0.421800163145458 1.20245080547683 0.0434606086419577 -0.0779561521346614 -0.436091959091568 -1.34286295205467 0.365021264198381 -1.34286295205467 0.127724597738692 -0.374217819172856 -0.330019920140203 0.621057350791557 0.0299456036800367 -0.223828387532777 -0.473328581828109 -1.34286295205467 -0.943844378514541 -1.34286295205467 -0.659893326503064 -0.629562152805927 -0.0501453794164686 -1.34286295205467 0.634118035871162 0.60229877153199 -1.13368968881701 0.584358226471793 -0.0986113990798163 -1.34286295205467 -1.34286295205467 0.217268939960743 1.62079733195215 0.58014352731949 1.01175382204436 -0.271877973724873 -1.34286295205467 0.524126275587395 -0.0198142057193315 -0.271877973724873 0.452252904453823 0.229777727046443 0.367010596276021 0.106951017159636 -1.34286295205467 1.25934261367758 -1.34286295205467 -0.0462720600716257 -1.34286295205467 2.01523618924643 -1.34286295205467 0.204503281060763 -1.34286295205467 0.398003468538835 1.30358685898405 -1.34286295205467 1.67927901737428 1.45761515718542 0.59820436105349 -1.34286295205467 0.445287389074821 -0.179227659557612 0.258810196789825 -1.34286295205467 -1.34286295205467 0.261169462406152 -0.798614028298666 -1.34286295205467 0.810694223290301 1.86309326126737 -1.34286295205467 -0.0658845933476877 -1.01298954569181 -0.223828387532777 0.605013473416948 0.399890164201769 0.594082805113951 1.1050644981403 0.310929271805521 -0.0540429830537218 -1.34286295205467 1.38012617760808 1.10929147917191 0.306566687279219 -1.34286295205467 0.981457849261347 0.711775603351054 -0.0198142057193315 0.904436189453685 0.467645689987245 2.69299885000084 0.750469514593289 -1.34286295205467 -1.34286295205467 -0.785795723783744 -1.34286295205467 1.48550324670539 -0.582083688145745 2.81273116945117 1.49560655587218 -0.496790450893756 -1.34286295205467 -0.546550260293124 -1.34286295205467 -0.394166025104892 -1.34286295205467 0.368993582786001 1.74040817088454 -0.0698824575679816 0.660683584592511 0.833615372356844 0.359014785165177 -0.473328581828109 0.643099946926677 -0.400960253866031 1.17707316989115 -0.394166025104892 -0.12433917026685 -0.0124571288040742 0.0631976867934707 -0.115644402747056 1.03794760598825 0.153452368925725 1.77969767971997 0.106951017159636 0.103925873750804 -1.34286295205467 0.380760478129613 0.227296024174765 -1.34286295205467 0.796922583516435 1.7154937228225 0.0126278893397471 1.0611344183078 -0.564063129475325 -1.34286295205467 -1.34286295205467 -0.811702211586567 -0.443362986350143 -1.34286295205467 0.534831731296886 -0.348578484680443 1.44931231932688 1.20606665298375 -0.294486492287583 0.581551604351302 -1.34286295205467 0.560088054413875 -0.255445323309289 -0.629562152805927 0.214736693104009 -0.255445323309289 -0.128732586034957 -0.169736395139916 0.196716134433589 -1.34286295205467 -0.00881098495738905 1.98435121175923 1.66121600148026 -1.34286295205467 0.802862110325892 -1.34286295205467 -1.34286295205467 0.97327302345381 -1.34286295205467 -0.591293719469406 -1.34286295205467 1.15622099593613 -0.300269471140856 -1.34286295205467 0.925009401885607 0.931451591595613 0.998231080350622 0.554237039516652 -1.15629820737972 0.68853305541797 0.390398899784058 0.0501095035055693 0.453982156594628 -0.0235256540194383 0.256441943473262 -1.34286295205467 0.448779902439131 -1.34286295205467 -1.34286295205467 -1.34286295205467 -1.34286295205467 1.19147533703041 0.702582596735919 -1.22951988584473 0.508505711478803 -1.34286295205467 -0.825071882650974 0.367010596276021 -1.34286295205467 -1.34286295205467 -0.10282609823212 -1.07041487445573 -0.960423114171967 -1.34286295205467 -1.34286295205467 -1.34286295205467 -1.34286295205467 -1.34286295205467 -0.380796354040499 -1.01298954569181 -1.34286295205467 0.334391140871167 -0.659893326503064 -1.34286295205467 0.112957496192839 -1.34286295205467 0.180842955251604 1.63309758165063 -0.283079461349856 0.40738020352663 0.191469978880274 -1.34286295205467 1.63439191012937 0.631527758191265 -1.34286295205467 0.663155419832292 -1.34286295205467 0.841997509372805 -0.680968759840532 0.352949705411407 -0.481051236962537 0.882292328767275 -0.283079461349856 0.802862110325892 -1.34286295205467 -0.407829558497522 -1.34286295205467 -1.34286295205467 0.8788144693818 1.27934555662888 -1.34286295205467 0.286547097991829 -1.34286295205467 -0.336144755336315 0.756867503247859 -1.17976007644537 0.564440457796186 -1.34286295205467 -1.34286295205467 -0.354889866237676 0.127724597738692 -1.34286295205467 0.524126275587395 0.261169462406152 -1.34286295205467 0.589933741367263 -1.34286295205467 0.853908934450817 0.244463427527688 -1.25597774019704 -0.288756813536699 0.752609502055086 -0.4507200632654 -0.133157271929257 -0.629562152805927 0.265861301610876 -0.481051236962537 0.581551604351302 -0.785795723783744 -0.160387861923338 -1.34286295205467 0.0631976867934707 -1.34286295205467 0.639266435845147 1.42226363591605 1.41125391940688 0.850268129059031 -0.488871034958904 -0.394166025104892 -0.151177830599676 -1.34286295205467 0.130636386405212 0.965737588842954 0.040109302715786 1.07400580447275 -0.179227659557612 -0.228987468956996 0.990993911959943 -0.133157271929257 -0.852706020691526 1.2765927886899 0.724198038819443 -0.165044555935192 0.0299456036800367 -1.34286295205467 -1.34286295205467 -0.208603159363584 0.55129075085602 -0.288756813536699 -0.155765790491966 0.95887670780946 1.58236525433309 -1.34286295205467 -1.34286295205467 -0.223828387532777 0.525666959755821 0.279728026946392 0.115939112190277 1.32436870754925 -0.0619122747600669 0.239606639201467 -0.203609833371304 0.21979091398252 -1.34286295205467 -0.512938520968472 -0.573008114645418 0.212194089380609 -1.34286295205467 0.310929271805521 -1.34286295205467 0.112957496192839 0.438242942663395 -0.852706020691526 -0.317948361353229 0.14499420112097 -0.0161247839483189 -0.0235256540194383 0.354977980436643 0.606366391782847 1.46001607614564 1.70357790697623 0.474366466188026 -1.34286295205467 0.613087167983628 -0.428904991834991 -0.374217819172856 -0.639509016909667 0.696767159156944 -1.34286295205467 0.295524376647499 -0.00158223206853566 -0.0424227242820414 -0.760925777686271 0.0978310627388016 0.378814730864286 -1.34286295205467 0.0978310627388016 -1.20414225025906 -0.193741915961911 0.365021264198381 1.23573526617126 -1.34286295205467 0.372940680133232 0.319563657047221 0.299964865125557 -1.34286295205467 -0.564063129475325 -0.0161247839483189 -0.330019920140203 0.156246376971646 0.74616731234508 -0.896606543136935 -0.0310156933443 0.109961510906192 1.59240583453617 -0.994968987021393 -0.10282609823212 -0.34233053516692 0.630228560761733 0.54086736845226 0.403646464112139 0.600936962129206 -0.00881098495738905 -1.34286295205467 -0.896606543136935 0.295524376647499 0.798908737741901 0.661920730759553 0.0760159913084068 -1.07041487445573 0.618411960655996 0.628926642497888 -1.34286295205467 0.502145904157674 0.378814730864286 0.130636386405212 -0.407829558497522 -1.34286295205467 0.448779902439131 2.21193264798842 -1.25597774019704 -1.34286295205467 0.180842955251604 1.20606665298375 0.659443971532185 -0.458165250980012 -1.03154811023205 0.382700154410753 -0.0462720600716257 0.217268939960743 -0.619771938758139 -1.09079918404913 1.38206949192506 0.150645746805234 0.841997509372805 -0.137613676272708 2.26627140573789 2.28088427543329 0.830796021747837 -0.649617625711527 -1.34286295205467 -0.481051236962537 -1.34286295205467 -0.414775616724238 0.560088054413875 -1.34286295205467 -1.34286295205467 0.492482511494641 0.103925873750804 1.09775069914937 -0.785795723783744 -1.34286295205467 0.0854591968382336 0.302173271511111 0.826068502814932 0.194098590592706 -0.702783831270941 0.946489433834031 0.00556342986634548 0.646909963410734 0.768428822389843 -0.465700685590867 -1.20414225025906 1.67614354819828 0.0367398324411764 0.976261806824984 -0.748854218899297 -0.496790450893756 0.565884513599436 -0.428904991834991 -0.977456117839193 1.65248634909506 0.549812353622353 -0.407829558497522 -1.1118746173866 -1.34286295205467 -0.133157271929257 -1.34286295205467 -0.179227659557612 -0.811702211586567 1.23426037640763 -0.354889866237676 1.3851662143622 2.72243884626131 -1.34286295205467 -1.34286295205467 -0.348578484680443 -0.639509016909667 -1.34286295205467 -1.34286295205467 1.24933474663055 -0.323954840386433 -0.458165250980012 0.0367398324411764 0.876193246620903 -0.50481205565826 1.40380427071812 0.779779051669732 -1.34286295205467 -1.34286295205467 0.265861301610876 1.31966719103159 -1.34286295205467 0.438242942663395 -1.34286295205467 -1.34286295205467 0.484313330291766 1.05722045526097 0.498941434465584 0.139290805669682 0.754742148207565 0.367010596276021 1.22981459528797 1.07145275881564 1.15454459291459 -0.659893326503064 0.175460534236779 0.0299456036800367 -1.34286295205467 0.911921218597705 -1.34286295205467 0.503741965993997 -1.09079918404913 0.530266234078933 0.299964865125557 0.325961645701791 -0.0347948280447984 1.25364357535032 0.14214904400937 -0.160387861923338 1.46716369423146 0.4625569924571 0.302173271511111 -0.83873541604359 0.792931136457801 -1.34286295205467 -0.512938520968472 -0.421800163145458 -0.0161247839483189 0.411091651826737 -1.34286295205467 -1.34286295205467 0.76320031601232 1.64133509505613 -0.311999361469783 -1.34286295205467 -0.811702211586567 -1.34286295205467 -0.00518610154549917 -1.34286295205467 -1.34286295205467 -0.354889866237676 -0.394166025104892 0.153452368925725 0.315261454799012 -0.760925777686271 -0.977456117839193 0.490857240650564 -0.600642252685984 0.582956499285423 0.196716134433589 -1.34286295205467 0.00200086571107722 -1.34286295205467 0.937034259268228 0.416617605934229 -1.34286295205467 1.24837315982821 -1.34286295205467 -1.34286295205467 0.398003468538835 -1.34286295205467 -1.34286295205467 -1.34286295205467 -1.34286295205467 0.401771151245792 -1.22951988584473 -1.34286295205467 -1.34286295205467 1.84160413942711 0.106951017159636 0.522581763628271 0.0196129711842951 -0.546550260293124 -1.34286295205467 1.13752713225095 0.761096538221944 0.196716134433589 0.664387661551438 -1.34286295205467 0.978494002199109 0.739657663924822 0.846605875500021 1.21476142050354 2.08125351837493 -1.34286295205467 -1.34286295205467 2.74800874302828 0.246877666460042 -1.15629820737972 -0.250062902294464 0.524126275587395 -0.436091959091568 1.17545213704626 -1.34286295205467 0.261169462406152 -1.13368968881701 -0.0619122747600669 0.336480775590855 -0.394166025104892 0.525666959755821 0.299964865125557 -1.34286295205467 -1.28361187823759 0.552765640619636 0.977006762868314 -0.555245027812918 1.66195858457924 0.877941955913981 1.71276412131853 -1.34286295205467 0.352949705411407 -0.443362986350143 0.804829408625177 -1.07041487445573 -1.34286295205467 -1.34286295205467 0.64437254868894 -1.34286295205467 -1.34286295205467 -0.12433917026685 -1.34286295205467 -1.34286295205467 0.764249541145382 0.472693071520085 -1.34286295205467 -0.852706020691526 -0.521172624707447 -0.50481205565826 -0.537975424430639 -1.34286295205467 -0.239435878665794 -0.760925777686271 0.464257857386151 1.12415746118656 0.323836290661497 1.2218316188979 -1.34286295205467 -1.34286295205467 0.946489433834031 1.6397988527329 0.575900058667039 -1.34286295205467 2.48977019001547 -0.943844378514541 0.956572817301904 0.924199413831252 0.618411960655996 -1.34286295205467 1.2019325347142 2.59910485617259 1.18083922226243 -1.34286295205467 0.246877666460042 1.61681993038863 0.859330472391478 -1.07041487445573 0.293292181273375 0.606366391782847 0.730870722671626 -0.421800163145458 -0.977456117839193 -0.83873541604359 -0.512938520968472 0.040109302715786 0.239606639201467 -0.271877973724873 -0.380796354040499 -0.294486492287583 0.950387037471284 0.961935340025083 1.35591525943167 -1.34286295205467 -1.34286295205467 0.531791794951933 -1.34286295205467 -0.380796354040499 -0.691780610508999 -0.436091959091568 0.239606639201467 -0.203609833371304 -1.34286295205467 -1.34286295205467 -1.34286295205467 -1.15629820737972 0.0599513831044963 -1.34286295205467 -0.283079461349856 -1.34286295205467 -1.1118746173866 -1.34286295205467 -1.34286295205467 -1.34286295205467 -1.34286295205467 -1.34286295205467 -0.773236392712988 0.621057350791557 0.54086736845226 -0.367708170752598 -1.34286295205467 0.562993039811062 -0.0619122747600669 -1.34286295205467 0.485955777069523 0.545355949278916 -1.34286295205467 -1.34286295205467 -1.34286295205467 0.0947611022097533 -0.512938520968472 -1.34286295205467 -1.03154811023205 -0.773236392712988 -1.34286295205467 0.733079129057179 0.754742148207565 1.5344537271133 2.81273116945117 1.80418219376663 -1.34286295205467 -0.927696308439824 -0.0779561521346614 0.450518828730363 0.361023399978086 -0.228987468956996 0.866486416081223 -1.34286295205467 -0.165044555935192 -1.34286295205467 0.447036098367899 -0.223828387532777 0.139290805669682 -0.591293719469406 0.0696398765034766 0.217268939960743 -1.34286295205467 -1.34286295205467 0.945706972127502 1.50681958907273 0.527203835059644 1.70841759059217 -0.336144755336315 1.0003859031104 -0.160387861923338 0.374904870531139 0.258810196789825 0.251678197988456 -1.34286295205467 -0.798614028298666 2.367598570598 -1.34286295205467 -1.34286295205467 -1.34286295205467 0.54086736845226 0.492482511494641 0.641824734697427 -1.34286295205467 0.256441943473262 -0.228987468956996 -0.881625920811468 1.2807173830269 -0.564063129475325 0.194098590592706 0.68734780101933 0.784870527662565 0.207077470013292 0.548330432196486 0.344769774975916 0.234711608053858 -0.619771938758139 -0.564063129475325 0.489227709589698 0.27051799562273 0.987343486064186 0.58014352731949 -0.34233053516692 -1.34286295205467 0.338563409846087 -1.07041487445573 0.299964865125557 -1.34286295205467 -0.619771938758139 0.74616731234508 0.617085032203923 1.31319818631334 1.01805809206378 -0.680968759840532 -0.193741915961911 -1.34286295205467 -1.34286295205467 0.530266234078933 -0.896606543136935 2.34186967959212 -0.155765790491966 1.1786899867811 0.76004197351822 0.784870527662565 -0.0820326634224041 0.2096410437235 -0.260874752962931 0.977006762868314 0.124799106486805 0.56876260088716 -0.323954840386433 0.297748585616811 0.217268939960743 -1.34286295205467 -1.34286295205467 1.12942336720829 0.0501095035055693 -0.600642252685984 -0.086136082570152 0.0126278893397471 -1.34286295205467 0.772580195037235 0.127724597738692 0.63798332755936 0.340639090384689 -1.34286295205467 -0.488871034958904 -1.34286295205467 -1.34286295205467 0.55129075085602 0.0696398765034766 -1.34286295205467 1.17328416364151 -0.481051236962537 0.361023399978086 0.55716943053761 1.61814856039589 -1.34286295205467 2.81273116945117 -0.348578484680443 -0.960423114171967 -1.34286295205467 1.05656572561248 2.05657386185034 0.729763570564614 1.50554828854016 2.81273116945117 -0.380796354040499 -0.414775616724238 2.70812301871057 1.75824803178662 2.32234106971232 -0.184028191086026 1.07081285578047 -0.458165250980012 -1.34286295205467 -0.400960253866031 -1.34286295205467 0.490857240650564 -1.34286295205467 0.237163941584157 -0.0501453794164686 -1.34286295205467 -0.911957094508605 0.382700154410753 2.34079147844545 0.440011551946678 -1.34286295205467 1.20141383151867 0.39611102950127 0.438242942663395 -0.271877973724873 -1.34286295205467 -0.600642252685984 0.609063427439432 0.201918388589087 -1.34286295205467 -1.34286295205467 -0.250062902294464 0.201918388589087 0.577317769073412 0.974769211284976 0.374904870531139 2.09372966946577 -1.34286295205467 -1.34286295205467 0.984407632939434 0.0664271264911271 -1.34286295205467 -0.00881098495738905 -0.866997816637636 1.09713731405395 1.20863658530745 0.599572163021722 1.43664636519718 -1.34286295205467 0.545355949278916 1.27244064583778 0.658201881720833 0.448779902439131 2.10813655101198 1.8855930919777 1.13464504204587 2.81273116945117 -1.34286295205467 -0.223828387532777 -0.537975424430639 -1.34286295205467 -1.34286295205467 -0.283079461349856 0.591319841704646 -1.09079918404913 2.7377050153369 2.05749106302975 -0.400960253866031 -1.15629820737972 -0.0310156933443 0.106951017159636 -0.250062902294464 0.306566687279219 -0.785795723783744 -1.34286295205467 -0.760925777686271 0.115939112190277 0.477699802559073 0.313099136988467 0.394212812014926 -0.086136082570152 -0.288756813536699 0.506921848854475 -0.811702211586567 -0.496790450893756 0.282009371685593 0.474366466188026 0.124799106486805 -1.34286295205467 0.457426296948467 -1.34286295205467 -1.34286295205467 -1.34286295205467 -1.34286295205467 0.827016887047338 -0.213636917585326 0.214736693104009 0.516365054384302 0.955032133133463 -1.34286295205467 -1.34286295205467 0.194098590592706 -1.34286295205467 1.72204119811574 0.453982156594628 -0.086136082570152 -1.34286295205467 -1.34286295205467 0.0299456036800367 0.115939112190277 0.948051408886336 0.474366466188026 -1.22951988584473 1.12591772402504 -1.34286295205467 0.0916759060822034 0.555704964032873 -0.380796354040499 -1.34286295205467 0.156246376971646 -0.591293719469406 -1.34286295205467 -0.0779561521346614 1.26779439294119 0.196716134433589 -0.12433917026685 0.63798332755936 0.0664271264911271 -0.737012608605331 -0.537975424430639 0.00910569440061027 0.715188232655201 -0.165044555935192 -1.34286295205467 -0.271877973724873 1.23524402494161 1.26779439294119 2.13332588424014 0.053407472745683 0.813606011956821 -0.336144755336315 -1.34286295205467 1.3382636100851 0.398003468538835 0.443533746885815 -1.34286295205467 -0.564063129475325 -1.34286295205467 1.62789314988321 0.670512496747549 0.263519808282422 0.323836290661497 1.05459738915932 -0.300269471140856 0.827016887047338 -0.250062902294464 -1.34286295205467 -1.34286295205467 -0.111342200498862 -0.380796354040499 -1.34286295205467 -1.34286295205467 0.338563409846087 -1.34286295205467 0.361023399978086 0.717452955537898 1.0611344183078 -1.34286295205467 1.03116079465485 0.701423853168799 -1.28361187823759 -0.160387861923338 -0.311999361469783 0.773613721033835 0.0854591968382336 0.669292347692908 0.545355949278916 -0.680968759840532 0.920948866588718 -0.400960253866031 -1.34286295205467 1.14892370702904 -0.111342200498862 0.414781073597749 2.01186367241956 2.24736393737966 -1.34286295205467 -1.34286295205467 -1.34286295205467 -1.34286295205467 0.348873194123664 -0.798614028298666 0.196716134433589 -1.34286295205467 -1.34286295205467 -1.34286295205467 -1.17976007644537 -0.0347948280447984 1.81722937738138 0.840144554964415 -0.811702211586567 0.471015160261854 0.681387393483074 0.0367398324411764 1.39436488888239 0.654460652312485 0.0501095035055693 0.293292181273375 -0.537975424430639 0.0885753223791476 -1.34286295205467 -1.34286295205467 0.631527758191265 -1.34286295205467 -0.670341736211877 2.67464152652123 -0.255445323309289 2.81273116945117 -0.537975424430639 -0.4507200632654 0.990265539593352 0.306566687279219 0.621057350791557 -1.34286295205467 0.819388990810095 -0.00158223206853566 1.1409680953373 -0.179227659557612 0.191469978880274 0.641824734697427 -1.34286295205467 -0.179227659557612 0.542367165907741 0.23224956228621 -1.34286295205467 -0.713985318895924 0.405516136931267 0.109961510906192 -0.748854218899297 2.74524309078156 -1.34286295205467 -1.34286295205467 0.993898897357145 0.256441943473262 -0.943844378514541 0.770507973972602 -0.057965177412836 -1.34286295205467 -0.188866081212071 -1.34286295205467 -0.811702211586567 0.516365054384302 -1.17976007644537 0.52873692028487 1.44125000609802 2.07492027550164 -1.34286295205467 -1.34286295205467 -1.34286295205467 -1.34286295205467 1.77228455220379 1.00396075910152 -1.34286295205467 1.38786325001877 0.931451591595613 -0.165044555935192 -0.394166025104892 -0.0944250819552281 -1.34286295205467 2.21162618224705 0.669292347692908 -0.521172624707447 -1.34286295205467 -1.34286295205467 1.16618557560471 0.0265204394023849 -0.250062902294464 -1.34286295205467 -0.573008114645418 2.55987038151144 -1.34286295205467 -1.34286295205467 -1.13368968881701 -1.34286295205467 -1.34286295205467 0.67657757650132 0.306566687279219 0.813606011956821 0.621057350791557 -0.582083688145745 0.894313864159031 1.08097309409046 1.31189626804951 0.794930063401179 0.370970264081826 -0.193741915961911 -0.380796354040499 0.414781073597749 1.82698044703058 1.33534204699975 -0.330019920140203 -1.34286295205467 0.525666959755821 0.500545734049545 -0.670341736211877 1.07145275881564 0.524126275587395 1.24499584441544 -0.213636917585326 -1.34286295205467 0.577317769073412 0.00910569440061027 0.658201881720833 -1.34286295205467 -0.0501453794164686 -1.34286295205467 0.764249541145382 -1.34286295205467 -1.34286295205467 -1.34286295205467 1.0891077392669 -0.0986113990798163 -1.34286295205467 1.25412049577553 0.0196129711842951 0.819388990810095 0.363025545810998 -1.34286295205467 -0.573008114645418 -1.34286295205467 1.32564479231569 1.20812344805687 -0.294486492287583 -1.34286295205467 0.585756800163516 2.81273116945117 -0.748854218899297 0.284282375109133 -1.34286295205467 0.441775143891916 -1.34286295205467 2.01803271102827 2.22176115963324 0.474366466188026 -1.03154811023205 -0.361265981042606 0.479359792180306 0.666844841603305 -0.179227659557612 -0.564063129475325 0.196716134433589 0.503741965993997 -1.34286295205467 0.689716054335894 -0.582083688145745 -0.348578484680443 1.30753674286422 0.933051761703743 -1.20414225025906 0.313099136988467 -0.0235256540194383 -0.218711768165459 -1.34286295205467 -1.34286295205467 1.55241354361318 0.839216002523256 0.880555831147206 -0.0820326634224041 0.836421994477335 -1.34286295205467 1.11169405508514 -0.748854218899297 -1.34286295205467 0.436469287412428 0.912747352598053 0.584358226471793 0.600936962129206 -1.34286295205467 -0.0986113990798163 0.323836290661497 0.441775143891916 -1.34286295205467 -1.03154811023205 1.71025141417495 0.55129075085602 0.467645689987245 0.00556342986634548 0.841071722539358 -0.639509016909667 0.567325222804554 -1.34286295205467 1.99501068590264 0.0664271264911271 -1.34286295205467 -1.34286295205467 0.136419365258485 1.03184281967529 0.0947611022097533 -1.34286295205467 -0.659893326503064 -1.34286295205467 2.18008298971218 -1.34286295205467 -0.443362986350143 0.634118035871162 -1.34286295205467 0.929847292011652 0.361023399978086 -0.546550260293124 -0.852706020691526 0.436469287412428 1.01526408401786 -1.34286295205467 1.05196320833763 0.272833326953729 -1.09079918404913 -1.34286295205467 0.115939112190277 0.156246376971646 -1.34286295205467 0.770507973972602 -0.881625920811468 1.36635017798404 -1.34286295205467 0.908605660105142 0.577317769073412 1.10324409934678 0.334391140871167 -1.34286295205467 -1.20414225025906 0.581551604351302 0.69793460690618 0.736377098297307 1.31406461954596 1.4997950426515 0.384633797474442 0.681387393483074 -0.0424227242820414 -0.323954840386433 -1.34286295205467 -0.244726682888214 -1.34286295205467 -1.34286295205467 -1.34286295205467 -1.17976007644537 -0.943844378514541 -0.866997816637636 -0.0820326634224041 -1.34286295205467 0.0916759060822034 0.359014785165177 0.212194089380609 0.21979091398252 0.237163941584157 0.109961510906192 0.0566880383732128 -1.34286295205467 0.242039776333997 -0.277453488620343 -1.34286295205467 -0.960423114171967 0.98587729259264 -0.760925777686271 2.30561440535306 2.43218258962896 -0.0347948280447984 -0.825071882650974 0.808745426259385 0.254064633716619 0.079179691488865 -1.34286295205467 -0.380796354040499 0.180842955251604 -1.34286295205467 0.234711608053858 0.217268939960743 0.700262945746896 -0.367708170752598 1.04131342765783 -0.234189723112479 0.346824870215295 0.777730727761378 -0.414775616724238 -1.34286295205467 -1.1118746173866 -0.943844378514541 -1.34286295205467 -1.34286295205467 -0.374217819172856 -0.428904991834991 1.0778158209568 -0.943844378514541 -1.34286295205467 -1.15629820737972 0.696767159156944 0.513233230411693 0.429323625477532 -1.34286295205467 0.870033733801987 0.438242942663395 -1.34286295205467 -0.244726682888214 0.610407570111767 0.284282375109133 -1.34286295205467 -0.443362986350143 0.843844957222107 -1.34286295205467 -0.0986113990798163 -0.184028191086026 1.0392961222302 0.712915229231661 -1.34286295205467 0.522581763628271 0.765296998417235 1.16563615820814 -1.34286295205467 -0.529517256625885 -0.361265981042606 -1.34286295205467 -0.00518610154549917 0.592702858390231 0.64437254868894 1.59818881338944 1.06953107028768 0.729763570564614 0.239606639201467 -1.34286295205467 -0.436091959091568 1.49333947328342 -0.465700685590867 1.03252409727089 0.578732253742295 -1.34286295205467 1.34365321014412 -1.34286295205467 -0.512938520968472 0.847523463480297 0.968762732251786 0.498941434465584 0.584358226471793 -1.34286295205467 -1.31253177835754 0.175460534236779 -0.266352019617381 -0.748854218899297 0.0161302408218306 0.663155419832292 -0.107069566884571 -0.137613676272708 0.881424686276445 0.983671498165718 1.05262280070059 0.669292347692908 -0.436091959091568 -1.34286295205467 -0.374217819172856 -1.34286295205467 -1.34286295205467 -1.34286295205467 -0.165044555935192 0.469332707966285 0.968762732251786 -0.288756813536699 -1.34286295205467 -0.188866081212071 0.567325222804554 -1.34286295205467 -0.184028191086026 1.6068988086706 0.284282375109133 0.229777727046443 0.810694223290301 1.4538234497383 -1.34286295205467 -0.34233053516692 0.27743827944518 -0.387445248904111 -1.34286295205467 0.618411960655996 -0.260874752962931 0.591319841704646 1.27797069633292 0.291051941934571 1.13810195036289 -1.34286295205467 0.0196129711842951 -0.713985318895924 -1.34286295205467 -0.354889866237676 1.16563615820814 -1.34286295205467 0.907774000123222 -0.50481205565826 -0.421800163145458 0.600936962129206 0.479359792180306 2.09840572046386 2.54169189849698 -1.31253177835754 -0.564063129475325 0.808745426259385 -0.234189723112479 2.15002050502116 0.414781073597749 0.0916759060822034 0.0854591968382336 -1.34286295205467 0.860229483023601 1.07527840623501 0.258810196789825 1.03320462907806 -0.713985318895924 -1.34286295205467 -1.34286295205467 -1.34286295205467 0.354977980436643 1.49366384884191 -1.31253177835754 0.256441943473262 -1.34286295205467 -1.34286295205467 -0.151177830599676 -1.34286295205467 0.587152234517714 -1.34286295205467 0.918499753465349 -1.34286295205467 -1.34286295205467 0.434690557318331 -1.34286295205467 -0.785795723783744 -0.174463914072821 1.01596376416349 2.46102756612435 -1.34286295205467 1.46851587691523 -1.34286295205467 -1.34286295205467 -1.34286295205467 -1.34286295205467 1.51939162002894 -0.208603159363584 -1.34286295205467 0.663155419832292 2.17889937651492 0.534831731296886 -0.0235256540194383 0.782838938456548 0.302173271511111 0.115939112190277 0.455706611913345 1.66614988248768 0.398003468538835 0.153452368925725 0.56154224395128 0.68734780101933 0.768428822389843 0.0823273728656254 -0.911957094508605 0.186179174657854 0.699099866373455 -1.34286295205467 -0.348578484680443 1.42877707349083 -0.255445323309289 -0.155765790491966 -1.34286295205467 -0.198656295259859 0.367010596276021 -1.34286295205467 -1.34286295205467 0.0367398324411764 2.06088601146665 0.443533746885815 -1.34286295205467 -0.428904991834991 1.6318005527141 1.40939985974518 0.350914791176225 -1.34286295205467 -0.852706020691526 1.01805809206378 -0.057965177412836 -0.361265981042606 0.828909326084918 0.222302698182484 -0.414775616724238 -0.198656295259859 0.988075288083679 -0.927696308439824 0.0367398324411764 -1.34286295205467 0.378814730864286 1.19200239576803 0.773613721033835 2.10765361003312 1.63024053748198 -1.34286295205467 -1.20414225025906 -0.198656295259859 -0.330019920140203 1.43629082286905 -1.34286295205467 -1.34286295205467 -1.34286295205467 -1.34286295205467 0.796922583516435 -1.34286295205467 -1.34286295205467 1.26686096071812 -1.03154811023205 0.422094872588679 -1.34286295205467 -1.34286295205467 -1.34286295205467 1.83057444734392 -1.34286295205467 0.40738020352663 -0.546550260293124 -1.34286295205467 1.58320819106396 0.951163634378996 -1.34286295205467 0.92581833595391 0.409238697418332 -1.34286295205467 -1.25597774019704 1.75697543002435 0.0126278893397471 0.0126278893397471 -0.361265981042606 1.82811764078141 -1.34286295205467 2.81273116945117 -1.34286295205467 -1.34286295205467 -1.34286295205467 -1.34286295205467 -1.34286295205467 -1.34286295205467 -1.34286295205467 0.186179174657854 0.682584055534524 -1.34286295205467 1.48220877294454 2.81273116945117 2.38631612893546 -0.208603159363584 -1.34286295205467 -1.34286295205467 -1.34286295205467 2.34062543524368 0.476035368515886 2.45766627556919 0.079179691488865 0.0947611022097533 -0.748854218899297 -0.260874752962931 2.47167662055477 0.254064633716619 -0.825071882650974 2.48399514738167 0.204503281060763 -1.34286295205467 0.0196129711842951 0.911093985283668 1.12062191188196 0.977006762868314 -0.619771938758139 2.00320859472771 -1.34286295205467 -0.111342200498862 -0.977456117839193 0.649437063410067 0.2096410437235 -0.12433917026685 -0.943844378514541 0.0696398765034766 0.56876260088716 -1.34286295205467 -0.00158223206853566 -0.348578484680443 -0.336144755336315 -1.34286295205467 -1.34286295205467 0.432906723257145 0.368993582786001 0.631527758191265 0.100885937405865 0.40738020352663 1.49073835759004 0.502145904157674 0.299964865125557 0.670512496747549 -0.34233053516692 0.118906496076285 -1.34286295205467 0.621057350791557 0.489227709589698 0.380760478129613 0.344769774975916 1.15398478581348 -0.702783831270941 -1.34286295205467 -1.34286295205467 -1.34286295205467 -1.34286295205467 -0.610133517103681 -1.22951988584473 0.0367398324411764 0.348873194123664 -0.0986113990798163 -1.34286295205467 -1.34286295205467 1.5692950177749 -0.702783831270941 -1.34286295205467 -1.34286295205467 1.01175382204436 -1.34286295205467 0.133534600250103 -1.34286295205467 -0.994968987021393 -1.34286295205467 -1.34286295205467 0.196716134433589 0.156246376971646 -1.34286295205467 -0.737012608605331 -0.0619122747600669 0.194098590592706 0.726430234193567 0.849354586288077 -1.34286295205467 0.239606639201467 -0.488871034958904 0.380760478129613 0.73856606444545 -0.591293719469406 0.0760159913084068 0.194098590592706 -1.34286295205467 0.818428889084483 -1.34286295205467 -0.160387861923338 0.588544543596396 -0.785795723783744 -1.15629820737972 0.717452955537898 -0.691780610508999 -1.34286295205467 -1.34286295205467 0.0467939450130047 2.15864788729244 -0.713985318895924 -1.34286295205467 0.665617465599926 -0.582083688145745 0.365021264198381 2.07542931605723 -1.34286295205467 0.214736693104009 -0.591293719469406 0.201918388589087 -1.34286295205467 0.650696771528589 -1.34286295205467 0.194098590592706 -1.34286295205467 -1.34286295205467 0.9496094692101 0.98587729259264 -1.34286295205467 -1.34286295205467 -0.458165250980012 0.506921848854475 0.0265204394023849 1.36115461275785 0.27743827944518 -0.12433917026685 -0.537975424430639 -1.34286295205467 -1.34286295205467 0.548330432196486 -0.825071882650974 0.418448728741994 0.477699802559073 -1.34286295205467 0.00910569440061027 -0.348578484680443 0.708344136991249 -1.34286295205467 1.132909352476 0.95887670780946 -1.34286295205467 -1.34286295205467 -1.34286295205467 -0.323954840386433 0.175460534236779 0.414781073597749 0.409238697418332 0.23224956228621 -0.111342200498862 0.319563657047221 -0.239435878665794 -1.34286295205467 -0.0986113990798163 -1.34286295205467 1.06308219768847 -0.50481205565826 0.401771151245792 1.49333947328342 1.4149455320588 0.686160282523031 -1.34286295205467 0.850268129059031 0.361023399978086 0.490857240650564 -1.13368968881701 -0.374217819172856 -1.34286295205467 -0.184028191086026 -0.619771938758139 0.536346143114674 -1.34286295205467 0.882292328767275 1.59955782020513 1.22832557483053 -0.00158223206853566 -0.311999361469783 0.542367165907741 -0.260874752962931 1.01456361550007 -1.34286295205467 1.18404920741737 0.786895499302428 1.09034982907825 -0.115644402747056 0.946489433834031 0.932252191505059 -1.34286295205467 -1.34286295205467 0.799899440332084 1.51345159538887 -1.34286295205467 -1.34286295205467 0.112957496192839 1.01875463638739 -1.34286295205467 0.683778418522013 0.748322135104854 2.08739812138873 -1.34286295205467 2.23113970051234 2.31882519090237 1.08097309409046 -0.582083688145745 -0.374217819172856 0.549812353622353 -0.443362986350143 -1.34286295205467 -1.34286295205467 0.344769774975916 -1.34286295205467 2.49309269757644 -1.34286295205467 0.680188423499518 0.534831731296886 -0.0658845933476877 0.952713923820247 1.07591373152666 0.315261454799012 0.465954081477429 -0.0944250819552281 0.565884513599436 0.69442566582849 0.684970491262687 0.382700154410753 -1.34286295205467 -1.34286295205467 -0.086136082570152 -1.34286295205467 -1.34286295205467 2.73502513341787 0.554237039516652 -1.34286295205467 0.258810196789825 -1.34286295205467 0.0978310627388016 -1.15629820737972 -1.34286295205467 0.199322703215665 -0.400960253866031 0.367010596276021 -0.811702211586567 -0.748854218899297 0.562993039811062 -1.34286295205467 0.920948866588718 0.441775143891916 0.448779902439131 -0.573008114645418 0.183516790529613 0.472693071520085 -1.34286295205467 2.81273116945117 1.39853588542659 0.443533746885815 -1.34286295205467 2.39967266813545 0.336480775590855 2.59756893014418 0.172751746753754 0.933051761703743 -1.34286295205467 0.533313621278055 -0.896606543136935 -0.277453488620343 0.186179174657854 0.443533746885815 -0.555245027812918 0.310929271805521 0.745087093578464 -1.34286295205467 -0.0310156933443 -0.169736395139916 1.11109428104559 1.35063137363747 1.0215330353977 0.464257857386151 -1.34286295205467 -0.512938520968472
"V2" -1.45620886999733 0.0678564594781733 0.522059289504072 -0.448327917093988 -0.279142696001344 0.0315145270876388 0.0809258394303322 -1.45620886999733 2.31001166213148 -1.45620886999733 -0.89427460101151 -1.12710000338675 -1.45620886999733 -1.45620886999733 -1.45620886999733 -1.45620886999733 -1.45620886999733 -0.527614818165297 1.91460467790099 1.18354872819258 0.0385019110016339 1.07301256818307 0.991914296994204 2.17562224111382 0.918916018096285 1.65068283668754 -0.0327954696369579 -1.45620886999733 -0.328870717864584 0.784438391633773 1.76448781416826 0.885880096829165 1.15199047730601 -0.503850053751303 -0.173909953229193 0.601859285084777 -1.45620886999733 -1.17980072523324 -1.32497861729947 -1.45620886999733 0.472181620602061 0.232064799857421 -0.392758051029155 -0.251965020243222 -0.0761771872778232 1.15233897977222 -1.01987707971531 0.581063495710651 0.777230416345502 -0.711119651951857 -0.244425200372127 -1.45620886999733 -1.45620886999733 -0.328870717864584 0.50555019436612 0.566150547181404 -1.45620886999733 0.091599415430027 0.817980766546491 -0.123015693072335 -1.45620886999733 0.21687634865388 0.689206040983861 -0.0301874924384137 0.290685622979562 0.790270815250738 -0.0380463785783958 0.785089302485484 0.0744274540344931 0.607165467497956 0.562362463910396 0.024443124520872 -0.259602762587922 -0.694782548790518 -0.498055938957227 -0.840282774597071 -1.45620886999733 -1.45620886999733 -1.45620886999733 2.02531216702649 0.496056031129895 0.875373131889529 -1.45620886999733 -0.905694336419176 -0.872079593587273 -0.527614818165297 -1.45620886999733 -0.251965020243222 -0.694782548790518 -0.141588749099928 -0.872079593587273 0.272306067947212 -1.11053276995658 -1.30191299847346 -0.043344593642853 1.00189768000477 -0.412363129598499 -1.45620886999733 0.507639354270045 -0.316038982031936 0.157567413942806 -0.929221389474042 -1.45620886999733 -0.240691232942642 0.602746980188401 -0.591601550957323 1.27429880859448 1.60876302493413 -1.45620886999733 -1.45620886999733 -0.355405950851693 0.368271933268685 0.168805295273604 0.163213197089822 -0.663409889858011 0.34673733904635 1.11270931287177 -0.678887043468212 -0.215196929939462 0.582901303126562 -0.763044348313642 0.488564236892281 0.842086513763167 0.0544900228739308 -0.324562289111455 0.502402472875611 0.863537508868155 1.94316188966349 -0.13533232951475 0.0499661706092298 0.541080283625149 -0.941347548863935 -0.515612403729974 0.0722452701040355 0.914756157112895 1.07261372252892 0.420103554075236 1.68883373042319 0.350835598798574 1.16611239372247 0.146110599130661 1.28745841552596 0.978489992013733 -0.686781093463293 -0.29525597503268 -1.45620886999733 0.262896300890178 1.82765460100004 0.83971991944477 -0.0275910295254806 1.36926676586714 -0.392758051029155 -1.45620886999733 -1.45620886999733 1.69148628328692 -1.45620886999733 -1.45620886999733 0.653696389602797 1.07738210995914 0.159455370281694 -1.14414751278848 -1.45620886999733 1.36321258542426 0.0766015707231391 0.987780831285822 -0.0097298508109498 -0.0173183160267563 -0.694782548790518 0.583818057629414 -0.373785505884056 0.995564256852988 0.943772496384502 0.80365898777406 -0.0406895196320384 -1.45620886999733 -0.492318353013547 -1.34898594632588 1.88056366335335 0.410342369084542 1.68560665526784 -0.533709151401986 0.0852185438510361 1.31106689889823 0.185269453093227 -1.45620886999733 -0.427508118334309 -0.464441196125324 0.397908546651 0.981292687840075 -0.453650106308781 -0.13533232951475 -0.324562289111455 1.35783285823062 0.739099607646088 -0.105011290206105 -1.45620886999733 -0.486636203549561 1.04063955194072 1.44362558652846 1.23234734643078 1.90866521229057 0.305574972548329 1.74852488962146 -1.45620886999733 -1.45620886999733 -0.840282774597071 0.792844551938392 0.576443692735552 0.132455971607915 -1.45620886999733 0.592005167500751 0.842086513763167 -0.640932075073437 1.04063955194072 -1.45620886999733 0.302627107255844 -0.754065580099279 1.3459216076297 1.26054820705436 0.824708948968831 -1.45620886999733 0.0315145270876388 -0.883072397655327 -0.953729014485107 -0.21164345753005 -1.45620886999733 -0.929221389474042 0.354905496664442 0.278496629261432 0.721244626840581 0.685364760870641 0.457604568071179 0.157567413942806 -1.45620886999733 -0.208111327425955 1.37858856960459 2.02031649654261 0.245244015686347 -0.591601550957323 -1.45620886999733 0.153773220817708 0.746787271292505 1.13393730373801 -1.45620886999733 1.7581794157644 1.58737528996952 -1.45620886999733 1.4144649267663 0.704325071436037 0.451900373065452 0.799864794648975 1.66920019217616 0.439152924549588 0.327225192629767 0.92407480463626 0.679166043198231 -0.872079593587273 0.75642843630431 -0.215196929939462 -0.464441196125324 1.64918792511877 -0.0789978060876114 0.3215292847198 -1.45620886999733 0.500294592860962 -1.45620886999733 0.227045441696967 0.973788944643353 0.697569565053243 -0.378471569677701 -1.45620886999733 0.136389751455685 -1.45620886999733 0.972844208866703 1.72109432291363 1.46181239808945 1.50943928186043 0.262896300890178 0.811174718107016 1.98011154770395 1.45372916321203 -0.350899431524256 -0.820001527060461 0.650433702208033 -0.81011729616608 1.15268727584073 0.091599415430027 0.0634346499664386 0.232064799857421 0.0656497105681087 0.39665058276067 1.20336500311303 0.921501067948593 0.190656647049365 0.997380776890266 0.458738797727478 0.353551991131446 -1.04857047253539 0.801764951049981 -0.0705762126136388 -0.144742096571771 1.57033756108973 0.146110599130661 -0.966376768494126 1.50848935774097 0.0100400072199695 1.50524809027012 0.852619891965387 1.3509139796686 0.024443124520872 -0.236980823824073 0.0567389659377067 0.724859253428619 0.502402472875611 0.960905148931596 1.83030071522575 -1.11053276995658 0.26918617790074 -0.883072397655327 1.08014591851114 2.11241520522671 0.643025793131857 1.38354746499046 -1.45620886999733 1.06700129375515 0.487486146957922 1.64573513879397 1.10104106789163 -0.105011290206105 0.327225192629767 1.1871718574564 0.138346817802505 0.0612112148246188 -1.30191299847346 -1.45620886999733 1.15199047730601 1.08680444066018 0.668951661341107 0.298177417217175 -0.190762048808069 0.448451108664538 0.513862670486644 -1.45620886999733 -0.271248646006263 -1.45620886999733 -0.694782548790518 0.420103554075236 0.091599415430027 0.517975259935004 0.632158003231138 0.777889349629566 1.13823523683426 0.890792311978279 1.103317578713 0.0315145270876388 -0.157527336938987 0.78051772448277 1.60731826344583 -1.45620886999733 -0.591601550957323 -0.383195272941077 1.19240233457566 2.25602919322566 -1.11053276995658 -0.736509115326533 0.36162668861513 0.280034140972445 0.318660508814113 0.0656497105681087 0.390320081435206 -0.0733700320935443 0.850877378410582 0.984082090197502 1.01962616319786 -0.341988686893841 1.21756714498746 0.155673377218726 0.194220887622828 0.194220887622828 1.38237056266755 -0.0147779324027314 0.358947422502686 -0.754065580099279 0.616770843369188 0.903162453978912 0.976144165630587 0.78573949370096 0.911616837054212 2.09940320213438 0.451900373065452 0.522059289504072 -1.45620886999733 0.719065138634557 -1.45620886999733 -0.183963153495375 1.00054624801713 0.80365898777406 1.63540670782532 0.704325071436037 -0.42241632986468 1.1871718574564 -0.402478898704132 -1.45620886999733 -1.45620886999733 1.18089963409844 -1.45620886999733 -1.45620886999733 0.21687634865388 -0.0097298508109498 1.17857184747919 1.78941962458113 -1.03404879906142 0.298177417217175 -0.236980823824073 -1.45620886999733 0.256538423891734 0.114420892042123 -1.09441949092526 -0.719461605924799 0.194220887622828 0.91004087033756 -1.45620886999733 0.656131581051224 0.178008893040359 0.0937110797975343 0.838533041353741 0.0431144671526064 0.744003370735426 1.18056765672891 0.682273569025695 0.769265086077079 0.199527070035994 -0.279142696001344 0.641366841694704 0.841495757415661 0.199527070035994 -0.820001527060461 0.36296175818848 -0.22962950442159 -1.45620886999733 -0.492318353013547 0.614166715596081 0.534143918023253 0.209997932295219 -0.333210943427456 0.793486230010229 -0.55238049403372 -1.45620886999733 0.397908546651 1.76510265781494 0.705815814679124 1.21694316838304 0.251724498831235 -0.0406895196320384 1.83512121676019 0.432081521982821 0.331461210184139 0.213447196696132 -1.45620886999733 0.397908546651 -0.711119651951857 0.951666546379583 1.13644824702268 0.695300374220563 0.700581596705185 0.126505520561304 0.753003278722057 -0.39759839024198 -0.383195272941077 -1.45620886999733 1.0117144130058 0.955574187962312 0.919433937895939 0.506595702009476 -0.464441196125324 0.345364881260108 2.47499721255594 0.411571414243448 1.18782821678178 0.587470851326177 1.3118643198943 0.754375736508312 0.985934368561787 1.3262952845144 0.307043382535922 1.11046893723091 0.535139850343407 1.60506377806631 0.955574187962312 -0.164025722334812 -1.45620886999733 0.218583455496945 -0.464441196125324 0.201285211538226 -1.45620886999733 0.190656647049365 1.03556241628207 0.0766015707231391 1.57578926079728 1.45539634475234 -0.333210943427456 0.929697686966021 -1.42751547717726 -1.45620886999733 -0.790833670403039 -1.45620886999733 -0.119976420703335 0.499237812891976 0.0722452701040355 0.104157142972041 0.827136601103401 -1.07873595096638 -0.110951723487861 -0.0540864063305031 1.37740169151356 0.826530626918417 0.735571715276004 0.110336862473056 0.874256136502459 0.0678564594781733 1.52016133799988 0.401666373459141 0.36694887782991 0.894044474521262 0.799230042407642 1.23538034899915 0.456468146665396 -0.820001527060461 1.20048294940034 1.28773523261485 0.380047367936469 0.345364881260108 0.760512465873378 0.0766015707231391 1.03810646305178 -0.279142696001344 0.251724498831235 -0.194191200765817 0.0408127112025761 -0.350899431524256 -0.979302517258724 0.653696389602797 1.57255841271326 0.797321664655721 0.305574972548329 0.978489992013733 0.77326123663649 0.44382039265639 0.934763160957124 0.402913665325399 -1.45620886999733 -0.883072397655327 -1.45620886999733 0.0873532027990904 1.45205724198789 -0.316038982031936 0.430894643891793 1.03428625398493 0.653696389602797 1.3324831318104 0.415243213233492 -1.45620886999733 -0.432644377135122 0.597400598871991 -1.04857047253539 0.646329722577244 -0.448327917093988 0.409110750007181 -0.533709151401986 -0.359947269900712 -0.0327954696369579 1.20940334851194 0.12049424613338 0.289175743088595 -1.30191299847346 -0.283129815642774 1.14214760496115 -0.754065580099279 0.770600155650429 -0.872079593587273 -1.45620886999733 -1.45620886999733 1.28884119983218 0.665772746063042 0.770600155650429 1.32939734653483 0.343989213043367 -1.45620886999733 -1.45620886999733 -0.686781093463293 1.37645046139191 0.0567389659377067 0.0567389659377067 -1.27971799104922 0.674473747870696 0.116452320295137 -0.244425200372127 0.797321664655721 1.09145959341892 0.552784110577162 0.394126553588032 0.417678404681918 0.767256781696849 0.892420641291263 0.598295044511327 -1.45620886999733 -1.11053276995658 -0.138452219561209 0.238691325115295 0.677606100918893 0.942280492469245 -1.45620886999733 1.44680164048273 0.621944758510311 0.450752864614555 1.11009471011392 -1.23769312478858 -0.64832963040459 0.195994939931912 0.754375736508312 -0.0097298508109498 0.254938156524747 0.806802222912894 -0.160767553920806 0.535139850343407 -0.259602762587922 0.307043382535922 1.15581269273346 0.179832453864228 0.716877543200176 0.647974752725372 0.884782898946563 -0.279142696001344 0.39665058276067 1.17723753517795 0.424924055609673 0.237041680570817 0.636361723020304 0.804288980222618 0.523075880758934 -0.126070753940037 0.875373131889529 0.770600155650429 -0.407400248715959 1.2711759063301 0.097911796904171 0.0852185438510361 -0.0875417514396636 0.499237812891976 0.707302788655873 0.259725954158459 0.36296175818848 0.499237812891976 1.12085176747223 0.73131011768229 0.406639746815206 0.621085594158095 -1.45620886999733 -1.00603884373197 0.787685765398431 -0.355405950851693 0.740504860153409 -1.45620886999733 0.433266009582615 0.890792311978279 0.206528318134119 0.204785804579328 -0.190762048808069 -0.0733700320935443 -0.126070753940037 0.541080283625149 -0.10206342491362 0.000238148745989768 0.827136601103401 0.278496629261432 2.01888133285574 -0.180592955764995 0.183462699308111 0.0408127112025761 0.621944758510311 1.7313360722121 0.246870843541156 0.435627851690801 -1.45620886999733 -1.45620886999733 0.256538423891734 -1.45620886999733 0.225362757016827 1.73896625638082 -0.453650106308781 0.134426150651516 -0.584880359006635 -0.427508118334309 -1.45620886999733 0.781827519889432 0.820436293681729 0.71833684393529 -0.727923592124807 -1.45620886999733 1.83457541821104 0.0315145270876388 -0.0846799555515978 0.984545707008656 1.11790390217974 -0.754065580099279 1.47584687171861 -1.45620886999733 0.686135026723381 -0.619281854991999 -1.45620886999733 -1.45620886999733 -0.160767553920806 1.71201773402463 1.15511958965442 0.233728444232755 -1.45620886999733 1.09531093589634 0.899425096633353 -1.45620886999733 1.75880088670302 1.27060631994708 0.373534589366596 -1.45620886999733 0.382632417788775 1.58920142463073 1.93576088630133 1.45497999224328 -0.89427460101151 0.358947422502686 -1.45620886999733 -1.45620886999733 -0.197640465166729 -0.126070753940037 1.33936751268098 1.1561589381921 0.984545707008656 0.767256781696849 0.047691127561237 -1.34898594632588 0.550849576285071 1.08913662307343 -1.45620886999733 0.37090914797722 0.241976796758019 -1.45620886999733 0.213447196696132 0.574585561981256 2.18682790588854 0.86581035380145 0.298177417217175 -1.45620886999733 0.578295971099825 0.727735043484247 -1.45620886999733 0.439152924549588 1.95484871972166 -0.86128850377073 0.176179660167465 0.540094369069864 -1.45620886999733 0.116452320295137 0.14417924141947 -0.486636203549561 0.883133254402085 -0.781423903346005 -1.45620886999733 -1.45620886999733 -0.598400446270018 0.494991600261039 -1.45620886999733 0.484239968185088 -1.45620886999733 -1.45620886999733 -1.45620886999733 -1.45620886999733 0.0291668277842481 -1.14414751278848 0.923560957600956 -1.45620886999733 0.853199584367659 2.04081905825953 -0.591601550957323 0.494991600261039 0.404158317418536 1.43442466774247 0.808054828060557 -1.34898594632588 0.206528318134119 1.40660403970463 -1.45620886999733 -1.45620886999733 2.15824549842314 -1.45620886999733 -0.727923592124807 0.0722452701040355 0.380047367936469 -0.183963153495375 0.869203235680437 -0.412363129598499 -0.763044348313642 0.262896300890178 0.423722629462533 -1.45620886999733 0.632158003231138 -1.01987707971531 -1.45620886999733 1.57255841271326 -1.45620886999733 -1.12710000338675 -0.598400446270018 0.149954389902348 -0.369136486460315 0.411571414243448 -1.45620886999733 1.59002961501474 2.0523186518574 -0.147912443303489 -1.45620886999733 -0.218772004137518 1.86272250546977 -1.45620886999733 -0.320285194662858 0.864675029328213 1.22807469114368 -1.45620886999733 -0.177241961544687 0.14417924141947 0.484239968185088 0.409110750007181 -1.19847206786499 -0.359947269900712 -1.45620886999733 2.04526275812516 -1.45620886999733 -1.45620886999733 -1.45620886999733 -1.45620886999733 0.437980246405313 0.354905496664442 0.978489992013733 -1.45620886999733 -0.0327954696369579 -1.45620886999733 -0.81011729616608 -1.45620886999733 -0.527614818165297 -1.45620886999733 0.602746980188401 1.05888947005103 -1.01987707971531 0.100000956808097 1.02180511305803 -0.678887043468212 -0.626410401599467 0.621085594158095 -1.45620886999733 0.752315846855949 0.858391262076504 -0.13533232951475 0.702830539768961 -0.283129815642774 -1.45620886999733 -1.45620886999733 -1.45620886999733 -0.0250059796731733 -1.45620886999733 0.516949805630738 -1.45620886999733 -0.883072397655327 -1.45620886999733 -1.45620886999733 0.484239968185088 -1.45620886999733 -1.45620886999733 0.669743712497188 -1.07873595096638 0.707302788655873 -1.45620886999733 0.496056031129895 -1.45620886999733 -0.13533232951475 -0.0875417514396636 -1.45620886999733 -1.45620886999733 -1.45620886999733 -1.03404879906142 0.37090914797722 2.12998969368669 0.457604568071179 -0.0406895196320384 -1.45620886999733 0.500294592860962 -1.45620886999733 -0.222368944368722 0.237041680570817 -0.633626417217967 -1.45620886999733 0.904225922432347 -0.781423903346005 -1.45620886999733 -1.45620886999733 2.24558962991037 -1.45620886999733 -0.183963153495375 -1.30191299847346 2.26323870425028 -1.45620886999733 -1.45620886999733 0.482065851496442 -0.275182425854048 0.253333522802099 -1.45620886999733 -1.45620886999733 -0.671097553504428 -0.383195272941077 -0.00472473213655003 0.278496629261432 -1.45620886999733 1.86313878430117 1.85158236235847 -1.45620886999733 0.0291668277842481 -0.0622735162018403 -1.45620886999733 0.298177417217175 0.93020620225451 0.903162453978912 0.41279789621978 -0.208111327425955 -1.45620886999733 -0.208111327425955 0.568975682611932 0.866943490750273 0.509721118902205 0.360288581338192 0.302627107255844 -1.45620886999733 -1.45620886999733 1.56397038196822 -0.0173183160267563 1.26141710338748 0.0567389659377067 1.09377342418533 0.304102886937414 2.33553132647354 -0.0486909749592636 1.11345421214107 1.45372916321203 1.9619268601597 1.55665823579481 -1.45620886999733 1.14214760496115 2.37794808669192 0.752315846855949 0.680721858641313 0.126505520561304 1.10633928295609 -0.558738371032164 -1.45620886999733 -0.105011290206105 1.69273859206497 -1.45620886999733 2.2219373580458 0.621085594158095 0.467734734427579 0.176179660167465 0.719065138634557 -0.39759839024198 0.00760481577154292 0.315777670225261 0.796045963733603 2.41916966608181 -0.0846799555515978 -0.259602762587922 0.00270397162259371 0.437980246405313 -1.45620886999733 0.450752864614555 2.41462552728268 1.96034168967303 1.10445253801249 1.19142515701298 1.80259655374825 0.469962380630861 0.93778163410792 0.643025793131857 0.582901303126562 0.387768676589588 1.41222966031824 1.39932381805923 -0.498055938957227 -0.719461605924799 1.60199022960566 1.63125486860421 0.374842927824991 2.16307551201347 0.132455971607915 -0.558738371032164 0.712477787807447 0.744003370735426 2.37586355497648 0.613296104194296 -1.45620886999733 -0.0275910295254806 -1.45620886999733 -1.45620886999733 2.42191157415631 0.415243213233492 0.36694887782991 -1.45620886999733 -1.45620886999733 -0.754065580099279 1.00771826244638 1.31688969789641 0.104157142972041 0.971424253502036 0.618500544305774 -1.03404879906142 -1.45620886999733 -1.45620886999733 -0.0962116562893541 -0.259602762587922 -0.42241632986468 0.395389922268298 0.544028148917634 1.30759885862431 -1.45620886999733 -1.21775569362803 -0.626410401599467 -0.64832963040459 -1.34898594632588 -1.45620886999733 0.597400598871991 2.23007628009184 -0.21164345753005 0.435627851690801 0.594709070629373 -1.45620886999733 1.88799025422819 0.775249175074157 -1.45620886999733 1.35684941670631 0.218583455496945 0.0567389659377067 0.327225192629767 -0.355405950851693 -1.45620886999733 -1.45620886999733 -0.598400446270018 -1.45620886999733 0.163213197089822 1.39886579786902 -0.42241632986468 0.560459232817279 -1.45620886999733 -0.754065580099279 -1.45620886999733 -0.605278862628678 -1.45620886999733 0.824100466871613 0.451900373065452 -0.605278862628678 0.950194460768668 -0.498055938957227 -0.20111007932783 0.831361026924482 -1.27971799104922 -1.45620886999733 0.754375736508312 -1.45620886999733 0.112382422429269 -0.110951723487861 -1.45620886999733 -1.45620886999733 0.188866393324431 0.0499661706092298 1.11864225493773 -1.45620886999733 -0.222368944368722 0.962831761283645 -0.790833670403039 0.827741951537185 0.643025793131857 0.243612675127136 -1.45620886999733 0.806174918432631 0.406639746815206 -1.07873595096638 0.783786759551035 -1.37401516595608 -1.45620886999733 -0.503850053751303 0.450752864614555 1.67553162288116 0.770600155650429 0.614166715596081 0.820436293681729 -0.772162327771291 -1.45620886999733 0.841495757415661 0.71833684393529 -1.21775569362803 0.811174718107016 2.00261281090042 -0.81011729616608 -1.45620886999733 -1.45620886999733 1.10972024471159 -0.640932075073437 -0.307637440653852 1.08952442255633 1.03086955362952 1.75054411184375 0.752315846855949 -1.45620886999733 -1.45620886999733 -1.45620886999733 -1.32497861729947 1.42067884912311 0.0722452701040355 0.562362463910396 -1.45620886999733 0.647152812836861 0.308508135209677 -1.45620886999733 -1.45620886999733 -0.929221389474042 0.493925239326082 0.390320081435206 -1.45620886999733 0.811174718107016 -1.01987707971531 -1.45620886999733 1.1537309281013 1.46917650272906 -0.0301874924384137 -1.45620886999733 1.08680444066018 -1.45620886999733 1.33580789501589 -1.45620886999733 1.06052081061024 -0.283129815642774 1.72069682516648 1.04858976906202 1.0661951279065 -0.503850053751303 0.554712302122471 -1.45620886999733 -0.0962116562893541 -1.45620886999733 -1.45620886999733 0.916319555183352 1.59118712565453 -1.45620886999733 -0.905694336419176 -0.663409889858011 0.174344719850474 0.0567389659377067 0.0894801414447499 0.44382039265639 0.878711444890336 -1.45620886999733 1.01480386495991 0.78573949370096 0.0385019110016339 0.627073551723975 1.0014475476487 1.10142109885444 0.500294592860962 0.890792311978279 0.542064548113464 -0.407400248715959 -1.45620886999733 -1.45620886999733 0.554712302122471 -0.299354234784905 0.755744998813697 1.17923787008094 0.130479170101281 0.711003857475785 -0.872079593587273 -1.45620886999733 -0.129141768200517 -1.45620886999733 0.699077509198645 0.0291668277842481 -1.45620886999733 1.22438754493109 -1.45620886999733 0.0567389659377067 1.2846830545729 1.10142109885444 -0.180592955764995 -1.45620886999733 0.0100400072199695 0.0766015707231391 2.2206925862054 -0.21164345753005 -0.369136486460315 -0.979302517258724 1.28634984235229 0.645505478721949 1.13930483014726 -1.45620886999733 1.613553422541 -1.45620886999733 0.237041680570817 1.13141559374172 0.342610319341347 -0.107974006268024 1.54676509709309 -1.00603884373197 1.80776289351346 2.18406151330955 -0.170596716891132 -1.37401516595608 0.793486230010229 0.0291668277842481 -0.275182425854048 -0.0789978060876114 1.03471194918592 1.23204318407877 0.739099607646088 -0.481008429555493 -0.271248646006263 -1.32497861729947 -1.42751547717726 1.0385294029438 -0.0650280781206029 0.728451799081184 0.165083144275761 -0.236980823824073 0.387768676589588 -0.271248646006263 2.47499721255594 -0.138452219561209 1.6252055424494 0.636361723020304 -0.86128850377073 1.55578165507731 1.55648302414611 -0.183963153495375 0.331461210184139 1.30759885862431 -1.42751547717726 -0.240691232942642 0.307043382535922 1.08250460306792 0.259725954158459 -1.27971799104922 -0.591601550957323 0.653696389602797 -0.979302517258724 -1.45620886999733 -1.45620886999733 -0.448327917093988 1.19887568440842 -0.0962116562893541 -0.10206342491362 -0.432644377135122 2.15685817699072 1.03683581532414 1.43957780384148 0.0172856581477239 0.159455370281694 -1.45620886999733 0.608045195252858 -0.571664119796775 0.777230416345502 0.304102886937414 -1.45620886999733 2.11668933921011 0.14417924141947 0.775249175074157 -1.45620886999733 -0.772162327771291 -1.45620886999733 -1.45620886999733 0.235387395669895 0.215164272060443 1.12085176747223 -0.283129815642774 1.04609076575008 0.518998929287456 0.516949805630738 1.0477579472904 -1.45620886999733 -1.45620886999733 -0.194191200765817 0.110336862473056 -0.194191200765817 -1.45620886999733 0.59650479078638 0.727017413261586 -0.412363129598499 -1.45620886999733 -1.45620886999733 -1.45620886999733 0.955574187962312 0.360288581338192 -1.14414751278848 0.812418054499289 -1.45620886999733 -1.34898594632588 -0.341988686893841 -0.244425200372127 -1.45620886999733 0.716146532671625 1.43485582457594 0.58928877516788 1.36709443380533 -0.333210943427456 1.11009471011392 0.114420892042123 0.499237812891976 0.492856941312985 -0.333210943427456 -1.45620886999733 -1.45620886999733 -0.521582992012093 -0.840282774597071 1.29652527603929 0.390320081435206 0.357603198158598 -1.45620886999733 -0.138452219561209 0.000238148745989768 0.432081521982821 -1.45620886999733 -0.320285194662858 0.753003278722057 -0.324562289111455 -0.42241632986468 -0.527614818165297 -1.45620886999733 0.621085594158095 -1.45620886999733 0.912141222193275 -0.953729014485107 -0.0275910295254806 0.116452320295137 0.0567389659377067 0.894044474521262 0.805546944112962 -0.830054727326629 -1.45620886999733 0.0385019110016339 0.640535607783182 0.476595133957976 0.903162453978912 -0.481008429555493 0.885880096829165 0.982223959443218 -1.45620886999733 -1.45620886999733 -1.45620886999733 1.08014591851114 -0.0962116562893541 0.114420892042123 -0.392758051029155 0.654509241003106 -1.45620886999733 0.259725954158459 0.943275582206655 -0.763044348313642 -0.328870717864584 0.130479170101281 -0.584880359006635 0.50555019436612 0.783786759551035 0.238691325115295 1.22222598552129 -1.45620886999733 0.669743712497188 -0.820001527060461 1.09951848349554 -0.107974006268024 -0.0460117088468184 1.49793765266593 0.187070673167425 -1.45620886999733 0.339842794730519 -1.45620886999733 -0.503850053751303 0.114420892042123 1.07061542670723 1.30168287198321 -0.626410401599467 -0.373785505884056 -1.45620886999733 -1.45620886999733 0.912141222193275 -0.271248646006263 -0.481008429555493 -1.45620886999733 1.34366113888451 0.348106601351749 0.0522324466102563 0.218583455496945 0.672113485594249 -1.45620886999733 0.0656497105681087 -0.251965020243222 0.840312461454082 -1.45620886999733 0.652067308520938 -1.45620886999733 0.273859828149532 -0.00472473213655003 0.000238148745989768 -0.271248646006263 -0.320285194662858 -1.45620886999733 0.63046806558983 -1.45620886999733 -1.45620886999733 -1.45620886999733 -1.45620886999733 -0.170596716891132 -0.287144151328569 -0.271248646006263 0.763219480524051 -1.45620886999733 0.312880630403799 0.251724498831235 -1.45620886999733 -0.144742096571771 0.110336862473056 0.51179554043399 -1.45620886999733 0.34673733904635 0.493925239326082 0.390320081435206 0.941283716138266 1.19564791618233 -1.45620886999733 0.586559777721054 -0.678887043468212 0.736985412818526 -0.383195272941077 0.757792933191366 0.122504839184022 -1.45620886999733 -0.259602762587922 1.15094372907152 -1.45620886999733 0.741206229222216 0.122504839184022 -0.383195272941077 1.1779050697496 -0.0097298508109498 -0.591601550957323 0.571787311367312 -1.45620886999733 0.091599415430027 -0.905694336419176 0.664176821353683 -1.45620886999733 0.619363490747477 1.21569322552251 1.17556537626209 0.502402472875611 -0.255771492396062 -0.546090617023158 0.929697686966021 0.719792532536179 -0.453650106308781 0.157567413942806 0.663377231978978 -1.45620886999733 0.132455971607915 -0.222368944368722 -1.45620886999733 -0.772162327771291 0.331461210184139 0.116452320295137 -1.42751547717726 0.428513677503976 -0.22962950442159 -1.45620886999733 0.343989213043367 -1.45620886999733 -1.37401516595608 -1.45620886999733 1.05355614251308 0.380047367936469 -1.45620886999733 1.03641165526646 0.302627107255844 -1.45620886999733 -0.605278862628678 -1.45620886999733 -0.719461605924799 1.82098675299005 0.93627433410853 -1.45620886999733 0.0744274540344931 0.468849612286568 -0.170596716891132 -0.979302517258724 -0.781423903346005 2.47499721255594 -0.194191200765817 -1.45620886999733 2.11736492560777 -0.283129815642774 -0.194191200765817 0.755060766165833 -1.45620886999733 -1.12710000338675 1.37858856960459 -0.141588749099928 -1.45620886999733 1.37334829447945 1.5497860024231 0.296686673974088 0.253333522802099 0.324384134474024 2.03502265913328 -0.941347548863935 -0.00472473213655003 -0.107974006268024 -0.215196929939462 -1.45620886999733 0.0100400072199695 -1.45620886999733 1.54712130418726 -1.45620886999733 -0.432644377135122 -0.0568027986633752 0.812418054499289 -0.123015693072335 -0.640932075073437 -1.45620886999733 -0.686781093463293 1.40160858353782 0.225362757016827 0.328640591374337 0.251724498831235 0.987780831285822 0.841495757415661 -0.546090617023158 1.32082698929002 0.771932201281045 0.864675029328213 -0.275182425854048 -1.27971799104922 -0.0147779324027314 1.02397601952648 1.98206946390384 0.138346817802505 0.14417924141947 1.16916745459019 0.305574972548329 0.36296175818848 -1.01987707971531 -1.45620886999733 0.149954389902348 -0.20111007932783 -1.45620886999733 -0.29525597503268 -0.694782548790518 0.280034140972445 -1.45620886999733 -0.565165734400936 0.423722629462533 -1.21775569362803 -1.45620886999733 0.641366841694704 -1.45620886999733 1.65068283668754 0.702830539768961 2.28885816666568 -0.953729014485107 -0.640932075073437 1.54854397895302 -0.671097553504428 1.10934554072027 -1.45620886999733 0.225362757016827 -1.45620886999733 0.916319555183352 1.80259655374825 0.187070673167425 -0.719461605924799 -1.30191299847346 2.16094766799661 -0.533709151401986 2.47499721255594 0.740504860153409 -1.45620886999733 2.09261159194802 1.13930483014726 -1.45620886999733 2.08015670259176 0.0124651566132871 1.81299754555588 -1.45620886999733 1.63998574389273 -1.45620886999733 2.47499721255594 0.318660508814113 0.506595702009476 0.126505520561304 2.47499721255594 -1.45620886999733 -1.17980072523324 2.11173390545811 0.178008893040359 0.0894801414447499 1.89443712933559 0.276955087370939 0.614166715596081 1.45372916321203 0.954111863393309 1.14285615672697 1.49033913122854 0.814278144277155 0.74817429527151 0.455329525023186 1.57341035824034 0.545985215264454 0.59650479078638 0.796045963733603 0.426123032364408 0.487486146957922 0.84503142674958 1.11974804886019 0.185269453093227 -1.45620886999733 0.0124651566132871 1.46201820662856 -0.459020900663844 -1.45620886999733 -0.89427460101151 -1.45620886999733 0.789625617276538 -0.966376768494126 0.607165467497956 0.283097157763755 0.178008893040359 -0.0022380565733362 0.215164272060443 -0.369136486460315 -0.13533232951475 0.826530626918417 0.134426150651516 -1.14414751278848 -0.218772004137518 0.228723325558356 -0.324562289111455 -1.09441949092526 -1.32497861729947 0.354905496664442 0.581063495710651 -1.45620886999733 -1.45620886999733 0.208265683930892 0.308508135209677 2.47499721255594 -0.00472473213655003 0.399163825450945 -1.45620886999733 0.810552062787348 -0.0147779324027314 -0.164025722334812 0.858391262076504 -1.42751547717726 2.08438532062442 -0.170596716891132 -1.45620886999733 -0.598400446270018 -0.533709151401986 -1.45620886999733 -1.37401516595608 1.54605203499361 -0.736509115326533 -1.45620886999733 0.979893009524877 -0.147912443303489 1.67078945167163 0.957032885430695 0.209997932295219 1.96952885544255 1.26199565522411 -0.427508118334309 -0.0380463785783958 0.245244015686347 0.308508135209677 0.837343763103163 1.20623300178023 0.281567643521912 -0.251965020243222 0.797321664655721 -0.15430487465985 -0.320285194662858 -0.432644377135122 -1.42751547717726 0.522059289504072 -0.0275910295254806 0.833761429826357 1.93262632355639 -0.55238049403372 0.108284162677044 -1.30191299847346 -0.686781093463293 1.49405324029768 0.821048576813036 0.795407074051551 -1.45620886999733 0.881478969501163 1.1728799930825 -0.694782548790518 -0.883072397655327 -0.0568027986633752 -1.45620886999733 1.07261372252892 0.919433937895939 2.16519568485511 0.594709070629373 1.22899287695782 0.420103554075236 -0.0875417514396636 0.380047367936469 -1.45620886999733 0.766585819964634 0.975673875406013 1.05107819828038 0.779205005423226 -0.160767553920806 0.328640591374337 1.13894851514425 1.96034168967303 2.46752520974137 1.18913874188008 1.29679785907754 -1.45620886999733 0.0744274540344931 0.724138103253044 -1.45620886999733 1.08053969013247 0.930714278220882 -0.0486909749592636 1.60554761017464 0.276955087370939 -0.584880359006635 0.423722629462533 0.763219480524051 1.13105446514916 1.3459216076297 0.418892229456469 0.444981494503438 -0.107974006268024 0.568975682611932 -1.45620886999733 -1.45620886999733 0.259725954158459 -0.481008429555493 0.373534589366596 0.96138739405456 -0.324562289111455 -0.0327954696369579 -0.412363129598499 0.91004087033756 -1.45620886999733 1.6681866045163 1.28356923247008 -0.240691232942642 0.380047367936469 0.457604568071179 0.681498225611481 0.933753550589868 1.28884119983218 0.943772496384502 -0.558738371032164 1.16372521430008 2.36625798372437 1.36998909704638 0.21687634865388 -1.45620886999733 -0.89427460101151 0.0567389659377067 0.36162668861513 -1.27971799104922 0.237041680570817 -0.0198697208723607 1.87334889459389 -1.45620886999733 0.825316802143867 -0.55238049403372 -1.45620886999733 0.33706218484831 -0.10206342491362 -1.45620886999733 1.03215314357778 -1.45620886999733 0.36162668861513 1.30652764176257 1.01743911012135 1.24319372159585 1.77194534504434 0.695300374220563 0.365622839174542 -1.45620886999733 -1.45620886999733 -1.34898594632588 -1.03404879906142 0.896740939100728 0.0612112148246188 2.25464078385865 -1.45620886999733 -1.45620886999733 -1.45620886999733 1.44827794940267 1.35807846186521 -0.671097553504428 0.228723325558356 1.5776516711171 0.404158317418536 -0.328870717864584 0.435627851690801 -1.45620886999733 1.13859198412727 -0.598400446270018 -0.546090617023158 2.11479355803288 0.57272154173771 -0.0933074632541065 -0.107974006268024 0.232064799857421 0.0220669681792653 -1.45620886999733 -1.45620886999733 -0.119976420703335 -1.45620886999733 0.311426741172595 0.714681779997871 0.446140308463583 -1.45620886999733 0.480975771676474 -0.671097553504428 -1.45620886999733 -1.45620886999733 -0.678887043468212 -1.45620886999733 -0.619281854991999 0.201285211538226 0.153773220817708 -0.392758051029155 -0.412363129598499 -1.03404879906142 -1.45620886999733 -1.45620886999733 0.533146296249685 2.11790483649672 1.3234372816113 -0.941347548863935 -0.626410401599467 -0.64832963040459 -0.640932075073437 0.3215292847198 0.320096646022298 0.104157142972041 -0.141588749099928 0.824100466871613 -1.45620886999733 -0.671097553504428 0.213447196696132 -0.941347548863935 -0.378471569677701 0.130479170101281 1.91469998588184 0.450752864614555 -0.160767553920806 -0.0122484751936509 1.88489052168788 0.223675243966574 -1.11053276995658 0.390320081435206 2.36947730459755 0.507639354270045 0.455329525023186 0.0361819951944411 -1.30191299847346 0.663377231978978 2.09458012230315 0.97189795299965 -0.0250059796731733 -1.45620886999733 0.762543894126391 0.307043382535922 -1.45620886999733 0.148035634874027 -0.591601550957323 0.979425708829261 0.762543894126391 1.07619363283961 1.05231847549473 -0.64832963040459 -0.605278862628678 0.402913665325399 1.44383785792383 0.71833684393529 -0.373785505884056 -0.244425200372127 -0.324562289111455 0.110336862473056 1.05602368974639 -1.45620886999733 0.146110599130661 -1.45620886999733 0.996473218230996 -1.45620886999733 -1.45620886999733 1.17220672695917 0.315777670225261 -0.781423903346005 0.598295044511327 0.0268097188392689 0.67368804582397 0.63046806558983 0.0634346499664386 0.122504839184022 -0.503850053751303 -1.09441949092526 0.389045762638672 -0.39759839024198 -1.45620886999733 0.493925239326082 -0.772162327771291 1.33784459971646 -0.64832963040459 0.660167958560588 -0.10206342491362 0.188866393324431 0.691498823203706 0.972844208866703 2.27202425322068 2.05201690844672 0.000238148745989768 -0.432644377135122 -0.208111327425955 -1.45620886999733 -0.453650106308781 0.803028319730247 -0.469911913663789 -0.29525597503268 1.05479121029881 0.0124651566132871 -1.45620886999733 -0.0486909749592636 -0.459020900663844 0.176179660167465 -1.14414751278848 -1.45620886999733 -1.45620886999733 1.64256479206225 0.901563636788044 -0.13533232951475 -1.45620886999733 -0.157527336938987 1.32551720559892 0.0315145270876388 1.18782821678178 -1.45620886999733 -0.694782548790518 1.57680585205214 -0.883072397655327 0.763894291722017 -1.45620886999733 -0.546090617023158 -1.45620886999733 -0.872079593587273 0.354905496664442 0.368271933268685 -0.328870717864584 -1.45620886999733 -0.42241632986468 -0.448327917093988 1.40206447340134 1.37406563292313 -1.45620886999733 0.416462069409664 0.322958441910351 0.272306067947212 -0.840282774597071 0.327225192629767 0.513862670486644 0.78051772448277 -1.45620886999733 0.241976796758019 1.52940835074833 0.0148803464327936 -1.45620886999733 0.266049648362021 -0.00472473213655003 -0.303481254489908 -0.459020900663844 -1.04857047253539 0.878711444890336 -0.218772004137518 -0.0846799555515978 -1.45620886999733 -0.359947269900712 0.491786699171405 -0.0933074632541065 0.654509241003106 -1.45620886999733 0.327225192629767 0.389045762638672 -1.45620886999733 -1.45620886999733 1.5508485101999 0.562362463910396 2.03595393073642 1.31899286650178 -1.45620886999733 1.99268128479267 -0.929221389474042 -1.45620886999733 -1.45620886999733 0.376148362089086 1.0312977283077 0.136389751455685 1.75481207687499 1.21881311556896 0.232064799857421 -1.00603884373197 1.41065990332848 -1.45620886999733 0.178008893040359 -0.81011729616608 1.05807209966998 -1.45620886999733 0.33706218484831 0.547935790500363 1.41691394671256 -0.0761771872778232 1.17723753517795 -1.19847206786499 0.552784110577162 1.65854304407665 -0.316038982031936 -0.0460117088468184 1.14072793524459 1.6231751931672 -0.486636203549561 -0.840282774597071 0.251724498831235 -0.303481254489908 0.0361819951944411 0.527124763495175 -0.55238049403372 0.138346817802505 0.416462069409664 -1.45620886999733 1.33555281026044 0.726298906276062 1.28579477115064 0.134426150651516 1.27853076181291 -1.45620886999733 -0.521582992012093 0.613296104194296 1.28217398176938 -0.453650106308781 -0.0327954696369579 -1.45620886999733 1.13859198412727 -0.0198697208723607 0.0894801414447499 -0.105011290206105 0.116452320295137 -1.11053276995658 0.451900373065452 -0.711119651951857 0.744003370735426 -0.711119651951857 0.358947422502686 -1.45620886999733 1.10972024471159 0.744700582310273 -0.244425200372127 0.823491354549431 0.465498618066273 -0.0147779324027314 1.3123953338306 0.767256781696849 1.21035112936896 -0.0275910295254806 -0.255771492396062 -0.215196929939462 -0.303481254489908 0.266049648362021 0.888614169138423 0.278496629261432 -1.45620886999733 -0.22962950442159 0.166947164519307 -0.571664119796775 0.36296175818848 -0.790833670403039 0.571787311367312 -1.45620886999733 0.468849612286568 0.542064548113464 0.102082721440256 -0.0568027986633752 -1.45620886999733 -1.45620886999733 -0.129141768200517 1.96560905936381 0.919433937895939 -0.218772004137518 1.542832512932 1.2359850769645 -1.45620886999733 0.833162246998679 -1.45620886999733 0.397908546651 0.3215292847198 0.165083144275761 0.565205811404755 0.87982001806401 1.03725966968087 0.493925239326082 -0.81011729616608 0.136389751455685 1.32421811539871 -1.45620886999733 0.34673733904635 0.560459232817279 -0.678887043468212 0.703578280358552 -1.04857047253539 -1.45620886999733 -1.45620886999733 0.598295044511327 0.338454133177402 -1.45620886999733 0.130479170101281 1.65647695148162 0.797321664655721 -0.275182425854048 -0.781423903346005 -1.45620886999733 -0.953729014485107 0.924588203092687 0.743305331609567 0.345364881260108 2.00580477724803 0.302627107255844 0.273859828149532 -1.09441949092526 -1.45620886999733 2.3618637075301 0.507639354270045 -0.00472473213655003 0.328640591374337 0.870329860343943 -1.45620886999733 -1.45620886999733 0.209997932295219 1.88968319658877 0.328640591374337 -0.86128850377073 -0.694782548790518 0.721244626840581 -0.790833670403039 1.17690348353903 -1.03404879906142 -0.772162327771291 0.368271933268685 0.690735555225704 -1.45620886999733 -0.194191200765817 0.0722452701040355 -1.45620886999733 0.587470851326177 1.11605395446212 0.373534589366596 -1.45620886999733 1.01612296359404 -0.299354234784905 0.51179554043399 -0.42241632986468 -1.45620886999733 0.862397783909714 1.62536143321096 -0.283129815642774 -0.663409889858011 -0.533709151401986 -1.45620886999733 -1.45620886999733 0.0172856581477239 -0.42241632986468 0.468849612286568 -1.45620886999733 -0.0486909749592636 0.254938156524747 1.04106067469019 -0.498055938957227 0.0220669681792653 -0.448327917093988 -0.144742096571771 0.804288980222618 1.9893331522396 0.554712302122471 0.8595387705274 0.26918617790074 0.588380515690837 -0.355405950851693 -0.378471569677701 0.2644750881323 -1.45620886999733 0.0499661706092298 -0.81011729616608 0.96379270576949 -1.45620886999733 -1.45620886999733 0.0544900228739308 0.342610319341347 0.380047367936469 0.711741284399363 0.100000956808097 0.933248094697565 -1.45620886999733 -0.0460117088468184 -1.11053276995658 0.2644750881323 -0.481008429555493 -0.694782548790518 0.047691127561237 0.187070673167425 0.91004087033756 0.0522324466102563 0.243612675127136 0.213447196696132 0.3215292847198 -0.941347548863935 -0.527614818165297 0.183462699308111 -1.45620886999733 0.518998929287456 -0.373785505884056 -0.320285194662858 -0.180592955764995 0.136389751455685 -0.177241961544687 0.906876210353925 -0.333210943427456 -1.45620886999733 -0.177241961544687 0.492856941312985 -1.45620886999733 -0.0301874924384137 1.06740396264763 -0.464441196125324 -1.45620886999733 -0.515612403729974 -0.42241632986468 -0.883072397655327 0.678386589280948 -1.45620886999733 1.01215675818987 -0.126070753940037 -0.64832963040459 -0.369136486460315 -0.320285194662858 -0.218772004137518 -0.571664119796775 0.439152924549588 -1.45620886999733 -0.0486909749592636 0.801764951049981 1.3840175672493 -0.240691232942642 0.771932201281045 0.664176821353683 -0.89427460101151 0.112382422429269 -0.407400248715959 -1.45620886999733 -0.469911913663789 -1.45620886999733 1.20176560616723 0.754375736508312 0.618500544305774 -1.45620886999733 -0.671097553504428 0.689971295346225 -0.13533232951475 0.555674032335976 0.94476506690618 -1.45620886999733 -1.45620886999733 0.496056031129895 0.299664391193924 -1.09441949092526 -1.45620886999733 0.444981494503438 -0.736509115326533 0.130479170101281 -1.45620886999733 -0.22962950442159 -0.138452219561209 -0.21164345753005 1.70769743621516 -0.0460117088468184 1.35684941670631 -1.45620886999733 0.676824575362689 0.0361819951944411 0.296686673974088 1.63678416611295 -0.763044348313642 0.235387395669895 1.01436350709994 0.322958441910351 0.142241520079951 0.607165467497956 -0.324562289111455 0.2644750881323 -1.14414751278848 1.01259877090854 -0.378471569677701 0.546961311578982 0.647974752725372 -0.678887043468212 -0.790833670403039 0.220285621358172 -1.45620886999733 0.241976796758019 -1.45620886999733 -1.45620886999733 -0.763044348313642 0.399163825450945 -0.790833670403039 -1.45620886999733 -1.45620886999733 0.273859828149532 -0.173909953229193 0.299664391193924 -0.402478898704132 0.730596839372314 -1.45620886999733 0.996473218230996 1.81015840759753 0.988701893172601 1.01787717188798 0.744003370735426 1.39125650507563 0.314330934207842 -1.32497861729947 -0.208111327425955 -1.45620886999733 0.834360002798641 -1.45620886999733 0.248493183589275 -1.45620886999733 0.0220669681792653 -0.275182425854048 0.409110750007181 -0.355405950851693 0.512830013690156 0.21687634865388 0.183462699308111 -1.45620886999733 0.335666934147619 0.754375736508312 0.96042250803911 1.30032998918164 -0.197640465166729 -1.45620886999733 -1.45620886999733 0.741206229222216 0.338454133177402 0.541080283625149 0.873696842219224 -1.45620886999733 1.60134111486593 -1.45620886999733 0.435627851690801 0.599188131842399 -0.177241961544687 -0.521582992012093 -0.459020900663844 -0.453650106308781 -0.123015693072335 -0.13533232951475 0.296686673974088 0.270748191819 -0.141588749099928 -0.711119651951857 0.272306067947212 0.783786759551035 1.44362558652846 -1.45620886999733 0.126505520561304 -0.432644377135122 0.36694887782991 0.440323269004478 -0.0705762126136388 0.343989213043367 -0.437825889900362 0.33286646269146 0.592907850555177 0.296686673974088 -1.45620886999733 0.423722629462533 0.422518743894742 0.63046806558983 0.190656647049365 -0.215196929939462 -0.303481254489908 -0.459020900663844 1.38307698664978 1.86261838970523 1.38495664592309 0.369592018883553 0.213447196696132 -1.45620886999733 -1.45620886999733 0.0787676795973649 1.18684340288518 -1.45620886999733 -0.0486909749592636 1.32991276978823 1.17957059874299 0.0315145270876388 -0.299354234784905 -0.694782548790518 -0.328870717864584 -0.979302517258724 0.664975325066976 -0.448327917093988 -1.45620886999733 0.716877543200176 0.185269453093227 0.296686673974088 -1.45620886999733 -1.45620886999733 -0.233293677611488 0.108284162677044 1.43979154103973 0.536134098922554 0.730596839372314 -0.820001527060461 -1.09441949092526 0.708786012379028 1.3234372816113 2.47499721255594 2.45719788449737 -0.711119651951857 -1.45620886999733 0.747481192192468 -0.0962116562893541 -0.392758051029155 0.93020620225451 -1.21775569362803 -1.45620886999733 -0.966376768494126 -0.190762048808069 -0.194191200765817 0.157567413942806 -1.45620886999733 0.529138799348867 -0.180592955764995 0.0431144671526064 -0.263459156042479 0.350835598798574 0.486406077059314 -1.45620886999733 -0.10206342491362 1.30060081483436 0.766585819964634 -0.0875417514396636 0.93778163410792 -0.527614818165297 0.215164272060443 -0.126070753940037 -1.45620886999733 0.000238148745989768 0.395389922268298 1.0291537306925 1.56397038196822 -0.350899431524256 0.228723325558356 2.2936807270348 2.07633201417314 0.518998929287456 1.61052403804785 -0.355405950851693 0.091599415430027 0.626221852958894 0.397908546651 0.0268097188392689 0.238691325115295 0.243612675127136 -0.521582992012093 0.496056031129895 0.225362757016827 -1.45620886999733 -0.303481254489908 0.727017413261586 0.209997932295219 -1.45620886999733 0.190656647049365 -1.45620886999733 -1.45620886999733 -1.45620886999733 0.0744274540344931 0.097911796904171 0.758473996260523 1.33068505866414 -1.19847206786499 -0.781423903346005 -1.45620886999733 -1.21775569362803 -1.45620886999733 -0.0460117088468184 -0.584880359006635 -0.173909953229193 -1.45620886999733 -1.45620886999733 0.174344719850474 0.220285621358172 -1.01987707971531 0.0634346499664386 0.736278988836286 0.116452320295137 1.35190738851038 0.451900373065452 0.885331753764269 -1.45620886999733 -0.521582992012093 0.846791322011536 -1.45620886999733 -0.754065580099279 0.215164272060443 0.474392517546162 0.33286646269146 -0.251965020243222 -0.197640465166729 0.547935790500363 0.0431144671526064 -0.34642718263733 -0.0540864063305031 0.194220887622828 -1.45620886999733 -0.0147779324027314 -0.29525597503268 -1.45620886999733 1.22438754493109 0.0567389659377067 -0.598400446270018 0.696057744440484 0.540094369069864 1.25472252400754 -0.89427460101151 -0.941347548863935 0.0268097188392689 0.21687634865388 0.430894643891793 -1.45620886999733 -0.287144151328569 0.891335589517602 0.112382422429269 -0.170596716891132 0.650433702208033 -0.605278862628678 0.227045441696967 0.0634346499664386 -1.45620886999733 0.533146296249685 1.28273247933699 1.23234734643078 0.672113485594249 1.30599130073634 -0.383195272941077 -0.0733700320935443 0.627073551723975 1.78646405551743 -0.29525597503268 0.290685622979562 1.59513852614904 -0.605278862628678 -1.45620886999733 1.64241339602731 -0.772162327771291 0.102082721440256 0.700581596705185 0.024443124520872 1.07141556002044 0.636361723020304 0.312880630403799 0.338454133177402 -0.979302517258724 0.539106798905807 0.496056031129895 -0.34642718263733 -0.244425200372127 1.38260613162504 0.536134098922554 1.19694115011633 0.724138103253044 -0.324562289111455 0.458738797727478 0.847376785369494 1.15581269273346 0.796684160100621 0.187070673167425 -1.45620886999733 -0.86128850377073 -1.45620886999733 1.11233650912267 0.246870843541156 0.100000956808097 -1.45620886999733 0.292191636336492 0.494991600261039 1.87945166012742 -0.307637440653852 -1.45620886999733 0.170657573637876 0.750248716803295 -0.0650280781206029 1.43226412932977 -1.45620886999733 -0.533709151401986 -0.244425200372127 1.00548638920033 0.992828912877618 -0.0622735162018403 -1.04857047253539 -0.584880359006635 -0.678887043468212 -0.157527336938987 -0.383195272941077 0.369592018883553 -1.45620886999733 0.295192142307012 -0.781423903346005 -1.45620886999733 -0.727923592124807 -0.719461605924799 -1.45620886999733 -0.0650280781206029 -0.498055938957227 1.41178158571028 -0.546090617023158 0.920468411152104 0.487486146957922 1.26199565522411 0.482065851496442 -0.350899431524256 0.41279789621978 0.383920694085972 -0.21164345753005 -0.392758051029155 1.82732299800592 0.778547545439169 0.635523379479211 1.67122214174227 0.320096646022298 -0.678887043468212 1.93704674821028 -0.116952774482387 -0.043344593642853 -0.719461605924799 0.950194460768668 -1.45620886999733 0.912141222193275 -1.45620886999733 0.430894643891793 0.973788944643353 0.735571715276004 -0.303481254489908 -0.320285194662858 0.523075880758934 -0.872079593587273 -1.45620886999733 0.458738797727478 -0.0761771872778232 0.48315391451633 -0.147912443303489 1.58537665458968 0.188866393324431 -1.45620886999733 0.278496629261432 -0.86128850377073 0.500294592860962 0.387768676589588 1.30920203424999 0.170657573637876 -0.453650106308781 -0.432644377135122 -1.09441949092526 -1.45620886999733 -1.45620886999733 0.278496629261432 0.0291668277842481 -1.45620886999733 0.785089302485484 -0.515612403729974 -0.0846799555515978 0.704325071436037 1.59036056487968 -1.45620886999733 0.598295044511327 0.522059289504072 0.174344719850474 -0.763044348313642 0.710265504717793 -0.126070753940037 -1.45620886999733 -0.754065580099279 0.721244626840581 1.35512442688316 0.387768676589588 0.157567413942806 -1.45620886999733 -0.119976420703335 0.777230416345502 -0.160767553920806 -0.432644377135122 1.07301256818307 1.36394238642112 -0.0650280781206029 0.124508581819175 -0.626410401599467 0.763894291722017 -1.30191299847346 0.383920694085972 -0.546090617023158 0.904225922432347 0.463253966889001 -0.727923592124807 -0.584880359006635 0.528132643595329 -0.633626417217967 -1.07873595096638 0.730596839372314 -0.727923592124807 0.290685622979562 -0.233293677611488 0.959939470726938 0.39665058276067 -0.303481254489908 1.04063955194072 0.981758507978873 0.708786012379028 1.02006259950323 0.166947164519307 -0.633626417217967 0.525103806542486 -1.45620886999733 -0.0733700320935443 0.220285621358172 0.243612675127136 0.195994939931912 -0.42241632986468 0.358947422502686 -0.236980823824073 0.754375736508312 0.110336862473056 0.522059289504072 0.870329860343943 1.77060751449338 -0.00472473213655003 -0.144742096571771 -0.0705762126136388 -1.45620886999733 -0.0622735162018403 -0.840282774597071 -1.45620886999733 1.87488053334789 0.423722629462533 -1.45620886999733 -1.45620886999733 -0.123015693072335 0.929697686966021 -1.45620886999733 -0.81011729616608 0.58928877516788 0.750938567785026 0.500294592860962 0.696057744440484 -1.00603884373197 -0.929221389474042 0.345364881260108 -1.45620886999733 -1.23769312478858 -0.373785505884056 0.423722629462533 -0.979302517258724 -0.307637440653852 -0.979302517258724 0.796045963733603 0.368271933268685 1.81106842386342 -0.754065580099279 -0.177241961544687 -1.45620886999733 0.872576655414845 -1.45620886999733 0.540094369069864 -0.0705762126136388 0.58928877516788 -0.754065580099279 -1.03404879906142 0.369592018883553 -0.533709151401986 0.626221852958894 0.322958441910351 0.411571414243448 1.15857696524697 0.686904285033844 1.13069311466499 1.42023716837049 0.524090717757086 -1.45620886999733 -1.45620886999733 -1.45620886999733 -0.283129815642774 -1.45620886999733 -0.0250059796731733 0.0873532027990904 -1.45620886999733 -1.45620886999733 -1.45620886999733 -1.45620886999733 -1.30191299847346 -1.45620886999733 0.71833684393529 0.621085594158095 1.14391738629823 -0.043344593642853 0.549879917541914 0.387768676589588 -1.45620886999733 1.02180511305803 -0.727923592124807 -1.45620886999733 -1.45620886999733 -0.64832963040459 -1.45620886999733 -1.45620886999733 1.12048409137742 0.382632417788775 -1.45620886999733 -1.45620886999733 -0.81011729616608 -0.307637440653852 -1.45620886999733 -0.173909953229193 0.521040937917155 -0.0846799555515978 0.539106798905807 0.555674032335976 -0.941347548863935 0.33286646269146 -0.0147779324027314 0.507639354270045 1.7085099132882 -1.45620886999733 1.30491714903225 1.44383785792383 -1.12710000338675 1.1842091413945 0.71833684393529 0.933753550589868 -1.45620886999733 0.566150547181404 -0.0460117088468184 -1.45620886999733 1.42420040392409 -1.45620886999733 -1.12710000338675 0.251724498831235 -0.0846799555515978 0.0612112148246188 1.44043228694785 0.320096646022298 -0.328870717864584 2.19905935801643 2.20350845747411 -1.45620886999733 -0.492318353013547 -1.37401516595608 -1.45620886999733 -1.45620886999733 -0.671097553504428 0.108284162677044 1.35364182636392 0.760512465873378 -0.215196929939462 -0.427508118334309 0.586559777721054 0.91579888414935 0.194220887622828 1.10633928295609 0.991914296994204 0.721244626840581 -1.45620886999733 -0.55238049403372 -1.45620886999733 0.024443124520872 0.837938702854957 0.705815814679124 0.165083144275761 0.702081847249639 0.0361819951944411 0.789625617276538 -1.45620886999733 0.517975259935004 -1.45620886999733 0.902629997722988 0.188866393324431 -0.89427460101151 0.237041680570817 0.735571715276004 0.923560957600956 -1.45620886999733 0.39665058276067 -0.170596716891132 -0.190762048808069 0.417678404681918 0.792202172961916 0.410342369084542 1.47705157933243 0.220285621358172 -1.45620886999733 1.24765466253883 1.28994509108919 0.126505520561304 0.369592018883553 2.47499721255594 -0.350899431524256 1.10180088439848 -1.45620886999733 -0.180592955764995 0.330052591799332 0.687672538434394 -1.45620886999733 0.583818057629414 -0.0962116562893541 -0.678887043468212 2.26017486206672 -1.32497861729947 -1.45620886999733 0.795407074051551 -0.13533232951475 -1.14414751278848 1.04358109809582 0.494991600261039 -0.763044348313642 0.00760481577154292 0.314330934207842 -0.55238049403372 1.2734487512634 -1.45620886999733 -1.42751547717726 1.00905333201973 0.402913665325399 -0.299354234784905 1.90866521229057 0.0268097188392689 0.67368804582397 1.23538034899915 1.08407182023657 0.964752082645367 1.20272576620826 1.2253115009648 -1.14414751278848 0.685364760870641 0.409110750007181 1.01392281926029 -1.45620886999733 0.676824575362689 0.21687634865388 -0.107974006268024 0.640535607783182 1.13141559374172 -1.45620886999733 0.879265992686724 0.747481192192468 -0.240691232942642 -0.263459156042479 -0.979302517258724 0.651251072589085 1.27089118209579 0.711741284399363 0.0291668277842481 0.949211019244359 -0.0198697208723607 -1.45620886999733 -0.116952774482387 0.235387395669895 -1.27971799104922 1.22715506954191 -1.45620886999733 0.418892229456469 -0.427508118334309 0.843855230568521 -0.89427460101151 0.311426741172595 0.902629997722988 -0.453650106308781 -1.45620886999733 0.369592018883553 1.40660403970463 -0.736509115326533 1.81072733275991 -1.12710000338675 -1.45620886999733 0.0291668277842481 -0.233293677611488 -1.45620886999733 0.237041680570817 -0.521582992012093 0.163213197089822 -0.0705762126136388 -0.633626417217967 0.220285621358172 -1.45620886999733 -0.183963153495375 0.959939470726938 1.12996974692988 1.8937462363701 -0.180592955764995 0.451900373065452 0.405400340888613 -0.719461605924799 -1.45620886999733 -1.45620886999733 -0.0846799555515978 0.689206040983861 -1.45620886999733 -0.222368944368722 1.32291614919394 -1.45620886999733 -0.21164345753005 -0.0789978060876114 -0.259602762587922 1.50275736407489 0.896740939100728 0.934763160957124 -0.605278862628678 -1.45620886999733 -0.316038982031936 1.0987557105034 0.305574972548329 1.1599542443179 -1.45620886999733 -0.355405950851693 -0.481008429555493 0.401666373459141 0.583818057629414 -0.255771492396062 -1.45620886999733 0.380047367936469 0.545985215264454 1.01612296359404 -0.218772004137518 -0.64832963040459 -0.453650106308781 -0.275182425854048 -0.29525597503268 0.730596839372314 0.955574187962312 -0.190762048808069 0.416462069409664 -0.34642718263733 -0.407400248715959 0.66815854201052 0.613296104194296 0.331461210184139 -1.45620886999733 -0.929221389474042 -0.584880359006635 0.134426150651516 -1.45620886999733 2.12274185809899 -0.0962116562893541 -1.45620886999733 -0.259602762587922 0.157567413942806 -0.259602762587922 -1.45620886999733 -0.584880359006635 0.209997932295219 -0.39759839024198 -0.251965020243222 -0.521582992012093 -1.45620886999733 -1.27971799104922 0.343989213043367 -1.45620886999733 1.9168878172079 0.232064799857421 0.168805295273604 -0.571664119796775 0.159455370281694 0.102082721440256 -1.45620886999733 0.33706218484831 0.614166715596081 -1.45620886999733 -1.45620886999733 -1.45620886999733 -0.565165734400936 -0.55238049403372 0.451900373065452 1.39032744027816 -1.37401516595608 0.517975259935004 -1.27971799104922 -0.830054727326629 -1.45620886999733 -0.355405950851693 0.322958441910351 -1.45620886999733 0.93020620225451 -0.790833670403039 -1.45620886999733 1.68981237923133 -0.263459156042479 -0.0147779324027314 -1.45620886999733 -1.45620886999733 0.0522324466102563 -1.45620886999733 0.248493183589275 -0.373785505884056 0.395389922268298 -1.45620886999733 -0.663409889858011 0.312880630403799 0.3215292847198 0.767256781696849 0.382632417788775 1.26257363845932 -0.0198697208723607 -1.45620886999733 0.916319555183352 -1.45620886999733 -1.45620886999733 0.0873532027990904 -1.45620886999733 -0.275182425854048 -1.45620886999733 -1.45620886999733 0.682273569025695 -1.45620886999733 -1.45620886999733 -0.378471569677701 0.581983117312423 1.36345595306461 -1.23769312478858 1.4158020199406 0.401666373459141 0.513862670486644 0.215164272060443 -0.194191200765817 0.429705365641215 0.489640354108354 0.0220669681792653 0.00270397162259371 -1.45620886999733 -1.45620886999733 0.0787676795973649 1.57646718351729 -0.190762048808069 0.14417924141947 -0.781423903346005 0.418892229456469 -0.565165734400936 0.343989213043367 0.881478969501163 0.558549822391604 0.124508581819175 0.50555019436612 -0.584880359006635 -0.671097553504428 -0.486636203549561 0.304102886937414 0.978958036522714 0.153773220817708 1.45726629193827 -1.45620886999733 0.0656497105681087 0.218583455496945 -1.19847206786499 -1.45620886999733 0.504502824731326 -1.45620886999733 -0.0622735162018403 0.149954389902348 0.254938156524747 0.997834031552004 -1.45620886999733 0.401666373459141 -0.190762048808069 -1.45620886999733 0.823491354549431 -0.979302517258724 0.878156373688676 -0.194191200765817 -1.00603884373197 1.23779553881864 -1.45620886999733 0.507639354270045 -1.45620886999733 1.47705157933243 0.360288581338192 -1.45620886999733 0.024443124520872 0.318660508814113 -0.0173183160267563 0.986858324595498 0.674473747870696 0.631313641428523 -1.07873595096638 1.10633928295609 0.97189795299965 0.687672538434394 -1.45620886999733 1.0291537306925 0.991456455091363 1.34842309117358 1.18979291090692 -1.45620886999733 0.96042250803911 -0.663409889858011 0.570851594551784 0.708044868116473 -0.64832963040459 0.287661976758614 0.0894801414447499 -0.412363129598499 -1.45620886999733 -0.546090617023158 -0.55238049403372 -0.719461605924799 0.480975771676474 0.854357257762146 0.819209811705397 0.696057744440484 -0.820001527060461 0.126505520561304 0.888614169138423 0.9850089586234 0.774587275291859 0.307043382535922 0.900495338774934 0.091599415430027 0.889704248958391 -0.905694336419176 -0.39759839024198 0.394126553588032 -0.0275910295254806 -0.86128850377073 -1.07873595096638 -1.45620886999733 -0.686781093463293 0.754375736508312 1.12852033672118 -0.222368944368722 -1.45620886999733 0.0291668277842481 0.0678564594781733 -1.45620886999733 0.660971920264048 0.604518360727912 1.67309346204068 0.220285621358172 -0.619281854991999 0.146110599130661 -0.481008429555493 -0.820001527060461 0.645505478721949 0.926637326749405 0.328640591374337 0.721244626840581 0.837938702854957 -0.20111007932783 -1.45620886999733 -0.453650106308781 -0.671097553504428 -1.03404879906142 0.684593484832889 0.765914091856771 -0.373785505884056 0.360288581338192 1.05929772962626 -1.45620886999733 1.14673800510804 0.824100466871613 1.0187523177258 1.05107819828038 -0.383195272941077 0.307043382535922 0.609800712659398 0.305574972548329 0.116452320295137 -0.144742096571771 0.719065138634557 -1.45620886999733 -1.45620886999733 -0.190762048808069 2.47499721255594 0.246870843541156 1.2181904602493 -0.251965020243222 0.699830033798441 -0.0122484751936509 1.31504323517236 0.112382422429269 1.37286958228819 -1.45620886999733 0.342610319341347 -0.173909953229193 -0.464441196125324 0.55663419237701 -0.378471569677701 -1.45620886999733 0.423722629462533 -0.222368944368722 0.528132643595329 -0.359947269900712 -1.45620886999733 -1.45620886999733 -0.678887043468212 0.183462699308111 0.320096646022298 -1.45620886999733 1.32134997544676 0.618500544305774 0.112382422429269 -0.663409889858011 -0.0962116562893541 0.712477787807447 0.759833760784211 0.619363490747477 -0.781423903346005 0.138346817802505 0.677606100918893 -0.0327954696369579 0.0291668277842481 -0.966376768494126 -0.42241632986468 0.34673733904635 0.383920694085972 -0.790833670403039 -1.45620886999733 -1.45620886999733 0.130479170101281 0.579219927133549 0.591101096770073 0.506595702009476 -1.12710000338675 0.816749147469144 -0.459020900663844 1.19240233457566 -0.459020900663844 -0.123015693072335 0.33706218484831 -1.45620886999733 -1.45620886999733 -0.953729014485107 -0.283129815642774 0.36694887782991 0.0766015707231391 0.228723325558356 0.0385019110016339 -0.316038982031936 0.0809258394303322 0.658556730444541 0.311426741172595 1.1799031392633 -0.373785505884056 0.676042009852018 -1.45620886999733 -1.45620886999733 0.276955087370939 -1.45620886999733 0.778547545439169 -1.45620886999733 1.01524389333396 -0.453650106308781 -0.0301874924384137 1.48224364879718 -0.763044348313642 0.714681779997871 0.0567389659377067 0.3215292847198 0.00270397162259371 -0.0275910295254806 0.962831761283645 0.677606100918893 -0.0733700320935443 -0.34642718263733 -0.671097553504428 0.426123032364408 -0.498055938957227 -0.633626417217967 0.902629997722988 -1.45620886999733 -0.781423903346005 -1.32497861729947 -1.45620886999733 -0.503850053751303 -0.820001527060461 0.544028148917634 -0.34642718263733 0.342610319341347 -0.333210943427456 0.471073047428387 1.05066419059381 0.153773220817708 1.13644824702268 -0.0933074632541065 0.225362757016827 0.976614080073881 0.758473996260523 -1.45620886999733 0.215164272060443 -1.45620886999733 -0.287144151328569 -0.584880359006635 1.26025828942734 0.494991600261039 1.12195341854897 0.751627610505316 -0.316038982031936 -1.45620886999733 -0.711119651951857 -0.605278862628678 0.881478969501163 0.0634346499664386 -1.45620886999733 -0.64832963040459 -0.126070753940037 -0.21164345753005 0.592005167500751 -0.0301874924384137 -0.872079593587273 -1.45620886999733 0.243612675127136 0.94476506690618 0.799230042407642 -0.105011290206105 -0.0173183160267563 -1.45620886999733 0.573654290378112 0.498179130527778 -1.45620886999733 -1.45620886999733 -0.255771492396062 0.330052591799332 0.00760481577154292 -1.45620886999733 -1.45620886999733 -1.45620886999733 1.30973545641308 0.733444776630345 -1.45620886999733 -0.0147779324027314 1.22098723225761 0.577370561161451 0.570851594551784 -0.392758051029155 0.0567389659377067 0.000238148745989768 -0.0486909749592636 1.09338841736667 0.571787311367312 -1.45620886999733 -0.197640465166729 -1.45620886999733 0.65532097045494 -1.45620886999733 -1.21775569362803 -1.45620886999733 0.21687634865388 1.41312478666228 -1.45620886999733 1.00234746809132 -1.45620886999733 -1.45620886999733 0.77326123663649 -0.941347548863935 0.884782898946563 -0.966376768494126 1.04063955194072 0.132455971607915 0.875930835008127 0.232064799857421 0.850877378410582 -0.173909953229193 0.618500544305774 -0.303481254489908 1.30276294188182 -0.0097298508109498 0.633843098637603 0.218583455496945 0.689206040983861 -0.263459156042479 2.09745077669328 1.1748951791588 -1.45620886999733 -0.678887043468212 0.163213197089822 -0.177241961544687 0.276955087370939 -1.45620886999733 -0.359947269900712 1.23990072401801 -0.350899431524256 1.20971944521103 -0.407400248715959 0.342610319341347 -0.13533232951475 -0.0122484751936509 -1.45620886999733 1.07539997834063 -0.448327917093988 1.6430187464611 0.506595702009476 -1.45620886999733 -0.275182425854048 0.664176821353683 -1.45620886999733 -0.619281854991999 0.803028319730247 1.75643579514727 1.90130178166681 -1.45620886999733 0.550849576285071 1.76374915228196 0.570851594551784 -1.03404879906142 1.74700591014293 -0.369136486460315 -0.255771492396062 0.487486146957922 -0.459020900663844 1.78670104842593 -0.558738371032164 -0.170596716891132 -0.591601550957323 0.439152924549588 0.465498618066273 -0.0761771872778232 1.02267443752452 0.850295391332412 -0.307637440653852 1.198231546453 -0.0875417514396636 -1.45620886999733 0.621944758510311 -0.763044348313642 1.91469998588184 -1.45620886999733 0.906347107399214 -1.45620886999733 -1.45620886999733 -1.45620886999733 -1.45620886999733 -0.763044348313642 2.47499721255594 -1.45620886999733 -1.45620886999733 -0.13533232951475 0.615904081392841 0.732022531935973 0.110336862473056 -0.107974006268024 2.33641592941873 -1.45620886999733 1.94822471602596 -0.464441196125324 0.84326624915275 2.04104973011756 0.711741284399363 -1.45620886999733 0.506595702009476 -1.45620886999733 -0.453650106308781 -0.427508118334309 1.27571284605018 0.411571414243448 2.33033661905888 -0.678887043468212 -0.141588749099928 0.498179130527778 0.619363490747477 0.315777670225261 1.19919748900987 0.767256781696849 0.552784110577162 1.52572697475531 -0.183963153495375 -1.03404879906142 2.00832968033415 -1.45620886999733 -0.0705762126136388 -0.790833670403039 0.573654290378112 -0.694782548790518 1.01038537765035 -1.45620886999733 0.290685622979562 -0.754065580099279 -0.953729014485107 -1.45620886999733 0.739802653628788 -1.45620886999733 -0.0875417514396636 0.853778705925532 -1.45620886999733 -1.11053276995658 0.100000956808097 -0.605278862628678 -1.45620886999733 1.93142338511031 -1.45620886999733 -1.45620886999733 0.0612112148246188 -0.772162327771291 -0.0022380565733362 0.272306067947212 -1.45620886999733 0.354905496664442 -1.45620886999733 -0.678887043468212 0.170657573637876 -1.45620886999733 -0.194191200765817 -1.03404879906142 0.44382039265639 0.185269453093227 0.96952563072467 -0.929221389474042 0.342610319341347 -0.427508118334309 -0.34642718263733 -1.45620886999733 -1.45620886999733 -1.45620886999733 0.387768676589588 1.25208202017009 -0.719461605924799 0.404158317418536 -0.333210943427456 -0.299354234784905 1.60940400362918 0.218583455496945 2.37499281467158 1.35954993359493 -0.328870717864584 -1.45620886999733 0.710265504717793 -1.45620886999733 -1.45620886999733 0.702081847249639 0.446140308463583 0.190656647049365 1.86209753421595 -0.663409889858011 0.836748220880633 1.64588568222099 1.03556241628207 0.612424202041277 1.18881138429049 1.22684820916736 1.65157796303158 0.759154271517976 0.439152924549588 0.365622839174542 0.790270815250738 1.32810680861405 0.534143918023253 -0.355405950851693 1.17018229158834 0.365622839174542 -1.45620886999733 -0.0622735162018403 0.491786699171405 -0.279142696001344 1.31951748553255 -1.45620886999733 -1.45620886999733 -1.45620886999733 2.22385592896758 1.03471194918592 -0.678887043468212 1.93649600876516 -0.0022380565733362 -0.299354234784905 0.578295971099825 1.44277573393188 0.995564256852988 -1.45620886999733 -1.45620886999733 1.87650989652206 -1.45620886999733 1.82176857539396 1.39287884512376 -1.45620886999733 0.0612112148246188 0.93627433410853 -1.45620886999733 0.943772496384502 -0.147912443303489 1.28966931247006 0.0567389659377067 2.24862218562554 -1.45620886999733 1.23052000815739 0.0656497105681087 -0.521582992012093 -1.45620886999733 -1.45620886999733 2.24710786245613 -1.45620886999733 -0.81011729616608 2.17647774526748 0.0787676795973649 -1.45620886999733 0.765241595620546 -1.45620886999733 1.27993467246886 -0.0904175414952784 -0.619281854991999 -0.197640465166729 -0.147912443303489 -0.00472473213655003 -1.30191299847346 2.15962955486844 1.74801899892833 -1.45620886999733 -0.711119651951857 0.0408127112025761 0.539106798905807 0.4530456468344 -0.208111327425955 0.774587275291859 0.358947422502686 -1.45620886999733 -0.341988686893841 -0.279142696001344 -0.626410401599467 0.527124763495175 0.872015760861604 -0.236980823824073 0.592005167500751 0.420103554075236 -1.45620886999733 0.864106544127345 0.185269453093227 -1.45620886999733 0.545007496178925 -1.45620886999733 0.0722452701040355 0.86581035380145 -1.45620886999733 2.27466553216349 0.849712827743921 0.194220887622828 0.435627851690801 2.16550683130672 1.18782821678178 -0.0486909749592636 1.02397601952648 -0.0761771872778232 -1.45620886999733 -1.45620886999733 2.43981934024042 -0.043344593642853 -1.45620886999733 -1.45620886999733 -1.45620886999733 -1.45620886999733 1.05520232383845 1.25384367269406 0.402913665325399 0.374842927824991 -0.571664119796775 0.713213370010278 -1.45620886999733 0.534143918023253 -0.0275910295254806 0.204785804579328 0.732734084224229 0.825316802143867 0.739802653628788 -0.571664119796775 0.369592018883553 -1.45620886999733 0.458738797727478 -1.45620886999733 2.47499721255594 1.32369767475015 -0.160767553920806 -0.663409889858011 -0.448327917093988 -1.45620886999733 1.25618436392129 0.0852185438510361 1.13787827300266 2.26006892711291 -1.21775569362803 0.228723325558356 0.0385019110016339 -0.369136486460315 -0.464441196125324 -1.11053276995658 -0.259602762587922 -1.19847206786499 1.45497999224328 0.183462699308111 1.9026651488154 1.20368436119555 1.96183890713561 0.465498618066273 2.32085937110688 1.16747215824616 0.322958441910351 -0.255771492396062 -0.966376768494126 0.308508135209677 0.635523379479211 -1.34898594632588 -0.598400446270018 -1.45620886999733 1.40795910457718 0.187070673167425 0.461000715494656 1.45414640189181 0.0678564594781733 0.908987874721432 -1.45620886999733 -1.45620886999733 -1.37401516595608 -1.45620886999733 -0.144742096571771 -1.45620886999733 -0.0705762126136388 0.612424202041277 1.60150346073156 1.72320978524681 -0.0122484751936509 0.819823372423017 1.87640819347046 1.48837487457785 0.667364351620421 1.1055853111932 -0.89427460101151 -1.45620886999733 -1.30191299847346 1.3070634940953 2.09954241337765 0.838533041353741 -0.0250059796731733 0.33706218484831 -1.27971799104922 0.555674032335976 0.26918617790074 0.320096646022298 0.197763656737267 1.42660929831402 1.44426217099743 -1.45620886999733 1.51019811795861 -0.0486909749592636 0.721244626840581 0.116452320295137 -0.754065580099279 1.62676259364886 1.50448283590776 1.64513257942312 1.16029806069396 0.681498225611481 0.57272154173771 2.2072870859177 1.87477854810624 -1.45620886999733 -1.45620886999733 0.179832453864228 0.0148803464327936 1.08289679907745 0.837343763103163 -0.0761771872778232 1.33708166180039 -0.412363129598499 1.02872399162004 -1.45620886999733 0.377450905023535 -0.236980823824073 0.0100400072199695 0.304102886937414 -0.00472473213655003 0.506595702009476 0.860684044296349 -0.283129815642774 0.689206040983861 -1.45620886999733 -1.45620886999733 0.467734734427579 1.11270931287177 1.07341114352499 -0.486636203549561 -0.941347548863935 2.46834361417979 0.00760481577154292 -0.486636203549561 0.592907850555177 -0.584880359006635 -1.45620886999733 0.278496629261432 -0.0460117088468184 0.132455971607915 -0.0622735162018403 -0.678887043468212 0.914756157112895 -0.772162327771291 1.5372461265937 -1.45620886999733 2.47499721255594 -1.45620886999733 -0.215196929939462 -0.437825889900362 -0.448327917093988 -0.160767553920806 0.578295971099825 0.616770843369188 1.95118788444738 0.339842794730519 0.506595702009476 0.808054828060557 -1.45620886999733 -1.45620886999733 -0.0460117088468184 -0.619281854991999 0.39665058276067 0.183462699308111 0.608923609000188 -1.45620886999733 1.12415054897936 -1.45620886999733 0.0385019110016339 -1.45620886999733 2.08338466766997 -1.45620886999733 -1.45620886999733 0.44382039265639 0.0873532027990904 1.91087556730262 -1.45620886999733 2.21819511045533 1.0477579472904 -0.412363129598499 -1.45620886999733 -0.481008429555493 1.3035716945573 -0.208111327425955 1.07777773587011 -0.164025722334812 0.314330934207842 -0.383195272941077 0.439152924549588 -0.129141768200517 -1.45620886999733 -0.355405950851693 0.377450905023535 0.935267316919849 1.14532938672323 0.958003344222684 2.25927380612853 -0.533709151401986 1.48857159573523 1.49561008540144 0.148035634874027 0.760512465873378 0.296686673974088 0.667364351620421 0.112382422429269 1.7712159965906 1.00279691243456 0.373534589366596 0.792844551938392 -1.45620886999733 -1.45620886999733 0.826530626918417 0.0678564594781733 -1.21775569362803 0.552784110577162 0.654509241003106 0.339842794730519 1.06457947333403 0.0787676795973649 -0.0875417514396636 0.853778705925532 -0.0097298508109498 1.70525324842059 0.787685765398431 1.56136932556326 -0.64832963040459 1.76103275994909 -1.45620886999733 -0.29525597503268 -0.0933074632541065 2.46168907587038 0.220285621358172 0.892420641291263 -0.251965020243222 -1.45620886999733 0.879265992686724 -0.218772004137518 1.78337442520313 -0.640932075073437 -0.820001527060461 -0.979302517258724 1.19564791618233 0.496056031129895 1.33962094853688 1.22222598552129 0.986396528031147 -1.45620886999733 -0.328870717864584 -0.275182425854048 0.38134131322083 0.0809258394303322 0.834360002798641 1.12706734550773 0.710265504717793 1.57646718351729 1.54408664448463 -0.138452219561209 -1.45620886999733 0.614166715596081 0.604518360727912 0.93627433410853 0.567093767743643 -0.626410401599467 -0.64832963040459 0.165083144275761 -0.905694336419176 -0.686781093463293 1.74331876393035 -0.22962950442159 1.20782031150091 0.467734734427579 1.20176560616723 -1.45620886999733 0.501349477259483 0.714681779997871 -0.0568027986633752 0.245244015686347 0.235387395669895 0.338454133177402 0.2644750881323 -1.45620886999733 1.15857696524697 0.521040937917155 -1.17980072523324 -0.598400446270018 1.6216086022182 0.609800712659398 1.21725523944077 1.30168287198321 0.138346817802505 0.607165467497956 0.476595133957976 -1.45620886999733 -0.287144151328569 -0.373785505884056 1.19402736433162 0.406639746815206 1.38729780305347 -0.0962116562893541 -1.45620886999733 -0.872079593587273 0.593809150186746 0.502402472875611 0.37090914797722 1.7209618535146 -0.0122484751936509 -1.45620886999733 0.455329525023186 -1.45620886999733 0.318660508814113 -0.126070753940037 -1.45620886999733 -0.170596716891132 0.682273569025695 -1.45620886999733 1.27627751041857 -0.820001527060461 -1.45620886999733 -0.316038982031936 -1.45620886999733 0.885331753764269 0.227045441696967 0.881478969501163 -0.427508118334309 0.611551005304033 1.30866812781795 1.19370271740398 -0.469911913663789 -1.45620886999733 1.22469569159494 -1.45620886999733 -1.45620886999733 0.0291668277842481 -0.883072397655327 1.11159019189753 -0.678887043468212 0.159455370281694 -1.19847206786499 -0.275182425854048 -1.17980072523324 0.187070673167425 1.3451690830299 1.20080387595374 0.283097157763755 -1.45620886999733 0.0385019110016339 -0.0933074632541065 0.488564236892281 0.821048576813036 1.0317255914728 1.00459126285629 0.86581035380145 2.25789304468002 0.461000715494656 0.512830013690156 0.166947164519307 1.08913662307343 0.588380515690837 -0.341988686893841 0.382632417788775 -1.45620886999733 -1.45620886999733 -1.04857047253539 0.354905496664442 1.73211656057417 -1.45620886999733 -1.45620886999733 -0.678887043468212 -1.45620886999733 0.881478969501163 -1.00603884373197 1.39311024307854 1.23265135155231 -1.01987707971531 0.0124651566132871 -1.45620886999733 -0.521582992012093 0.433266009582615 2.11884848948119 0.732022531935973 -1.45620886999733 -0.0540864063305031 -0.0595317961102141 -1.45620886999733 -1.45620886999733 -0.0761771872778232 0.659362896293197 0.488564236892281 1.43420897073125 -0.105011290206105 0.335666934147619 0.51179554043399 -1.45620886999733 0.0100400072199695 -1.45620886999733 0.272306067947212 0.097911796904171 0.126505520561304 -0.633626417217967 -1.45620886999733 -0.244425200372127 -0.872079593587273 0.360288581338192 0.654509241003106 -0.448327917093988 0.168805295273604 -1.45620886999733 -0.373785505884056 -0.437825889900362 -1.45620886999733 1.116794632009 1.17153268918397 -0.244425200372127 -1.45620886999733 -0.0733700320935443 -1.45620886999733 0.730596839372314 0.869203235680437 -1.45620886999733 0.308508135209677 -0.591601550957323 -0.89427460101151 0.681498225611481 0.479883667565985 0.626221852958894 1.34867265531673 0.846205275232107 0.833162246998679 1.75129953634646 -1.45620886999733 -0.271248646006263 0.149954389902348 0.801764951049981 0.609800712659398 -0.129141768200517 -0.941347548863935 -0.719461605924799 1.85696858886031 -1.45620886999733 -0.0846799555515978 -0.373785505884056 0.138346817802505 0.238691325115295 -1.23769312478858 0.091599415430027 1.375259256013 0.603633337393861 -1.45620886999733 -1.23769312478858 0.895124544419871 -0.469911913663789 0.276955087370939 -0.0904175414952784 0.227045441696967 1.98782025129078 0.292191636336492 0.218583455496945 -1.45620886999733 -0.694782548790518 -0.157527336938987 0.954111863393309 -0.840282774597071 -0.772162327771291 -0.259602762587922 -0.10206342491362 -0.412363129598499 -0.754065580099279 -1.00603884373197 0.521040937917155 1.00727256489227 0.21687634865388 0.932235877761797 1.06255364324092 -0.0275910295254806 0.690735555225704 1.08446297282464 0.402913665325399 -1.45620886999733 -0.427508118334309 -0.34642718263733 -0.208111327425955 -0.279142696001344 0.146110599130661 0.142241520079951 -1.45620886999733 -1.03404879906142 0.527124763495175 0.024443124520872 0.48315391451633 0.354905496664442 1.70878048973397 -0.591601550957323 -1.45620886999733 -0.119976420703335 0.417678404681918 -0.558738371032164 -1.45620886999733 -1.45620886999733 0.44382039265639 0.0385019110016339 -0.355405950851693 0.852619891965387 -1.04857047253539 -1.45620886999733 -1.45620886999733 0.74817429527151 -1.45620886999733 -1.45620886999733 -1.45620886999733 -0.727923592124807 -1.45620886999733 -1.45620886999733 -0.255771492396062 0.266049648362021 1.17590018862211 0.0124651566132871 0.0809258394303322 -0.271248646006263 0.77326123663649 -1.45620886999733 0.394126553588032 -0.15430487465985 0.828346679502549 -1.45620886999733 0.941283716138266 0.664176821353683 -0.333210943427456 0.266049648362021 -0.492318353013547 -1.45620886999733 0.549879917541914 1.32056532170195 0.506595702009476 0.0787676795973649 -1.45620886999733 -0.772162327771291 1.25735122520587 0.51179554043399 0.328640591374337 0.439152924549588 0.539106798905807 -1.45620886999733 -0.966376768494126 0.0220669681792653 0.299664391193924 0.0873532027990904 -1.45620886999733 -1.45620886999733 -1.45620886999733 0.338454133177402 0.513862670486644 0.418892229456469 0.509721118902205 -1.32497861729947 -0.633626417217967 -1.45620886999733 0.418892229456469 0.604518360727912 0.449603112743954 -1.45620886999733 -0.110951723487861 0.440323269004478 -0.39759839024198 1.05888947005103 0.739099607646088 -1.21775569362803 -0.316038982031936 0.552784110577162 -1.45620886999733 0.390320081435206 0.424924055609673 0.343989213043367 0.416462069409664 0.645505478721949 -1.45620886999733 -0.711119651951857 -1.45620886999733 1.01480386495991 -1.45620886999733 0.899960461162358 -0.0022380565733362 0.339842794730519 -1.45620886999733 0.0937110797975343 0.261313263879158 0.130479170101281 1.21192737768457 0.280034140972445 0.456468146665396 0.853199584367659 -1.45620886999733 1.01656200646214 -1.45620886999733 -0.498055938957227 1.14214760496115 -0.515612403729974 -1.45620886999733 0.996927172629828 1.45435491027709 -0.64832963040459 2.04189475368916 1.2946136489735 -1.45620886999733 0.0431144671526064 1.59563058967893 1.44595636848023 -0.640932075073437 -0.633626417217967 0.283097157763755 -0.872079593587273 -0.640932075073437 -1.45620886999733 -1.45620886999733 0.449603112743954 -0.0327954696369579 -0.883072397655327 -0.383195272941077 0.591101096770073 0.138346817802505 0.0544900228739308 -0.872079593587273 0.00270397162259371 -0.711119651951857 -0.392758051029155 -0.571664119796775 0.901029730356001 -0.383195272941077 0.0268097188392689 0.404158317418536 -1.07873595096638 1.51397768041804 -1.45620886999733 -1.45620886999733 0.635523379479211 -0.781423903346005 1.48955421567059 0.289175743088595 -0.0022380565733362 1.12415054897936 1.2160059603847 0.201285211538226 -1.27971799104922 0.411571414243448 0.420103554075236 -1.04857047253539 0.500294592860962 -0.350899431524256 -1.45620886999733 -0.407400248715959 -0.905694336419176 -1.45620886999733 1.20112462747218 -0.0761771872778232 -0.486636203549561 -0.571664119796775 -0.320285194662858 -1.45620886999733 -1.14414751278848 -1.45620886999733 -0.157527336938987 -1.45620886999733 -0.383195272941077 -0.39759839024198 -0.0173183160267563 0.132455971607915 -0.369136486460315 -1.45620886999733 -1.45620886999733 -1.45620886999733 -0.966376768494126 -0.515612403729974 -1.45620886999733 -0.503850053751303 -1.45620886999733 -1.27971799104922 0.0744274540344931 0.308508135209677 -1.45620886999733 0.702081847249639 0.0766015707231391 0.444981494503438 -0.781423903346005 -0.790833670403039 1.03937437132837 -0.0327954696369579 0.465498618066273 -1.11053276995658 -1.45620886999733 1.25938767802556 -1.45620886999733 -1.45620886999733 -0.236980823824073 0.428513677503976 0.402913665325399 0.554712302122471 -1.45620886999733 0.913188591828069 -1.45620886999733 0.866943490750273 -0.378471569677701 1.70429998081313 -1.45620886999733 1.20971944521103 -0.324562289111455 -0.119976420703335 0.937279629899464 -0.29525597503268 1.19919748900987 1.26083798182961 -0.427508118334309 -1.37401516595608 0.426123032364408 1.05766298807472 -0.369136486460315 -0.333210943427456 -0.820001527060461 -0.0761771872778232 -1.45620886999733 0.938283210167747 0.617636329757182 2.06662323289116 -1.45620886999733 -1.45620886999733 -0.21164345753005 -1.45620886999733 0.472181620602061 0.251724498831235 0.353551991131446 0.732734084224229 -1.04857047253539 -0.929221389474042 -0.22962950442159 0.823491354549431 2.28103841100015 0.295192142307012 -1.00603884373197 0.870329860343943 0.0291668277842481 0.343989213043367 0.716146532671625 0.36296175818848 2.31108119649907 0.302627107255844 -0.208111327425955 -1.45620886999733 -0.929221389474042 -1.14414751278848 1.28105539294999 -0.754065580099279 2.46285344059558 1.08171942552206 -0.116952774482387 -1.45620886999733 -1.14414751278848 0.0172856581477239 -0.240691232942642 -0.402478898704132 0.102082721440256 1.68630970125055 -0.197640465166729 0.422518743894742 0.78248132528694 -0.20111007932783 -0.663409889858011 0.201285211538226 -1.45620886999733 1.18618594290112 -1.45620886999733 -1.45620886999733 0.0722452701040355 -0.10206342491362 -1.45620886999733 1.08952442255633 0.0148803464327936 0.660167958560588 0.741206229222216 0.627073551723975 -1.45620886999733 0.218583455496945 0.311426741172595 -1.45620886999733 0.582901303126562 1.7262374923424 0.487486146957922 1.0661951279065 0.432081521982821 -1.45620886999733 -1.45620886999733 -1.45620886999733 -0.392758051029155 -1.45620886999733 0.581983117312423 -0.369136486460315 0.720519027865747 -0.0486909749592636 -1.00603884373197 0.437980246405313 0.374842927824991 0.853199584367659 -0.299354234784905 0.469962380630861 -0.194191200765817 -0.591601550957323 -1.45620886999733 -1.37401516595608 1.23779553881864 -0.640932075073437 -0.481008429555493 1.38189914148439 1.21003537210258 -1.45620886999733 1.42222212470844 -1.45620886999733 -1.45620886999733 1.02006259950323 -0.459020900663844 0.917359516364153 -1.45620886999733 1.47665028426774 -0.558738371032164 -1.45620886999733 0.991456455091363 0.807428858981238 0.813038738350575 1.28634984235229 -0.727923592124807 1.19919748900987 -0.469911913663789 0.348106601351749 0.299664391193924 1.07777773587011 -0.173909953229193 -1.37401516595608 0.0385019110016339 -1.45620886999733 -1.45620886999733 -1.45620886999733 -0.979302517258724 0.659362896293197 0.94476506690618 -1.45620886999733 -0.0097298508109498 -0.503850053751303 -1.45620886999733 0.411571414243448 -1.45620886999733 -1.45620886999733 -0.259602762587922 -1.45620886999733 -0.565165734400936 -1.45620886999733 -1.45620886999733 -0.412363129598499 -1.45620886999733 -1.45620886999733 -0.116952774482387 1.71724054368644 -1.45620886999733 -1.45620886999733 -0.378471569677701 0.000238148745989768 0.494991600261039 0.248493183589275 0.502402472875611 2.2740968470645 1.0402181274193 0.311426741172595 1.20718590162872 1.26775008366495 1.68645020964795 0.821048576813036 -1.45620886999733 1.04650800442986 0.142241520079951 1.33401997387269 0.0809258394303322 0.741206229222216 -1.45620886999733 1.50409983498606 -1.34898594632588 1.0099416975882 -0.830054727326629 0.194220887622828 -1.45620886999733 0.631313641428523 0.588380515690837 1.36028429110282 0.204785804579328 0.566150547181404 -1.45620886999733 -0.10206342491362 1.09107306833469 -0.190762048808069 1.14989511442015 -1.45620886999733 0.458738797727478 -0.110951723487861 -0.754065580099279 -1.45620886999733 0.0656497105681087 1.23204318407877 -1.45620886999733 0.93778163410792 -1.45620886999733 1.88489052168788 -0.464441196125324 -0.883072397655327 -1.45620886999733 1.73639082903524 0.2644750881323 -0.663409889858011 -0.671097553504428 -0.953729014485107 0.170657573637876 0.024443124520872 -1.45620886999733 0.0385019110016339 0.0385019110016339 -1.01987707971531 0.621944758510311 1.26228471784703 1.62145171335653 1.34542003156987 0.482065851496442 -1.07873595096638 -0.324562289111455 0.190656647049365 -0.259602762587922 0.165083144275761 0.989621514774372 0.472181620602061 1.61180147084877 0.108284162677044 -0.427508118334309 0.984545707008656 -0.373785505884056 -1.04857047253539 1.05725359168192 0.693782701392491 -1.45620886999733 -0.316038982031936 -1.45620886999733 -1.45620886999733 -1.45620886999733 0.21687634865388 -0.598400446270018 -0.20111007932783 -1.45620886999733 1.1561589381921 -1.45620886999733 -0.271248646006263 -1.30191299847346 1.1055853111932 -0.0173183160267563 0.190656647049365 1.07141556002044 0.307043382535922 -0.215196929939462 -0.383195272941077 0.58928877516788 -1.45620886999733 -0.373785505884056 -1.11053276995658 -0.486636203549561 -1.45620886999733 0.194220887622828 -1.45620886999733 0.523075880758934 0.0937110797975343 -0.820001527060461 -1.45620886999733 -0.0846799555515978 -0.129141768200517 1.43399319457969 0.047691127561237 0.262896300890178 1.0291537306925 1.51529480951169 0.509721118902205 -0.533709151401986 0.404158317418536 -0.0147779324027314 -0.686781093463293 -0.626410401599467 -0.255771492396062 -0.0761771872778232 0.394126553588032 -0.29525597503268 -0.180592955764995 -1.45620886999733 -1.45620886999733 1.80730549672237 -0.663409889858011 -0.459020900663844 -0.640932075073437 0.204785804579328 0.377450905023535 1.48025211999087 -1.45620886999733 0.208265683930892 0.827136601103401 0.296686673974088 -1.45620886999733 -1.45620886999733 0.544028148917634 -0.941347548863935 -1.45620886999733 0.278496629261432 0.0172856581477239 -0.287144151328569 -0.373785505884056 0.448451108664538 -1.42751547717726 -0.469911913663789 0.542064548113464 0.739099607646088 1.60328631364428 -1.27971799104922 0.651251072589085 -0.546090617023158 0.201285211538226 -0.0962116562893541 0.479883667565985 0.974260744022441 0.654509241003106 0.535139850343407 -0.533709151401986 0.3215292847198 1.33631773284105 -1.45620886999733 0.261313263879158 0.777230416345502 -0.190762048808069 -0.626410401599467 -0.686781093463293 -0.598400446270018 1.40953607746672 -0.64832963040459 -0.584880359006635 -1.45620886999733 1.04274215659192 0.779205005423226 0.273859828149532 0.209997932295219 -0.129141768200517 -0.402478898704132 0.225362757016827 0.399163825450945 -0.244425200372127 1.11642440984098 -0.307637440653852 1.40773347714511 0.110336862473056 0.195994939931912 2.04868747246226 0.517975259935004 -1.42751547717726 -0.772162327771291 -0.591601550957323 -1.45620886999733 -1.45620886999733 1.73250641666699 -1.45620886999733 -1.45620886999733 0.397908546651 0.328640591374337 1.63110053245465 -1.45620886999733 -0.320285194662858 -0.359947269900712 -0.0904175414952784 0.304102886937414 -0.183963153495375 -0.527614818165297 1.14462381028047 -0.15430487465985 0.165083144275761 1.65336413872354 -0.0962116562893541 -1.45620886999733 1.79738442603235 1.16645262971374 1.45850962833056 -0.521582992012093 -0.966376768494126 0.376148362089086 -0.754065580099279 -1.42751547717726 1.56673222042009 0.270748191819 -1.45620886999733 0.331461210184139 -1.45620886999733 -0.605278862628678 -1.30191299847346 1.38378256309254 0.552784110577162 1.35905985198782 -0.307637440653852 2.00179155969241 2.47499721255594 -0.324562289111455 0.479883667565985 -0.55238049403372 -1.45620886999733 -1.45620886999733 -1.45620886999733 1.16269916362778 0.632158003231138 -1.45620886999733 -0.469911913663789 1.13859198412727 -0.392758051029155 1.25501518283144 0.523075880758934 0.487486146957922 -1.45620886999733 0.0522324466102563 1.12779428984564 -1.45620886999733 -0.640932075073437 -1.45620886999733 -1.45620886999733 0.739099607646088 0.614166715596081 1.1561589381921 0.484239968185088 0.554712302122471 0.220285621358172 1.613553422541 -1.45620886999733 0.517975259935004 -1.45620886999733 0.509721118902205 0.248493183589275 -0.883072397655327 1.02006259950323 -1.45620886999733 0.436805225246197 -1.17980072523324 0.486406077059314 -1.01987707971531 0.104157142972041 0.390320081435206 1.43593233575789 -0.619281854991999 -0.341988686893841 0.897816072662502 0.464377363399655 0.256538423891734 -0.86128850377073 0.719792532536179 -1.45620886999733 -0.711119651951857 -0.173909953229193 0.273859828149532 0.0937110797975343 -0.671097553504428 -1.45620886999733 1.03215314357778 1.50943928186043 -1.45620886999733 -1.45620886999733 -0.515612403729974 -1.45620886999733 -0.772162327771291 -0.378471569677701 -0.633626417217967 -0.427508118334309 -1.45620886999733 0.939285080758425 1.0317255914728 -1.17980072523324 -0.147912443303489 0.287661976758614 -0.81011729616608 0.295192142307012 -1.45620886999733 -1.45620886999733 -0.138452219561209 -1.45620886999733 0.373534589366596 0.262896300890178 -0.303481254489908 0.943772496384502 -0.86128850377073 -1.45620886999733 0.116452320295137 -1.45620886999733 0.705815814679124 -1.45620886999733 -1.45620886999733 0.168805295273604 -1.45620886999733 -1.45620886999733 -1.45620886999733 1.64044169266437 -1.34898594632588 0.338454133177402 0.895663836428774 -1.42751547717726 -1.45620886999733 1.41043530989651 0.524090717757086 -0.147912443303489 0.734863590091716 -1.34898594632588 0.978021574709404 -0.64832963040459 0.241976796758019 1.37668841320357 1.50753789677547 -1.45620886999733 -0.754065580099279 2.09098964097408 0.656131581051224 -0.459020900663844 -0.34642718263733 0.432081521982821 -0.0250059796731733 0.373534589366596 -1.45620886999733 0.353551991131446 -0.619281854991999 0.360288581338192 0.770600155650429 -0.719461605924799 0.913188591828069 0.0291668277842481 -1.45620886999733 -1.45620886999733 0.923560957600956 0.889704248958391 -1.30191299847346 1.37977305720438 0.869203235680437 1.67895661423304 -1.45620886999733 -0.633626417217967 -1.45620886999733 1.05725359168192 -1.45620886999733 -1.45620886999733 -1.45620886999733 0.631313641428523 -0.498055938957227 -1.45620886999733 -0.605278862628678 -1.45620886999733 -1.45620886999733 0.767926978800141 0.318660508814113 -1.45620886999733 0.0766015707231391 0.576443692735552 0.806174918432631 0.254938156524747 -0.521582992012093 -0.412363129598499 0.480975771676474 -0.42241632986468 -0.686781093463293 0.14417924141947 1.28662718161444 -1.45620886999733 -0.0173183160267563 1.12232017745982 1.37692626877587 0.498179130527778 -1.45620886999733 1.84742993850168 -1.34898594632588 1.55314404610602 2.37590705816802 0.684593484832889 -0.236980823824073 1.33657248610235 2.47499721255594 1.08563487203905 -1.45620886999733 0.0172856581477239 0.593809150186746 0.253333522802099 -1.45620886999733 -0.105011290206105 0.218583455496945 0.918916018096285 -0.464441196125324 -1.45620886999733 0.668951661341107 -1.45620886999733 -0.42241632986468 1.14673800510804 -0.42241632986468 -1.45620886999733 0.238691325115295 1.04734159478132 0.827741951537185 0.992828912877618 -1.45620886999733 -0.736509115326533 0.771266555602183 -1.45620886999733 -1.45620886999733 -1.45620886999733 0.197763656737267 0.429705365641215 -0.464441196125324 -1.45620886999733 -0.754065580099279 -1.45620886999733 -1.45620886999733 1.35881465794862 -1.45620886999733 -0.565165734400936 -1.45620886999733 -1.19847206786499 -1.09441949092526 -1.00603884373197 -0.521582992012093 -1.45620886999733 -0.126070753940037 -0.663409889858011 0.477693356302321 0.406639746815206 -0.263459156042479 0.318660508814113 0.0787676795973649 0.672113485594249 -1.45620886999733 0.433266009582615 0.0722452701040355 -1.45620886999733 -1.45620886999733 0.494991600261039 0.261313263879158 -0.763044348313642 -1.45620886999733 -1.45620886999733 0.270748191819 -1.45620886999733 1.00459126285629 0.469962380630861 1.82897914636737 2.45358769578446 0.978021574709404 -1.45620886999733 -1.45620886999733 -1.45620886999733 -0.0275910295254806 -0.22962950442159 -1.45620886999733 0.684593484832889 -1.45620886999733 -0.979302517258724 -1.45620886999733 0.518998929287456 -0.255771492396062 0.541080283625149 -1.45620886999733 -0.215196929939462 0.541080283625149 -0.979302517258724 -0.29525597503268 -0.144742096571771 2.23413156903627 -0.283129815642774 1.74484728433465 -1.30191299847346 -0.0301874924384137 -1.45620886999733 -0.105011290206105 0.148035634874027 -0.469911913663789 -0.686781093463293 -1.45620886999733 2.47499721255594 -0.0622735162018403 0.0787676795973649 1.04441884452594 0.476595133957976 1.07021495144864 1.06901188680579 -0.694782548790518 -0.633626417217967 -0.369136486460315 -0.303481254489908 2.06779972319499 -0.383195272941077 0.0937110797975343 0.318660508814113 0.126505520561304 0.455329525023186 0.46212842033588 0.0722452701040355 -0.584880359006635 -0.383195272941077 0.00270397162259371 -0.215196929939462 0.315777670225261 0.754375736508312 -1.14414751278848 -0.64832963040459 -1.45620886999733 0.312880630403799 -0.119976420703335 -0.383195272941077 -1.45620886999733 -0.22962950442159 0.799864794648975 0.893503694810055 0.874256136502459 1.06255364324092 -0.64832963040459 -1.00603884373197 -1.45620886999733 -1.19847206786499 0.467734734427579 -1.07873595096638 2.47499721255594 -0.233293677611488 0.954111863393309 0.729167682181749 1.32134997544676 0.2644750881323 0.734863590091716 -0.86128850377073 0.750938567785026 -0.941347548863935 0.272306067947212 -0.107974006268024 0.998739494232022 -0.126070753940037 0.188866393324431 0.600079864984436 0.823491354549431 0.0787676795973649 -1.07873595096638 -0.571664119796775 -0.407400248715959 -0.492318353013547 0.455329525023186 0.122504839184022 -0.34642718263733 -0.0380463785783958 -0.0568027986633752 -0.412363129598499 -1.45620886999733 0.461000715494656 0.59650479078638 0.468849612286568 -1.45620886999733 0.0809258394303322 -0.591601550957323 0.33286646269146 0.350835598798574 2.01503701861705 -0.0122484751936509 2.47499721255594 -1.45620886999733 -1.45620886999733 -1.45620886999733 0.781172986828545 1.57119272758402 0.206528318134119 1.88177436454161 2.47499721255594 -0.0595317961102141 -0.711119651951857 2.19380607747823 1.68560665526784 1.35016782026063 -1.00603884373197 0.446140308463583 -0.671097553504428 -0.13533232951475 -0.22962950442159 -0.233293677611488 0.0385019110016339 -1.45620886999733 -0.711119651951857 -0.21164345753005 -1.45620886999733 -1.45620886999733 0.504502824731326 2.47499721255594 0.677606100918893 -1.45620886999733 1.25296350606258 -1.45620886999733 2.13812777008393 1.57255841271326 0.938283210167747 0.2644750881323 0.697569565053243 1.18321824327549 -1.45620886999733 -0.640932075073437 -0.141588749099928 0.047691127561237 0.4530456468344 0.759154271517976 -0.584880359006635 -0.105011290206105 -1.37401516595608 -1.01987707971531 1.22715506954191 0.568035477944051 -1.45620886999733 0.097911796904171 -1.45620886999733 0.618500544305774 1.32525761702949 0.570851594551784 1.99109329832432 -1.42751547717726 1.00503899633394 1.10180088439848 1.05561315018732 0.600079864984436 1.9114508179789 1.26054820705436 1.22592666618251 0.44382039265639 -0.81011729616608 -0.0173183160267563 -0.711119651951857 -0.0022380565733362 -0.402478898704132 -0.119976420703335 0.989621514774372 -0.565165734400936 1.98461351067354 2.20029208350491 -0.546090617023158 -1.45620886999733 -1.45620886999733 -0.0327954696369579 -1.45620886999733 0.461000715494656 -1.45620886999733 -1.19847206786499 -1.11053276995658 0.000238148745989768 -0.790833670403039 0.190656647049365 1.08836025610326 -0.141588749099928 0.190656647049365 0.947732766531812 -0.412363129598499 -1.09441949092526 -0.565165734400936 -0.0733700320935443 -0.236980823824073 -1.45620886999733 0.568035477944051 -0.546090617023158 -1.45620886999733 -1.45620886999733 0.465498618066273 0.562362463910396 1.29570676805122 -0.464441196125324 0.763219480524051 2.46367836764227 -0.0540864063305031 -0.22962950442159 1.09913722066565 -1.37401516595608 1.19887568440842 0.187070673167425 -1.45620886999733 -0.22962950442159 0.215164272060443 -1.01987707971531 -0.0705762126136388 0.296686673974088 0.429705365641215 -1.45620886999733 1.39495815628629 -1.45620886999733 -0.283129815642774 -0.492318353013547 -1.45620886999733 -0.671097553504428 0.330052591799332 -1.45620886999733 -1.45620886999733 -0.110951723487861 0.529138799348867 0.047691127561237 -0.138452219561209 0.225362757016827 -0.0147779324027314 -1.45620886999733 -0.427508118334309 0.209997932295219 0.617636329757182 -1.12710000338675 -0.147912443303489 -0.772162327771291 0.0100400072199695 0.971424253502036 -0.157527336938987 -0.177241961544687 -0.953729014485107 0.132455971607915 -1.45620886999733 1.13823523683426 0.0873532027990904 0.551817638881419 -1.45620886999733 0.21687634865388 -1.45620886999733 0.991914296994204 0.382632417788775 0.159455370281694 0.110336862473056 1.22098723225761 -0.0022380565733362 0.304102886937414 0.750248716803295 -1.14414751278848 -1.45620886999733 -1.45620886999733 -0.119976420703335 -1.45620886999733 -1.01987707971531 -0.208111327425955 -1.45620886999733 0.550849576285071 0.527124763495175 1.41424178204935 -1.45620886999733 -0.328870717864584 1.35215547874587 -0.763044348313642 -0.640932075073437 0.209997932295219 0.322958441910351 0.204785804579328 -0.164025722334812 0.0722452701040355 -0.527614818165297 0.742606462965829 -1.45620886999733 -1.45620886999733 0.368271933268685 -0.486636203549561 -0.0380463785783958 0.940285247486713 1.61751582733329 -0.754065580099279 -1.45620886999733 -1.45620886999733 -1.45620886999733 0.270748191819 -1.45620886999733 0.442656993870463 -1.45620886999733 -1.45620886999733 0.472181620602061 -0.259602762587922 1.00369477198985 1.52940835074833 0.660971920264048 0.183462699308111 0.866377195189427 -1.45620886999733 0.55663419237701 1.99998075998619 2.10810978045982 0.0634346499664386 0.767256781696849 -0.244425200372127 -1.45620886999733 -1.45620886999733 -0.464441196125324 -0.883072397655327 -1.45620886999733 -0.640932075073437 2.361418009976 1.04316177694116 2.47499721255594 -1.45620886999733 -1.45620886999733 1.31080085144086 -0.251965020243222 0.148035634874027 -0.820001527060461 0.404158317418536 0.525103806542486 0.437980246405313 0.513862670486644 0.903694428591843 0.672113485594249 -1.45620886999733 -0.437825889900362 -1.45620886999733 -0.190762048808069 -1.45620886999733 -0.39759839024198 0.583818057629414 -0.141588749099928 -0.565165734400936 2.47499721255594 -1.45620886999733 0.304102886937414 0.742606462965829 -0.0147779324027314 2.39470073627574 0.489640354108354 -0.10206342491362 -0.584880359006635 -0.170596716891132 -1.45620886999733 2.36003419706916 0.691498823203706 0.458738797727478 0.352195363322262 1.05929772962626 2.04319831562929 -1.17980072523324 1.89561963220282 2.42807433303848 2.47499721255594 1.7015678137876 0.533146296249685 -1.45620886999733 1.30276294188182 1.06052081061024 -1.19847206786499 0.792202172961916 1.81739941197272 -1.45620886999733 1.76239252447276 0.588380515690837 -0.378471569677701 -1.45620886999733 -1.45620886999733 1.19175106330811 -0.324562289111455 0.540094369069864 0.496056031129895 0.609800712659398 2.3893678220996 -0.299354234784905 -1.45620886999733 -1.45620886999733 -1.45620886999733 -0.427508118334309 0.0873532027990904 0.36694887782991 0.947732766531812 0.615904081392841 -1.45620886999733 0.867509241534154 0.482065851496442 0.603633337393861 0.852619891965387 -0.0933074632541065 0.097911796904171 -0.105011290206105 0.724859253428619 1.23265135155231 1.26315105420968 -0.0486909749592636 -0.350899431524256 0.0315145270876388 1.09454268249579 -0.86128850377073 1.01480386495991 0.122504839184022 1.19597149137317 -0.55238049403372 -1.45620886999733 0.487486146957922 -0.694782548790518 1.3184677790611 -1.45620886999733 -1.45620886999733 0.489640354108354 0.665772746063042 -0.820001527060461 -1.45620886999733 -0.694782548790518 1.50121934974424 0.567093767743643 -0.215196929939462 1.10293877168251 0.324384134474024 1.22623400765513 -1.45620886999733 0.555674032335976 -0.328870717864584 -1.45620886999733 1.17623481047723 0.816749147469144 -1.45620886999733 -1.45620886999733 0.71833684393529 2.33501857909913 -1.45620886999733 -0.307637440653852 -0.255771492396062 0.0499661706092298 -1.45620886999733 2.47499721255594 1.8950286779801 0.380047367936469 -0.0933074632541065 -0.790833670403039 0.423722629462533 0.218583455496945 -0.459020900663844 -0.378471569677701 0.0315145270876388 0.469962380630861 -1.45620886999733 0.979893009524877 -0.453650106308781 -1.17980072523324 0.774587275291859 0.523075880758934 -1.45620886999733 1.67624680951252 -0.533709151401986 0.324384134474024 -1.14414751278848 -1.45620886999733 2.22638562796463 0.893503694810055 0.870892364350963 -0.711119651951857 1.37119101427342 -0.215196929939462 1.39541922874777 -0.448327917093988 0.259725954158459 0.410342369084542 0.360288581338192 -1.45620886999733 0.401666373459141 -1.45620886999733 -0.208111327425955 0.612424202041277 1.52572697475531 -1.45620886999733 0.280034140972445 1.79294681165063 -0.0761771872778232 -0.251965020243222 -0.299354234784905 0.949211019244359 -1.27971799104922 0.238691325115295 -0.521582992012093 0.96138739405456 1.04817400524513 -1.45620886999733 -0.34642718263733 0.555674032335976 0.439152924549588 -1.45620886999733 -1.37401516595608 -1.45620886999733 -0.42241632986468 2.23018775727813 -0.719461605924799 -0.763044348313642 0.860684044296349 -1.01987707971531 -0.0933074632541065 0.518998929287456 0.232064799857421 -1.45620886999733 -0.236980823824073 0.63970319731937 -1.45620886999733 0.726298906276062 -1.45620886999733 -1.45620886999733 0.91266514017403 -0.392758051029155 -0.123015693072335 -0.328870717864584 0.57272154173771 -0.378471569677701 0.442656993870463 -0.619281854991999 0.602746980188401 0.963312429797925 1.14814325761536 0.00270397162259371 -1.45620886999733 -1.45620886999733 -0.883072397655327 1.04274215659192 0.615904081392841 -0.160767553920806 1.08014591851114 0.491786699171405 0.754375736508312 0.0291668277842481 -1.45620886999733 -1.45620886999733 -0.754065580099279 -1.45620886999733 -0.34642718263733 -1.45620886999733 -1.45620886999733 -0.671097553504428 -1.03404879906142 0.130479170101281 -0.29525597503268 0.209997932295219 1.00949768254673 0.656131581051224 0.114420892042123 -0.0789978060876114 0.259725954158459 -1.45620886999733 -1.45620886999733 -0.571664119796775 -0.283129815642774 -1.45620886999733 -0.0380463785783958 0.711741284399363 -1.17980072523324 2.06507550898459 1.63310375006779 -0.222368944368722 -1.45620886999733 0.435627851690801 0.579219927133549 0.0634346499664386 -1.45620886999733 -0.222368944368722 -1.45620886999733 0.166947164519307 0.142241520079951 -0.953729014485107 0.190656647049365 -0.407400248715959 1.03683581532414 -0.0705762126136388 -0.437825889900362 0.104157142972041 -0.427508118334309 -1.45620886999733 -1.45620886999733 -0.711119651951857 -1.45620886999733 -1.45620886999733 -1.45620886999733 -0.64832963040459 0.950194460768668 -1.11053276995658 -1.45620886999733 -1.45620886999733 -0.263459156042479 -0.0301874924384137 -0.0904175414952784 -0.164025722334812 0.368271933268685 0.92201671716575 -1.45620886999733 -0.772162327771291 0.578295971099825 -0.432644377135122 -1.03404879906142 -1.45620886999733 1.32369767475015 -1.45620886999733 -0.558738371032164 -0.0761771872778232 1.47262220074969 -0.177241961544687 -1.45620886999733 0.195994939931912 -0.197640465166729 -0.157527336938987 0.262896300890178 0.0431144671526064 -0.0097298508109498 0.307043382535922 -0.126070753940037 0.728451799081184 0.806802222912894 0.906347107399214 0.56141161827967 0.480975771676474 -0.0275910295254806 -1.45620886999733 -0.820001527060461 1.04983529983714 -0.469911913663789 1.70945638671044 -0.138452219561209 -1.45620886999733 -0.0568027986633752 1.51019811795861 -1.45620886999733 0.649615194219968 0.501349477259483 0.0634346499664386 0.558549822391604 -0.820001527060461 -1.45620886999733 -0.240691232942642 -0.459020900663844 -0.39759839024198 0.248493183589275 0.702081847249639 -1.45620886999733 -0.503850053751303 0.870892364350963 0.724138103253044 1.13716369467113 0.354905496664442 -0.160767553920806 -1.45620886999733 0.142241520079951 0.0852185438510361 -1.45620886999733 -1.45620886999733 -0.0595317961102141 0.468849612286568 0.799864794648975 -1.45620886999733 -1.45620886999733 -0.22962950442159 -0.164025722334812 -1.45620886999733 -0.571664119796775 2.15280362411635 0.79155909154792 -0.392758051029155 0.806802222912894 1.39794868595685 0.318660508814113 0.368271933268685 0.420103554075236 -1.45620886999733 -0.320285194662858 -0.244425200372127 0.024443124520872 -0.259602762587922 0.0431144671526064 -1.03404879906142 1.09223188229484 0.0873532027990904 -1.45620886999733 0.0268097188392689 -0.328870717864584 -1.37401516595608 0.905817527989727 -1.45620886999733 1.04148149609955 -0.584880359006635 -1.37401516595608 0.581983117312423 0.404158317418536 2.47499721255594 1.79563673412357 -1.11053276995658 -0.830054727326629 1.22407923672246 -1.45620886999733 1.95618237641497 -0.966376768494126 -1.45620886999733 -0.328870717864584 -1.45620886999733 0.637198873189417 -1.45620886999733 -0.287144151328569 0.621944758510311 0.804288980222618 -1.45620886999733 -1.45620886999733 -1.45620886999733 -0.123015693072335 1.28773523261485 -1.45620886999733 -0.141588749099928 0.114420892042123 -0.333210943427456 -0.0250059796731733 -1.45620886999733 0.678386589280948 0.223675243966574 1.58903564650574 -1.45620886999733 -1.45620886999733 0.659362896293197 -1.45620886999733 -0.107974006268024 -0.694782548790518 1.93704674821028 -0.333210943427456 -1.45620886999733 1.483633717066 1.08719378055822 0.0894801414447499 -1.03404879906142 -1.45620886999733 0.813038738350575 -0.481008429555493 1.28105539294999 0.358947422502686 2.2783229652725 0.365622839174542 0.903694428591843 1.00949768254673 0.318660508814113 0.825316802143867 0.560459232817279 1.98630344831485 -1.45620886999733 1.21663093163851 0.401666373459141 -0.215196929939462 -1.45620886999733 -0.0275910295254806 -0.633626417217967 1.9578673447689 0.593809150186746 -0.678887043468212 -0.953729014485107 0.592005167500751 -1.45620886999733 -1.04857047253539 -0.160767553920806 -1.45620886999733 0.607165467497956 -1.45620886999733 -1.14414751278848 0.409110750007181 1.69951032634382 0.565205811404755 -1.45620886999733 -1.14414751278848 0.643025793131857 1.57832745159306 0.290685622979562 -0.183963153495375 -0.883072397655327 0.990998256474898 -0.287144151328569 -1.17980072523324 0.761867530745925 0.232064799857421 -1.45620886999733 0.621085594158095 0.966188219853553 -1.45620886999733 -1.45620886999733 0.253333522802099 0.402913665325399 0.456468146665396 0.771266555602183 1.66469812432506 -0.883072397655327 1.71724054368644 -0.565165734400936 -1.34898594632588 -1.19847206786499 1.51435430412254 0.114420892042123 -1.45620886999733 -1.45620886999733 -0.521582992012093 0.0852185438510361 -1.45620886999733 -1.45620886999733 1.24617143881569 -0.941347548863935 0.153773220817708 0.130479170101281 -0.333210943427456 0.183462699308111 1.37143110323144 -1.09441949092526 -0.10206342491362 0.223675243966574 0.261313263879158 2.24308685037701 1.36709443380533 -1.45620886999733 1.08952442255633 0.102082721440256 -1.45620886999733 -0.64832963040459 1.64422758120222 0.663377231978978 0.578295971099825 0.641366841694704 0.853199584367659 -0.966376768494126 2.47499721255594 -1.45620886999733 -1.45620886999733 -1.45620886999733 0.774587275291859 0.315777670225261 -1.45620886999733 -1.45620886999733 0.771266555602183 0.489640354108354 -1.45620886999733 0.577370561161451 2.46547420203829 2.44899554938185 -0.929221389474042 -1.45620886999733 -1.19847206786499 -0.781423903346005 1.24972491122512 -0.64832963040459 2.11118829679599 -1.11053276995658 -0.558738371032164 -1.45620886999733 -1.45620886999733 2.14196073319921 -1.32497861729947 -1.45620886999733 2.14370650361443 -0.0275910295254806 -1.45620886999733 0.114420892042123 0.834957967155685 0.653696389602797 0.8595387705274 -1.11053276995658 2.11036893352239 -1.45620886999733 -0.119976420703335 2.17543875677106 0.643025793131857 -0.412363129598499 0.312880630403799 -1.32497861729947 0.479883667565985 0.0634346499664386 -0.727923592124807 -1.11053276995658 -0.584880359006635 -0.412363129598499 0.14417924141947 1.84817740755582 0.465498618066273 0.846791322011536 0.619363490747477 -0.953729014485107 0.829554273139379 0.996927172629828 0.510759244316518 0.876488009748516 0.0431144671526064 -0.437825889900362 -0.671097553504428 -1.45620886999733 0.295192142307012 0.4530456468344 0.278496629261432 1.09799194689671 0.37090914797722 -1.45620886999733 -1.45620886999733 -1.45620886999733 -0.81011729616608 -1.27971799104922 -1.34898594632588 -1.45620886999733 -0.453650106308781 -0.546090617023158 -0.259602762587922 -1.45620886999733 -1.45620886999733 1.42879067282723 -0.533709151401986 -1.45620886999733 -0.626410401599467 0.690735555225704 -1.45620886999733 2.47499721255594 -1.21775569362803 0.100000956808097 -0.527614818165297 0.716877543200176 -0.215196929939462 0.00270397162259371 -1.45620886999733 0.377450905023535 0.179832453864228 0.157567413942806 0.840904407044563 1.10407446156457 -0.619281854991999 0.435627851690801 0.134426150651516 -1.45620886999733 0.621944758510311 0.146110599130661 -0.0875417514396636 0.0722452701040355 -1.45620886999733 0.918397641778467 -1.07873595096638 0.223675243966574 0.290685622979562 -1.45620886999733 -1.45620886999733 1.80386363421871 -0.486636203549561 -1.45620886999733 2.31389158974235 -0.0097298508109498 2.47499721255594 -1.04857047253539 -0.498055938957227 -0.283129815642774 -0.492318353013547 0.166947164519307 2.17830678850364 -0.736509115326533 -0.119976420703335 -0.727923592124807 -0.840282774597071 -1.45620886999733 0.912141222193275 -0.0460117088468184 0.358947422502686 -1.01987707971531 -1.45620886999733 0.765914091856771 1.13321791784466 0.465498618066273 -0.533709151401986 -0.316038982031936 -1.09441949092526 -0.244425200372127 1.24735831690672 -1.00603884373197 -0.929221389474042 -0.34642718263733 -1.45620886999733 0.278496629261432 -1.42751547717726 -1.45620886999733 -1.07873595096638 1.13644824702268 -0.736509115326533 -0.711119651951857 -1.07873595096638 0.465498618066273 -1.45620886999733 1.18519837273706 2.05050586472106 -1.45620886999733 -1.45620886999733 -1.45620886999733 1.01787717188798 0.521040937917155 0.155673377218726 0.850295391332412 -0.129141768200517 -0.481008429555493 -1.45620886999733 -1.45620886999733 -0.527614818165297 -0.763044348313642 -1.45620886999733 1.35265134546538 -1.45620886999733 0.394126553588032 1.30222315488249 1.6000407320376 0.155673377218726 -0.432644377135122 1.26054820705436 -0.941347548863935 0.110336862473056 -0.86128850377073 -1.45620886999733 0.248493183589275 -0.173909953229193 -0.0846799555515978 0.524090717757086 -1.45620886999733 -0.0875417514396636 1.97247324804753 1.28911736696311 0.024443124520872 -0.515612403729974 0.272306067947212 -0.10206342491362 1.34113927440905 -1.45620886999733 1.116794632009 0.78833309391122 -0.116952774482387 -1.45620886999733 0.746092530639351 1.1728799930825 -1.45620886999733 -1.45620886999733 1.58286877064207 1.72610617652305 -0.126070753940037 -1.45620886999733 -1.34898594632588 0.899425096633353 -1.45620886999733 0.352195363322262 0.365622839174542 1.33453136337838 -1.45620886999733 2.25378474601538 2.32243367588138 0.94426899104843 -0.979302517258724 -1.45620886999733 -0.324562289111455 -1.45620886999733 -1.45620886999733 -1.45620886999733 -0.141588749099928 -0.160767553920806 2.2097158122377 0.376148362089086 -1.45620886999733 -0.177241961544687 0.176179660167465 -1.12710000338675 0.819823372423017 0.091599415430027 0.0612112148246188 -0.754065580099279 0.228723325558356 0.273859828149532 0.656131581051224 0.797321664655721 -0.303481254489908 -1.45620886999733 -0.941347548863935 -1.45620886999733 -0.0595317961102141 2.47499721255594 0.270748191819 -1.45620886999733 0.241976796758019 -0.619281854991999 0.183462699308111 -0.830054727326629 -1.45620886999733 0.12049424613338 -0.279142696001344 -0.0022380565733362 -1.11053276995658 -1.45620886999733 0.448451108664538 -1.45620886999733 0.542064548113464 0.188866393324431 2.00670195193688 -1.45620886999733 0.197763656737267 0.110336862473056 -1.45620886999733 2.02861919295441 0.3215292847198 0.0787676795973649 0.047691127561237 2.4273174758205 0.0744274540344931 1.86800811557036 -0.941347548863935 0.220285621358172 -1.45620886999733 0.206528318134119 -1.45620886999733 0.641366841694704 -0.147912443303489 0.248493183589275 -0.043344593642853 -0.177241961544687 0.318660508814113 -1.45620886999733 1.27401559265138 -0.283129815642774 1.6959268736684 1.90363705102717 0.664975325066976 -0.633626417217967 -1.45620886999733 -1.03404879906142
"V3" -1.38678951589461 -0.554275026359775 -1.38678951589461 -1.33323466809576 -1.38678951589461 -1.38678951589461 -0.931127335903873 -1.38678951589461 2.02117331891113 -1.38678951589461 -1.38678951589461 -1.38678951589461 -1.17800772833328 -1.38678951589461 -0.600849652642233 -1.38678951589461 0.411692414930844 0.413976566881483 1.88618007450913 1.02093487076752 0.946566509961059 0.582140981521507 2.36929786537554 2.18636717577738 2.36929786537554 2.36929786537554 0.379911555138694 -0.607829874158624 -0.51721320428093 1.31923177260104 1.80929651765355 0.809126472251065 1.27399015125584 -0.322203156943575 0.576194887874953 0.648229447986993 0.0279056580226562 1.01588142412996 -0.659281535698784 -0.535438605385413 0.0479359192607537 -0.607829874158624 0.537305745141464 0.429710811876487 0.657172351969617 1.26754000724576 -0.104317470047941 0.728587816261252 1.19036588370109 -1.38678951589461 -1.38678951589461 -1.38678951589461 -1.17800772833328 -0.399048086597292 0.810816400159733 0.727284101973161 -0.818370350498672 0.464101695347998 0.934510968980162 -0.943754847227768 -1.38678951589461 -0.0292860995998442 0.521528804013131 0.0859737879664233 0.94568232314432 1.19407481205893 0.171129767577374 0.900079135325676 0.39778901021142 0.803456387749476 0.658649095542586 0.313123373201362 0.329255599097685 -0.40391305730024 -0.384700908725048 0.221482893858374 -1.38678951589461 -1.38678951589461 -1.38678951589461 2.05706629935982 0.554429943689358 0.750926386815913 -1.38678951589461 -1.38678951589461 -0.0709274140693107 0.108011930458634 0.337151287881086 -0.40391305730024 -0.64409410830214 0.329255599097685 -0.389442714131888 -0.455030154611352 -0.293381423738728 -0.674890889607537 -0.0736353740385993 0.803456387749476 -1.38678951589461 0.382328335664816 0.815855901258898 0.415115170322945 0.665975152463418 -0.560696817469916 -1.04111633243036 -0.600849652642233 1.13094106631472 -0.399048086597292 1.18432233620782 1.8428128037601 0.95923328620277 -1.38678951589461 -0.943754847227768 -0.444427941844673 0.441771580593512 -0.593955080178076 -0.0986128463690386 0.536389851530219 0.985804644286587 -1.14053380458134 -1.38678951589461 0.656432522229963 -0.659281535698784 0.794842515339815 0.993577692534517 0.433025869315531 -0.434022077680011 0.452515705371579 1.27816787017426 1.91481093486841 -0.0119954859445235 0.850445318645056 1.06448023331162 2.13299223964755 0.00713489297853714 0.16583710107357 1.1375833686715 1.50624374370916 1.16429440836162 1.57683205598948 0.631455049899524 1.68035680872838 -0.7159237572324 1.40399290052538 0.958801221124893 0.0981016099678543 -1.38678951589461 -1.38678951589461 0.052291759725519 1.94302912490703 1.3703191844851 -0.250880714853316 -1.38678951589461 -0.177713029716016 -1.38678951589461 -1.38678951589461 1.72497369800383 -1.12269419175571 -1.38678951589461 0.676788198253687 1.28931898155577 0.22627866071787 -0.121787289766369 -1.38678951589461 1.28811756864118 -0.434022077680011 1.16996268659381 0.71273998021117 0.22468461537621 0.266211896236743 0.257245206926899 -0.674890889607537 1.01588142412996 0.44824267636794 0.854623037563479 -1.07234106547471 0.556202502276327 -0.243487179154195 -0.0763564476666305 1.96968321887718 -0.573764862415835 1.51690999438189 -1.38678951589461 0.867481736138573 1.19150970212374 -0.180989427372734 -1.38678951589461 -0.408820517368103 -1.38678951589461 1.00244574843295 1.39052407053673 0.0368962595228997 -0.152167694167875 0.315844446829393 1.89938257863188 0.985804644286587 -0.22541807863657 -1.21816056350559 -1.38678951589461 0.821954537019089 1.49868811163218 1.25210985155579 2.07258256387023 0.597148121157223 1.67651391719601 -0.798300338236096 -1.38678951589461 -1.38678951589461 -0.124752471349725 0.64142760910715 0.742732514328575 0.111927629971009 0.313123373201362 0.939006197803568 -0.389442714131888 1.27077433447514 -1.38678951589461 0.445016443929186 -1.38678951589461 1.53238336868983 1.49769506170168 1.03242608118631 -1.38678951589461 0.754046331567242 -1.38678951589461 -1.38678951589461 -1.38678951589461 -1.38678951589461 -0.488092667237032 0.682471185822162 0.156903675926058 0.679636876629323 0.969928329404832 0.841463171291092 -0.444427941844673 -1.38678951589461 -0.871925198297508 1.7054019225666 2.22743155093845 0.339758719966377 -1.38678951589461 -0.593955080178076 -0.0655503337433597 0.85876992432704 1.09548230301837 -1.38678951589461 1.7358124480961 1.31900414423816 -1.38678951589461 0.958368823561351 0.815855901258898 0.696432167486914 0.454640095826794 1.40065583908271 0.660121968223638 0.295107753919787 0.548181580267918 0.695051575622615 -0.40391305730024 0.952717164403739 -0.0471257124254531 0.423021439942714 1.71414719190096 0.639904842305008 -1.38678951589461 -0.733214370887721 0.81306176021488 -1.38678951589461 0.530862915762376 0.545482292741863 0.837186076568846 -0.418765920467837 -1.38678951589461 -1.38678951589461 -1.38678951589461 -0.130730193748993 1.5992574681512 1.70631688406507 1.78180517716986 0.285162350820052 0.722038784012948 0.954897611866653 1.6102110431975 0.034662059338474 -1.19772556220382 0.801744144862048 0.725322841322009 1.33338958542536 0.219875165705485 -0.171216996601924 0.307641372586422 0.195190349947333 0.423021439942714 1.28304339409126 0.801172235798837 0.125421603465201 1.7402407122165 0.991950173348627 0.640666741548646 -1.38678951589461 0.878060186377772 0.357679620402417 0.619723922222173 1.08556715826977 0.511078956489449 -1.38678951589461 1.77688807646461 -0.51721320428093 1.06911669749732 0.535472462581791 1.32240892504205 -0.115903460024359 0.145992641713798 -0.449704042638301 0.00948103670474962 0.576194887874953 0.934510968980162 1.9137849204139 -1.38678951589461 0.857736068274402 -1.38678951589461 1.06268674118542 1.2690350873458 0.427489857972793 1.51834892117616 -1.38678951589461 0.991542555916108 0.780185956547915 1.5564663320395 0.947008082169318 -1.38678951589461 0.66960267058888 1.27176577823672 -0.379998784163256 -0.087374459624309 -1.38678951589461 -0.0445422568120175 1.47019700544839 0.939453749086562 0.625228940701897 -1.38678951589461 0.237312126700118 0.144153358218527 -0.277552190896984 -1.38678951589461 0.160494107350563 -1.38678951589461 -0.439200921769609 0.880052743806528 0.20519477932015 0.459916196620421 0.72137966299181 0.81529818348994 1.17321837474694 0.803456387749476 0.964820106895931 0.0920704185464683 0.35006911210532 0.872543937999519 1.63695435241132 -1.38678951589461 -1.38678951589461 -1.38678951589461 1.05618235285835 2.36929786537554 -0.871925198297508 -0.118837673512348 0.582985310164365 0.484573927102394 0.270642147355645 0.549973928218569 0.536389851530219 -0.0736353740385993 0.708707183430834 0.864422378638453 0.711398928008761 -0.133743072849968 1.09378522952632 0.119678106037202 0.186715067006947 -1.38678951589461 1.39092485557946 0.0324189401675871 -0.560696817469916 0.134865533433846 0.519643229740047 0.685291270065838 1.13537798078706 0.814739911604877 1.03052712498188 1.99710865816287 0.238870797896777 0.272111169384767 -1.38678951589461 0.323929487124633 -1.38678951589461 -0.309669538276939 0.539133065796107 0.395437958220429 1.48547024805612 1.16068475608029 -0.600849652642233 1.50575406994737 0.596324823418595 -1.38678951589461 -1.38678951589461 1.21882969562108 -1.38678951589461 -1.38678951589461 0.724667563572998 -0.600849652642233 1.03242608118631 1.97168210511303 -0.499560424576279 -1.38678951589461 -0.0497211009016159 -1.38678951589461 0.234181753110251 0.495523621096992 -1.38678951589461 -0.258372833930229 -1.05651183263297 0.977922557480719 -1.38678951589461 0.630680548596899 0.169371078798646 0.0920704185464683 1.60476094609462 0.306262474701573 0.605315424918851 0.781965062855612 0.497491751326627 0.718735419965678 -0.204475259310083 -0.384700908725048 0.719397648216866 0.769996546346382 0.516802951041621 0.0391216113666024 0.0651602749588014 -1.38678951589461 0.131106986937777 -0.214849103609453 1.18634408305234 0.706679878984793 0.577900202100688 0.223086035048801 0.966528012788617 0.40939893988518 -1.38678951589461 0.757149048485042 2.04180171788017 0.816969678840786 1.03469638975401 0.108011930458634 -0.54164751503588 1.710415873229 -0.239826575939892 0.0279056580226562 0.335843020454003 0.0233558306852849 0.419646651383072 -0.788527907465285 1.41060815027268 1.14817382662574 0.632228485129827 0.784917779088435 -0.301466464033968 0.452515705371579 -0.317994143958923 -0.428890529630679 -1.38678951589461 1.23439431785936 0.96095823185854 0.292284126841811 0.872543937999519 -0.511267110634362 0.626791947568111 2.22562042735244 0.495523621096992 1.11676392284117 0.208490393495258 1.73851675886084 0.638377937544516 0.716744039478208 1.22289654526378 0.484573927102394 1.21582851991784 0.934059461839689 1.31074749697651 0.905332812924112 -0.118837673512348 0.273576360843633 0.523408072005963 -1.17800772833328 0.839328693487578 -1.38678951589461 -0.174455625775599 0.477493177702018 0.425260090736885 1.4609004824446 1.47383840462278 0.492558439513649 1.02479144463075 -0.682861244606721 -1.38678951589461 0.263238870221118 -1.38678951589461 0.848344753185341 -0.155298067757742 -0.529297554029336 -1.38678951589461 1.18518969002979 -0.600849652642233 0.292284126841811 -1.38678951589461 1.35408607405779 0.972043125300107 0.231033842321967 0.732480907627374 1.37280730931559 -0.413771215526559 1.25159670028169 0.563237343535746 -1.38678951589461 1.18345364146212 0.470322060785084 1.33847069492218 0.426376080390905 -0.0471257124254531 1.46425091180182 1.57177310960781 0.131106986937777 0.54638349679405 0.211766791151977 0.724011520759305 1.16549249113128 -1.38678951589461 0.127323130173628 0.195190349947333 -0.983434901046069 -0.19428947092066 -0.413771215526559 -0.40391305730024 1.5745250448715 1.23966299786795 1.15735541336553 1.1248629475469 0.885988368783502 -0.133743072849968 1.0072245208744 0.830708764426496 -1.38678951589461 -1.38678951589461 -0.997309695026617 0.0279056580226562 1.59759585844526 -1.38678951589461 0.485578217997257 0.0940880171454001 0.470322060785084 0.913825175169831 -0.0523285329869195 -1.38678951589461 -0.0471257124254531 0.631455049899524 0.416251471228064 0.930888712400129 -1.38678951589461 0.527147856899806 -0.465836268534624 0.398960857572742 0.300712793973073 0.678926059828525 -0.305553031908944 -0.0523285329869195 -1.38678951589461 0.208490393495258 1.21555488923013 -0.214849103609453 0.481550239414461 -0.600849652642233 0.282288172655167 -1.08862918001292 0.933607591605365 0.39778901021142 0.765746602539149 1.73970254475261 0.557086689093053 -1.38678951589461 -1.38678951589461 -1.38678951589461 0.475453608834416 -0.0655503337433597 0.528078926882669 -0.667032011764977 1.0154908084687 -0.16161162413652 -0.293381423738728 0.249662087706649 0.855662631950852 0.0164612582211281 0.567589809961746 1.32960422920198 0.899118621235222 0.700553706303874 1.04665217283761 -1.38678951589461 -1.38678951589461 0.0435460484475261 0.795420899957114 0.622089823006306 0.734417384923981 -1.38678951589461 1.18113053487204 0.645216568886017 0.581295382255697 1.27448326283298 -0.250880714853316 -0.788527907465285 0.117750486287095 0.0544570826597983 0.0798102825910541 -1.38678951589461 0.657172351969617 0.00477891214294485 0.249662087706649 0.311757878954418 0.838258406295242 1.06733796664794 0.264727349518281 1.1360089753577 1.03582811341169 0.818636216709273 1.05980519330068 0.27939921715972 0.404783713888816 0.176373046115303 0.313123373201362 0.339758719966377 0.952717164403739 0.793103780772149 0.210130980371943 1.24123401642934 1.15400622617174 -1.38678951589461 1.14817382662574 -1.38678951589461 -1.38678951589461 0.586349994506172 1.06483824581566 0.466182811082859 0.43632148349064 0.261746437455056 0.478510192651319 1.39868356395816 0.591359542749112 0.813621701074459 0.536389851530219 -1.38678951589461 -1.38678951589461 0.620513663189973 -0.482445377429515 0.362696623429214 -1.38678951589461 0.227868196731473 0.900558777357442 0.213397853563121 0.425260090736885 -0.560696817469916 0.155099820103704 -0.0929655565615224 0.905807993168995 -0.587144080348295 -0.0419706248354229 0.955767427220051 0.578750922332973 2.06629491221824 -0.171216996601924 0.323929487124633 -0.254614287434147 0.241975229031532 1.56269819561493 0.348790611881177 0.64218744777073 -1.38678951589461 -1.38678951589461 0.231033842321967 -1.38678951589461 0.292284126841811 0.965247570291291 -0.107191648212826 0.496508547915509 -0.547925799414019 -0.529297554029336 -1.38678951589461 0.666702531990344 1.30119390799632 0.90151683488894 -0.560696817469916 -1.38678951589461 1.63927679220655 0.0391216113666024 -0.149054663456965 0.957503028927661 1.19122396573004 -1.38678951589461 1.38791197647849 -0.839183863506293 0.475453608834416 -1.38678951589461 -0.0343256006989961 -1.38678951589461 -0.228985713517429 1.47797131156213 0.987450035231257 0.178109989093752 -0.651636511562357 1.40026193748502 1.03582811341169 0.131106986937777 1.73981021948823 1.29219193509744 0.0981016099678543 -0.449704042638301 0.0920704185464683 2.19901413978883 1.70402668074752 1.18893282858591 -0.389442714131888 0.558850899666639 -1.38678951589461 -1.38678951589461 0.22468461537621 0.00477891214294485 1.63332247989399 1.1372688427153 2.00428224279773 1.11774199202822 0.218262824266069 -0.187600098986887 0.752800431708467 0.987860631234977 -1.38678951589461 -1.38678951589461 -0.547925799414019 -1.38678951589461 0.125421603465201 0.829077702015338 2.01619201414719 0.900558777357442 0.0301668305150793 -0.357060880700406 0.848870631189183 0.749046070707353 -1.38678951589461 -0.204475259310083 -0.956672671452002 -1.38678951589461 0.35006911210532 0.497491751326627 -1.38678951589461 -1.38678951589461 -0.667032011764977 -0.33936176058864 1.10322349400354 -0.733214370887721 -1.38678951589461 -1.38678951589461 -0.0242913946585665 -0.180989427372734 -1.38678951589461 0.695742295569566 -1.38678951589461 -1.38678951589461 -1.38678951589461 -0.471318269149563 -0.80824574133583 -1.38678951589461 0.715412520831216 -1.38678951589461 -1.38678951589461 1.52390997921031 -1.38678951589461 0.404783713888816 -0.413771215526559 1.15947636721437 0.678214342689558 -0.573764862415835 0.0501180602793525 1.2357161265284 -0.158445978546026 -1.38678951589461 2.3404761321707 -1.38678951589461 -1.38678951589461 0.454640095826794 0.264727349518281 0.0981016099678543 0.592190142465891 -1.38678951589461 -1.38678951589461 0.0391216113666024 0.0672766639244183 -1.38678951589461 -1.38678951589461 -0.614897899504563 0.379911555138694 0.998029215036684 -1.38678951589461 -1.38678951589461 0.12921824362633 -1.35937429307645 -0.600849652642233 0.463058239883618 -1.38678951589461 1.50575406994737 1.61345590653318 -1.38678951589461 -1.21816056350559 -0.167996927009632 2.07436618807265 -0.493797290915947 0.519643229740047 0.598791106556151 1.3298276045204 -1.38678951589461 0.478510192651319 0.373823731709166 0.172882969018688 0.594674600188156 -0.330716965368059 -0.529297554029336 0.61336571456587 2.02306250016746 -0.742063382213086 -0.733214370887721 -1.38678951589461 -1.38678951589461 0.314485557155988 -1.38678951589461 0.556202502276327 -1.38678951589461 0.0651602749588014 -0.197664259480302 -1.38678951589461 0.711398928008761 -1.38678951589461 -1.38678951589461 0.333217311909301 0.684587574787779 -0.499560424576279 0.125421603465201 1.39551345339957 -1.38678951589461 -1.05651183263297 0.140456630371059 -1.38678951589461 0.665975152463418 0.944353428698917 0.0141441390361632 0.582985310164365 0.0118174251274201 -1.38678951589461 -1.38678951589461 -1.38678951589461 -0.309669538276939 -0.828680742637601 0.164061742231423 -1.38678951589461 -0.204475259310083 -0.983434901046069 0.266211896236743 0.419646651383072 -1.38678951589461 -1.38678951589461 0.69436000555859 -0.560696817469916 0.984567431443049 -1.38678951589461 0.840930311501431 0.223086035048801 0.0324189401675871 -1.12269419175571 -1.38678951589461 -0.699149359144932 -1.38678951589461 -1.38678951589461 0.454640095826794 2.28983412582263 0.413976566881483 0.208490393495258 -1.38678951589461 0.0435460484475261 -1.38678951589461 -1.38678951589461 0.910537824178176 -1.38678951589461 -1.38678951589461 -0.0957821068502304 0.0544570826597983 -0.906693025148922 -1.38678951589461 2.0839011291501 -0.0628809671740029 -0.197664259480302 -1.38678951589461 2.03503060549766 -1.38678951589461 -1.38678951589461 0.353887250960079 -0.0602242217703081 0.472380307064843 -1.38678951589461 -1.38678951589461 -0.0549481209766806 -1.38678951589461 0.276495331595412 0.335843020454003 -1.38678951589461 1.52863318387214 0.604504015960387 -1.38678951589461 -0.918777374897342 -0.309669538276939 -1.38678951589461 0.277949150274721 0.497491751326627 1.02632669314346 -1.38678951589461 -1.21816056350559 -1.38678951589461 -0.22541807863657 0.379911555138694 1.52296055526251 0.564110538126533 1.89088980497862 0.0324189401675871 -0.751053983713343 -1.38678951589461 1.6640862940087 0.522469223657066 1.03545112540286 0.290866974498954 1.03920967189894 0.297917262803397 2.36929786537554 0.356418339051076 1.07652648319588 1.6437653522411 1.99135816317442 -1.38678951589461 0.108011930458634 0.777208203918752 2.26852044474738 0.288021902060739 0.502382126896214 0.402461807253908 1.37404725231105 0.131106986937777 -0.476854280492302 0.357679620402417 1.92372893761212 -0.239826575939892 2.01467576826438 0.0501180602793525 0.419646651383072 1.15887119687468 1.39152549765279 -0.894863101760345 0.132989402789074 0.329255599097685 0.885988368783502 1.92944296855543 0.470322060785084 -1.38678951589461 -0.580414651340462 0.582985310164365 -0.798300338236096 0.400130266124045 1.89187631690329 1.96429376065902 0.0479359192607537 -1.38678951589461 1.45930643710295 -1.38678951589461 0.372598211908006 0.988270927424144 0.698496715820868 0.442855285087762 1.19492725309134 0.840930311501431 -1.38678951589461 -1.38678951589461 -1.38678951589461 1.72651920162755 0.679636876629323 1.9165430104075 -0.593955080178076 0.512037014020934 0.720059096917253 0.337151287881086 2.19605826689592 0.463058239883618 -1.38678951589461 0.223086035048801 -1.38678951589461 -1.38678951589461 2.36929786537554 -1.38678951589461 -1.05651183263297 -1.38678951589461 -1.38678951589461 -1.38678951589461 1.00484021486648 1.32669224027319 -0.247171786495478 0.930888712400129 -1.38678951589461 -0.699149359144932 -1.38678951589461 -0.742063382213086 -0.19428947092066 0.00948103670474962 0.973308192865071 0.372598211908006 0.383532839033001 1.70092002465845 -1.38678951589461 -0.174455625775599 -0.265966200920565 -0.281467890409358 0.0324189401675871 -0.614897899504563 1.01431732957489 0.730537733565983 -1.38678951589461 -0.121787289766369 0.475453608834416 -0.0736353740385993 2.07353453462922 1.17292318135633 -1.38678951589461 1.74516781734336 0.229453248857546 0.348790611881177 0.34235410844254 -0.0763564476666305 -1.38678951589461 -1.38678951589461 -1.38678951589461 -1.38678951589461 0.034662059338474 1.30703856861865 -0.449704042638301 0.842527377302566 -1.38678951589461 -0.434022077680011 -1.38678951589461 -0.580414651340462 -0.0218105932509563 1.22532260106175 0.458864932317348 -1.38678951589461 0.40939893988518 -0.348141636188768 -0.136772193965268 0.919879695313602 0.270642147355645 -1.38678951589461 0.85096923533205 -1.38678951589461 0.234181753110251 -1.35937429307645 -1.38678951589461 -0.64409410830214 -1.38678951589461 0.237312126700118 1.48105116425132 -1.38678951589461 0.249662087706649 0.302105361243684 -0.348141636188768 0.587188026885356 0.297917262803397 -1.38678951589461 -0.659281535698784 0.484573927102394 0.40939893988518 -0.505383280892352 0.441771580593512 -1.38678951589461 -0.293381423738728 0.72137966299181 0.911479031443632 1.79950739529489 0.0839267889590496 0.699183216341322 0.610962714726367 -0.997309695026617 -0.997309695026617 0.235749119833904 1.21500722777734 -0.80824574133583 1.18200282576819 1.6141295675731 -1.38678951589461 -1.38678951589461 -1.38678951589461 1.05690879201071 -0.204475259310083 0.323929487124633 0.956201830493405 0.185004561557909 1.72817039472316 0.318552406798682 -1.38678951589461 -1.38678951589461 -1.38678951589461 -0.600849652642233 1.82598136447583 -1.21816056350559 0.127323130173628 -1.38678951589461 0.441771580593512 -1.38678951589461 -1.38678951589461 -1.38678951589461 -0.499560424576279 0.0413381846792246 1.06196773839238 -1.38678951589461 0.619723922222173 -1.38678951589461 -1.38678951589461 1.32127628888734 1.52406806068725 0.179841579388895 -1.38678951589461 0.95096669381021 -1.38678951589461 1.33582541452737 -1.38678951589461 0.65271869108911 -0.254614287434147 2.00023297757217 -0.997309695026617 0.987450035231257 -0.567192850584009 0.95923328620277 -0.64409410830214 0.196870173638166 -1.38678951589461 -1.38678951589461 -0.250880714853316 0.816413066010634 -1.38678951589461 -0.0267831974387784 0.243521036350585 0.353887250960079 0.711398928008761 0.633000857218578 0.902473261683413 -0.760190780246568 -1.38678951589461 0.447169322448247 0.867481736138573 0.196870173638166 0.627571823621258 0.947449307638462 0.319901508541836 0.636846872275463 0.894775872735796 0.89622718806547 -1.38678951589461 -1.38678951589461 -1.38678951589461 0.604504015960387 -0.798300338236096 0.292284126841811 1.23014351285975 -0.330716965368059 0.0798102825910541 -0.152167694167875 -1.38678951589461 -0.408820517368103 -1.38678951589461 -0.0818384482815702 0.532711274685966 -0.674890889607537 1.27300262796811 0.211766791151977 0.17463071725854 1.2615195860153 1.06591091672258 -0.184285041547842 -1.38678951589461 -0.218350053290631 -0.309669538276939 2.05541103479861 0.229453248857546 -0.133743072849968 -1.38678951589461 1.42868949276693 0.532711274685966 1.16038290240337 -1.38678951589461 1.29671094845604 0.577900202100688 -0.0471257124254531 1.01705164448925 0.246599951484786 -0.322203156943575 1.27374343309332 -0.969894472208455 1.81657500224179 2.02038972700341 -0.221872952642932 -1.38678951589461 1.03166726863872 -0.444427941844673 -0.69094628490196 0.557969486770469 0.913825175169831 1.35108354459085 0.941240397987994 0.303494485822862 -0.51721320428093 -0.465836268534624 -0.788527907465285 0.924033394273479 -0.184285041547842 0.64747774137844 -0.247171786495478 -0.511267110634362 0.522469223657066 -0.326443936364407 2.28336490434349 -0.0368624023265216 -1.38678951589461 0.404783713888816 -0.326443936364407 0.747789021847311 1.52988602855191 -1.38678951589461 -0.039410708762673 1.39471812332186 -1.38678951589461 -1.38678951589461 0.232610002138313 1.16279320360522 0.408248682357411 -1.38678951589461 -0.277552190896984 1.22800599014476 -1.38678951589461 -1.38678951589461 0.16760686822506 -0.482445377429515 1.16369440765742 -1.38678951589461 0.42189876103558 0.674642171688045 2.16105138426293 0.722697132777294 1.61061767735305 -0.40391305730024 -0.289382114285561 -0.600849652642233 0.403623959904156 -0.573764862415835 -0.00715148520317658 1.17439759995643 -0.798300338236096 2.04280724434218 -0.289382114285561 0.0164612582211281 -0.326443936364407 -0.997309695026617 -1.05651183263297 -1.38678951589461 0.0940880171454001 -1.38678951589461 0.108011930458634 -0.40391305730024 1.01078211661703 0.787268831079413 0.439597881147345 1.31580762668424 -1.38678951589461 -1.38678951589461 -0.33936176058864 0.372598211908006 -0.343734550019728 -1.38678951589461 0.548181580267918 0.954462198744447 -1.38678951589461 -1.38678951589461 -1.38678951589461 -0.828680742637601 0.794842515339815 0.735061397150456 -1.38678951589461 -1.07234106547471 -1.38678951589461 -0.80824574133583 -0.087374459624309 -0.273663589868196 -1.38678951589461 0.306262474701573 1.04812891641058 0.238870797896777 -0.343734550019728 0.81919063274448 1.40633659779639 0.243521036350585 -0.149054663456965 0.081872305477961 0.408248682357411 -1.28434292262834 -1.38678951589461 -0.309669538276939 -1.17800772833328 1.23174133556512 0.493548572996442 0.0256353494549513 -1.38678951589461 -0.149054663456965 0.678926059828525 0.181567849889812 -0.983434901046069 0.346224851230899 0.483567838013393 -0.69094628490196 -1.12269419175571 -0.7159237572324 -1.38678951589461 0.385934127328953 -1.38678951589461 0.733127141863171 -1.08862918001292 -0.254614287434147 0.27503774165721 -0.511267110634362 -0.104317470047941 0.27503774165721 -1.38678951589461 -1.38678951589461 -0.0343256006989961 0.576194887874953 0.798303926323403 1.17733488111492 0.258749627118999 0.733772633727479 0.940794268066907 -0.707473964826916 0.0981016099678543 -1.04111633243036 0.909595037705172 -0.39422487581456 0.753423726953847 -1.38678951589461 0.704645233649687 -1.38678951589461 0.339758719966377 -0.0242913946585665 -0.587144080348295 -0.0986128463690386 -1.38678951589461 -1.38678951589461 0.234181753110251 1.0205477535589 0.102086737353505 0.932702759515977 -1.38678951589461 0.514901424333194 -1.02613142823146 1.08522211643756 -0.289382114285561 0.40939893988518 1.47968442449303 0.0777406647592531 -1.38678951589461 0.210130980371943 -1.38678951589461 0.198544990395524 -1.38678951589461 0.756529874200787 1.08349372194622 -0.389442714131888 0.695051575622615 -0.33936176058864 -0.313816425040499 -0.19428947092066 -0.207911970978181 -0.0368624023265216 -1.38678951589461 1.23067662542924 0.870018537766098 0.16583710107357 -0.0655503337433597 0.676788198253687 -1.38678951589461 -1.07234106547471 -0.883277111783939 0.786681989662007 -1.38678951589461 0.706002482150381 -0.204475259310083 0.106043800229 -1.38678951589461 -0.0292860995998442 -1.38678951589461 -0.214849103609453 -1.38678951589461 0.782556848698726 -1.38678951589461 -1.38678951589461 -1.38678951589461 3.71067361045416e-05 -0.0242913946585665 -0.614897899504563 -0.769478605031249 0.375046584435746 -1.38678951589461 0.663056181711626 0.621302295749034 -1.38678951589461 0.178109989093752 -1.17800772833328 0.557969486770469 -1.38678951589461 -0.127733383412937 1.01392562470989 -0.943754847227768 1.03658133149513 0.986627942025216 -1.38678951589461 0.337151287881086 0.181567849889812 0.933607591605365 0.389516927604098 1.00044253559436 0.606934736143557 0.125421603465201 -0.423805421566989 1.07547390604246 -1.38678951589461 -1.38678951589461 -0.0709274140693107 -0.969894472208455 1.23861320661239 -0.64409410830214 -1.38678951589461 0.657172351969617 -0.733214370887721 -0.214849103609453 -1.38678951589461 0.445016443929186 -1.38678951589461 0.586349994506172 0.811940201746524 1.15735541336553 0.573627173097036 0.164061742231423 -0.51721320428093 0.645971304534866 0.891374821070423 -1.38678951589461 -0.567192850584009 0.73827043274917 -1.38678951589461 0.516802951041621 -0.860798090017556 -1.38678951589461 -1.38678951589461 0.452515705371579 -0.0901630539635546 -1.38678951589461 0.241975229031532 -0.317994143958923 -1.12269419175571 0.675358424947665 -1.38678951589461 -0.7159237572324 -1.38678951589461 0.597970214363264 0.541862952652678 -1.10540357810039 0.969080177385548 0.587188026885356 -1.38678951589461 -0.839183863506293 -0.778922534999894 -1.38678951589461 1.59005720307552 0.52621524157186 -0.16161162413652 -1.38678951589461 0.111927629971009 -1.28434292262834 -1.38678951589461 -1.38678951589461 2.36929786537554 -1.38678951589461 0.318552406798682 1.90197012377073 -1.01153578667792 -0.389442714131888 0.768785553192112 0.401297245995413 -1.38678951589461 1.36088934271127 -0.124752471349725 -1.38678951589461 0.218262824266069 1.72926850061515 0.179841579388895 0.33845651635669 0.261746437455056 1.32399078984817 -1.33323466809576 0.0777406647592531 -0.0957821068502304 -1.21816056350559 -1.38678951589461 0.0210670266811554 -1.02613142823146 1.5918813295069 -1.38678951589461 -0.197664259480302 -0.115903460024359 0.407096065325362 -0.187600098986887 -0.379998784163256 -1.38678951589461 -1.38678951589461 1.58454902182065 0.153290154751752 0.885988368783502 0.688796587772431 0.981669963333897 0.944353428698917 -0.476854280492302 1.60393885288859 0.763303552577159 0.884016785686728 -0.51721320428093 -1.10540357810039 0.138599106014676 1.20449893774872 1.53409387413888 0.495523621096992 -0.149054663456965 0.329255599097685 -1.38678951589461 0.251186920680653 -1.02613142823146 -0.629306396807885 -0.871925198297508 -0.281467890409358 -1.38678951589461 -0.289382114285561 -0.906693025148922 0.155099820103704 -1.38678951589461 -1.38678951589461 -0.121787289766369 -1.38678951589461 -1.38678951589461 -0.174455625775599 -1.38678951589461 1.53393858863117 0.599610801239935 2.36929786537554 -0.361574162845337 -1.38678951589461 1.4411005266072 -1.38678951589461 1.34784864442934 -1.38678951589461 0.162280756252009 -1.38678951589461 1.27497594204569 1.30564138446051 -0.262156690694364 -0.330716965368059 -1.38678951589461 2.17521769607419 -0.733214370887721 -0.573764862415835 0.805731292096056 -1.38678951589461 1.88576505077647 1.5700280752671 -1.38678951589461 1.64605986788632 0.270642147355645 2.09528222242549 -0.348141636188768 1.48699186940267 -0.69094628490196 -1.38678951589461 0.169371078798646 -1.38678951589461 1.71930742538839 0.478510192651319 0.614164436244203 -0.593955080178076 -1.38678951589461 0.100097706582432 -1.38678951589461 1.99492492704481 0.0391216113666024 0.722697132777294 1.44910442583155 0.823056303266378 0.376266781671156 1.2878769774981 0.810816400159733 0.976248987796506 0.698496715820868 1.51240962222113 0.610962714726367 1.25619827782273 1.33316762192015 0.517751306720058 0.445016443929186 0.668154472348855 1.13125915327826 0.156903675926058 -1.38678951589461 -1.38678951589461 0.937212419405198 -1.38678951589461 -0.828680742637601 -1.38678951589461 -1.38678951589461 0.32659885369399 0.125421603465201 0.142308034372514 -0.828680742637601 -1.38678951589461 -0.7159237572324 0.295107753919787 -0.413771215526559 0.215024195092394 1.24410285843147 0.153290154751752 -0.285411068739544 -0.883277111783939 0.582140981521507 -0.983434901046069 -1.38678951589461 -1.21816056350559 0.760234726783642 0.502382126896214 -1.38678951589461 -1.38678951589461 0.302105361243684 0.358938076933145 2.22865076758304 -0.384700908725048 0.407096065325362 -1.38678951589461 0.497491751326627 -0.285411068739544 -1.38678951589461 -1.38678951589461 -1.02613142823146 2.04923759755156 0.43632148349064 -1.38678951589461 -0.828680742637601 -0.636651607363471 -1.38678951589461 -0.860798090017556 1.30447440458914 -0.184285041547842 -1.38678951589461 1.01156964387431 0.0981016099678543 1.49752938261863 0.276495331595412 -0.871925198297508 -1.38678951589461 1.39729884076391 -0.149054663456965 0.538220148282387 0.088013356834025 0.594674600188156 1.19521111296405 2.0023287411506 0.456756484792411 0.127323130173628 0.318552406798682 -0.0736353740385993 -0.573764862415835 -0.00715148520317658 -0.39422487581456 0.602062735048115 0.363943906085854 1.04628237973043 2.04399897460033 -0.0119954859445235 -0.418765920467837 -0.894863101760345 -1.38678951589461 1.34719942355286 0.470322060785084 0.879057348318417 -1.38678951589461 0.991542555916108 1.39491706140363 -1.38678951589461 -0.0790907625809871 -0.0368624023265216 -1.38678951589461 1.53904048638637 1.02823987376631 -0.133743072849968 -0.124752471349725 1.14414806794541 0.3279287965778 -1.38678951589461 -0.413771215526559 -1.38678951589461 0.831793514968192 1.88101198621844 1.19634512062663 1.1802568877314 -1.38678951589461 0.334531699891312 0.957503028927661 1.61560878505224 2.29506863725652 1.73646267066365 -1.38678951589461 -0.428890529630679 0.243521036350585 0.206845002550602 -1.30825719576533 0.871030060282454 0.634542423634304 0.487581430835848 1.42228492439993 0.169371078798646 -0.659281535698784 -0.80824574133583 1.08141260621136 1.18258360164014 1.44620709111777 0.210130980371943 0.434126556457085 1.0384599711792 0.0210670266811554 -0.760190780246568 -0.969894472208455 -1.38678951589461 -0.11298448927258 -0.0602242217703081 0.614164436244203 0.0839267889590496 0.597148121157223 -0.997309695026617 1.13379738732264 -1.38678951589461 2.05041578167419 1.17792049930873 0.0368962595228997 0.761464269081888 0.465143216695486 -0.0575799787441755 0.575340286027939 1.56813148567494 0.334531699891312 -0.674890889607537 1.65826600428675 0.71273998021117 0.955767427220051 -0.614897899504563 -0.860798090017556 -1.38678951589461 -0.0368624023265216 0.929979487920034 -0.529297554029336 0.514901424333194 0.0587628554999473 1.83713744678573 -0.142879869383206 0.815855901258898 0.0651602749588014 -1.38678951589461 -0.511267110634362 0.631455049899524 0.0960983971292647 1.16579161310059 -1.38678951589461 0.185004561557909 0.893806242458787 1.10054298513441 0.693667583282313 1.16788102015228 0.950528222772676 0.0141441390361632 -0.0445422568120175 -0.667032011764977 -1.2614050191655 -1.38678951589461 0.97708639571021 0.219875165705485 2.14027146612587 -1.38678951589461 0.412835651553278 -1.38678951589461 1.94250394905697 1.56798532866902 -1.38678951589461 -0.906693025148922 1.06483824581566 -0.281467890409358 -0.413771215526559 0.81306176021488 -1.38678951589461 1.5552714339686 -1.38678951589461 -0.104317470047941 2.17793948864649 0.947890186912621 -0.505383280892352 -0.0497211009016159 0.221482893858374 -1.38678951589461 -1.38678951589461 -0.535438605385413 -1.38678951589461 -1.38678951589461 -1.38678951589461 0.621302295749034 -0.560696817469916 -0.580414651340462 0.428601432234595 0.377484334923482 -1.38678951589461 -1.38678951589461 -1.38678951589461 -1.38678951589461 -1.38678951589461 -1.38678951589461 0.475453608834416 -0.330716965368059 -1.38678951589461 -0.23618966611624 -1.38678951589461 -1.38678951589461 0.585510710397785 2.05688262168798 1.19435910278399 -1.38678951589461 -0.465836268534624 -0.317994143958923 -0.37533568183183 0.372598211908006 0.303494485822862 -0.699149359144932 -1.38678951589461 0.532711274685966 -0.918777374897342 -0.828680742637601 -1.38678951589461 -0.444427941844673 -0.523222893717961 0.34105791269799 1.73624601340008 0.572768654051356 -1.38678951589461 -1.38678951589461 1.56299323400768 -0.80824574133583 0.00241301135879834 0.363943906085854 2.1854423965383 0.606934736143557 0.503355115201836 0.407096065325362 -0.493797290915947 0.668879038027713 2.26430290182079 -1.38678951589461 0.951404822959966 -1.38678951589461 -1.38678951589461 0.113875294333843 -1.38678951589461 -0.769478605031249 -0.871925198297508 1.19122396573004 0.626010987600705 -0.918777374897342 0.810253655389521 -1.38678951589461 -0.488092667237032 -1.38678951589461 1.06016619595112 0.261746437455056 0.227868196731473 0.286593945495316 -0.969894472208455 0.218262824266069 0.827441891235304 -1.38678951589461 -0.149054663456965 1.04405849580075 -0.142879869383206 -1.38678951589461 -1.38678951589461 0.653463423611778 0.864422378638453 -1.38678951589461 0.0501180602793525 -0.943754847227768 0.87555951199634 -0.0655503337433597 -0.0497211009016159 0.319901508541836 -1.38678951589461 0.0279056580226562 0.0940880171454001 -0.348141636188768 -0.778922534999894 0.916627677767799 -1.38678951589461 1.01860815685877 -1.30825719576533 0.774214586789431 -0.313816425040499 -0.014433236432247 0.303494485822862 1.12934792488431 2.05682138245235 2.22321166141002 -0.139817733161343 -0.22541807863657 0.0501180602793525 -1.38678951589461 -0.465836268534624 0.823606377325078 0.125421603465201 -0.0119954859445235 0.984567431443049 0.459916196620421 -1.2614050191655 -0.560696817469916 -0.455030154611352 0.393077027830733 -1.38678951589461 -0.434022077680011 -0.64409410830214 1.78865710298997 1.38629847757773 -0.190934830472469 -1.38678951589461 0.329255599097685 1.67288717952305 -0.269801714830791 0.972043125300107 -1.38678951589461 -0.309669538276939 1.33294557069969 -1.38678951589461 0.903904856358677 -0.190934830472469 -0.136772193965268 -1.38678951589461 -1.38678951589461 0.540954463196743 0.346224851230899 -1.38678951589461 -1.38678951589461 0.0735784190156245 -1.38678951589461 0.619723922222173 1.55137037270305 -1.38678951589461 -0.00956826572929937 0.288021902060739 0.86697299857001 -0.523222893717961 0.330579276049259 0.510119262650535 0.388325197345945 -1.38678951589461 0.131106986937777 0.946124590468286 0.493548572996442 -1.38678951589461 0.145992641713798 0.588024811263517 -0.258372833930229 -0.262156690694364 -1.38678951589461 1.49069413297125 -0.0343256006989961 -0.379998784163256 0.385934127328953 -1.38678951589461 0.737630090108826 0.267692531101624 0.930434284064736 -0.969894472208455 0.457811697508326 0.733127141863171 -0.64409410830214 -0.439200921769609 0.854623037563479 0.589694650846359 -0.281467890409358 1.38000203765118 -1.38678951589461 -1.38678951589461 -0.207911970978181 -1.38678951589461 -1.38678951589461 -0.197664259480302 1.31968675287375 0.993171254465375 1.87070159407951 0.935412896310398 -1.38678951589461 -0.54164751503588 1.90438517307339 -0.0628809671740029 0.0279056580226562 -0.277552190896984 1.0127488690838 -1.38678951589461 -0.352583561345094 1.16668802478675 1.9379821923102 -1.38678951589461 -1.38678951589461 -0.465836268534624 0.735704672098892 1.96349894194911 0.219875165705485 0.441771580593512 0.718735419965678 1.35919623225934 -1.38678951589461 -0.724502559076187 -0.0471257124254531 -1.38678951589461 0.681055818307828 0.415115170322945 -1.38678951589461 0.678926059828525 0.442855285087762 -1.38678951589461 1.45126766471551 0.567589809961746 1.35258681483303 -0.167996927009632 1.12646883776856 -1.38678951589461 -1.38678951589461 0.785506464952747 1.40867056005588 -0.733214370887721 -1.38678951589461 -1.38678951589461 1.09344519889197 0.535472462581791 0.267692531101624 0.0960983971292647 0.609354986573478 -0.174455625775599 1.02209462475219 -1.38678951589461 0.595500317612405 -1.38678951589461 0.322590033317312 0.431923021844531 1.14909876610388 1.04628237973043 -0.0549481209766806 0.697121193454415 0.442855285087762 0.709381329409829 1.34459501283653 0.440685781983002 1.40065583908271 0.034662059338474 0.255736748018024 0.334531699891312 -1.38678951589461 -0.0168816089599871 0.840396945912175 0.517751306720058 -0.423805421566989 0.0672766639244183 0.64142760910715 -0.19428947092066 0.391892832226791 -0.014433236432247 0.610962714726367 -0.535438605385413 0.306262474701573 0.769391376006687 -0.439200921769609 0.234181753110251 -1.38678951589461 -1.38678951589461 -1.38678951589461 1.79698461161342 0.810253655389521 -1.38678951589461 1.35408607405779 1.50542738353927 -1.19772556220382 1.32893356995455 -1.38678951589461 0.632228485129827 0.426376080390905 0.892348652520571 0.206845002550602 1.11381945877887 0.887953058219007 0.663787347209842 -0.636651607363471 -0.0497211009016159 0.806298582004008 -0.207911970978181 -1.38678951589461 0.566722009625412 -1.38678951589461 0.64747774137844 -0.164795205491783 -0.629306396807885 -1.38678951589461 0.649729851030948 -0.667032011764977 -1.38678951589461 -0.839183863506293 1.75740416916236 0.742732514328575 -0.115903460024359 -1.02613142823146 -1.38678951589461 -1.38678951589461 -0.214849103609453 1.06769416355755 0.269169274674593 1.9307474840343 0.366430196010045 -0.21136983177424 -0.651636511562357 -1.38678951589461 2.36929786537554 0.367669227617037 0.401297245995413 -0.0986128463690386 0.565852866983296 -1.38678951589461 -1.38678951589461 0.52621524157186 0.261746437455056 3.71067361045416e-05 -1.38678951589461 0.156903675926058 0.5693214002569 -0.379998784163256 -1.38678951589461 -0.860798090017556 -0.883277111783939 0.0164612582211281 0.564982377876455 -0.742063382213086 -1.38678951589461 0.299316766904438 -0.600849652642233 0.587188026885356 0.35006911210532 0.879057348318417 -1.38678951589461 -1.38678951589461 -1.38678951589461 0.501407450839002 -0.149054663456965 -1.38678951589461 1.125505854489 1.55497231199927 -0.366123990182708 -1.38678951589461 -1.38678951589461 -1.38678951589461 -1.33323466809576 0.0714856769090697 -1.38678951589461 0.394258733010938 -1.38678951589461 -0.0419706248354229 0.22627866071787 1.55257358645209 -1.38678951589461 0.632228485129827 0.119678106037202 -0.0242913946585665 0.884016785686728 1.75142477276834 0.402461807253908 1.01899661218437 0.366430196010045 0.145992641713798 -1.38678951589461 -0.262156690694364 0.335843020454003 -1.38678951589461 0.285162350820052 -1.19772556220382 1.27669692533923 -1.38678951589461 -1.2614050191655 -0.305553031908944 -1.38678951589461 -0.250880714853316 0.51299344081542 -1.38678951589461 1.28182847338856 -1.38678951589461 -0.428890529630679 -1.38678951589461 -0.174455625775599 -1.35937429307645 0.0118174251274201 0.34235410844254 0.710054667544435 0.923573385564934 0.0435460484475261 -0.0709274140693107 0.0609034318261963 -0.983434901046069 -0.0497211009016159 0.0735784190156245 0.0210670266811554 -0.505383280892352 -0.00956826572929937 -1.33323466809576 -0.636651607363471 0.0651602749588014 0.534553573405473 -0.969894472208455 1.41234628723343 -0.956672671452002 -1.38678951589461 -0.101457918807255 0.282288172655167 -1.38678951589461 -0.0218105932509563 0.64142760910715 -0.499560424576279 -1.38678951589461 -0.384700908725048 -1.38678951589461 -0.839183863506293 0.853060030697265 -1.38678951589461 0.671047145950151 -1.38678951589461 -0.818370350498672 -0.614897899504563 0.195190349947333 -1.12269419175571 -0.547925799414019 0.762691126787823 -1.38678951589461 0.00477891214294485 0.00948103670474962 1.35280123979502 -0.674890889607537 0.703965378023981 0.237312126700118 0.34105791269799 0.052291759725519 -0.118837673512348 -1.38678951589461 0.32659885369399 -0.254614287434147 1.31305320643293 0.908650666716331 -0.174455625775599 -1.38678951589461 -1.38678951589461 0.398960857572742 -0.860798090017556 0.438507869930471 1.2943370513633 -1.38678951589461 -0.600849652642233 -0.00715148520317658 0.476474318662943 -0.22541807863657 -1.38678951589461 0.633000857218578 -1.38678951589461 0.162280756252009 0.929524323370163 0.238870797896777 -0.871925198297508 0.172882969018688 2.14641423890413 0.484573927102394 1.20449893774872 -1.38678951589461 0.705324267697386 0.261746437455056 0.249662087706649 1.19521111296405 -0.269801714830791 0.241975229031532 1.01744117698741 0.11581623099981 0.323929487124633 0.791359649192515 -1.38678951589461 0.206845002550602 -0.190934830472469 0.352617418541471 0.428601432234595 0.810816400159733 0.787268831079413 -1.38678951589461 -0.760190780246568 0.865444016385517 -0.243487179154195 0.266211896236743 -1.38678951589461 -1.38678951589461 -1.38678951589461 0.300712793973073 -1.30825719576533 -0.742063382213086 -0.742063382213086 0.0256353494549513 -0.0709274140693107 -0.218350053290631 -0.218350053290631 0.764526405303752 -1.38678951589461 1.01899661218437 2.16155989163346 0.706679878984793 1.487835437503 0.774814587493627 1.21610201741951 0.0859737879664233 -1.02613142823146 0.0187688614894179 -1.38678951589461 0.735704672098892 -1.35937429307645 0.831251401461504 -0.158445978546026 -0.614897899504563 -1.38678951589461 0.87355092860253 0.0368962595228997 0.80231547242127 -0.118837673512348 -0.0523285329869195 -0.476854280492302 -0.37533568183183 0.820850606200163 0.977504632131523 0.867481736138573 -0.262156690694364 -1.38678951589461 -1.35937429307645 0.597970214363264 0.0391216113666024 0.0672766639244183 0.679636876629323 -0.587144080348295 1.60926108421199 -1.38678951589461 -1.38678951589461 0.825801304358633 -0.265966200920565 -1.38678951589461 -0.313816425040499 0.156903675926058 -0.0986128463690386 -0.399048086597292 0.12921824362633 0.289446238960532 -0.265966200920565 -1.38678951589461 0.293697714017762 0.457811697508326 1.4253079342797 -1.38678951589461 -1.38678951589461 0.663056181711626 0.142308034372514 0.0324189401675871 0.149653244928101 0.331899842123818 0.0210670266811554 -0.33936176058864 0.29651426430647 0.391892832226791 -1.38678951589461 0.797728503225403 -0.0218105932509563 0.337151287881086 0.419646651383072 0.639141908574643 -0.0845996361774087 0.0798102825910541 1.97232309706478 1.68476763490498 1.50901052998104 0.516802951041621 0.388325197345945 -1.15895842589924 -1.38678951589461 0.581295382255697 1.50182124125121 0.716744039478208 0.297917262803397 1.45396005417961 1.69032110845356 0.22627866071787 0.314485557155988 -0.651636511562357 0.835035258225653 -0.969894472208455 0.727284101973161 -0.724502559076187 0.127323130173628 0.896710128023081 0.27503774165721 0.0651602749588014 -0.444427941844673 -1.38678951589461 -0.493797290915947 0.519643229740047 1.43539216396595 -1.38678951589461 0.491566558221497 -1.38678951589461 -1.07234106547471 -1.38678951589461 1.36320907078243 2.36929786537554 2.29834550094213 -0.174455625775599 -1.38678951589461 0.525281075760538 -0.573764862415835 -1.38678951589461 1.13062279918296 -0.997309695026617 -1.38678951589461 -0.997309695026617 0.00713489297853714 -0.0119954859445235 -1.04111633243036 -1.38678951589461 0.823606377325078 -1.38678951589461 -0.039410708762673 0.488580365509779 0.215024195092394 0.488580365509779 -0.560696817469916 -0.33936176058864 1.28255774098749 0.879057348318417 0.315844446829393 1.04294324447977 -0.488092667237032 1.01431732957489 0.335843020454003 -1.10540357810039 0.0630358845035858 0.456756484792411 1.14414806794541 1.57322317649281 -0.511267110634362 0.290866974498954 2.36929786537554 2.10074589944318 0.713409307992626 1.77879981821664 -0.087374459624309 -1.07234106547471 0.639141908574643 0.276495331595412 -0.361574162845337 0.664517562525203 -0.600849652642233 -0.64409410830214 0.879555266477805 0.558850899666639 -1.38678951589461 -1.38678951589461 0.763303552577159 0.303494485822862 0.315844446829393 0.378699255626169 -1.38678951589461 -1.38678951589461 -1.38678951589461 0.39778901021142 0.237312126700118 -0.587144080348295 1.17908990786003 -0.11298448927258 -1.38678951589461 -1.38678951589461 -1.38678951589461 -1.38678951589461 0.246599951484786 -0.465836268534624 0.0839267889590496 -1.38678951589461 -1.38678951589461 0.439597881147345 0.351344709942796 -1.38678951589461 0.541862952652678 0.663056181711626 -0.0119954859445235 1.01977271811727 0.517751306720058 0.716078674561996 -1.38678951589461 -1.38678951589461 1.00603363253157 -0.778922534999894 -0.455030154611352 0.404783713888816 0.708707183430834 0.860831947213947 -0.488092667237032 3.71067361045416e-05 0.762691126787823 -0.305553031908944 -0.039410708762673 -0.218350053290631 0.343647320995178 -1.38678951589461 0.223086035048801 -0.243487179154195 -1.38678951589461 1.53703617423808 -0.269801714830791 -0.21136983177424 0.75466824707742 -1.38678951589461 0.839328693487578 -1.38678951589461 -0.529297554029336 -1.38678951589461 0.606125663856769 0.700553706303874 -1.38678951589461 -0.124752471349725 1.07547390604246 0.439597881147345 1.42076729861284 0.288021902060739 -0.152167694167875 0.145992641713798 0.100097706582432 -1.38678951589461 0.820850606200163 0.890399298939817 0.496508547915509 0.563237343535746 1.14662886935304 -1.38678951589461 -1.38678951589461 -1.38678951589461 0.52058680780577 -0.204475259310083 0.685291270065838 1.41253908209073 -0.439200921769609 -1.38678951589461 1.64707665279366 -0.751053983713343 -0.11298448927258 -0.587144080348295 0.0187688614894179 1.34000804364067 0.900079135325676 0.482559944279313 0.356418339051076 -0.174455625775599 0.827441891235304 0.54004450250217 -0.0736353740385993 -0.11298448927258 1.81308931373536 0.697121193454415 1.50608056653185 0.523408072005963 -0.21136983177424 0.363943906085854 0.836649143316252 1.47280041059714 0.653463423611778 0.261746437455056 -1.38678951589461 -0.423805421566989 -1.38678951589461 0.907704705876595 0.658649095542586 0.545482292741863 -1.38678951589461 0.621302295749034 0.513948242414899 1.9379821923102 0.379911555138694 -1.38678951589461 0.254224228649589 0.665975152463418 -0.22541807863657 1.26303074947052 -0.798300338236096 -0.214849103609453 -1.38678951589461 0.783148011936931 0.720719767900005 0.260250030162955 -1.01153578667792 -0.64409410830214 0.353887250960079 -1.38678951589461 -0.0901630539635546 -0.305553031908944 -1.17800772833328 0.675358424947665 -0.560696817469916 -1.38678951589461 -0.33936176058864 -0.674890889607537 -1.38678951589461 -1.38678951589461 -1.38678951589461 1.38020625375596 -1.2614050191655 0.982499337072788 0.379911555138694 1.50705891954644 0.887953058219007 -0.23618966611624 0.640666741548646 0.838793804721735 -1.38678951589461 0.255736748018024 2.12088347518372 1.68512375656437 0.610159425660184 1.60993979018422 0.412835651553278 0.0256353494549513 1.3726003858715 -0.207911970978181 1.02785775841252 -1.38678951589461 -0.23618966611624 0.0920704185464683 1.42133688873368 -1.38678951589461 0.706002482150381 1.27865733066348 0.160494107350563 -1.07234106547471 0.132989402789074 0.219875165705485 -0.580414651340462 -1.38678951589461 0.599610801239935 -0.0986128463690386 0.674642171688045 0.232610002138313 1.5303551260658 0.430818005547218 -1.38678951589461 -0.101457918807255 -1.38678951589461 0.55086796278441 0.181567849889812 1.09514329811755 0.527147856899806 -0.906693025148922 -1.38678951589461 -0.488092667237032 -1.38678951589461 -0.0445422568120175 0.990726432887962 -1.38678951589461 -0.554275026359775 0.864422378638453 -0.174455625775599 0.22468461537621 0.768785553192112 1.91069558809003 -1.38678951589461 -0.733214370887721 0.594674600188156 0.371370013372904 -0.7159237572324 0.879057348318417 -0.0901630539635546 -1.38678951589461 -1.38678951589461 1.42981217167407 1.49736365466989 -1.38678951589461 0.286593945495316 -1.38678951589461 -0.265966200920565 0.968230743200966 0.0940880171454001 0.179841579388895 1.10688843831379 1.43111913496231 -0.614897899504563 -1.38678951589461 -0.894863101760345 0.724011520759305 0.563237343535746 0.169371078798646 -1.38678951589461 0.39661471384653 0.565852866983296 -1.38678951589461 -0.505383280892352 0.65271869108911 -0.218350053290631 -0.818370350498672 0.34750919603257 0.722038784012948 0.164061742231423 -0.104317470047941 1.41561483718678 0.488580365509779 0.183288833183364 1.14165626516521 0.701237699822411 0.791359649192515 0.882533545214139 0.221482893858374 -0.956672671452002 0.87455611779026 -0.389442714131888 0.599610801239935 0.379911555138694 -1.28434292262834 0.553541563099415 -0.0318002004655756 0.988270927424144 -1.14053380458134 1.23808757457585 -1.38678951589461 0.351344709942796 0.942131596598444 1.47985544887605 0.556202502276327 -1.38678951589461 0.210130980371943 -1.38678951589461 0.17463071725854 0.0672766639244183 -1.38678951589461 1.72386715844558 -0.00474505494656725 -1.38678951589461 -1.38678951589461 -0.00956826572929937 1.00044253559436 -1.02613142823146 -1.38678951589461 0.93179646801935 0.927699969150379 0.610962714726367 0.838258406295242 -1.01153578667792 -0.164795205491783 -1.38678951589461 -1.38678951589461 -0.7159237572324 -0.651636511562357 0.391892832226791 -0.751053983713343 -0.742063382213086 -1.38678951589461 1.0634048251248 0.249662087706649 1.51144054936336 -0.22541807863657 -0.659281535698784 -1.38678951589461 0.911949044525059 -1.38678951589461 0.556202502276327 0.106043800229 0.463058239883618 -0.674890889607537 -1.19772556220382 0.0210670266811554 -0.121787289766369 0.64218744777073 0.27503774165721 -1.38678951589461 1.1121769536453 1.1802568877314 0.987039138974481 1.66507100507094 1.07477109093383 -1.38678951589461 -1.38678951589461 -1.38678951589461 -1.38678951589461 -1.38678951589461 0.206845002550602 -0.11298448927258 0.523408072005963 -1.15895842589924 -1.38678951589461 -1.38678951589461 0.235749119833904 0.460965497777063 0.69158518211169 0.372598211908006 1.07967243570906 -0.239826575939892 0.403623959904156 0.433025869315531 -1.2614050191655 1.33072021885599 -0.493797290915947 3.71067361045416e-05 -0.118837673512348 -1.38678951589461 -1.38678951589461 0.00948103670474962 1.16758300868621 -1.38678951589461 -1.38678951589461 -0.428890529630679 -0.228985713517429 -1.38678951589461 -1.38678951589461 -0.184285041547842 0.971620802389513 -0.0471257124254531 0.507230307155088 0.356418339051076 -0.399048086597292 0.547283257764676 0.690192614841066 1.1170901351035 1.91029828862776 -0.0986128463690386 0.918488277501257 1.27102235946531 -0.64409410830214 0.709381329409829 0.674642171688045 0.932702759515977 -0.413771215526559 0.53363317908652 0.0940880171454001 -0.499560424576279 1.71392175534584 -1.15895842589924 -0.289382114285561 -1.38678951589461 -0.184285041547842 0.481550239414461 1.4868230037046 0.589694650846359 0.102086737353505 2.31980558710082 2.25141362778079 -1.38678951589461 -0.118837673512348 -0.366123990182708 -1.38678951589461 -1.38678951589461 -1.35937429307645 -0.250880714853316 1.26050988115045 0.54004450250217 -0.428890529630679 0.475453608834416 -0.883277111783939 0.178109989093752 0.670325372432684 0.918023704836434 0.798878760753174 0.686696022312716 -1.38678951589461 -0.943754847227768 -1.38678951589461 0.362696623429214 1.24669824690763 0.795420899957114 0.246599951484786 0.830708764426496 0.412835651553278 -1.38678951589461 -0.839183863506293 0.104068752128449 -1.38678951589461 0.898156462428053 -0.158445978546026 -0.523222893717961 0.495523621096992 0.558850899666639 0.598791106556151 -1.38678951589461 0.457811697508326 -0.7159237572324 -0.218350053290631 -1.07234106547471 1.10953891778525 0.470322060785084 1.01314139484625 0.442855285087762 -1.38678951589461 1.49470533815129 0.693667583282313 0.423021439942714 0.251186920680653 2.35521583233446 -0.769478605031249 1.10722043277313 -0.554275026359775 0.132989402789074 0.466182811082859 0.431923021844531 -1.38678951589461 0.677501722928731 -1.38678951589461 -1.38678951589461 2.10272472336416 -0.580414651340462 -1.2614050191655 1.04257100160025 -0.918777374897342 -1.38678951589461 1.00044253559436 0.29651426430647 0.179841579388895 0.0630358845035858 0.318552406798682 0.200214829978366 1.61224127763344 -0.818370350498672 -0.301466464033968 1.29978209668552 0.266211896236743 -0.423805421566989 2.09327696705101 -0.214849103609453 0.646725027794891 1.10087874887675 0.996010166489543 0.64218744777073 1.10389162797773 1.57898631015314 -0.413771215526559 0.703965378023981 0.216645842988776 0.744000913526526 -0.529297554029336 0.706679878984793 0.430818005547218 0.108011930458634 -0.733214370887721 1.24384265902599 -1.38678951589461 0.22468461537621 1.04923393270789 -1.14053380458134 -0.0986128463690386 -1.08862918001292 0.604504015960387 1.09548230301837 0.618933069725551 0.0141441390361632 0.849396017488414 -0.317994143958923 -0.742063382213086 -0.218350053290631 0.562362789886681 -0.384700908725048 0.947008082169318 -1.38678951589461 1.14165626516521 0.0368962595228997 0.973308192865071 -1.38678951589461 0.252707626902725 0.961818723000808 -0.269801714830791 -0.751053983713343 0.729888512689483 0.465143216695486 -0.860798090017556 1.49719787782665 -0.651636511562357 3.71067361045416e-05 -1.38678951589461 0.088013356834025 -0.742063382213086 0.147825924273471 -0.16161162413652 0.0777406647592531 -0.115903460024359 -0.788527907465285 -0.860798090017556 -1.38678951589461 -0.273663589868196 0.809690346464061 0.518698064494323 2.14766603692916 0.00477891214294485 0.388325197345945 0.562362789886681 -1.38678951589461 -1.38678951589461 -0.51721320428093 -1.38678951589461 0.622089823006306 -1.38678951589461 0.0651602749588014 1.5442489807701 -1.38678951589461 -1.10540357810039 -0.0901630539635546 -0.221872952642932 1.37959338264693 1.39531472639269 0.72923854083437 -0.121787289766369 -1.38678951589461 -0.505383280892352 1.06412199255604 0.529936451239065 1.07722710748378 -0.357060880700406 -0.313816425040499 -0.523222893717961 0.390706135679922 0.78373855387893 -0.343734550019728 -1.38678951589461 0.24042515741104 0.618933069725551 1.01392562470989 -1.38678951589461 -0.580414651340462 -1.38678951589461 0.234181753110251 -0.724502559076187 1.29599983179573 0.884016785686728 0.64142760910715 0.568456272132043 0.17463071725854 -1.38678951589461 0.90151683488894 0.905332812924112 0.337151287881086 -0.547925799414019 -1.12269419175571 -0.21136983177424 -0.293381423738728 -1.38678951589461 0.223086035048801 -0.449704042638301 -0.273663589868196 -0.155298067757742 0.151474642328738 -0.997309695026617 -1.38678951589461 -1.14053380458134 0.668154472348855 -0.379998784163256 -0.366123990182708 -1.38678951589461 1.44765762591773 -1.38678951589461 -1.38678951589461 -1.38678951589461 1.71437253804638 0.410546847549148 -1.38678951589461 0.136735420703868 0.0187688614894179 0.807997023416326 -1.38678951589461 0.365188426209426 -1.38678951589461 -1.17800772833328 -1.38678951589461 -1.38678951589461 -0.587144080348295 -1.19772556220382 0.489577527450424 1.15583552981485 -0.535438605385413 0.516802951041621 -1.38678951589461 -0.124752471349725 -1.38678951589461 -0.423805421566989 0.343647320995178 -1.38678951589461 0.985392542613478 -1.38678951589461 -0.22541807863657 1.60653803257263 -1.38678951589461 -0.0986128463690386 -0.956672671452002 -1.28434292262834 -0.636651607363471 -1.38678951589461 0.190120535649563 0.0798102825910541 0.297917262803397 -1.38678951589461 0.678214342689558 0.639141908574643 -0.567192850584009 0.660121968223638 0.151474642328738 1.44838149153293 -0.139817733161343 -1.38678951589461 1.00841289059354 -0.828680742637601 -1.38678951589461 -1.38678951589461 -0.918777374897342 -1.38678951589461 -1.38678951589461 -1.38678951589461 0.857218426039642 -1.38678951589461 0.306262474701573 -0.384700908725048 0.629128335990781 1.21774021276673 -0.408820517368103 1.54165076852381 0.483567838013393 0.0324189401675871 0.378699255626169 0.24042515741104 0.221482893858374 0.649729851030948 0.362696623429214 -0.580414651340462 -0.883277111783939 -1.38678951589461 -0.297409402321538 1.57133735882515 -1.38678951589461 -0.139817733161343 -0.751053983713343 0.618933069725551 -0.51721320428093 0.303494485822862 0.87153513951295 0.911008624881123 0.671047145950151 0.656432522229963 -1.38678951589461 -0.769478605031249 -0.322203156943575 -0.197664259480302 0.94568232314432 0.223086035048801 1.01156964387431 -0.871925198297508 0.113875294333843 0.260250030162955 -0.80824574133583 -0.535438605385413 0.42189876103558 -1.38678951589461 -1.10540357810039 -1.38678951589461 0.216645842988776 1.49370521814933 -1.38678951589461 0.51585299205612 -1.38678951589461 -1.38678951589461 1.16068475608029 0.0435460484475261 0.685291270065838 -1.38678951589461 -1.38678951589461 0.750300313652435 -1.38678951589461 0.609354986573478 -1.38678951589461 1.45877408215445 0.966528012788617 -0.674890889607537 -0.01934069650011 0.147825924273471 -0.529297554029336 0.807431446512924 0.467220485627246 0.991542555916108 -1.38678951589461 1.36320907078243 1.07336281800095 0.761464269081888 -1.38678951589461 0.830708764426496 1.08866303720931 1.90059697419014 0.906757149823893 -1.38678951589461 0.829621915719957 -0.366123990182708 0.418517202548333 -0.659281535698784 -0.293381423738728 0.346224851230899 -1.38678951589461 0.052291759725519 -1.38678951589461 -0.573764862415835 -0.254614287434147 -0.207911970978181 1.04812891641058 1.21281122847578 0.282288172655167 0.828532960716168 -1.38678951589461 -0.01934069650011 1.69442130828211 1.09242387063849 0.547283257764676 0.468256247406409 0.922191095553958 -0.0318002004655756 0.892348652520571 -1.38678951589461 0.478510192651319 0.0981016099678543 -1.38678951589461 -0.361574162845337 -1.38678951589461 -0.0119954859445235 -0.139817733161343 0.758385353947674 1.52121576722204 -1.38678951589461 0.877560941026317 0.127323130173628 0.191815561387704 -0.529297554029336 0.865954139530949 -1.38678951589461 1.67843864819324 0.0391216113666024 -0.384700908725048 -0.413771215526559 0.34750919603257 -0.505383280892352 0.300712793973073 0.624445803841898 0.660121968223638 0.852015605478175 0.75528947500813 -0.699149359144932 -0.636651607363471 -0.207911970978181 0.634542423634304 -0.277552190896984 0.737630090108826 0.923112999954513 -0.449704042638301 1.47985544887605 1.7358124480961 0.564110538126533 1.2813417686322 -0.187600098986887 1.11871836170236 0.922652236824062 -0.0368624023265216 0.441771580593512 0.781965062855612 0.987450035231257 0.40939893988518 0.337151287881086 0.988270927424144 -1.38678951589461 -0.11298448927258 -0.301466464033968 2.36929786537554 0.74715944127041 1.41273181082049 0.052291759725519 0.674642171688045 -1.38678951589461 1.47797131156213 0.456756484792411 1.11904344161082 -1.38678951589461 0.267692531101624 0.447169322448247 0.162280756252009 0.905807993168995 -0.636651607363471 -1.38678951589461 0.510119262650535 0.475453608834416 0.221482893858374 -0.476854280492302 -1.21816056350559 -0.733214370887721 -0.839183863506293 -0.788527907465285 0.575340286027939 -1.38678951589461 1.35108354459085 -1.38678951589461 0.160494107350563 -0.277552190896984 -0.0523285329869195 -0.389442714131888 0.805731292096056 0.798878760753174 -0.607829874158624 -1.38678951589461 0.527147856899806 -0.0292860995998442 0.127323130173628 -0.399048086597292 -0.352583561345094 0.53363317908652 0.589694650846359 -0.0168816089599871 -0.69094628490196 0.104068752128449 -0.19428947092066 0.257245206926899 0.445016443929186 0.523408072005963 -0.724502559076187 0.563237343535746 -1.35937429307645 1.52390997921031 -0.37533568183183 -0.742063382213086 0.0693851114493423 -0.969894472208455 -1.38678951589461 -0.943754847227768 -1.38678951589461 0.413976566881483 -0.155298067757742 0.243521036350585 0.362696623429214 -0.289382114285561 0.597970214363264 0.825253375884107 0.857736068274402 1.17850550780103 0.447169322448247 -1.38678951589461 -1.38678951589461 0.379911555138694 -1.38678951589461 -1.38678951589461 -1.04111633243036 0.534553573405473 1.10953891778525 0.427489857972793 0.252707626902725 1.45592630611984 -0.254614287434147 0.17463071725854 -1.21816056350559 -0.214849103609453 0.700553706303874 -1.38678951589461 0.664517562525203 0.557086689093053 0.213397853563121 -1.38678951589461 -1.38678951589461 0.234181753110251 -0.871925198297508 -0.760190780246568 1.1375833686715 -1.38678951589461 -1.38678951589461 -1.38678951589461 -1.38678951589461 -0.164795205491783 -1.38678951589461 -1.38678951589461 0.200214829978366 -0.455030154611352 -1.38678951589461 0.333217311909301 1.32444193447785 0.0609034318261963 1.38851584607566 0.034662059338474 0.356418339051076 0.814739911604877 1.24384265902599 -1.38678951589461 0.777208203918752 -1.38678951589461 -0.121787289766369 -1.38678951589461 1.1988883009574 -1.38678951589461 0.640666741548646 0.379911555138694 0.379911555138694 -1.21816056350559 0.190120535649563 0.363943906085854 1.07053563917582 0.0693851114493423 -0.488092667237032 -1.38678951589461 -0.124752471349725 0.132989402789074 0.688796587772431 0.331899842123818 -1.38678951589461 -1.38678951589461 -0.449704042638301 0.971620802389513 0.818081253102588 0.489577527450424 0.585510710397785 -1.38678951589461 0.614164436244203 0.384734765921426 0.052291759725519 -1.38678951589461 0.580448508536839 0.11581623099981 0.232610002138313 -1.38678951589461 -0.418765920467837 -1.38678951589461 1.22127333583619 0.963964203293895 -1.38678951589461 0.215024195092394 1.39092485557946 0.445016443929186 0.86697299857001 -0.607829874158624 -1.38678951589461 -0.554275026359775 0.198544990395524 1.08453139649061 -0.197664259480302 -1.38678951589461 0.442855285087762 -1.38678951589461 0.586349994506172 -0.629306396807885 -0.587144080348295 -1.38678951589461 0.24042515741104 1.5157882759878 -1.38678951589461 1.38609646405547 -0.139817733161343 -1.21816056350559 1.20085840277157 0.472380307064843 0.855143075181434 -0.554275026359775 1.16399448809505 -0.956672671452002 0.698496715820868 0.443936903527791 0.810253655389521 -0.0628809671740029 0.585510710397785 -1.38678951589461 1.64043442234129 -0.769478605031249 0.778401199284286 0.322590033317312 -1.38678951589461 -1.12269419175571 2.07714919902929 0.885496121177689 -0.751053983713343 0.379911555138694 0.650478552815395 0.516802951041621 0.0609034318261963 -1.38678951589461 0.238870797896777 0.839863073562182 0.0301668305150793 1.1869203914168 0.264727349518281 0.329255599097685 -0.180989427372734 0.322590033317312 -1.38678951589461 1.36173398865174 -0.434022077680011 1.68322182758594 0.734417384923981 -1.38678951589461 -0.0292860995998442 1.22505355599742 -1.38678951589461 -0.682861244606721 0.943021383967421 1.46810556157195 1.99080741517042 -1.38678951589461 0.140456630371059 1.52485780165505 0.263238870221118 -1.38678951589461 1.87664050523546 -1.38678951589461 -1.07234106547471 0.910066628673762 -0.871925198297508 -0.573764862415835 0.351344709942796 0.00241301135879834 -0.651636511562357 0.377484334923482 -0.0168816089599871 -1.38678951589461 -0.682861244606721 0.93811002439814 -1.2614050191655 1.0384599711792 -0.177713029716016 -1.38678951589461 1.18518969002979 -0.413771215526559 2.01980131512174 -1.38678951589461 0.0435460484475261 -1.38678951589461 -0.39422487581456 -1.38678951589461 -0.918777374897342 -1.38678951589461 -0.0790907625809871 -1.38678951589461 -1.38678951589461 -0.155298067757742 1.7054019225666 0.735704672098892 0.24042515741104 0.24042515741104 2.24083204150239 -1.38678951589461 1.84083744005517 -1.10540357810039 1.46583101140731 1.50754745799724 -0.133743072849968 -0.33936176058864 0.540954463196743 -0.535438605385413 1.23386472252694 -0.434022077680011 0.919879695313602 0.420773834521528 1.99115169592752 -1.38678951589461 -1.38678951589461 0.660121968223638 0.223086035048801 1.03394063899302 1.08487686259807 1.20589288687863 0.564110538126533 1.62743591056993 -1.38678951589461 -0.593955080178076 0.484573927102394 -1.38678951589461 -0.51721320428093 -0.115903460024359 0.790193879882049 -0.39422487581456 1.0162717684361 -1.38678951589461 0.210130980371943 -1.38678951589461 -0.51721320428093 -1.38678951589461 1.35813544167415 0.351344709942796 -0.724502559076187 0.84570795526314 -1.38678951589461 -0.511267110634362 1.35940815027284 -0.322203156943575 -0.860798090017556 1.83532369244752 -0.69094628490196 -1.38678951589461 -0.408820517368103 -1.28434292262834 -1.38678951589461 0.481550239414461 -1.30825719576533 0.908177885362315 -1.38678951589461 -0.969894472208455 0.573627173097036 -0.724502559076187 0.740824530810788 -0.482445377429515 0.884510330387845 0.300712793973073 1.19775941940021 -0.918777374897342 0.229453248857546 0.442855285087762 -0.0242913946585665 -1.35937429307645 -1.38678951589461 -1.38678951589461 1.63914801929294 1.00682783846746 -0.587144080348295 0.703284698829784 -0.0523285329869195 0.149653244928101 1.47418397696214 0.282288172655167 2.10379603084998 1.41657256812613 -0.164795205491783 0.267692531101624 0.477493177702018 -1.38678951589461 -1.38678951589461 1.08728919641222 0.451450490633438 -0.0655503337433597 1.68369791370304 -0.309669538276939 0.987860631234977 1.8795026268704 1.03469638975401 0.688796587772431 1.35322984439711 1.70643114956747 1.08349372194622 0.297917262803397 -0.11298448927258 0.383532839033001 0.952280057725848 2.201197202322 0.509157926905195 -0.560696817469916 1.33869057385517 0.522469223657066 -1.38678951589461 -0.818370350498672 0.766964155791475 -1.38678951589461 1.25543396039894 -1.38678951589461 -0.580414651340462 -1.38678951589461 2.16439905980886 1.33847069492218 -1.38678951589461 1.95979911179651 0.0301668305150793 -1.38678951589461 0.828532960716168 1.63267145374528 1.11151860488094 -1.38678951589461 -1.38678951589461 1.63682504609247 -0.0709274140693107 1.65801699005442 1.57365746784981 -1.38678951589461 0.733127141863171 1.50917285862758 -1.38678951589461 1.06733796664794 -0.69094628490196 1.4609004824446 0.582985310164365 1.94549836384984 -1.38678951589461 2.15583815223224 -0.0957821068502304 -0.370710959378575 -1.38678951589461 -1.38678951589461 2.25387725501475 -1.15895842589924 0.179841579388895 1.85609921894371 -1.38678951589461 -1.38678951589461 0.820850606200163 -0.243487179154195 1.34022732192875 -0.174455625775599 0.132989402789074 0.443936903527791 -0.352583561345094 0.34750919603257 -1.38678951589461 2.34228460886721 1.94512493351372 -1.38678951589461 0.0756633958274936 0.0960983971292647 -1.38678951589461 0.34750919603257 -1.38678951589461 0.476474318662943 -1.38678951589461 -1.38678951589461 -1.38678951589461 -1.38678951589461 -1.38678951589461 0.176373046115303 1.08556715826977 -0.22541807863657 0.525281075760538 0.540954463196743 -1.38678951589461 1.52216814135867 -0.0575799787441755 -0.983434901046069 0.0630358845035858 -0.239826575939892 -0.742063382213086 0.93179646801935 -1.38678951589461 2.3404021930159 1.32240892504205 0.415115170322945 -0.444427941844673 2.19342304285162 0.560609588445367 0.17463071725854 1.4859779131466 0.140456630371059 -1.38678951589461 -1.38678951589461 2.36929786537554 0.334531699891312 0.335843020454003 -1.38678951589461 -1.28434292262834 -0.330716965368059 0.686696022312716 1.30657322647522 0.848344753185341 0.834496264797192 -0.289382114285561 0.74146124544673 -1.38678951589461 -1.12269419175571 -0.124752471349725 0.944796742809556 0.0900455493062418 1.15977870814505 0.846764159720919 -1.04111633243036 -0.0709274140693107 -0.751053983713343 0.768785553192112 -1.38678951589461 2.36929786537554 1.61480242192974 -1.38678951589461 0.682471185822162 -0.408820517368103 -0.37533568183183 1.34459501283653 0.0118174251274201 1.3657288086645 2.17308052786494 -1.38678951589461 0.393077027830733 -1.21816056350559 -0.265966200920565 0.121599135621456 -0.828680742637601 -1.2614050191655 -1.38678951589461 1.30447440458914 -0.164795205491783 1.74920569837919 1.13569356664545 1.52121576722204 0.255736748018024 2.17491997409295 -1.38678951589461 -0.197664259480302 -1.38678951589461 -1.38678951589461 0.956635898190614 0.964820106895931 -1.14053380458134 -1.38678951589461 -1.38678951589461 1.37425364372056 0.171129767577374 0.528078926882669 1.58255848115465 0.32659885369399 0.810816400159733 -1.33323466809576 -1.38678951589461 -0.428890529630679 -1.38678951589461 -0.107191648212826 -0.778922534999894 0.468256247406409 -0.273663589868196 1.72718026124037 1.78648149074472 0.185004561557909 1.02709274725814 2.01546736352011 1.63682504609247 0.696432167486914 1.50149225962232 -1.38678951589461 0.0960983971292647 -1.17800772833328 1.37651895984247 2.13197522469825 1.25670724579783 -0.0242913946585665 0.944353428698917 -1.38678951589461 0.0900455493062418 0.0256353494549513 0.313123373201362 0.329255599097685 1.48951878389707 1.70608828332713 -1.15895842589924 1.48850938133922 -0.23618966611624 1.12001755443398 0.132989402789074 -0.118837673512348 1.57625619059847 1.7562551945698 1.99874090507998 1.76682027297096 1.11414738444099 0.636079772352779 2.02241177559434 1.93181952149294 -1.38678951589461 -1.38678951589461 0.117750486287095 0.0233558306852849 0.453578904565034 0.917093405607224 0.188420381232695 0.948770909046051 0.0651602749588014 1.08866303720931 0.0777406647592531 0.456756484792411 -1.38678951589461 -1.38678951589461 0.0368962595228997 0.529936451239065 0.93766140113591 0.784328475829287 -1.38678951589461 1.08591198835491 -1.38678951589461 0.351344709942796 0.241975229031532 1.17498628582074 1.31557860666636 -1.38678951589461 -0.0318002004655756 2.26931821148073 0.127323130173628 -0.883277111783939 0.735704672098892 -0.894863101760345 -0.943754847227768 0.352617418541471 0.113875294333843 -1.38678951589461 0.181567849889812 -0.69094628490196 0.777805018213937 -0.54164751503588 1.69208200179719 -1.38678951589461 -0.142879869383206 -1.38678951589461 -1.38678951589461 -1.38678951589461 0.797728503225403 0.540954463196743 0.589694650846359 0.948770909046051 1.59509419442936 0.580448508536839 0.289446238960532 -0.247171786495478 -0.0318002004655756 -0.593955080178076 3.71067361045416e-05 -1.38678951589461 -0.956672671452002 0.0900455493062418 0.828532960716168 -1.38678951589461 0.290866974498954 -1.38678951589461 -0.149054663456965 0.198544990395524 1.26000434750763 -0.760190780246568 -0.174455625775599 0.489577527450424 0.12921824362633 1.93525156844024 -1.38678951589461 2.2718300645957 0.100097706582432 0.378699255626169 -0.573764862415835 -1.38678951589461 0.998029215036684 -1.38678951589461 0.910537824178176 -0.0119954859445235 0.572768654051356 -0.177713029716016 0.549973928218569 -0.629306396807885 -0.273663589868196 -0.101457918807255 -1.38678951589461 -1.38678951589461 0.805731292096056 0.299316766904438 2.20228556124074 0.300712793973073 1.10722043277313 1.7666150124733 -0.0368624023265216 0.821954537019089 0.714077839429122 0.0435460484475261 0.081872305477961 1.66679010791653 0.490572922938536 0.313123373201362 0.881542538597313 -1.38678951589461 -1.38678951589461 1.25364649956752 -0.01934069650011 -1.38678951589461 0.796575886193368 1.00523830245386 0.590527713424583 0.0672766639244183 -0.439200921769609 0.930434284064736 0.705324267697386 0.335843020454003 1.80986707171113 0.820850606200163 1.7386246610419 -0.190934830472469 1.90838733106163 -1.38678951589461 -0.250880714853316 -0.152167694167875 2.36929786537554 0.11581623099981 1.42906396835966 0.0859737879664233 -1.38678951589461 0.763303552577159 -1.38678951589461 0.231033842321967 -0.305553031908944 -1.38678951589461 -1.38678951589461 1.42662540406518 0.261746437455056 1.36278801373306 1.52863318387214 0.191815561387704 0.16760686822506 0.00713489297853714 0.151474642328738 0.22627866071787 0.0756633958274936 0.954462198744447 1.04923393270789 1.03883494657256 1.48547024805612 1.27151808124963 -1.38678951589461 -0.894863101760345 0.83557373512943 0.156903675926058 1.16189055183506 0.637612926390149 -0.788527907465285 -0.0790907625809871 -1.38678951589461 -1.38678951589461 -1.38678951589461 1.49537109724113 -0.733214370887721 1.42681336212216 0.638377937544516 1.54607580634919 -0.529297554029336 0.0479359192607537 0.384734765921426 -0.389442714131888 0.407096065325362 0.506264011807588 0.11581623099981 0.269169274674593 -1.38678951589461 0.877560941026317 0.513948242414899 -1.38678951589461 -1.38678951589461 2.11688026259947 0.910066628673762 1.15583552981485 1.46828014619541 0.0981016099678543 0.947890186912621 1.03920967189894 -1.38678951589461 0.45038325269419 -0.943754847227768 0.910066628673762 0.96353576209426 2.16581328230557 -1.38678951589461 -0.0471257124254531 -1.38678951589461 1.05980519330068 0.132989402789074 0.276495331595412 1.78509261142085 -1.38678951589461 -0.931127335903873 0.51299344081542 0.434126556457085 0.625228940701897 -0.265966200920565 -1.38678951589461 0.415115170322945 -0.0218105932509563 -0.142879869383206 1.30189848565114 -0.136772193965268 0.70192086173768 -0.724502559076187 -0.361574162845337 1.05253600257962 0.498473237351013 0.797152490252269 0.437415740128759 0.423021439942714 1.26853716918641 0.810253655389521 -1.38678951589461 -1.38678951589461 0.936763078632681 -1.38678951589461 -1.38678951589461 0.523408072005963 0.523408072005963 1.42793979204719 -0.352583561345094 0.289446238960532 -0.733214370887721 -0.511267110634362 -0.636651607363471 0.121599135621456 1.377545637647 1.15947636721437 0.395437958220429 -1.38678951589461 0.200214829978366 -0.21136983177424 0.11581623099981 0.644460818125028 1.06982661623494 0.981669963333897 0.51299344081542 2.1001792388404 0.718072410324052 0.123513619947427 0.248133105522156 0.967380022968681 0.940347783652403 -0.54164751503588 -0.0471257124254531 -1.38678951589461 -0.177713029716016 -0.250880714853316 0.276495331595412 1.73167680613974 0.0981016099678543 -0.167996927009632 -0.269801714830791 -1.38678951589461 0.877560941026317 -0.64409410830214 1.0712437685778 1.04628237973043 0.255736748018024 -1.38678951589461 -1.38678951589461 -1.38678951589461 1.06160789169031 2.09779300416662 -1.38678951589461 -1.38678951589461 0.00477891214294485 0.34105791269799 -1.38678951589461 -0.158445978546026 0.178109989093752 0.789025686933033 -1.28434292262834 1.30001764504617 -0.0628809671740029 -0.0709274140693107 0.45038325269419 -0.724502559076187 0.0693851114493423 -1.38678951589461 0.39661471384653 0.393077027830733 0.22468461537621 0.0301668305150793 -1.38678951589461 -0.0267831974387784 -1.19772556220382 0.371370013372904 0.463058239883618 0.0479359192607537 -0.0267831974387784 -0.0292860995998442 -0.133743072849968 -0.104317470047941 -1.38678951589461 1.14848230898654 1.3344980896438 -0.0292860995998442 -1.35937429307645 0.108011930458634 -1.38678951589461 0.706002482150381 0.87455611779026 0.416251471228064 0.379911555138694 -0.0575799787441755 -1.14053380458134 -1.38678951589461 0.695051575622615 0.954897611866653 1.27349660655472 0.760234726783642 1.02440697618874 1.5992574681512 -0.894863101760345 -1.38678951589461 0.627571823621258 1.45646136466473 0.39661471384653 -0.201059439635298 -0.607829874158624 -0.607829874158624 1.6417178870521 -0.983434901046069 -1.38678951589461 -0.488092667237032 0.0609034318261963 -0.906693025148922 -1.38678951589461 0.0256353494549513 1.38000203765118 0.509157926905195 -1.38678951589461 -0.769478605031249 0.598791106556151 -0.699149359144932 0.530862915762376 -0.384700908725048 0.602062735048115 -1.38678951589461 0.393077027830733 0.145992641713798 -1.38678951589461 0.270642147355645 -1.38678951589461 0.639141908574643 0.442855285087762 -0.399048086597292 0.16760686822506 0.0301668305150793 -0.997309695026617 -1.38678951589461 -0.667032011764977 0.211766791151977 1.23518777613113 -0.0901630539635546 1.16369440765742 1.25619827782273 0.367669227617037 0.716078674561996 0.949650252897022 -0.0318002004655756 -1.38678951589461 0.147825924273471 0.510119262650535 0.145992641713798 0.69436000555859 -0.014433236432247 0.193505489296372 -1.38678951589461 -0.529297554029336 0.685994085174464 -1.38678951589461 -1.38678951589461 -1.15895842589924 1.45539073759057 0.633000857218578 -0.943754847227768 -1.38678951589461 -1.38678951589461 0.322590033317312 -1.38678951589461 -1.38678951589461 0.113875294333843 -0.118837673512348 -1.38678951589461 0.990317926431518 0.123513619947427 -0.471318269149563 -1.38678951589461 0.927699969150379 0.0413381846792246 -0.155298067757742 -0.931127335903873 -1.38678951589461 -0.871925198297508 -1.38678951589461 -1.38678951589461 -1.38678951589461 1.00404319259655 0.34235410844254 0.522469223657066 -1.38678951589461 1.15247724398725 -1.38678951589461 0.178109989093752 -0.408820517368103 0.722697132777294 -1.07234106547471 0.97708639571021 0.61655381166358 -0.943754847227768 0.111927629971009 -1.38678951589461 -0.305553031908944 -1.38678951589461 1.55810517893027 0.6608569593109 -0.0523285329869195 -1.05651183263297 0.423021439942714 1.45216656205342 0.714745576413342 0.484573927102394 0.678214342689558 0.558850899666639 -1.38678951589461 -0.0628809671740029 -0.330716965368059 0.482559944279313 -0.130730193748993 -0.860798090017556 -1.38678951589461 -1.38678951589461 0.389516927604098 1.05763429321685 0.420773834521528 0.372598211908006 -0.505383280892352 0.183288833183364 -0.482445377429515 0.704645233649687 0.789025686933033 0.377484334923482 -0.0368624023265216 -0.413771215526559 0.636079772352779 -0.0471257124254531 1.01392562470989 1.03695756224643 -1.38678951589461 -0.317994143958923 0.724667563572998 -1.38678951589461 0.100097706582432 -1.38678951589461 0.198544990395524 -1.38678951589461 0.755910016878037 -1.38678951589461 -1.38678951589461 -1.38678951589461 0.462012843105632 -1.38678951589461 0.974149991683332 0.0900455493062418 1.09276451969779 -1.38678951589461 -1.38678951589461 0.460965497777063 0.330579276049259 0.955332687851302 0.260250030162955 0.750926386815913 0.758385353947674 -1.38678951589461 -0.087374459624309 -1.38678951589461 -1.38678951589461 1.53440431647058 -0.80824574133583 -0.384700908725048 1.24953939599319 1.69079121984354 -0.931127335903873 2.11500597256504 1.38548998735754 -1.38678951589461 0.254224228649589 1.61962333372774 1.60489784476897 -0.707473964826916 -1.38678951589461 0.663787347209842 -0.207911970978181 -0.682861244606721 -1.38678951589461 -1.38678951589461 -1.38678951589461 0.501407450839002 -0.265966200920565 0.0839267889590496 -1.02613142823146 -0.0242913946585665 0.106043800229 0.191815561387704 0.466182811082859 -0.560696817469916 0.119678106037202 0.0920704185464683 1.04554206261926 -1.38678951589461 0.198544990395524 0.401297245995413 -0.444427941844673 1.58525822373999 0.820850606200163 -1.38678951589461 0.714077839429122 -1.38678951589461 1.25031176808194 0.153290154751752 -0.039410708762673 1.38326062224481 1.24097248484162 0.121599135621456 -1.38678951589461 0.510119262650535 0.343647320995178 -0.250880714853316 0.61655381166358 -0.828680742637601 -0.535438605385413 0.153290154751752 -1.38678951589461 -0.535438605385413 1.29647400955054 -0.23618966611624 -0.476854280492302 0.793683956978678 -0.476854280492302 -1.38678951589461 -1.01153578667792 0.34235410844254 0.255736748018024 -1.38678951589461 -0.305553031908944 -1.38678951589461 -0.983434901046069 0.827987690798464 -0.0471257124254531 -1.2614050191655 -0.33936176058864 -0.860798090017556 -0.724502559076187 -1.2614050191655 -1.02613142823146 -0.124752471349725 -0.322203156943575 0.410546847549148 0.854102518206113 0.413976566881483 -1.38678951589461 0.482559944279313 0.200214829978366 0.0479359192607537 -1.38678951589461 0.0479359192607537 1.0162717684361 0.482559944279313 0.537305745141464 0.0920704185464683 -1.38678951589461 1.14631936749663 -1.35937429307645 -0.742063382213086 -0.0845996361774087 0.693667583282313 0.602877674431114 -0.682861244606721 -1.38678951589461 0.956201830493405 -1.02613142823146 0.745898159919069 -1.38678951589461 1.75813411345034 -1.38678951589461 0.602877674431114 -1.17800772833328 -0.258372833930229 1.01783043963276 -1.38678951589461 1.42962521422563 1.0968362810376 0.145992641713798 -1.14053380458134 0.433025869315531 0.716078674561996 -0.190934830472469 -1.38678951589461 -1.38678951589461 0.0501180602793525 -1.38678951589461 -1.38678951589461 0.707356460169603 1.70092002465845 -1.38678951589461 -1.38678951589461 -0.614897899504563 -1.38678951589461 0.249662087706649 -1.38678951589461 0.672487917524387 1.0297657419303 -0.423805421566989 -1.38678951589461 0.482559944279313 1.06160789169031 2.02091224300628 0.505296051867803 -1.38678951589461 0.16583710107357 0.775413948196946 -0.121787289766369 0.188420381232695 0.735704672098892 2.33497818471785 0.402461807253908 -1.38678951589461 -1.38678951589461 -0.51721320428093 -1.38678951589461 1.2019810816787 -0.742063382213086 2.35420664559938 1.30095885231162 -0.751053983713343 -1.38678951589461 -0.00474505494656725 -0.699149359144932 -0.104317470047941 -0.0471257124254531 -0.152167694167875 1.95592820130061 -0.281467890409358 0.61655381166358 0.939006197803568 -1.07234106547471 -0.204475259310083 0.505296051867803 -1.38678951589461 1.06124781439115 -1.21816056350559 -0.428890529630679 -0.0523285329869195 0.394258733010938 -0.326443936364407 0.879057348318417 0.11581623099981 0.892834936069829 0.786681989662007 -0.228985713517429 -1.38678951589461 0.231033842321967 0.443936903527791 -1.38678951589461 0.235749119833904 1.78529123305816 -0.0736353740385993 1.11643752108578 -1.38678951589461 -1.38678951589461 -1.05651183263297 -1.38678951589461 -0.0628809671740029 -1.38678951589461 0.68809727143314 -0.384700908725048 1.06304589786502 0.747789021847311 -0.247171786495478 0.465143216695486 -1.38678951589461 0.682471185822162 -0.423805421566989 0.172882969018688 -0.499560424576279 -1.38678951589461 -1.38678951589461 -1.38678951589461 1.02555959322077 -0.488092667237032 0.131106986937777 1.57927292102703 1.42568466953088 -0.408820517368103 1.21253612413437 -0.894863101760345 -0.567192850584009 0.942131596598444 -1.38678951589461 -0.19428947092066 -1.38678951589461 0.992764522195646 -0.7159237572324 -1.38678951589461 1.06805013481183 0.930434284064736 0.869005191042227 1.03242608118631 -0.187600098986887 1.0162717684361 -0.567192850584009 0.489577527450424 0.297917262803397 0.963106993965029 0.237312126700118 -1.38678951589461 0.293697714017762 -0.523222893717961 -1.38678951589461 -0.511267110634362 -1.38678951589461 1.04070607919104 1.30095885231162 -1.38678951589461 0.0279056580226562 -1.38678951589461 -1.08862918001292 0.353887250960079 -0.127733383412937 -1.38678951589461 -0.33936176058864 -1.38678951589461 -0.600849652642233 -1.38678951589461 -1.38678951589461 0.329255599097685 -0.197664259480302 -1.38678951589461 0.0413381846792246 -0.0736353740385993 -1.38678951589461 -0.629306396807885 -0.428890529630679 -1.38678951589461 0.984154421056149 -0.0523285329869195 0.277949150274721 1.93388126415595 0.856181708760138 0.638377937544516 0.638377937544516 1.01588142412996 1.31832070534658 0.724011520759305 1.09582110351468 0.967380022968681 0.260250030162955 1.13537798078706 0.542769975619745 0.315844446829393 -0.273663589868196 1.52359368277297 0.088013356834025 0.927699969150379 -1.38678951589461 0.169371078798646 -1.38678951589461 -0.322203156943575 0.816969678840786 1.44602551069735 -1.38678951589461 0.739548932973312 -1.10540357810039 -0.413771215526559 1.04776009420758 -0.21136983177424 1.17850550780103 -1.38678951589461 0.104068752128449 -0.127733383412937 -0.0655503337433597 -1.38678951589461 0.302105361243684 0.379911555138694 -1.38678951589461 0.999237170943156 -0.014433236432247 1.487835437503 -0.580414651340462 -1.38678951589461 -0.529297554029336 1.69231637118791 -0.751053983713343 0.0368962595228997 -1.15895842589924 -0.724502559076187 -0.0242913946585665 0.720719767900005 0.924493026696729 -1.38678951589461 -0.488092667237032 -0.607829874158624 0.100097706582432 1.2943370513633 1.40320949070019 1.49069413297125 0.878558988546429 -0.554275026359775 -0.455030154611352 0.492558439513649 -1.38678951589461 0.529936451239065 0.630680548596899 0.215024195092394 1.37569626481105 0.140456630371059 0.00713489297853714 0.99641455701155 -0.0602242217703081 -0.352583561345094 1.28931898155577 0.852015605478175 -1.38678951589461 -0.184285041547842 -1.38678951589461 -1.38678951589461 -1.38678951589461 0.662324063554514 -0.769478605031249 -1.38678951589461 0.513948242414899 1.44365960991321 -1.38678951589461 0.113875294333843 -1.38678951589461 1.22478438204924 -0.0368624023265216 0.561486872942218 1.19775941940021 0.0279056580226562 -0.218350053290631 -0.499560424576279 -0.330716965368059 -1.38678951589461 -0.69094628490196 -0.788527907465285 -1.17800772833328 -1.38678951589461 -0.121787289766369 -1.38678951589461 0.297917262803397 0.357679620402417 -0.733214370887721 -0.674890889607537 0.915695062439866 -0.285411068739544 0.179841579388895 0.0279056580226562 -0.313816425040499 1.47762806133393 1.64605986788632 0.272111169384767 -1.38678951589461 0.484573927102394 -0.33936176058864 -0.0549481209766806 -0.361574162845337 0.984980138480411 -1.38678951589461 1.0072245208744 -1.2614050191655 -0.499560424576279 -1.38678951589461 -1.38678951589461 -1.38678951589461 -1.17800772833328 -0.309669538276939 -0.614897899504563 -0.19428947092066 0.403623959904156 1.17292318135633 -0.636651607363471 0.304880184690584 1.04849749668361 0.293697714017762 -1.38678951589461 -0.00956826572929937 0.588860351352196 -0.674890889607537 -0.0343256006989961 1.18432233620782 -0.523222893717961 -1.38678951589461 -0.788527907465285 1.01899661218437 -1.38678951589461 0.457811697508326 0.393077027830733 0.707356460169603 1.1372688427153 0.119678106037202 0.685291270065838 -0.423805421566989 -1.38678951589461 0.190120535649563 0.455699286726841 0.943909764557364 0.531787855240507 0.525281075760538 -0.361574162845337 -0.0471257124254531 1.21637538186474 -1.38678951589461 0.365188426209426 0.651226258323049 0.360193721268148 -0.0242913946585665 -1.38678951589461 -0.0575799787441755 1.6482183408385 -0.488092667237032 -1.38678951589461 -1.38678951589461 0.987860631234977 0.900079135325676 -0.0763564476666305 0.0479359192607537 0.260250030162955 -0.0790907625809871 0.445016443929186 0.104068752128449 -0.839183863506293 1.40905861297606 -0.0242913946585665 1.26328221539823 -0.0218105932509563 2.33906962178401 1.97883385703146 0.596324823418595 -0.80824574133583 -1.38678951589461 -0.943754847227768 -1.38678951589461 0.269169274674593 0.955767427220051 -1.17800772833328 -1.38678951589461 0.270642147355645 -0.0845996361774087 1.37384078506416 -1.38678951589461 -0.243487179154195 0.29651426430647 0.183288833183364 0.643704049517581 -0.384700908725048 -1.28434292262834 1.4503673270672 -0.11298448927258 0.81919063274448 1.47745635755687 -0.269801714830791 -1.38678951589461 1.59842727749623 1.32893356995455 1.30564138446051 -0.931127335903873 -0.357060880700406 0.547283257764676 -0.742063382213086 -1.38678951589461 1.38305751340251 0.459916196620421 -0.535438605385413 0.0839267889590496 -0.136772193965268 -0.860798090017556 -0.471318269149563 0.559730932119186 -1.08862918001292 1.35749800472991 -0.104317470047941 1.13474627683509 2.22815436899098 -1.38678951589461 -0.0168816089599871 -1.38678951589461 -0.124752471349725 -0.707473964826916 -0.201059439635298 1.0907175206904 0.564982377876455 -0.305553031908944 -1.38678951589461 1.480368209921 0.0900455493062418 1.52042088718272 0.617348017599466 -1.38678951589461 -0.465836268534624 0.318552406798682 1.08453139649061 -1.38678951589461 -0.560696817469916 -1.38678951589461 -1.38678951589461 0.494536964818736 0.943021383967421 0.915228173666758 -0.0549481209766806 0.999237170943156 0.81306176021488 1.62042281302708 0.681055818307828 0.769391376006687 -1.21816056350559 0.0735784190156245 -0.423805421566989 -0.733214370887721 1.11052963318635 -1.38678951589461 0.793103780772149 -1.38678951589461 0.885988368783502 0.151474642328738 0.0859737879664233 0.0187688614894179 1.52311890403236 -1.38678951589461 0.255736748018024 -0.778922534999894 0.43632148349064 0.455699286726841 -0.293381423738728 0.53363317908652 -1.38678951589461 -0.760190780246568 -0.164795205491783 0.443936903527791 0.263238870221118 -1.38678951589461 -1.38678951589461 1.27620575344949 1.55825392826432 -0.164795205491783 -1.38678951589461 -1.38678951589461 -1.38678951589461 -0.243487179154195 -0.204475259310083 -0.818370350498672 -0.651636511562357 0.00713489297853714 0.87555951199634 0.77959166711537 -1.38678951589461 0.273576360843633 0.643704049517581 -1.38678951589461 0.70192086173768 -1.38678951589461 -0.659281535698784 0.500431081164855 -1.38678951589461 0.66159099025276 0.506264011807588 -1.38678951589461 0.810816400159733 -1.38678951589461 -0.636651607363471 0.363943906085854 -1.38678951589461 -1.38678951589461 -1.38678951589461 -1.38678951589461 0.368905533079682 -1.38678951589461 -0.155298067757742 -0.560696817469916 1.43130559609097 0.0141441390361632 0.487581430835848 0.768785553192112 -0.760190780246568 -1.38678951589461 1.19719412699228 0.719397648216866 0.125421603465201 0.670325372432684 -1.38678951589461 1.20589288687863 0.490572922938536 0.740824530810788 1.38811333846096 2.12420688982404 -1.38678951589461 -1.38678951589461 2.15583815223224 -0.0655503337433597 -0.607829874158624 -0.511267110634362 0.43632148349064 -0.40391305730024 1.22343657472014 -1.38678951589461 -0.155298067757742 -0.0471257124254531 0.0141441390361632 0.451450490633438 -1.38678951589461 0.924033394273479 0.52058680780577 -1.38678951589461 -0.614897899504563 1.06911669749732 0.595500317612405 -1.10540357810039 1.57380215707581 0.843058725433027 1.62572380145691 0.285162350820052 0.610159425660184 -1.38678951589461 1.20338128326568 -1.38678951589461 -1.38678951589461 -1.38678951589461 -1.38678951589461 0.845179107594834 -1.38678951589461 -0.221872952642932 -1.38678951589461 0.400130266124045 0.899599083518528 0.531787855240507 -1.38678951589461 0.494536964818736 0.692974306690855 0.234181753110251 0.045745270848265 -1.38678951589461 -0.399048086597292 0.867990013519312 0.292284126841811 -0.751053983713343 0.16760686822506 1.25619827782273 -1.38678951589461 -1.38678951589461 1.06448023331162 1.62427100791825 0.36144656594792 -1.38678951589461 2.10012254133708 -1.38678951589461 -1.38678951589461 0.323929487124633 0.626010987600705 -1.38678951589461 1.35622095734818 2.36929786537554 1.52580402799053 -1.38678951589461 -0.493797290915947 0.286593945495316 0.93811002439814 -1.38678951589461 0.24042515741104 -0.087374459624309 0.744000913526526 -0.760190780246568 -0.389442714131888 -1.38678951589461 -1.38678951589461 -0.554275026359775 1.6444036581215 -0.37533568183183 -1.19772556220382 0.169371078798646 1.07018123953866 1.26953256467452 1.15339513246703 -0.54164751503588 -0.7159237572324 0.337151287881086 -0.997309695026617 -1.38678951589461 -1.38678951589461 -1.38678951589461 0.323929487124633 -0.133743072849968 -1.38678951589461 -0.250880714853316 -1.38678951589461 -0.174455625775599 0.534553573405473 -1.38678951589461 -0.554275026359775 -0.449704042638301 -1.15895842589924 -0.674890889607537 -1.38678951589461 -1.38678951589461 -1.38678951589461 -1.04111633243036 -1.38678951589461 0.496508547915509 0.557086689093053 -0.535438605385413 -1.38678951589461 0.346224851230899 0.766964155791475 -1.38678951589461 0.603691433597381 -0.0318002004655756 -0.33936176058864 -1.38678951589461 -1.38678951589461 0.500431081164855 -0.19428947092066 -1.38678951589461 -1.38678951589461 -0.0445422568120175 -1.38678951589461 0.51299344081542 0.425260090736885 1.67094330521736 2.36929786537554 1.39192556930094 -0.218350053290631 -1.38678951589461 -1.38678951589461 -0.0242913946585665 0.0735784190156245 -1.38678951589461 0.798878760753174 -1.38678951589461 -0.80824574133583 -1.38678951589461 0.584670170815339 0.181567849889812 0.337151287881086 -1.38678951589461 -0.221872952642932 0.119678106037202 -1.38678951589461 -1.38678951589461 -1.38678951589461 0.495523621096992 0.0651602749588014 1.83912583768711 -1.38678951589461 0.529936451239065 -0.580414651340462 -0.243487179154195 0.266211896236743 0.164061742231423 -1.38678951589461 -0.894863101760345 2.30974443009842 -0.0709274140693107 -1.38678951589461 0.954462198744447 0.52058680780577 0.493548572996442 0.833416724395784 -0.115903460024359 -0.0986128463690386 -0.174455625775599 0.357679620402417 0.337151287881086 -0.476854280492302 0.360193721268148 0.617348017599466 0.730537733565983 -1.38678951589461 0.255736748018024 0.0960983971292647 -0.0575799787441755 -0.0368624023265216 -1.38678951589461 -0.0267831974387784 0.313123373201362 0.96353576209426 0.415115170322945 -0.136772193965268 -1.38678951589461 -0.906693025148922 -0.505383280892352 0.390706135679922 -1.38678951589461 0.0435460484475261 0.689495034855642 0.774214586789431 1.16758300868621 0.586349994506172 -0.769478605031249 -0.00474505494656725 -1.38678951589461 -1.38678951589461 0.218262824266069 -0.0602242217703081 2.36929786537554 -1.38678951589461 0.943909764557364 0.790777066863405 1.05326716807783 -0.997309695026617 0.630680548596899 -0.285411068739544 0.852015605478175 -0.115903460024359 0.17463071725854 -0.0845996361774087 0.659386014475871 0.885003441964985 -1.38678951589461 0.52621524157186 0.693667583282313 -0.155298067757742 -1.38678951589461 -0.471318269149563 -0.0929655565615224 -0.573764862415835 0.610962714726367 -0.107191648212826 0.144153358218527 -0.33936176058864 -1.38678951589461 -1.14053380458134 -1.38678951589461 -0.871925198297508 0.358938076933145 0.201879721881106 -1.38678951589461 0.733127141863171 -0.983434901046069 0.248133105522156 0.633000857218578 1.92256357126403 -1.38678951589461 2.36929786537554 -1.38678951589461 -0.357060880700406 1.85644925826734 1.23861320661239 1.79679008136875 0.948770909046051 2.22302944799744 2.36929786537554 -0.0818384482815702 -0.956672671452002 2.36929786537554 2.01698147772082 1.77990365046143 -1.38678951589461 1.29457489289324 -0.560696817469916 -1.38678951589461 -0.0986128463690386 0.368905533079682 -1.38678951589461 -1.14053380458134 -0.0986128463690386 -0.301466464033968 -0.760190780246568 -1.38678951589461 0.827441891235304 2.36929786537554 0.24042515741104 -0.839183863506293 1.84692080487381 0.430818005547218 0.42189876103558 -0.0986128463690386 -1.38678951589461 -0.00715148520317658 1.18258360164014 0.0435460484475261 -1.38678951589461 -1.38678951589461 -0.931127335903873 0.304880184690584 -0.00956826572929937 1.42925111260988 -0.0901630539635546 0.890887271706994 -1.21816056350559 -1.38678951589461 1.06268674118542 -0.0818384482815702 -1.38678951589461 -0.281467890409358 -1.38678951589461 0.735061397150456 1.45162739622977 0.979591157388684 1.95673379370541 -1.38678951589461 0.894291266749666 1.30610749863579 1.28352862780544 0.53363317908652 1.94832835300377 1.65099940688329 1.05290170425611 2.22001436434021 -1.38678951589461 -0.0575799787441755 -0.366123990182708 -1.38678951589461 -1.38678951589461 -1.38678951589461 0.93631337824366 -0.707473964826916 2.25460993471999 2.17739618383845 -0.707473964826916 -1.38678951589461 0.994795245786844 -0.778922534999894 -1.38678951589461 0.424141880206467 -0.0575799787441755 -1.38678951589461 -1.38678951589461 -0.0602242217703081 0.304880184690584 0.169371078798646 0.408248682357411 0.216645842988776 0.0118174251274201 1.02479144463075 -1.38678951589461 -1.38678951589461 0.155099820103704 0.00948103670474962 -0.0242913946585665 -1.38678951589461 0.367669227617037 -0.254614287434147 -1.38678951589461 -1.38678951589461 -1.38678951589461 1.06052696681816 0.981669963333897 -0.0523285329869195 0.53363317908652 0.915228173666758 -1.38678951589461 -1.38678951589461 0.458864932317348 -0.277552190896984 0.891374821070423 0.555316921941562 -1.10540357810039 0.213397853563121 -1.38678951589461 -0.293381423738728 -1.38678951589461 1.25236625156303 0.823606377325078 -1.02613142823146 1.50542738353927 -0.636651607363471 0.0859737879664233 -1.38678951589461 -1.38678951589461 -1.38678951589461 -0.00715148520317658 -1.38678951589461 -1.38678951589461 0.211766791151977 0.919879695313602 -1.38678951589461 0.300712793973073 0.591359542749112 0.045745270848265 -0.64409410830214 -1.38678951589461 -0.239826575939892 0.670325372432684 -1.04111633243036 0.468256247406409 -0.343734550019728 -1.38678951589461 0.989090622107929 2.19562789323505 -0.218350053290631 0.241975229031532 -0.418765920467837 -1.38678951589461 1.07406739565577 0.246599951484786 0.333217311909301 -1.28434292262834 0.081872305477961 -1.35937429307645 1.37857044297592 0.529008456633265 0.304880184690584 -0.499560424576279 1.63578952291324 -0.262156690694364 1.1758681598277 0.329255599097685 -1.38678951589461 -1.38678951589461 -0.818370350498672 -0.254614287434147 -1.38678951589461 -1.38678951589461 0.272111169384767 -1.38678951589461 0.5693214002569 0.875058038865251 1.32376508162818 -1.38678951589461 0.706679878984793 1.0907175206904 -0.476854280492302 -0.471318269149563 -1.38678951589461 0.476474318662943 0.223086035048801 0.27503774165721 -1.38678951589461 -1.14053380458134 0.786681989662007 -1.38678951589461 -1.38678951589461 0.929524323370163 0.134865533433846 0.113875294333843 1.31190153436324 1.64414842277481 -1.38678951589461 -1.38678951589461 -1.38678951589461 -1.38678951589461 0.208490393495258 -1.38678951589461 0.433025869315531 -1.38678951589461 -0.289382114285561 -0.587144080348295 -0.149054663456965 0.954026447961772 1.60966840616248 0.755910016878037 -0.289382114285561 0.81418108450154 -0.906693025148922 0.529936451239065 2.00776815609157 2.06629491221824 0.0479359192607537 0.90723112758805 0.0479359192607537 0.145992641713798 -1.38678951589461 -1.38678951589461 0.582985310164365 -1.38678951589461 0.282288172655167 2.27549392266698 0.900558777357442 2.19806233028524 -0.674890889607537 -1.38678951589461 1.86236680424183 0.280845551564691 0.472380307064843 -1.38678951589461 0.697809375544232 0.742097239409464 0.894775872735796 -1.38678951589461 0.99641455701155 0.610159425660184 -1.38678951589461 -1.38678951589461 -0.0267831974387784 0.106043800229 -1.38678951589461 -1.38678951589461 0.144153358218527 -0.110080603708273 -0.505383280892352 2.36929786537554 -1.38678951589461 -1.38678951589461 0.801172235798837 -0.523222893717961 -1.38678951589461 0.449313983853743 0.270642147355645 -1.38678951589461 -1.38678951589461 -1.38678951589461 -1.38678951589461 0.304880184690584 -1.38678951589461 1.35558134361253 0.976248987796506 2.07632165748634 -1.38678951589461 -1.38678951589461 -1.02613142823146 -1.38678951589461 1.45574783998969 0.610159425660184 -1.38678951589461 1.52816264600283 1.45324334412569 0.145992641713798 0.439597881147345 0.273576360843633 -1.38678951589461 1.90582923596265 0.458864932317348 -0.428890529630679 -1.38678951589461 -0.471318269149563 1.48766682516682 0.00241301135879834 0.441771580593512 -0.724502559076187 -0.511267110634362 1.89629431181372 0.136735420703868 -1.38678951589461 -1.38678951589461 -1.38678951589461 0.0391216113666024 0.418517202548333 0.703284698829784 0.535472462581791 0.632228485129827 -1.38678951589461 0.636079772352779 0.528078926882669 0.69436000555859 0.784328475829287 0.108011930458634 -0.788527907465285 -0.943754847227768 1.00880845597847 1.52454203845142 1.2769423503731 -0.309669538276939 -1.38678951589461 0.402461807253908 -0.16161162413652 -0.769478605031249 1.11480266219 0.379911555138694 1.29623697069189 -1.2614050191655 -1.38678951589461 0.457811697508326 -0.239826575939892 0.679636876629323 -1.38678951589461 -0.418765920467837 0.411692414930844 1.0594439585688 -1.38678951589461 -1.38678951589461 -1.38678951589461 1.3604665431382 0.657172351969617 -1.38678951589461 0.830165602850994 0.989090622107929 1.22773822716324 -1.38678951589461 -1.38678951589461 -0.121787289766369 -0.956672671452002 1.46178411308132 1.13946683615374 -1.38678951589461 -1.10540357810039 1.25823138942517 2.36929786537554 -1.38678951589461 0.16760686822506 -0.297409402321538 0.292284126841811 -1.38678951589461 1.83432362638513 2.21059139598883 0.778401199284286 -0.269801714830791 -0.214849103609453 0.463058239883618 0.663056181711626 -0.281467890409358 -1.38678951589461 0.795998689834344 0.759618945235889 -0.273663589868196 1.40065583908271 -0.828680742637601 -0.580414651340462 1.16966577741591 0.378699255626169 -1.38678951589461 0.562362789886681 -1.38678951589461 0.706002482150381 -1.33323466809576 -1.38678951589461 2.25271162005604 1.25262253462612 0.847291518376319 -0.247171786495478 1.13125915327826 -0.39422487581456 0.238870797896777 -0.218350053290631 -1.38678951589461 0.480538716898106 1.21363573428196 0.106043800229 0.476474318662943 -1.38678951589461 -0.455030154611352 -1.38678951589461 1.37795578409302 -1.38678951589461 -0.301466464033968 1.65639570208481 0.273576360843633 0.147825924273471 0.132989402789074 1.07159749890493 -1.14053380458134 0.303494485822862 0.496508547915509 1.38730745720974 1.07441935345374 -0.80824574133583 -0.54164751503588 0.186715067006947 0.598791106556151 -0.894863101760345 -0.573764862415835 -0.956672671452002 -1.38678951589461 2.24439604460967 -1.17800772833328 -0.439200921769609 0.323929487124633 -1.38678951589461 1.08314740415031 0.40939893988518 -0.798300338236096 -1.38678951589461 0.0141441390361632 0.955332687851302 -1.38678951589461 1.24175671470526 -0.352583561345094 -0.674890889607537 -1.38678951589461 -0.0523285329869195 0.195190349947333 -0.465836268534624 0.547283257764676 -0.636651607363471 0.762691126787823 -0.326443936364407 0.528078926882669 0.911008624881123 1.12775025361716 0.561486872942218 -1.38678951589461 -1.38678951589461 -0.384700908725048 0.733127141863171 0.439597881147345 0.792523004900196 0.986216443943043 -0.0419706248354229 0.52621524157186 0.123513619947427 -1.38678951589461 -1.38678951589461 0.300712793973073 -1.38678951589461 -0.142879869383206 -1.38678951589461 -0.348141636188768 -0.80824574133583 -0.667032011764977 0.474431041480155 -0.0736353740385993 0.121599135621456 0.933607591605365 0.663787347209842 -0.0445422568120175 0.0587628554999473 -0.00715148520317658 -1.38678951589461 -1.38678951589461 -0.343734550019728 -1.01153578667792 -1.38678951589461 -0.499560424576279 0.75528947500813 -1.38678951589461 2.06478742457773 2.03674691616681 -0.636651607363471 -0.0845996361774087 1.11151860488094 0.365188426209426 -0.366123990182708 -1.38678951589461 -0.408820517368103 0.142308034372514 -1.21816056350559 0.441771580593512 0.0256353494549513 0.362696623429214 -0.439200921769609 1.22505355599742 -0.523222893717961 0.00241301135879834 0.857218426039642 -0.152167694167875 -1.38678951589461 -1.38678951589461 -1.38678951589461 -1.38678951589461 -1.38678951589461 -1.14053380458134 -0.956672671452002 1.0594439585688 0.0279056580226562 -1.38678951589461 -1.38678951589461 0.0693851114493423 0.431923021844531 0.319901508541836 -0.177713029716016 -0.0242913946585665 0.776012670263286 -1.38678951589461 -0.798300338236096 0.525281075760538 -0.155298067757742 -1.38678951589461 -1.38678951589461 1.08036915074698 0.111927629971009 -0.139817733161343 -0.674890889607537 1.8040392651607 0.755910016878037 -1.38678951589461 0.61655381166358 0.219875165705485 0.0756633958274936 -1.38678951589461 -1.38678951589461 0.188420381232695 0.438507869930471 -1.10540357810039 0.528078926882669 0.772410730967065 1.14631936749663 0.471352126345954 0.54004450250217 -0.7159237572324 -1.38678951589461 -0.839183863506293 1.48275492724888 -0.149054663456965 1.6127814368734 -0.152167694167875 -1.38678951589461 1.22370639494434 -1.38678951589461 -1.38678951589461 0.588860351352196 0.975410330019784 0.538220148282387 0.706679878984793 -1.38678951589461 -0.674890889607537 -1.38678951589461 0.0544570826597983 -0.155298067757742 0.286593945495316 0.885988368783502 0.0187688614894179 0.0714856769090697 0.794842515339815 0.956635898190614 0.942131596598444 0.384734765921426 0.121599135621456 -0.593955080178076 0.377484334923482 -1.17800772833328 -1.35937429307645 -1.38678951589461 -0.54164751503588 0.438507869930471 0.843589571581231 0.297917262803397 -0.560696817469916 -0.418765920467837 -0.149054663456965 -1.38678951589461 -0.51721320428093 1.79552399055158 1.06626801912169 0.494536964818736 0.662324063554514 1.34763232080546 0.538220148282387 0.211766791151977 0.470322060785084 0.534553573405473 -0.682861244606721 0.360193721268148 0.213397853563121 -0.465836268534624 0.940347783652403 -0.107191648212826 1.02170830599782 0.472380307064843 -0.906693025148922 -0.667032011764977 -0.399048086597292 -0.629306396807885 0.774214586789431 0.437415740128759 1.39591069668659 -0.277552190896984 -0.906693025148922 0.521528804013131 0.378699255626169 2.25275483486907 2.34375661339256 -0.997309695026617 -0.0523285329869195 1.15186448426885 -1.38678951589461 2.04706077029937 -0.136772193965268 -0.7159237572324 0.034662059338474 -1.38678951589461 0.769996546346382 -0.667032011764977 0.3172000581168 1.1366392621384 0.783148011936931 -1.38678951589461 -1.38678951589461 0.0839267889590496 0.113875294333843 1.2769423503731 -1.38678951589461 -0.118837673512348 -0.455030154611352 -1.38678951589461 -1.38678951589461 -1.38678951589461 0.373823731709166 -1.10540357810039 1.35919623225934 -1.38678951589461 -1.38678951589461 0.39661471384653 -1.38678951589461 -1.38678951589461 0.0435460484475261 0.678926059828525 2.36499695511577 -1.38678951589461 1.63267145374528 -1.15895842589924 -1.38678951589461 -1.38678951589461 -1.38678951589461 1.48884605037631 -0.80824574133583 -1.38678951589461 1.19521111296405 1.87087215125371 0.675358424947665 -1.38678951589461 1.07652648319588 0.545482292741863 1.12292980135314 0.549973928218569 1.71561032900794 -1.38678951589461 1.30703856861865 0.447169322448247 0.0435460484475261 -0.434022077680011 -0.104317470047941 -1.38678951589461 -0.133743072849968 0.52621524157186 -1.19772556220382 -1.38678951589461 1.12454121801845 -0.871925198297508 -0.254614287434147 0.407096065325362 -0.0655503337433597 0.263238870221118 -1.38678951589461 -1.38678951589461 -1.38678951589461 1.7166210428719 0.562362789886681 -1.38678951589461 -1.38678951589461 0.993171254465375 1.43871375357588 0.892834936069829 -0.418765920467837 -0.818370350498672 1.50771020980318 0.346224851230899 -1.38678951589461 0.85253806075161 -0.0845996361774087 -1.38678951589461 0.379911555138694 0.972043125300107 -1.38678951589461 -0.0602242217703081 -0.158445978546026 0.155099820103704 0.76391531159904 0.596324823418595 1.99615431989085 1.42643738311443 -0.751053983713343 -1.38678951589461 -0.547925799414019 -0.798300338236096 1.53641802169379 -1.38678951589461 -1.38678951589461 -1.38678951589461 -1.38678951589461 -1.38678951589461 -1.38678951589461 -1.38678951589461 -1.38678951589461 -1.08862918001292 -1.38678951589461 -1.38678951589461 -1.38678951589461 -0.839183863506293 1.74835802617455 -1.38678951589461 -0.00956826572929937 0.657172351969617 0.529936451239065 1.88335184935136 1.42474235737628 -1.38678951589461 1.34132243162268 0.367669227617037 -1.38678951589461 -0.455030154611352 1.71807776078404 0.626791947568111 0.53363317908652 0.502382126896214 0.132989402789074 -0.636651607363471 2.36929786537554 -1.38678951589461 -1.38678951589461 -1.38678951589461 0.391892832226791 0.487581430835848 -0.636651607363471 -1.38678951589461 0.337151287881086 0.20519477932015 -1.38678951589461 0.512037014020934 2.36929786537554 2.24078789989382 -0.742063382213086 -1.38678951589461 -1.38678951589461 -1.38678951589461 1.94385341080094 0.0233558306852849 1.82819357444388 -0.997309695026617 -0.297409402321538 -1.07234106547471 -1.38678951589461 1.87782079201381 -0.348141636188768 -1.38678951589461 1.8967016337642 0.0256353494549513 -1.38678951589461 -0.547925799414019 0.68809727143314 1.31580762668424 1.05872079166577 -0.860798090017556 2.16475294926612 0.0839267889590496 -0.243487179154195 -1.2614050191655 0.700553706303874 -0.614897899504563 -0.580414651340462 -1.38678951589461 -0.139817733161343 -0.309669538276939 -0.22541807863657 0.0693851114493423 -0.636651607363471 -0.361574162845337 0.11581623099981 1.72585736338131 0.488580365509779 0.840930311501431 0.548181580267918 -1.17800772833328 0.0920704185464683 1.19804185248286 0.829621915719957 0.295107753919787 -0.0929655565615224 -1.38678951589461 -0.667032011764977 -0.0575799787441755 0.0609034318261963 0.263238870221118 0.311757878954418 0.860317150470565 1.13030435167878 1.32127628888734 -1.38678951589461 -1.38678951589461 -1.38678951589461 -1.12269419175571 -1.38678951589461 -1.38678951589461 -0.39422487581456 -0.313816425040499 -0.860798090017556 -1.38678951589461 -1.38678951589461 1.48716068436747 -0.554275026359775 -1.38678951589461 -1.38678951589461 0.261746437455056 -1.38678951589461 0.237312126700118 -1.38678951589461 -0.499560424576279 -0.408820517368103 -1.38678951589461 -0.0267831974387784 0.0630358845035858 -1.38678951589461 -1.38678951589461 -0.158445978546026 0.678926059828525 0.83395675385215 0.942576666408711 -0.699149359144932 -0.152167694167875 -0.152167694167875 0.108011930458634 0.438507869930471 -0.593955080178076 -0.121787289766369 -1.38678951589461 -1.38678951589461 0.85253806075161 -1.02613142823146 -0.699149359144932 -0.0242913946585665 -1.35937429307645 -1.38678951589461 1.27939072290084 -0.573764862415835 -1.38678951589461 -1.38678951589461 -0.769478605031249 2.22097546518361 -0.580414651340462 -1.38678951589461 0.100097706582432 -0.651636511562357 0.443936903527791 2.33048055713414 -1.38678951589461 0.249662087706649 -0.906693025148922 0.191815561387704 -1.38678951589461 0.759618945235889 -1.38678951589461 0.0609034318261963 -0.554275026359775 -1.38678951589461 0.371370013372904 1.21746751166646 0.468256247406409 0.0141441390361632 -0.943754847227768 0.381121244747121 -0.547925799414019 1.26277917095453 -0.614897899504563 -1.21816056350559 -1.38678951589461 -1.38678951589461 -1.17800772833328 0.756529874200787 -1.38678951589461 -0.180989427372734 0.557969486770469 -1.38678951589461 0.322590033317312 -0.535438605385413 1.58227354169312 -1.38678951589461 1.02823987376631 1.63241083193816 -1.38678951589461 -1.38678951589461 -1.38678951589461 0.108011930458634 0.221482893858374 0.104068752128449 -0.600849652642233 0.0479359192607537 -0.40391305730024 0.0920704185464683 -0.682861244606721 -0.158445978546026 -1.38678951589461 -0.554275026359775 1.33913007376501 -1.2614050191655 0.425260090736885 1.57191828480719 1.61815466075974 0.433025869315531 -1.02613142823146 1.1366392621384 0.377484334923482 -0.115903460024359 -0.600849652642233 -0.560696817469916 -0.587144080348295 -0.0790907625809871 -0.636651607363471 0.469290103459047 -1.38678951589461 -0.389442714131888 1.33714961138396 1.00044253559436 -0.285411068739544 -0.511267110634362 -0.228985713517429 -0.418765920467837 1.03995837368339 -1.38678951589461 1.00959875231985 0.704645233649687 0.221482893858374 -1.38678951589461 0.835035258225653 0.786094534714523 -1.38678951589461 -1.38678951589461 1.19036588370109 1.43074602697643 -1.38678951589461 -1.38678951589461 -0.039410708762673 1.07547390604246 -1.05651183263297 0.373823731709166 0.269169274674593 1.62743591056993 -1.38678951589461 2.30156374902497 2.28922699382828 -0.418765920467837 -1.38678951589461 -0.733214370887721 0.449313983853743 -1.38678951589461 -1.38678951589461 -1.38678951589461 0.106043800229 0.238870797896777 2.16374124462462 0.127323130173628 0.371370013372904 0.260250030162955 -1.38678951589461 -0.187600098986887 0.906282771909614 0.251186920680653 0.391892832226791 -0.413771215526559 0.440685781983002 0.335843020454003 0.880052743806528 1.12034188379715 -1.01153578667792 -1.38678951589461 -0.883277111783939 -1.38678951589461 -0.580414651340462 2.35460332800633 0.72923854083437 -1.38678951589461 0.0981016099678543 -1.38678951589461 0.3279287965778 -1.38678951589461 -0.554275026359775 0.210130980371943 -1.38678951589461 -0.69094628490196 -1.21816056350559 -1.38678951589461 0.514901424333194 -1.38678951589461 0.462012843105632 -0.177713029716016 1.80729500375234 -0.580414651340462 0.00241301135879834 0.29651426430647 0.0981016099678543 2.36929786537554 0.273576360843633 -0.00715148520317658 -1.19772556220382 2.3595562397146 0.34105791269799 2.05682138245235 -0.505383280892352 0.196870173638166 -1.38678951589461 0.16760686822506 -1.07234106547471 0.366430196010045 -0.418765920467837 0.0609034318261963 0.0672766639244183 0.132989402789074 0.551760577120001 -1.38678951589461 1.02709274725814 -0.187600098986887 1.18200282576819 1.40983391576356 0.780185956547915 0.362696623429214 -1.02613142823146 -0.204475259310083
[truncated: 8,374,951 more chars]
