# Supplementary material for: Hellinger distance-based stable sparse feature selection for high-dimensional class-imbalanced data
Source: BMC Bioinformatics. 2020 Mar 23;21:121. doi: 10.1186/s12859-020-3411-3 (PMC7092448; doi:10.1186/s12859-020-3411-3)
Supplement: Supplementary file 2 — Additional file 2 Five datasets used in this study are given as a.txt file. [file 12859_2020_3411_MOESM2_ESM.zip › Datasets/glioma_CO_rest_X.txt]

"V1" "V2" "V3" "V4" "V5" "V6" "V7" "V8" "V9" "V10" "V11" "V12" "V13" "V14" "V15" "V16" "V17" "V18" "V19" "V20" "V21" "V22" "V23" "V24" "V25" "V26" "V27" "V28" "V29" "V30" "V31" "V32" "V33" "V34" "V35" "V36" "V37" "V38" "V39" "V40" "V41" "V42" "V43" "V44" "V45" "V46" "V47" "V48" "V49" "V50" "V51" "V52" "V53" "V54" "V55" "V56" "V57" "V58" "V59" "V60" "V61" "V62" "V63" "V64" "V65" "V66" "V67" "V68" "V69" "V70" "V71" "V72" "V73" "V74" "V75" "V76" "V77" "V78" "V79" "V80" "V81" "V82" "V83" "V84" "V85" "V86" "V87" "V88" "V89" "V90" "V91" "V92" "V93" "V94" "V95" "V96" "V97" "V98" "V99" "V100" "V101" "V102" "V103" "V104" "V105" "V106" "V107" "V108" "V109" "V110" "V111" "V112" "V113" "V114" "V115" "V116" "V117" "V118" "V119" "V120" "V121" "V122" "V123" "V124" "V125" "V126" "V127" "V128" "V129" "V130" "V131" "V132" "V133" "V134" "V135" "V136" "V137" "V138" "V139" "V140" "V141" "V142" "V143" "V144" "V145" "V146" "V147" "V148" "V149" "V150" "V151" "V152" "V153" "V154" "V155" "V156" "V157" "V158" "V159" "V160" "V161" "V162" "V163" "V164" "V165" "V166" "V167" "V168" "V169" "V170" "V171" "V172" "V173" "V174" "V175" "V176" "V177" "V178" "V179" "V180" "V181" "V182" "V183" "V184" "V185" "V186" "V187" "V188" "V189" "V190" "V191" "V192" "V193" "V194" "V195" "V196" "V197" "V198" "V199" "V200" "V201" "V202" "V203" "V204" "V205" "V206" "V207" "V208" "V209" "V210" "V211" "V212" "V213" "V214" "V215" "V216" "V217" "V218" "V219" "V220" "V221" "V222" "V223" "V224" "V225" "V226" "V227" "V228" "V229" "V230" "V231" "V232" "V233" "V234" "V235" "V236" "V237" "V238" "V239" "V240" "V241" "V242" "V243" "V244" "V245" "V246" "V247" "V248" "V249" "V250" "V251" "V252" "V253" "V254" "V255" "V256" "V257" "V258" "V259" "V260" "V261" "V262" "V263" "V264" "V265" "V266" "V267" "V268" "V269" "V270" "V271" "V272" "V273" "V274" "V275" "V276" "V277" "V278" "V279" "V280" "V281" "V282" "V283" "V284" "V285" "V286" "V287" "V288" "V289" "V290" "V291" "V292" "V293" "V294" "V295" "V296" "V297" "V298" "V299" "V300" "V301" "V302" "V303" "V304" "V305" "V306" "V307" "V308" "V309" "V310" "V311" "V312" "V313" "V314" "V315" "V316" "V317" "V318" "V319" "V320" "V321" "V322" "V323" "V324" "V325" "V326" "V327" "V328" "V329" "V330" "V331" "V332" "V333" "V334" "V335" "V336" "V337" "V338" "V339" "V340" "V341" "V342" "V343" "V344" "V345" "V346" "V347" "V348" "V349" "V350" "V351" "V352" "V353" "V354" "V355" "V356" "V357" "V358" "V359" "V360" "V361" "V362" "V363" "V364" "V365" "V366" "V367" "V368" "V369" "V370" "V371" "V372" "V373" "V374" "V375" "V376" "V377" "V378" "V379" "V380" "V381" "V382" "V383" "V384" "V385" "V386" "V387" "V388" "V389" "V390" "V391" "V392" "V393" "V394" "V395" "V396" "V397" "V398" "V399" "V400" "V401" "V402" "V403" "V404" "V405" "V406" "V407" "V408" "V409" "V410" "V411" "V412" "V413" "V414" "V415" "V416" "V417" "V418" "V419" "V420" "V421" "V422" "V423" "V424" "V425" "V426" "V427" "V428" "V429" "V430" "V431" "V432" "V433" "V434" "V435" "V436" "V437" "V438" "V439" "V440" "V441" "V442" "V443" "V444" "V445" "V446" "V447" "V448" "V449" "V450" "V451" "V452" "V453" "V454" "V455" "V456" "V457" "V458" "V459" "V460" "V461" "V462" "V463" "V464" "V465" "V466" "V467" "V468" "V469" "V470" "V471" "V472" "V473" "V474" "V475" "V476" "V477" "V478" "V479" "V480" "V481" "V482" "V483" "V484" "V485" "V486" "V487" "V488" "V489" "V490" "V491" "V492" "V493" "V494" "V495" "V496" "V497" "V498" "V499" "V500" "V501" "V502" "V503" "V504" "V505" "V506" "V507" "V508" "V509" "V510" "V511" "V512" "V513" "V514" "V515" "V516" "V517" "V518" "V519" "V520" "V521" "V522" "V523" "V524" "V525" "V526" "V527" "V528" "V529" "V530" "V531" "V532" "V533" "V534" "V535" "V536" "V537" "V538" "V539" "V540" "V541" "V542" "V543" "V544" "V545" "V546" "V547" "V548" "V549" "V550" "V551" "V552" "V553" "V554" "V555" "V556" "V557" "V558" "V559" "V560" "V561" "V562" "V563" "V564" "V565" "V566" "V567" "V568" "V569" "V570" "V571" "V572" "V573" "V574" "V575" "V576" "V577" "V578" "V579" "V580" "V581" "V582" "V583" "V584" "V585" "V586" "V587" "V588" "V589" "V590" "V591" "V592" "V593" "V594" "V595" "V596" "V597" "V598" "V599" "V600" "V601" "V602" "V603" "V604" "V605" "V606" "V607" "V608" "V609" "V610" "V611" "V612" "V613" "V614" "V615" "V616" "V617" "V618" "V619" "V620" "V621" "V622" "V623" "V624" "V625" "V626" "V627" "V628" "V629" "V630" "V631" "V632" "V633" "V634" "V635" "V636" "V637" "V638" "V639" "V640" "V641" "V642" "V643" "V644" "V645" "V646" "V647" "V648" "V649" "V650" "V651" "V652" "V653" "V654" "V655" "V656" "V657" "V658" "V659" "V660" "V661" "V662" "V663" "V664" "V665" "V666" "V667" "V668" "V669" "V670" "V671" "V672" "V673" "V674" "V675" "V676" "V677" "V678" "V679" "V680" "V681" "V682" "V683" "V684" "V685" "V686" "V687" "V688" "V689" "V690" "V691" "V692" "V693" "V694" "V695" "V696" "V697" "V698" "V699" "V700" "V701" "V702" "V703" "V704" "V705" "V706" "V707" "V708" "V709" "V710" "V711" "V712" "V713" "V714" "V715" "V716" "V717" "V718" "V719" "V720" "V721" "V722" "V723" "V724" "V725" "V726" "V727" "V728" "V729" "V730" "V731" "V732" "V733" "V734" "V735" "V736" "V737" "V738" "V739" "V740" "V741" "V742" "V743" "V744" "V745" "V746" "V747" "V748" "V749" "V750" "V751" "V752" "V753" "V754" "V755" "V756" "V757" "V758" "V759" "V760" "V761" "V762" "V763" "V764" "V765" "V766" "V767" "V768" "V769" "V770" "V771" "V772" "V773" "V774" "V775" "V776" "V777" "V778" "V779" "V780" "V781" "V782" "V783" "V784" "V785" "V786" "V787" "V788" "V789" "V790" "V791" "V792" "V793" "V794" "V795" "V796" "V797" "V798" "V799" "V800" "V801" "V802" "V803" "V804" "V805" "V806" "V807" "V808" "V809" "V810" "V811" "V812" "V813" "V814" "V815" "V816" "V817" "V818" "V819" "V820" "V821" "V822" "V823" "V824" "V825" "V826" "V827" "V828" "V829" "V830" "V831" "V832" "V833" "V834" "V835" "V836" "V837" "V838" "V839" "V840" "V841" "V842" "V843" "V844" "V845" "V846" "V847" "V848" "V849" "V850" "V851" "V852" "V853" "V854" "V855" "V856" "V857" "V858" "V859" "V860" "V861" "V862" "V863" "V864" "V865" "V866" "V867" "V868" "V869" "V870" "V871" "V872" "V873" "V874" "V875" "V876" "V877" "V878" "V879" "V880" "V881" "V882" "V883" "V884" "V885" "V886" "V887" "V888" "V889" "V890" "V891" "V892" "V893" "V894" "V895" "V896" "V897" "V898" "V899" "V900" "V901" "V902" "V903" "V904" "V905" "V906" "V907" "V908" "V909" "V910" "V911" "V912" "V913" "V914" "V915" "V916" "V917" "V918" "V919" "V920" "V921" "V922" "V923" "V924" "V925" "V926" "V927" "V928" "V929" "V930" "V931" "V932" "V933" "V934" "V935" "V936" "V937" "V938" "V939" "V940" "V941" "V942" "V943" "V944" "V945" "V946" "V947" "V948" "V949" "V950" "V951" "V952" "V953" "V954" "V955" "V956" "V957" "V958" "V959" "V960" "V961" "V962" "V963" "V964" "V965" "V966" "V967" "V968" "V969" "V970" "V971" "V972" "V973" "V974" "V975" "V976" "V977" "V978" "V979" "V980" "V981" "V982" "V983" "V984" "V985" "V986" "V987" "V988" "V989" "V990" "V991" "V992" "V993" "V994" "V995" "V996" "V997" "V998" "V999" "V1000" "V1001" "V1002" "V1003" "V1004" "V1005" "V1006" "V1007" "V1008" "V1009" "V1010" "V1011" "V1012" "V1013" "V1014" "V1015" "V1016" "V1017" "V1018" "V1019" "V1020" "V1021" "V1022" "V1023" "V1024" "V1025" "V1026" "V1027" "V1028" "V1029" "V1030" "V1031" "V1032" "V1033" "V1034" "V1035" "V1036" "V1037" "V1038" "V1039" "V1040" "V1041" "V1042" "V1043" "V1044" "V1045" "V1046" "V1047" "V1048" "V1049" "V1050" "V1051" "V1052" "V1053" "V1054" "V1055" "V1056" "V1057" "V1058" "V1059" "V1060" "V1061" "V1062" "V1063" "V1064" "V1065" "V1066" "V1067" "V1068" "V1069" "V1070" "V1071" "V1072" "V1073" "V1074" "V1075" "V1076" "V1077" "V1078" "V1079" "V1080" "V1081" "V1082" "V1083" "V1084" "V1085" "V1086" "V1087" "V1088" "V1089" "V1090" "V1091" "V1092" "V1093" "V1094" "V1095" "V1096" "V1097" "V1098" "V1099" "V1100" "V1101" "V1102" "V1103" "V1104" "V1105" "V1106" "V1107" "V1108" "V1109" "V1110" "V1111" "V1112" "V1113" "V1114" "V1115" "V1116" "V1117" "V1118" "V1119" "V1120" "V1121" "V1122" "V1123" "V1124" "V1125" "V1126" "V1127" "V1128" "V1129" "V1130" "V1131" "V1132" "V1133" "V1134" "V1135" "V1136" "V1137" "V1138" "V1139" "V1140" "V1141" "V1142" "V1143" "V1144" "V1145" "V1146" "V1147" "V1148" "V1149" "V1150" "V1151" "V1152" "V1153" "V1154" "V1155" "V1156" "V1157" "V1158" "V1159" "V1160" "V1161" "V1162" "V1163" "V1164" "V1165" "V1166" "V1167" "V1168" "V1169" "V1170" "V1171" "V1172" "V1173" "V1174" "V1175" "V1176" "V1177" "V1178" "V1179" "V1180" "V1181" "V1182" "V1183" "V1184" "V1185" "V1186" "V1187" "V1188" "V1189" "V1190" "V1191" "V1192" "V1193" "V1194" "V1195" "V1196" "V1197" "V1198" "V1199" "V1200" "V1201" "V1202" "V1203" "V1204" "V1205" "V1206" "V1207" "V1208" "V1209" "V1210" "V1211" "V1212" "V1213" "V1214" "V1215" "V1216" "V1217" "V1218" "V1219" "V1220" "V1221" "V1222" "V1223" "V1224" "V1225" "V1226" "V1227" "V1228" "V1229" "V1230" "V1231" "V1232" "V1233" "V1234" "V1235" "V1236" "V1237" "V1238" "V1239" "V1240" "V1241" "V1242" "V1243" "V1244" "V1245" "V1246" "V1247" "V1248" "V1249" "V1250" "V1251" "V1252" "V1253" "V1254" "V1255" "V1256" "V1257" "V1258" "V1259" "V1260" "V1261" "V1262" "V1263" "V1264" "V1265" "V1266" "V1267" "V1268" "V1269" "V1270" "V1271" "V1272" "V1273" "V1274" "V1275" "V1276" "V1277" "V1278" "V1279" "V1280" "V1281" "V1282" "V1283" "V1284" "V1285" "V1286" "V1287" "V1288" "V1289" "V1290" "V1291" "V1292" "V1293" "V1294" "V1295" "V1296" "V1297" "V1298" "V1299" "V1300" "V1301" "V1302" "V1303" "V1304" "V1305" "V1306" "V1307" "V1308" "V1309" "V1310" "V1311" "V1312" "V1313" "V1314" "V1315" "V1316" "V1317" "V1318" "V1319" "V1320" "V1321" "V1322" "V1323" "V1324" "V1325" "V1326" "V1327" "V1328" "V1329" "V1330" "V1331" "V1332" "V1333" "V1334" "V1335" "V1336" "V1337" "V1338" "V1339" "V1340" "V1341" "V1342" "V1343" "V1344" "V1345" "V1346" "V1347" "V1348" "V1349" "V1350" "V1351" "V1352" "V1353" "V1354" "V1355" "V1356" "V1357" "V1358" "V1359" "V1360" "V1361" "V1362" "V1363" "V1364" "V1365" "V1366" "V1367" "V1368" "V1369" "V1370" "V1371" "V1372" "V1373" "V1374" "V1375" "V1376" "V1377" "V1378" "V1379" "V1380" "V1381" "V1382" "V1383" "V1384" "V1385" "V1386" "V1387" "V1388" "V1389" "V1390" "V1391" "V1392" "V1393" "V1394" "V1395" "V1396" "V1397" "V1398" "V1399" "V1400" "V1401" "V1402" "V1403" "V1404" "V1405" "V1406" "V1407" "V1408" "V1409" "V1410" "V1411" "V1412" "V1413" "V1414" "V1415" "V1416" "V1417" "V1418" "V1419" "V1420" "V1421" "V1422" "V1423" "V1424" "V1425" "V1426" "V1427" "V1428" "V1429" "V1430" "V1431" "V1432" "V1433" "V1434" "V1435" "V1436" "V1437" "V1438" "V1439" "V1440" "V1441" "V1442" "V1443" "V1444" "V1445" "V1446" "V1447" "V1448" "V1449" "V1450" "V1451" "V1452" "V1453" "V1454" "V1455" "V1456" "V1457" "V1458" "V1459" "V1460" "V1461" "V1462" "V1463" "V1464" "V1465" "V1466" "V1467" "V1468" "V1469" "V1470" "V1471" "V1472" "V1473" "V1474" "V1475" "V1476" "V1477" "V1478" "V1479" "V1480" "V1481" "V1482" "V1483" "V1484" "V1485" "V1486" "V1487" "V1488" "V1489" "V1490" "V1491" "V1492" "V1493" "V1494" "V1495" "V1496" "V1497" "V1498" "V1499" "V1500" "V1501" "V1502" "V1503" "V1504" "V1505" "V1506" "V1507" "V1508" "V1509" "V1510" "V1511" "V1512" "V1513" "V1514" "V1515" "V1516" "V1517" "V1518" "V1519" "V1520" "V1521" "V1522" "V1523" "V1524" "V1525" "V1526" "V1527" "V1528" "V1529" "V1530" "V1531" "V1532" "V1533" "V1534" "V1535" "V1536" "V1537" "V1538" "V1539" "V1540" "V1541" "V1542" "V1543" "V1544" "V1545" "V1546" "V1547" "V1548" "V1549" "V1550" "V1551" "V1552" "V1553" "V1554" "V1555" "V1556" "V1557" "V1558" "V1559" "V1560" "V1561" "V1562" "V1563" "V1564" "V1565" "V1566" "V1567" "V1568" "V1569" "V1570" "V1571" "V1572" "V1573" "V1574" "V1575" "V1576" "V1577" "V1578" "V1579" "V1580" "V1581" "V1582" "V1583" "V1584" "V1585" "V1586" "V1587" "V1588" "V1589" "V1590" "V1591" "V1592" "V1593" "V1594" "V1595" "V1596" "V1597" "V1598" "V1599" "V1600" "V1601" "V1602" "V1603" "V1604" "V1605" "V1606" "V1607" "V1608" "V1609" "V1610" "V1611" "V1612" "V1613" "V1614" "V1615" "V1616" "V1617" "V1618" "V1619" "V1620" "V1621" "V1622" "V1623" "V1624" "V1625" "V1626" "V1627" "V1628" "V1629" "V1630" "V1631" "V1632" "V1633" "V1634" "V1635" "V1636" "V1637" "V1638" "V1639" "V1640" "V1641" "V1642" "V1643" "V1644" "V1645" "V1646" "V1647" "V1648" "V1649" "V1650" "V1651" "V1652" "V1653" "V1654" "V1655" "V1656" "V1657" "V1658" "V1659" "V1660" "V1661" "V1662" "V1663" "V1664" "V1665" "V1666" "V1667" "V1668" "V1669" "V1670" "V1671" "V1672" "V1673" "V1674" "V1675" "V1676" "V1677" "V1678" "V1679" "V1680" "V1681" "V1682" "V1683" "V1684" "V1685" "V1686" "V1687" "V1688" "V1689" "V1690" "V1691" "V1692" "V1693" "V1694" "V1695" "V1696" "V1697" "V1698" "V1699" "V1700" "V1701" "V1702" "V1703" "V1704" "V1705" "V1706" "V1707" "V1708" "V1709" "V1710" "V1711" "V1712" "V1713" "V1714" "V1715" "V1716" "V1717" "V1718" "V1719" "V1720" "V1721" "V1722" "V1723" "V1724" "V1725" "V1726" "V1727" "V1728" "V1729" "V1730" "V1731" "V1732" "V1733" "V1734" "V1735" "V1736" "V1737" "V1738" "V1739" "V1740" "V1741" "V1742" "V1743" "V1744" "V1745" "V1746" "V1747" "V1748" "V1749" "V1750" "V1751" "V1752" "V1753" "V1754" "V1755" "V1756" "V1757" "V1758" "V1759" "V1760" "V1761" "V1762" "V1763" "V1764" "V1765" "V1766" "V1767" "V1768" "V1769" "V1770" "V1771" "V1772" "V1773" "V1774" "V1775" "V1776" "V1777" "V1778" "V1779" "V1780" "V1781" "V1782" "V1783" "V1784" "V1785" "V1786" "V1787" "V1788" "V1789" "V1790" "V1791" "V1792" "V1793" "V1794" "V1795" "V1796" "V1797" "V1798" "V1799" "V1800" "V1801" "V1802" "V1803" "V1804" "V1805" "V1806" "V1807" "V1808" "V1809" "V1810" "V1811" "V1812" "V1813" "V1814" "V1815" "V1816" "V1817" "V1818" "V1819" "V1820" "V1821" "V1822" "V1823" "V1824" "V1825" "V1826" "V1827" "V1828" "V1829" "V1830" "V1831" "V1832" "V1833" "V1834" "V1835" "V1836" "V1837" "V1838" "V1839" "V1840" "V1841" "V1842" "V1843" "V1844" "V1845" "V1846" "V1847" "V1848" "V1849" "V1850" "V1851" "V1852" "V1853" "V1854" "V1855" "V1856" "V1857" "V1858" "V1859" "V1860" "V1861" "V1862" "V1863" "V1864" "V1865" "V1866" "V1867" "V1868" "V1869" "V1870" "V1871" "V1872" "V1873" "V1874" "V1875" "V1876" "V1877" "V1878" "V1879" "V1880" "V1881" "V1882" "V1883" "V1884" "V1885" "V1886" "V1887" "V1888" "V1889" "V1890" "V1891" "V1892" "V1893" "V1894" "V1895" "V1896" "V1897" "V1898" "V1899" "V1900" "V1901" "V1902" "V1903" "V1904" "V1905" "V1906" "V1907" "V1908" "V1909" "V1910" "V1911" "V1912" "V1913" "V1914" "V1915" "V1916" "V1917" "V1918" "V1919" "V1920" "V1921" "V1922" "V1923" "V1924" "V1925" "V1926" "V1927" "V1928" "V1929" "V1930" "V1931" "V1932" "V1933" "V1934" "V1935" "V1936" "V1937" "V1938" "V1939" "V1940" "V1941" "V1942" "V1943" "V1944" "V1945" "V1946" "V1947" "V1948" "V1949" "V1950" "V1951" "V1952" "V1953" "V1954" "V1955" "V1956" "V1957" "V1958" "V1959" "V1960" "V1961" "V1962" "V1963" "V1964" "V1965" "V1966" "V1967" "V1968" "V1969" "V1970" "V1971" "V1972" "V1973" "V1974" "V1975" "V1976" "V1977" "V1978" "V1979" "V1980" "V1981" "V1982" "V1983" "V1984" "V1985" "V1986" "V1987" "V1988" "V1989" "V1990" "V1991" "V1992" "V1993" "V1994" "V1995" "V1996" "V1997" "V1998" "V1999" "V2000" "V2001" "V2002" "V2003" "V2004" "V2005" "V2006" "V2007" "V2008" "V2009" "V2010" "V2011" "V2012" "V2013" "V2014" "V2015" "V2016" "V2017" "V2018" "V2019" "V2020" "V2021" "V2022" "V2023" "V2024" "V2025" "V2026" "V2027" "V2028" "V2029" "V2030" "V2031" "V2032" "V2033" "V2034" "V2035" "V2036" "V2037" "V2038" "V2039" "V2040" "V2041" "V2042" "V2043" "V2044" "V2045" "V2046" "V2047" "V2048" "V2049" "V2050" "V2051" "V2052" "V2053" "V2054" "V2055" "V2056" "V2057" "V2058" "V2059" "V2060" "V2061" "V2062" "V2063" "V2064" "V2065" "V2066" "V2067" "V2068" "V2069" "V2070" "V2071" "V2072" "V2073" "V2074" "V2075" "V2076" "V2077" "V2078" "V2079" "V2080" "V2081" "V2082" "V2083" "V2084" "V2085" "V2086" "V2087" "V2088" "V2089" "V2090" "V2091" "V2092" "V2093" "V2094" "V2095" "V2096" "V2097" "V2098" "V2099" "V2100" "V2101" "V2102" "V2103" "V2104" "V2105" "V2106" "V2107" "V2108" "V2109" "V2110" "V2111" "V2112" "V2113" "V2114" "V2115" "V2116" "V2117" "V2118" "V2119" "V2120" "V2121" "V2122" "V2123" "V2124" "V2125" "V2126" "V2127" "V2128" "V2129" "V2130" "V2131" "V2132" "V2133" "V2134" "V2135" "V2136" "V2137" "V2138" "V2139" "V2140" "V2141" "V2142" "V2143" "V2144" "V2145" "V2146" "V2147" "V2148" "V2149" "V2150" "V2151" "V2152" "V2153" "V2154" "V2155" "V2156" "V2157" "V2158" "V2159" "V2160" "V2161" "V2162" "V2163" "V2164" "V2165" "V2166" "V2167" "V2168" "V2169" "V2170" "V2171" "V2172" "V2173" "V2174" "V2175" "V2176" "V2177" "V2178" "V2179" "V2180" "V2181" "V2182" "V2183" "V2184" "V2185" "V2186" "V2187" "V2188" "V2189" "V2190" "V2191" "V2192" "V2193" "V2194" "V2195" "V2196" "V2197" "V2198" "V2199" "V2200" "V2201" "V2202" "V2203" "V2204" "V2205" "V2206" "V2207" "V2208" "V2209" "V2210" "V2211" "V2212" "V2213" "V2214" "V2215" "V2216" "V2217" "V2218" "V2219" "V2220" "V2221" "V2222" "V2223" "V2224" "V2225" "V2226" "V2227" "V2228" "V2229" "V2230" "V2231" "V2232" "V2233" "V2234" "V2235" "V2236" "V2237" "V2238" "V2239" "V2240" "V2241" "V2242" "V2243" "V2244" "V2245" "V2246" "V2247" "V2248" "V2249" "V2250" "V2251" "V2252" "V2253" "V2254" "V2255" "V2256" "V2257" "V2258" "V2259" "V2260" "V2261" "V2262" "V2263" "V2264" "V2265" "V2266" "V2267" "V2268" "V2269" "V2270" "V2271" "V2272" "V2273" "V2274" "V2275" "V2276" "V2277" "V2278" "V2279" "V2280" "V2281" "V2282" "V2283" "V2284" "V2285" "V2286" "V2287" "V2288" "V2289" "V2290" "V2291" "V2292" "V2293" "V2294" "V2295" "V2296" "V2297" "V2298" "V2299" "V2300" "V2301" "V2302" "V2303" "V2304" "V2305" "V2306" "V2307" "V2308" "V2309" "V2310" "V2311" "V2312" "V2313" "V2314" "V2315" "V2316" "V2317" "V2318" "V2319" "V2320" "V2321" "V2322" "V2323" "V2324" "V2325" "V2326" "V2327" "V2328" "V2329" "V2330" "V2331" "V2332" "V2333" "V2334" "V2335" "V2336" "V2337" "V2338" "V2339" "V2340" "V2341" "V2342" "V2343" "V2344" "V2345" "V2346" "V2347" "V2348" "V2349" "V2350" "V2351" "V2352" "V2353" "V2354" "V2355" "V2356" "V2357" "V2358" "V2359" "V2360" "V2361" "V2362" "V2363" "V2364" "V2365" "V2366" "V2367" "V2368" "V2369" "V2370" "V2371" "V2372" "V2373" "V2374" "V2375" "V2376" "V2377" "V2378" "V2379" "V2380" "V2381" "V2382" "V2383" "V2384" "V2385" "V2386" "V2387" "V2388" "V2389" "V2390" "V2391" "V2392" "V2393" "V2394" "V2395" "V2396" "V2397" "V2398" "V2399" "V2400" "V2401" "V2402" "V2403" "V2404" "V2405" "V2406" "V2407" "V2408" "V2409" "V2410" "V2411" "V2412" "V2413" "V2414" "V2415" "V2416" "V2417" "V2418" "V2419" "V2420" "V2421" "V2422" "V2423" "V2424" "V2425" "V2426" "V2427" "V2428" "V2429" "V2430" "V2431" "V2432" "V2433" "V2434" "V2435" "V2436" "V2437" "V2438" "V2439" "V2440" "V2441" "V2442" "V2443" "V2444" "V2445" "V2446" "V2447" "V2448" "V2449" "V2450" "V2451" "V2452" "V2453" "V2454" "V2455" "V2456" "V2457" "V2458" "V2459" "V2460" "V2461" "V2462" "V2463" "V2464" "V2465" "V2466" "V2467" "V2468" "V2469" "V2470" "V2471" "V2472" "V2473" "V2474" "V2475" "V2476" "V2477" "V2478" "V2479" "V2480" "V2481" "V2482" "V2483" "V2484" "V2485" "V2486" "V2487" "V2488" "V2489" "V2490" "V2491" "V2492" "V2493" "V2494" "V2495" "V2496" "V2497" "V2498" "V2499" "V2500" "V2501" "V2502" "V2503" "V2504" "V2505" "V2506" "V2507" "V2508" "V2509" "V2510" "V2511" "V2512" "V2513" "V2514" "V2515" "V2516" "V2517" "V2518" "V2519" "V2520" "V2521" "V2522" "V2523" "V2524" "V2525" "V2526" "V2527" "V2528" "V2529" "V2530" "V2531" "V2532" "V2533" "V2534" "V2535" "V2536" "V2537" "V2538" "V2539" "V2540" "V2541" "V2542" "V2543" "V2544" "V2545" "V2546" "V2547" "V2548" "V2549" "V2550" "V2551" "V2552" "V2553" "V2554" "V2555" "V2556" "V2557" "V2558" "V2559" "V2560" "V2561" "V2562" "V2563" "V2564" "V2565" "V2566" "V2567" "V2568" "V2569" "V2570" "V2571" "V2572" "V2573" "V2574" "V2575" "V2576" "V2577" "V2578" "V2579" "V2580" "V2581" "V2582" "V2583" "V2584" "V2585" "V2586" "V2587" "V2588" "V2589" "V2590" "V2591" "V2592" "V2593" "V2594" "V2595" "V2596" "V2597" "V2598" "V2599" "V2600" "V2601" "V2602" "V2603" "V2604" "V2605" "V2606" "V2607" "V2608" "V2609" "V2610" "V2611" "V2612" "V2613" "V2614" "V2615" "V2616" "V2617" "V2618" "V2619" "V2620" "V2621" "V2622" "V2623" "V2624" "V2625" "V2626" "V2627" "V2628" "V2629" "V2630" "V2631" "V2632" "V2633" "V2634" "V2635" "V2636" "V2637" "V2638" "V2639" "V2640" "V2641" "V2642" "V2643" "V2644" "V2645" "V2646" "V2647" "V2648" "V2649" "V2650" "V2651" "V2652" "V2653" "V2654" "V2655" "V2656" "V2657" "V2658" "V2659" "V2660" "V2661" "V2662" "V2663" "V2664" "V2665" "V2666" "V2667" "V2668" "V2669" "V2670" "V2671" "V2672" "V2673" "V2674" "V2675" "V2676" "V2677" "V2678" "V2679" "V2680" "V2681" "V2682" "V2683" "V2684" "V2685" "V2686" "V2687" "V2688" "V2689" "V2690" "V2691" "V2692" "V2693" "V2694" "V2695" "V2696" "V2697" "V2698" "V2699" "V2700" "V2701" "V2702" "V2703" "V2704" "V2705" "V2706" "V2707" "V2708" "V2709" "V2710" "V2711" "V2712" "V2713" "V2714" "V2715" "V2716" "V2717" "V2718" "V2719" "V2720" "V2721" "V2722" "V2723" "V2724" "V2725" "V2726" "V2727" "V2728" "V2729" "V2730" "V2731" "V2732" "V2733" "V2734" "V2735" "V2736" "V2737" "V2738" "V2739" "V2740" "V2741" "V2742" "V2743" "V2744" "V2745" "V2746" "V2747" "V2748" "V2749" "V2750" "V2751" "V2752" "V2753" "V2754" "V2755" "V2756" "V2757" "V2758" "V2759" "V2760" "V2761" "V2762" "V2763" "V2764" "V2765" "V2766" "V2767" "V2768" "V2769" "V2770" "V2771" "V2772" "V2773" "V2774" "V2775" "V2776" "V2777" "V2778" "V2779" "V2780" "V2781" "V2782" "V2783" "V2784" "V2785" "V2786" "V2787" "V2788" "V2789" "V2790" "V2791" "V2792" "V2793" "V2794" "V2795" "V2796" "V2797" "V2798" "V2799" "V2800" "V2801" "V2802" "V2803" "V2804" "V2805" "V2806" "V2807" "V2808" "V2809" "V2810" "V2811" "V2812" "V2813" "V2814" "V2815" "V2816" "V2817" "V2818" "V2819" "V2820" "V2821" "V2822" "V2823" "V2824" "V2825" "V2826" "V2827" "V2828" "V2829" "V2830" "V2831" "V2832" "V2833" "V2834" "V2835" "V2836" "V2837" "V2838" "V2839" "V2840" "V2841" "V2842" "V2843" "V2844" "V2845" "V2846" "V2847" "V2848" "V2849" "V2850" "V2851" "V2852" "V2853" "V2854" "V2855" "V2856" "V2857" "V2858" "V2859" "V2860" "V2861" "V2862" "V2863" "V2864" "V2865" "V2866" "V2867" "V2868" "V2869" "V2870" "V2871" "V2872" "V2873" "V2874" "V2875" "V2876" "V2877" "V2878" "V2879" "V2880" "V2881" "V2882" "V2883" "V2884" "V2885" "V2886" "V2887" "V2888" "V2889" "V2890" "V2891" "V2892" "V2893" "V2894" "V2895" "V2896" "V2897" "V2898" "V2899" "V2900" "V2901" "V2902" "V2903" "V2904" "V2905" "V2906" "V2907" "V2908" "V2909" "V2910" "V2911" "V2912" "V2913" "V2914" "V2915" "V2916" "V2917" "V2918" "V2919" "V2920" "V2921" "V2922" "V2923" "V2924" "V2925" "V2926" "V2927" "V2928" "V2929" "V2930" "V2931" "V2932" "V2933" "V2934" "V2935" "V2936" "V2937" "V2938" "V2939" "V2940" "V2941" "V2942" "V2943" "V2944" "V2945" "V2946" "V2947" "V2948" "V2949" "V2950" "V2951" "V2952" "V2953" "V2954" "V2955" "V2956" "V2957" "V2958" "V2959" "V2960" "V2961" "V2962" "V2963" "V2964" "V2965" "V2966" "V2967" "V2968" "V2969" "V2970" "V2971" "V2972" "V2973" "V2974" "V2975" "V2976" "V2977" "V2978" "V2979" "V2980" "V2981" "V2982" "V2983" "V2984" "V2985" "V2986" "V2987" "V2988" "V2989" "V2990" "V2991" "V2992" "V2993" "V2994" "V2995" "V2996" "V2997" "V2998" "V2999" "V3000" "V3001" "V3002" "V3003" "V3004" "V3005" "V3006" "V3007" "V3008" "V3009" "V3010" "V3011" "V3012" "V3013" "V3014" "V3015" "V3016" "V3017" "V3018" "V3019" "V3020" "V3021" "V3022" "V3023" "V3024" "V3025" "V3026" "V3027" "V3028" "V3029" "V3030" "V3031" "V3032" "V3033" "V3034" "V3035" "V3036" "V3037" "V3038" "V3039" "V3040" "V3041" "V3042" "V3043" "V3044" "V3045" "V3046" "V3047" "V3048" "V3049" "V3050" "V3051" "V3052" "V3053" "V3054" "V3055" "V3056" "V3057" "V3058" "V3059" "V3060" "V3061" "V3062" "V3063" "V3064" "V3065" "V3066" "V3067" "V3068" "V3069" "V3070" "V3071" "V3072" "V3073" "V3074" "V3075" "V3076" "V3077" "V3078" "V3079" "V3080" "V3081" "V3082" "V3083" "V3084" "V3085" "V3086" "V3087" "V3088" "V3089" "V3090" "V3091" "V3092" "V3093" "V3094" "V3095" "V3096" "V3097" "V3098" "V3099" "V3100" "V3101" "V3102" "V3103" "V3104" "V3105" "V3106" "V3107" "V3108" "V3109" "V3110" "V3111" "V3112" "V3113" "V3114" "V3115" "V3116" "V3117" "V3118" "V3119" "V3120" "V3121" "V3122" "V3123" "V3124" "V3125" "V3126" "V3127" "V3128" "V3129" "V3130" "V3131" "V3132" "V3133" "V3134" "V3135" "V3136" "V3137" "V3138" "V3139" "V3140" "V3141" "V3142" "V3143" "V3144" "V3145" "V3146" "V3147" "V3148" "V3149" "V3150" "V3151" "V3152" "V3153" "V3154" "V3155" "V3156" "V3157" "V3158" "V3159" "V3160" "V3161" "V3162" "V3163" "V3164" "V3165" "V3166" "V3167" "V3168" "V3169" "V3170" "V3171" "V3172" "V3173" "V3174" "V3175" "V3176" "V3177" "V3178" "V3179" "V3180" "V3181" "V3182" "V3183" "V3184" "V3185" "V3186" "V3187" "V3188" "V3189" "V3190" "V3191" "V3192" "V3193" "V3194" "V3195" "V3196" "V3197" "V3198" "V3199" "V3200" "V3201" "V3202" "V3203" "V3204" "V3205" "V3206" "V3207" "V3208" "V3209" "V3210" "V3211" "V3212" "V3213" "V3214" "V3215" "V3216" "V3217" "V3218" "V3219" "V3220" "V3221" "V3222" "V3223" "V3224" "V3225" "V3226" "V3227" "V3228" "V3229" "V3230" "V3231" "V3232" "V3233" "V3234" "V3235" "V3236" "V3237" "V3238" "V3239" "V3240" "V3241" "V3242" "V3243" "V3244" "V3245" "V3246" "V3247" "V3248" "V3249" "V3250" "V3251" "V3252" "V3253" "V3254" "V3255" "V3256" "V3257" "V3258" "V3259" "V3260" "V3261" "V3262" "V3263" "V3264" "V3265" "V3266" "V3267" "V3268" "V3269" "V3270" "V3271" "V3272" "V3273" "V3274" "V3275" "V3276" "V3277" "V3278" "V3279" "V3280" "V3281" "V3282" "V3283" "V3284" "V3285" "V3286" "V3287" "V3288" "V3289" "V3290" "V3291" "V3292" "V3293" "V3294" "V3295" "V3296" "V3297" "V3298" "V3299" "V3300" "V3301" "V3302" "V3303" "V3304" "V3305" "V3306" "V3307" "V3308" "V3309" "V3310" "V3311" "V3312" "V3313" "V3314" "V3315" "V3316" "V3317" "V3318" "V3319" "V3320" "V3321" "V3322" "V3323" "V3324" "V3325" "V3326" "V3327" "V3328" "V3329" "V3330" "V3331" "V3332" "V3333" "V3334" "V3335" "V3336" "V3337" "V3338" "V3339" "V3340" "V3341" "V3342" "V3343" "V3344" "V3345" "V3346" "V3347" "V3348" "V3349" "V3350" "V3351" "V3352" "V3353" "V3354" "V3355" "V3356" "V3357" "V3358" "V3359" "V3360" "V3361" "V3362" "V3363" "V3364" "V3365" "V3366" "V3367" "V3368" "V3369" "V3370" "V3371" "V3372" "V3373" "V3374" "V3375" "V3376" "V3377" "V3378" "V3379" "V3380" "V3381" "V3382" "V3383" "V3384" "V3385" "V3386" "V3387" "V3388" "V3389" "V3390" "V3391" "V3392" "V3393" "V3394" "V3395" "V3396" "V3397" "V3398" "V3399" "V3400" "V3401" "V3402" "V3403" "V3404" "V3405" "V3406" "V3407" "V3408" "V3409" "V3410" "V3411" "V3412" "V3413" "V3414" "V3415" "V3416" "V3417" "V3418" "V3419" "V3420" "V3421" "V3422" "V3423" "V3424" "V3425" "V3426" "V3427" "V3428" "V3429" "V3430" "V3431" "V3432" "V3433" "V3434" "V3435" "V3436" "V3437" "V3438" "V3439" "V3440" "V3441" "V3442" "V3443" "V3444" "V3445" "V3446" "V3447" "V3448" "V3449" "V3450" "V3451" "V3452" "V3453" "V3454" "V3455" "V3456" "V3457" "V3458" "V3459" "V3460" "V3461" "V3462" "V3463" "V3464" "V3465" "V3466" "V3467" "V3468" "V3469" "V3470" "V3471" "V3472" "V3473" "V3474" "V3475" "V3476" "V3477" "V3478" "V3479" "V3480" "V3481" "V3482" "V3483" "V3484" "V3485" "V3486" "V3487" "V3488" "V3489" "V3490" "V3491" "V3492" "V3493" "V3494" "V3495" "V3496" "V3497" "V3498" "V3499" "V3500" "V3501" "V3502" "V3503" "V3504" "V3505" "V3506" "V3507" "V3508" "V3509" "V3510" "V3511" "V3512" "V3513" "V3514" "V3515" "V3516" "V3517" "V3518" "V3519" "V3520" "V3521" "V3522" "V3523" "V3524" "V3525" "V3526" "V3527" "V3528" "V3529" "V3530" "V3531" "V3532" "V3533" "V3534" "V3535" "V3536" "V3537" "V3538" "V3539" "V3540" "V3541" "V3542" "V3543" "V3544" "V3545" "V3546" "V3547" "V3548" "V3549" "V3550" "V3551" "V3552" "V3553" "V3554" "V3555" "V3556" "V3557" "V3558" "V3559" "V3560" "V3561" "V3562" "V3563" "V3564" "V3565" "V3566" "V3567" "V3568" "V3569" "V3570" "V3571" "V3572" "V3573" "V3574" "V3575" "V3576" "V3577" "V3578" "V3579" "V3580" "V3581" "V3582" "V3583" "V3584" "V3585" "V3586" "V3587" "V3588" "V3589" "V3590" "V3591" "V3592" "V3593" "V3594" "V3595" "V3596" "V3597" "V3598" "V3599" "V3600" "V3601" "V3602" "V3603" "V3604" "V3605" "V3606" "V3607" "V3608" "V3609" "V3610" "V3611" "V3612" "V3613" "V3614" "V3615" "V3616" "V3617" "V3618" "V3619" "V3620" "V3621" "V3622" "V3623" "V3624" "V3625" "V3626" "V3627" "V3628" "V3629" "V3630" "V3631" "V3632" "V3633" "V3634" "V3635" "V3636" "V3637" "V3638" "V3639" "V3640" "V3641" "V3642" "V3643" "V3644" "V3645" "V3646" "V3647" "V3648" "V3649" "V3650" "V3651" "V3652" "V3653" "V3654" "V3655" "V3656" "V3657" "V3658" "V3659" "V3660" "V3661" "V3662" "V3663" "V3664" "V3665" "V3666" "V3667" "V3668" "V3669" "V3670" "V3671" "V3672" "V3673" "V3674" "V3675" "V3676" "V3677" "V3678" "V3679" "V3680" "V3681" "V3682" "V3683" "V3684" "V3685" "V3686" "V3687" "V3688" "V3689" "V3690" "V3691" "V3692" "V3693" "V3694" "V3695" "V3696" "V3697" "V3698" "V3699" "V3700" "V3701" "V3702" "V3703" "V3704" "V3705" "V3706" "V3707" "V3708" "V3709" "V3710" "V3711" "V3712" "V3713" "V3714" "V3715" "V3716" "V3717" "V3718" "V3719" "V3720" "V3721" "V3722" "V3723" "V3724" "V3725" "V3726" "V3727" "V3728" "V3729" "V3730" "V3731" "V3732" "V3733" "V3734" "V3735" "V3736" "V3737" "V3738" "V3739" "V3740" "V3741" "V3742" "V3743" "V3744" "V3745" "V3746" "V3747" "V3748" "V3749" "V3750" "V3751" "V3752" "V3753" "V3754" "V3755" "V3756" "V3757" "V3758" "V3759" "V3760" "V3761" "V3762" "V3763" "V3764" "V3765" "V3766" "V3767" "V3768" "V3769" "V3770" "V3771" "V3772" "V3773" "V3774" "V3775" "V3776" "V3777" "V3778" "V3779" "V3780" "V3781" "V3782" "V3783" "V3784" "V3785" "V3786" "V3787" "V3788" "V3789" "V3790" "V3791" "V3792" "V3793" "V3794" "V3795" "V3796" "V3797" "V3798" "V3799" "V3800" "V3801" "V3802" "V3803" "V3804" "V3805" "V3806" "V3807" "V3808" "V3809" "V3810" "V3811" "V3812" "V3813" "V3814" "V3815" "V3816" "V3817" "V3818" "V3819" "V3820" "V3821" "V3822" "V3823" "V3824" "V3825" "V3826" "V3827" "V3828" "V3829" "V3830" "V3831" "V3832" "V3833" "V3834" "V3835" "V3836" "V3837" "V3838" "V3839" "V3840" "V3841" "V3842" "V3843" "V3844" "V3845" "V3846" "V3847" "V3848" "V3849" "V3850" "V3851" "V3852" "V3853" "V3854" "V3855" "V3856" "V3857" "V3858" "V3859" "V3860" "V3861" "V3862" "V3863" "V3864" "V3865" "V3866" "V3867" "V3868" "V3869" "V3870" "V3871" "V3872" "V3873" "V3874" "V3875" "V3876" "V3877" "V3878" "V3879" "V3880" "V3881" "V3882" "V3883" "V3884" "V3885" "V3886" "V3887" "V3888" "V3889" "V3890" "V3891" "V3892" "V3893" "V3894" "V3895" "V3896" "V3897" "V3898" "V3899" "V3900" "V3901" "V3902" "V3903" "V3904" "V3905" "V3906" "V3907" "V3908" "V3909" "V3910" "V3911" "V3912" "V3913" "V3914" "V3915" "V3916" "V3917" "V3918" "V3919" "V3920" "V3921" "V3922" "V3923" "V3924" "V3925" "V3926" "V3927" "V3928" "V3929" "V3930" "V3931" "V3932" "V3933" "V3934" "V3935" "V3936" "V3937" "V3938" "V3939" "V3940" "V3941" "V3942" "V3943" "V3944" "V3945" "V3946" "V3947" "V3948" "V3949" "V3950" "V3951" "V3952" "V3953" "V3954" "V3955" "V3956" "V3957" "V3958" "V3959" "V3960" "V3961" "V3962" "V3963" "V3964" "V3965" "V3966" "V3967" "V3968" "V3969" "V3970" "V3971" "V3972" "V3973" "V3974" "V3975" "V3976" "V3977" "V3978" "V3979" "V3980" "V3981" "V3982" "V3983" "V3984" "V3985" "V3986" "V3987" "V3988" "V3989" "V3990" "V3991" "V3992" "V3993" "V3994" "V3995" "V3996" "V3997" "V3998" "V3999" "V4000" "V4001" "V4002" "V4003" "V4004" "V4005" "V4006" "V4007" "V4008" "V4009" "V4010" "V4011" "V4012" "V4013" "V4014" "V4015" "V4016" "V4017" "V4018" "V4019" "V4020" "V4021" "V4022" "V4023" "V4024" "V4025" "V4026" "V4027" "V4028" "V4029" "V4030" "V4031" "V4032" "V4033" "V4034" "V4035" "V4036" "V4037" "V4038" "V4039" "V4040" "V4041" "V4042" "V4043" "V4044" "V4045" "V4046" "V4047" "V4048" "V4049" "V4050" "V4051" "V4052" "V4053" "V4054" "V4055" "V4056" "V4057" "V4058" "V4059" "V4060" "V4061" "V4062" "V4063" "V4064" "V4065" "V4066" "V4067" "V4068" "V4069" "V4070" "V4071" "V4072" "V4073" "V4074" "V4075" "V4076" "V4077" "V4078" "V4079" "V4080" "V4081" "V4082" "V4083" "V4084" "V4085" "V4086" "V4087" "V4088" "V4089" "V4090" "V4091" "V4092" "V4093" "V4094" "V4095" "V4096" "V4097" "V4098" "V4099" "V4100" "V4101" "V4102" "V4103" "V4104" "V4105" "V4106" "V4107" "V4108" "V4109" "V4110" "V4111" "V4112" "V4113" "V4114" "V4115" "V4116" "V4117" "V4118" "V4119" "V4120" "V4121" "V4122" "V4123" "V4124" "V4125" "V4126" "V4127" "V4128" "V4129" "V4130" "V4131" "V4132" "V4133" "V4134" "V4135" "V4136" "V4137" "V4138" "V4139" "V4140" "V4141" "V4142" "V4143" "V4144" "V4145" "V4146" "V4147" "V4148" "V4149" "V4150" "V4151" "V4152" "V4153" "V4154" "V4155" "V4156" "V4157" "V4158" "V4159" "V4160" "V4161" "V4162" "V4163" "V4164" "V4165" "V4166" "V4167" "V4168" "V4169" "V4170" "V4171" "V4172" "V4173" "V4174" "V4175" "V4176" "V4177" "V4178" "V4179" "V4180" "V4181" "V4182" "V4183" "V4184" "V4185" "V4186" "V4187" "V4188" "V4189" "V4190" "V4191" "V4192" "V4193" "V4194" "V4195" "V4196" "V4197" "V4198" "V4199" "V4200" "V4201" "V4202" "V4203" "V4204" "V4205" "V4206" "V4207" "V4208" "V4209" "V4210" "V4211" "V4212" "V4213" "V4214" "V4215" "V4216" "V4217" "V4218" "V4219" "V4220" "V4221" "V4222" "V4223" "V4224" "V4225" "V4226" "V4227" "V4228" "V4229" "V4230" "V4231" "V4232" "V4233" "V4234" "V4235" "V4236" "V4237" "V4238" "V4239" "V4240" "V4241" "V4242" "V4243" "V4244" "V4245" "V4246" "V4247" "V4248" "V4249" "V4250" "V4251" "V4252" "V4253" "V4254" "V4255" "V4256" "V4257" "V4258" "V4259" "V4260" "V4261" "V4262" "V4263" "V4264" "V4265" "V4266" "V4267" "V4268" "V4269" "V4270" "V4271" "V4272" "V4273" "V4274" "V4275" "V4276" "V4277" "V4278" "V4279" "V4280" "V4281" "V4282" "V4283" "V4284" "V4285" "V4286" "V4287" "V4288" "V4289" "V4290" "V4291" "V4292" "V4293" "V4294" "V4295" "V4296" "V4297" "V4298" "V4299" "V4300" "V4301" "V4302" "V4303" "V4304" "V4305" "V4306" "V4307" "V4308" "V4309" "V4310" "V4311" "V4312" "V4313" "V4314" "V4315" "V4316" "V4317" "V4318" "V4319" "V4320" "V4321" "V4322" "V4323" "V4324" "V4325" "V4326" "V4327" "V4328" "V4329" "V4330" "V4331" "V4332" "V4333" "V4334" "V4335" "V4336" "V4337" "V4338" "V4339" "V4340" "V4341" "V4342" "V4343" "V4344" "V4345" "V4346" "V4347" "V4348" "V4349" "V4350" "V4351" "V4352" "V4353" "V4354" "V4355" "V4356" "V4357" "V4358" "V4359" "V4360" "V4361" "V4362" "V4363" "V4364" "V4365" "V4366" "V4367" "V4368" "V4369" "V4370" "V4371" "V4372" "V4373" "V4374" "V4375" "V4376" "V4377" "V4378" "V4379" "V4380" "V4381" "V4382" "V4383" "V4384" "V4385" "V4386" "V4387" "V4388" "V4389" "V4390" "V4391" "V4392" "V4393" "V4394" "V4395" "V4396" "V4397" "V4398" "V4399" "V4400" "V4401" "V4402" "V4403" "V4404" "V4405" "V4406" "V4407" "V4408" "V4409" "V4410" "V4411" "V4412" "V4413" "V4414" "V4415" "V4416" "V4417" "V4418" "V4419" "V4420" "V4421" "V4422" "V4423" "V4424" "V4425" "V4426" "V4427" "V4428" "V4429" "V4430" "V4431" "V4432" "V4433" "V4434"
"1" 1.87794695162919 1.30102999566398 1.95036485437612 2.76514679010802 2.38345629652475 1.93500315145365 1.8055008581584 1.48995847942483 1.94987770403687 1.98497712641549 1.83314711191279 2.56761444273084 2.65456155474174 1.58883172559421 1.30102999566398 1.30102999566398 1.94101424370557 2.22505069613805 1.30102999566398 1.30102999566398 1.84073323461181 1.8561244442423 2.12352498094273 2.47217114669236 1.30102999566398 1.84010609445676 1.63042787502502 1.30102999566398 1.32837960343874 1.51321760006794 1.43296929087441 1.30102999566398 1.49415459401844 1.90687353472207 1.30102999566398 1.89486965674525 2.20655604409903 2.21879799811174 1.30102999566398 2.1906117978136 1.77158748088126 2.10002573010786 1.93449845124357 2.28194193344082 1.30102999566398 2.24079877111733 2.04727486738418 1.77815125038364 2.17638069224327 1.30102999566398 2.02612451674545 2.98587535730839 2.39532639306935 1.92941892571429 1.64048143697042 2.72288061068694 2.42340972773309 2.73447978942558 1.89542254603941 1.30102999566398 1.95230800966212 1.59659709562646 1.4456042032736 2.71667097556014 1.74585519517373 1.30102999566398 1.30102999566398 2.34262004255335 1.98587535730839 2.15896526038341 2.8441664104502 1.57287160220048 1.94448267215017 2.06520612805431 1.59217675739587 1.77670118398841 1.62634036737504 1.88705437805096 1.30102999566398 1.83758843823551 1.7160033436348 1.37839790094814 2.79789048305835 1.30102999566398 1.4345689040342 1.99343623049761 1.5854607295085 1.7979596437372 1.90363251608424 3.51089337836553 1.90254677931399 1.77232170672292 1.86272752831797 1.42160392686983 2.2087100199064 2.45484486000851 2.19479175772192 2.59835270986928 2.05307844348342 2.02284061087653 3.26495941769054 1.61066016308988 1.70757017609794 2.07151380509509 1.30102999566398 1.30102999566398 1.30102999566398 1.30102999566398 1.71011736511182 2.21563756343506 2.39741854235135 1.70926996097583 1.30102999566398 1.8208579894397 1.46089784275655 1.59988307207369 1.51054501020661 2.91787295519885 3.27297810907368 1.47421626407626 1.63346845557959 2.20897851727625 1.97405090279288 2.12385164096709 2.20520436394814 1.30102999566398 1.75434833571102 2.67191301244159 2.57437856441308 2.85033985458348 1.79028516403324 2.18412335423967 1.78461729263288 1.81224469680037 2.01703333929878 2.46849502450707 2.65359838184329 1.49415459401844 1.30102999566398 1.30102999566398 1.77378644498119 2.09096307659573 2.51027684441735 1.92220627743902 1.98497712641549 1.41329976408125 1.79028516403324 1.41329976408125 1.65801139665711 1.90794852161227 1.86864443839483 1.89597473235906 1.61278385671974 2.28869626059026 1.82930377283102 1.51719589794997 2.07591176148278 1.30102999566398 1.30319605742049 1.89652621748956 1.45939248775923 1.60205999132796 1.90036712865647 1.57518784492766 2.28420506770179 1.68304703823885 1.97726621242729 1.60422605308447 1.30102999566398 1.4345689040342 1.50105926221775 1.30102999566398 1.30102999566398 3.20782279900151 1.30102999566398 2.30168094929358 2.03382569395331 1.30102999566398 1.56820172406699 1.40823996531185 2.228400358703 1.54777470538782 1.73798732633343 1.63748972951251 1.71767050300226 1.63748972951251 1.30102999566398 1.44247976906445 1.30102999566398 2.21958452621425 2.21298618473667 1.85491302230786 1.30102999566398 1.80753502806885 1.92634244662565 2.10277661488344 2.18241465243455 1.51454775266029 1.36735592102602 2.17551181336345 1.88930170250631 1.30102999566398 2.65118106244469 1.32014628611105 1.30102999566398 1.78103693862113 2.10720996964787 1.30102999566398 2.07954300740291 1.74973631556906 1.30102999566398 2.92510572680966 1.30102999566398 1.47567118832443 1.60745502321467 2.78965120879341 1.60745502321467 2.11293997608408 1.30102999566398 1.45788189673399 1.94398887507377 2.14050804303818 1.30102999566398 1.53019969820308 2.19700472802305 1.31386722036915 1.40140054078154 1.69897000433602 2.23146959043068 2.7906369619317 2.23653726148869 1.35983548233989 1.93196611472817 2.08314414314305 1.9670797341445 1.70329137811866 1.30102999566398 2.41879829059035 1.38560627359831 1.45788189673399 2.51838231554534 1.68033551341456 1.9698816437465 1.94001815500766 3.34502066154211 2.15472820744016 1.82020145948564 1.8750612633917 1.6570558528571 2.07261747654524 2.50677553660664 1.30102999566398 1.30102999566398 1.63346845557959 1.30102999566398 2.63195082625922 1.42488163663107 1.46686762035411 1.38201704257487 2.16226561429802 1.30102999566398 1.30102999566398 2.79483645781456 2.950510892986 1.83314711191279 1.56466606425209 1.9903388547876 1.90848501887865 2.00817418400643 2.13545069934551 1.72345567203519 1.55630250076729 1.39093510710338 2.41630758705988 1.51454775266029 1.30102999566398 1.30102999566398 1.80482067872116 1.67024585307412 1.52113808370404 1.68484536164441 2.02160271602824 1.79379038469082 2.14270224573762 2.42045085910607 2.03622954408629 2.36698297597785 2.18864729599972 1.53147891704226 1.92788341033071 1.30102999566398 1.93601079571521 1.72672720902657 1.30102999566398 1.35983548233989 1.97680833733807 2.03382569395331 1.93851972517649 2.01325866528352 1.40312052117582 1.30102999566398 1.30102999566398 1.70329137811866 2.15896526038341 2.31952244906545 2.24204423936955 1.8481891169914 2.62190296089123 2.14238946611884 1.30102999566398 2.49913699453738 1.88649072517248 1.91750550955255 1.68394713075151 2.13987908640124 1.68394713075151 1.50650503240487 1.30102999566398 1.30102999566398 1.64738297011462 1.74350976472843 1.57403126772772 2.07591176148278 1.30102999566398 1.88874096068289 1.77158748088126 2.16731733474818 2.28623185402855 1.71264970162721 1.62428209583567 1.84385542262316 1.42324587393681 1.30102999566398 2.04139268515822 1.33243845991561 1.63848925695464 1.64738297011462 1.30102999566398 1.53019969820308 1.38738982633873 2.22245633667925 1.4996870826184 1.39093510710338 2 1.40483371661994 1.30102999566398 1.30102999566398 2.7131544018373 1.61066016308988 1.68214507637383 1.30102999566398 1.30102999566398 1.72916478969277 1.34830486304816 1.92839585225671 1.86153441085904 2.5092025223311 1.8318697742805 1.30102999566398 2.28239550474253 2.21958452621425 1.89097959698969 1.62634036737504 1.65609820201283 2.10516942799933 1.60097289568675 1.30102999566398 1.96894968098134 1.54654266347813 1.82216807936802 3.23416281939072 1.30102999566398 3.17469928837078 1.44090908206522 1.86391737695786 1.47421626407626 1.43616264704076 2.02978947083186 1.96425963019685 3.31416227170998 1.30102999566398 2.1300119496719 1.79657433321043 1.30102999566398 2.42586014507784 1.96189547366785 1.91487181754005 1.45024910831936 1.80140371001735 1.30102999566398 2.00603795499732 2.28891960566173 1.72181061521255 2.5009222391903 1.8318697742805 1.30102999566398 1.79098847508882 1.88536122003151 2.34360550810417 1.60097289568675 2.25671774597749 1.30102999566398 2.69486832798246 2.67329743975964 2.07224989761351 1.30102999566398 1.89376176205794 1.86391737695786 1.82672252016899 1.30102999566398 2.09447112864164 2.30254737248748 1.30102999566398 2.27989498001164 2.29314148345093 2.38399478944173 1.73878055848437 2.08026562733984 1.53655844257153 2.81050134776653 2.41027096425218 1.96661098668193 2.49234125325497 1.30102999566398 1.3096301674259 2.43980621139333 3.41440505275888 1.959518376973 1.30102999566398 2.00732095292274 1.30102999566398 1.54032947479087 2.16583762469013 2.32035403281767 3.18181501499947 3.01795106883074 2.12057393120585 1.61909333062674 1.63548374681491 1.85672889038288 2.04727486738418 1.82020145948564 2.40857912540867 2.29336255471145 1.92012332629072 1.30102999566398 3.23909918188737 2.22968184231768 2.9160852998437 1.56937390961505 1.30102999566398 3.22026503358723 2.04414762087872 1.30102999566398 1.30102999566398 2.6871721045948 1.32428245529769 1.50514997831991 1.30102999566398 2.07188200730613 1.56702636615906 3.47664326784857 2.52672686731464 1.34635297445064 2.46908529912312 1.66651798055488 2.10890312766731 1.78816837114117 1.30102999566398 1.90902085421116 1.81888541459401 2.38881141347352 3.23751860463311 1.94987770403687 2.62531245096167 2.25767857486918 2.97694575055924 2.07736790528416 1.43775056282039 3.20650205758869 1.95472479097906 1.7041505168398 2.29047981333067 3.12522093631656 3.10040501156589 2.77364019326003 1.85733249643127 1.68484536164441 3.15329644935531 1.67394199863409 3.02048558579655 2.29136885045158 2.86510397464113 2.4920616045126 1.43616264704076 1.30102999566398 1.76417613239033 2.3070679506613 2.37657695705651 1.87966920563205 2.40807028588719 1.61278385671974 1.53402610605614 2.57840997033124 2.43216726944259 2.05384642685225 2.04649516433471 1.90036712865647 1.47129171105894 1.54157924394658 1.82607480270083 1.86391737695786 2.03981055414835 1.73878055848437 2.16554107672237 1.65321251377534 2.08098704691089 1.4345689040342 1.30102999566398 1.40993312333129 1.30102999566398 2.10140335055533 2.50433491180246 2.19645254170339 1.30102999566398 2.67237497874608 3.15360147428841 3.26752371638546 2.96430678230394 1.39445168082622 1.37839790094814 1.88761730033574 1.30102999566398 1.58883172559421 1.55144999797288 1.91960102378411 1.76937732607614 1.61066016308988 2.04610478724604 1.88592633980143 1.30102999566398 1.80071707828238 1.30102999566398 1.92012332629072 2.26458172923808 1.35218251811136 1.30102999566398 1.30102999566398 2.45101845215546 2.27989498001164 1.97543180850926 1.59988307207369 1.64542226934909 1.59439255037543 2.30276370847298 1.99431715266964 2.08386080086657 2.06744284277638 1.76566855475901 1.68484536164441 1.30102999566398 2.04493154614916 1.30102999566398 1.32221929473392 1.30102999566398 1.30102999566398 2.10277661488344 2.27415784926368 2.0542299098634 1.30102999566398 1.38201704257487 1.30749603791321 1.30102999566398 1.30102999566398 1.30102999566398 1.30102999566398 1.30102999566398 2.01870049866624 1.30102999566398 2.08493357493672 1.8750612633917 2.03302144468291 1.34044411484012 1.30102999566398 1.30102999566398 1.30102999566398 2.23223352111473 2.63558426631123 1.38201704257487 1.985426474083 2.01953168453126 1.49276038902684 1.8109042806687 1.30102999566398 1.30102999566398 2.48614699680657 3.04465733323487 2.78972169398092 2.21218760440396 3.02209829746114 3.31405691924072 1.54530711646582 3.50467470876988 1.69108149212297 1.88252453795488 1.35218251811136 1.30102999566398 2.34044411484012 1.30102999566398 1.30102999566398 2.35545152012652 1.3541084391474 1.88930170250631 2.29047981333067 1.30102999566398 2.1981069988734 1.30102999566398 1.97405090279288 1.30102999566398 1.63648789635337 1.91328390176042 1.76042248342321 1.81157500587059 1.73239375982297 1.30102999566398 1.55509444857832 1.65801139665711 1.30102999566398 2.53262700122889 1.30102999566398 1.30102999566398 1.32014628611105 3.3177082376103 1.30102999566398 1.90794852161227 1.30102999566398 2.07809415040641 1.38381536598043 1.88649072517248 1.30102999566398 1.99913054128737 1.30102999566398 1.50242711998443 2.14301480025409 2.09166695759568 1.35602585719312 1.74036268949424 1.71011736511182 2.263399331334 1.50242711998443 1.30102999566398 1.30102999566398 2.20520436394814 1.59217675739587 1.69019608002851 1.60530504614111 2.06892761168207 2.39932753215868 1.70757017609794 1.83821922190763 1.41830129131975 2.62746827245971 1.97405090279288 1.55509444857832 1.4456042032736 1.30102999566398 1.62634036737504 2.16016829295851 2.19284611518884 1.30102999566398 1.46686762035411 1.30102999566398 1.30102999566398 1.88761730033574 1.63748972951251 2.19506899646859 1.71850168886727 1.79098847508882 2.17347764345299 2.03382569395331 2.123198075032 1.32428245529769 1.77959649125782 1.47712125471966 1.30102999566398 2.14674801363064 1.54654266347813 1.42160392686983 1.44090908206522 2.22245633667925 1.39794000867204 1.90471554527868 1.72672720902657 2.22505069613805 1.30102999566398 2.39846084960822 2.06445798922692 2.05192391604611 1.71767050300226 1.86213137931304 1.49554433754645 1.69372694892365 1.64542226934909 2.22349594096239 2.05076631123304 2.48897352472651 1.54032947479087 1.30102999566398 2.19975517725347 1.93751789201735 1.46239799789896 2.50609895992844 1.57170883180869 1.52244423350632 1.80821097292422 2.99215571104262 1.7979596437372 3.01982222416777 1.30102999566398 1.9982593384237 1.30102999566398 1.30102999566398 1.30102999566398 1.5092025223311 2.04414762087872 2.11092624226642 1.30102999566398 2.33445375115093 2.48784512011144 3.10846354120359 1.75050839485135 1.46239799789896 2.44669246637153 1.30102999566398 1.7664128471124 3.04859715840161 1.4345689040342 1.45484486000851 3.24002478321872 3.36410052130694 3.06250677520868 2.36586221540255 2.77561044800636 3.03542973818455 1.30102999566398 2.04766419460156 1.30102999566398 3.09565744032849 1.30102999566398 2.43901672838751 2.70910028155117 2.13385812520333 1.51454775266029 1.71516735784846 2.24625231229932 1.55750720190566 2.88941376404271 1.30102999566398 2.87203966797329 1.47712125471966 2.00603795499732 2.9328794578238 2.6063813651106 3.01068149313144 2.98757689472699 2.61982350045728 2.55303301620244 1.30102999566398 2.15563963375978 3.10544205480169 2.11126251365907 2.15442397311465 1.75966784468963 1.73878055848437 2.12188798510368 2.90058558664996 2.19948091486236 2.04999285692014 1.79379038469082 2.20844135643857 2.32817566143832 1.52504480703685 1.64640372622307 1.80413943233535 1.45178643552429 1.30102999566398 1.41161970596323 1.30102999566398 1.30102999566398 1.50650503240487 1.33243845991561 1.8750612633917 2.41430468812833 2.03100428136354 1.30102999566398 1.46538285144842 1.61066016308988 1.30102999566398 1.6232492903979 1.74507479158206 1.93348728784871 2.75258617874041 1.96142109406645 1.81756536955978 1.86391737695786 2.13289976994448 1.30102999566398 2.770925614639 2.28103336724773 1.70500795933334 1.68841982200271 2.08493357493672 2.06595298031387 1.30102999566398 2.13735411137073 1.89872518158949 1.59879050676311 2.16879202031418 1.90091306773767 2.35102285258412 2.06595298031387 1.58771096501891 1.58771096501891 1.47275644931721 2.35869609957381 2.64542226934909 1.31806333496276 2.55906833403454 1.88024177589548 1.98632377705077 1.30102999566398 1.80888586735981 1.36735592102602 1.30102999566398 1.30102999566398 2.08421868673924 2.38863396935179 2.19479175772192 1.37106786227174 1.97818051693741 1.89486965674525 1.44715803134222 1.47856649559384 2.05499586152914 1.50242711998443 1.30102999566398 2.49359744900053 1.90633504180509 1.65609820201283 1.30102999566398 2.38363586836188 1.89376176205794 1.30102999566398 1.30102999566398 1.76342799356294 1.68841982200271 1.88761730033574 1.40654018043396 1.68841982200271 2.29863478312444 2.02366391819779 1.53907609879278 1.30102999566398 1.76267856372744 2.62562108142491 2.40857912540867 1.30102999566398 1.72916478969277 1.71264970162721 1.45484486000851 1.68124123737559 1.36735592102602 1.30102999566398 1.30102999566398 1.30102999566398 1.45939248775923 1.92064500140679 1.47567118832443 2.6387886671574 1.38916608436453 2.81557774832427 2.98627895590599 2.00389116623691 1.57170883180869 2.34478512263266 2.06557971472845 2.02036128264771 2.09760432887441 1.9903388547876 1.45331834004704 2.41962536088774 1.30102999566398 1.81157500587059 1.30102999566398 1.59217675739587 1.30102999566398 1.30102999566398 2.20493352235414 1.48995847942483 2.25454807710897 1.30102999566398 2.26505378850401 2.88439882555669 2.20628604441243 1.30102999566398 1.74663419893758 1.45939248775923 1.30102999566398 2.69469292633148 1.63447727016073 2.0696680969116 1.51188336097887 2.22865695810893 2.17143390094301 1.66558099101795 1.8555191556678 2.02694162795903 1.61909333062674 1.8992731873176 2.0640834359636 1.80277372529198 1.83058866868514 2.05192391604611 1.85973856619715 1.85793526471943 2.5360531551592 1.8494194137969 1.30102999566398 1.30102999566398 2.36754227352058 1.77597433112937 2.31154195840119 1.84695532501982 1.30102999566398 1.92272545799326 1.30102999566398 1.68124123737559 1.63042787502502 1.48429983934679 1.75434833571102 1.30102999566398 1.68214507637383 1.30102999566398 1.86923171973098 1.30102999566398 2.22556771343947 2.12678057701201 1.30102999566398 2.02118929906994 1.34830486304816 2.04921802267018 1.88024177589548 1.65417654187796 2.83442070368153 1.30102999566398 1.9106244048892 2.04649516433471 1.70500795933334 1.30102999566398 1.70329137811866 1.69810054562339 1.87390159786446 1.38201704257487 1.90363251608424 1.83758843823551 2.31722734917642 1.97220283837906 1.30102999566398 2.04610478724604 1.30102999566398 2.25188145455253 1.81888541459401 1.64738297011462 1.30102999566398 1.57634135020579 1.30102999566398 1.67760695272049 1.36735592102602 1.30102999566398 1.96941591235398 2.86213137931304 2.39357520326959 2.1906117978136 1.91539983521227 1.78247262416629 2.07481644064517 2.04099769242349 1.30102999566398 2.41530729222557 1.30102999566398 2.0565237240791 2.25285303097989 2.11494441571258 1.67117284271508 1.30102999566398 1.30102999566398 2.36455099535397 1.30102999566398 2.1981069988734 1.84073323461181 1.30102999566398 1.51719589794997 2.20763436738896 2.19838213000829 2.37694175714676 1.54777470538782 1.30102999566398 1.30102999566398 1.52374646681156 1.44090908206522 1.30102999566398 1.30102999566398 1.30102999566398 1.63144376901317 1.73239375982297 2.27508089845686 2.12417805547468 1.30102999566398 1.88252453795488 1.3747483460101 1.30102999566398 1.30102999566398 1.30102999566398 1.89042101880091 1.30102999566398 1.41995574848976 1.30102999566398 1.34635297445064 1.4456042032736 1.80482067872116 2.72550326885932 1.47421626407626 1.3654879848909 1.30102999566398 1.30102999566398 1.30102999566398 1.91539983521227 1.54777470538782 1.77524625974024 2.41246054742996 1.41497334797082 1.78318869107526 1.52374646681156 1.32428245529769 1.30102999566398 1.30749603791321 1.94792361983173 1.30102999566398 1.30102999566398 1.79309160017658 1.75281643118827 1.30102999566398 1.30102999566398 1.43775056282039 2.12123145514962 1.83058866868514 1.92220627743902 1.58319877396862 1.30102999566398 2.14176323027579 2.36995760734605 1.79448804665917 1.30102999566398 1.7419390777292 1.79169064902012 2.1981069988734 2.01535975540921 2.3923451553612 1.6414741105041 2.1156105116743 1.30102999566398 1.30102999566398 2.13672056715641 1.48713837547719 2.14550717140966 2.97095093434542 1.39269695325967 1.90525604874845 2.29556709996248 1.53019969820308 1.30102999566398 1.61909333062674 1.70842090013471 2.52737208282761 1.30102999566398 1.72672720902657 1.30102999566398 2.15411952551585 1.42160392686983 1.30102999566398 1.30102999566398 1.30102999566398 1.90417436828416 1.30102999566398 1.30102999566398 2.01911629044707 2.33425264233423 1.30102999566398 1.37657695705651 2.43917473984347 2.57321982711442 1.52762990087134 2.22685757028872 1.82865989653532 2.1102529173534 1.91434315711944 1.30102999566398 1.60959440922522 1.69983772586725 2.19617618503997 2.70926996097583 1.65417654187796 1.79028516403324 1.30102999566398 1.30102999566398 1.45024910831936 1.42651126136457 1.30102999566398 1.71767050300226 1.40654018043396 1.30102999566398 1.90687353472207 1.52504480703685 1.30102999566398 1.54032947479087 1.90633504180509 1.67024585307412 1.86213137931304 1.30102999566398 1.64048143697042 3.09638854668737 2.81743314411138 1.30102999566398 1.78746047451841 1.30102999566398 1.54032947479087 2.28443073384452 1.63548374681491 2.06107532362979 1.30102999566398 2.74803289413014 2.43838410703471 2.94733567594874 2.6036855496147 2.13033376849501 3.28207805457715 2.76715586608218 3.03059972196595 2.94738470168474 2.7382254481425 2.94571471405986 2.81597600097199 1.8234742291703 1.52504480703685 1.69284691927723 1.30102999566398 1.70329137811866 1.70842090013471 1.93601079571521 1.46686762035411 1.78958071216443 2.19755621315354 1.30102999566398 1.82930377283102 1.30102999566398 1.30102999566398 2.02734960777476 1.30102999566398 1.90687353472207 1.38916608436453 1.69460519893357 2.27461961909124 1.30102999566398 1.30102999566398 2.31827208021163 1.59659709562646 1.80685802951882 2.37032800777951 2.01494034979294 2.11159852488039 1.30102999566398 1.30102999566398 1.37291200297011 1.38381536598043 1.30102999566398 1.30102999566398 1.56820172406699 1.92427928606188 2.06632592536204 2.13924921757161 2.19033169817029 1.85491302230786 1.40312052117582 2.32633586092875 2.38756777941719 2.3727279408856 2.22427401429426 1.30102999566398 2.09025805293132 2.45285933579585 2.11594317693905 1.8668778143375 1.67209785793572 1.53529412004277 2.38827886345964 1.41497334797082 2.01703333929878 2.22968184231768 1.90308998699194 1.94398887507377 1.8819549713396 2.37217528611506 1.30102999566398 1.54406804435028 1.78318869107526 1.51321760006794 1.33243845991561 1.59769518592551 2.38021124171161 1.85853719756964 2.36323580448369 1.50785587169583 1.30102999566398 2.54456409749604 1.30102999566398 1.88986172125819 1.80482067872116 2.11058971029925 2.22634208716363 1.99255351783214 1.30102999566398 1.77305469336426 1.72345567203519 1.59659709562646 1.30102999566398 2.10619089726341 1.30102999566398 1.30102999566398 2.42111012979343 1.30102999566398 1.75358305889291 1.30102999566398 2.49540556314619 1.30102999566398 1.74663419893758 2.17260293120986 1.76715586608218 1.32428245529769 2.43136376415899 1.79588001734408 2.08919836680515 1.30102999566398 1.73158876518674 2.11092624226642 1.30102999566398 1.40483371661994 1.30102999566398 2.73980959902136 2.08386080086657 1.9670797341445 2.13257984765974 1.88309335857569 2.06855689507236 1.82930377283102 1.30102999566398 2.9992175655301 2.74842062246757 2.33041377334919 2.48187241031066 1.30102999566398 3.08632423130739 2.63326641115542 1.86272752831797 2.38435341413751 1.987219229908 1.51188336097887 3.16864477688782 1.30102999566398 1.77305469336426 2.35583449588494 3.1902476330382 1.84010609445676 1.47421626407626 1.96284268120124 2.14238946611884 1.41664050733828 1.60205999132796 1.30102999566398 2.10209052551184 1.72754125702856 3.04731381581539 1.30102999566398 2.20628604441243 2.44978684698577 1.57634135020579 1.55750720190566 1.61066016308988 2.11193427633268 2.08026562733984 1.71850168886727 2.28981183911762 1.30102999566398 2.00732095292274 1.58206336291171 1.30102999566398 1.30102999566398 1.30102999566398 1.77158748088126 1.51851393987789 1.91750550955255 1.34830486304816 2.09586645347854 1.66651798055488 1.35793484700045 1.60959440922522 1.30102999566398 1.30102999566398 1.30102999566398 1.83758843823551 1.33041377334919 1.30102999566398 1.64933485871214 1.30102999566398 1.30102999566398 2.07554696139253 2.32325210017169 1.30102999566398 1.30102999566398 1.59439255037543 1.8750612633917 1.30102999566398 2.10277661488344 1.30102999566398 1.30102999566398 1.86093662070009 2.51348395670426 2.04960561259497 1.61489721603313 2.2291697025391 1.48995847942483 1.60422605308447 2.11859536522376 1.30102999566398 2.44544851426605 1.44870631990508 2.73415951324447 1.92427928606188 1.30102999566398 1.59328606702046 1.54157924394658 2.3285834497142 2.33183204443625 1.30102999566398 3.00203640225953 1.30102999566398 1.87098881376058 1.85491302230786 1.30102999566398 1.30102999566398 1.30102999566398 1.36361197989214 1.83058866868514 1.30102999566398 1.30102999566398 1.30102999566398 1.71096311899528 2.58804749698608 1.73559889969818 1.94890176097021 1.6414741105041 1.71011736511182 2.25983269906348 2.0386201619497 1.30102999566398 1.30102999566398 1.63648789635337 1.86391737695786 1.30102999566398 1.33041377334919 2.38255732190879 1.30102999566398 2.58126680527367 1.65030752313194 1.55750720190566 1.69372694892365 1.50105926221775 2.37839790094814 2.15442397311465 2.00086772153123 1.49554433754645 1.8926510338773 1.62838893005031 1.30102999566398 1.83632411570675 1.67851837904011 1.78247262416629 1.30102999566398 1.78103693862113 1.30102999566398 1.30102999566398 1.30102999566398 1.30102999566398 1.88081359228079 1.30102999566398 1.40993312333129 1.63948648926859 1.53907609879278 1.30102999566398 2.72181061521255 1.30102999566398 2.14705767102836 1.69108149212297 2.45270622651103 1.30102999566398 1.30102999566398 1.30102999566398 1.40140054078154 1.85064623518307 1.49276038902684 2.03181227133037 1.30102999566398 2.33765889102614 2.19893186993221 1.30102999566398 2.0484418035504 3.08109515656134 3.19849213367704 1.43775056282039 1.84135947045485 3.14594186957612 2.77844068357123 1.68841982200271 1.71432975974523 2.12450422483428 2.98439227852427 2.5798978696031 2.86681880292605 2.4945719842302 2.25309558584903 1.89320675305985 1.94101424370557 1.30102999566398 1.85064623518307 1.30102999566398 1.30102999566398 2.10619089726341 1.69108149212297 1.44247976906445 1.59879050676311 1.65127801399814 1.98272338766855 1.54777470538782 1.30102999566398 1.60422605308447 2.15136985024746 2.12221587827283 1.30102999566398 1.30102999566398 2.16494737262184 2.24427712080184 1.71180722904119 1.30102999566398 1.61066016308988 1.32837960343874 1.77232170672292 1.80753502806885 1.30102999566398 1.30102999566398 1.63848925695464 1.47712125471966 1.30102999566398 1.30102999566398 1.90254677931399 1.70671778233676 1.68752896121463 2.0111473607758 2.14332712999205 1.57518784492766 1.58994960132571 1.85672889038288 1.89042101880091 1.30102999566398 1.30102999566398 1.53781909507327 1.75204844781944 1.44715803134222 1.83884909073726 2.01703333929878 1.92064500140679 2.21958452621425 1.98362628712453 2.44653716707364 1.30102999566398 1.40823996531185 1.70757017609794 1.88366143515362 1.90687353472207 1.71349054309394 1.98181860717066 2.18695633546541 2.07990446766672 1.47129171105894 2.04493154614916 3.04995414802205 1.75204844781944 2.49526674438781 1.4345689040342 1.77158748088126 1.30102999566398 1.75127910398334 1.30102999566398 2 1.89707700320942 1.51982799377572 1.48995847942483 1.7664128471124 1.30102999566398 2.01994668167884 1.4983105537896 2.14238946611884 2.08206693428511 1.96331551138611 1.48000694295715 2.04139268515822 2.02077548819356 1.72672720902657 1.30102999566398 1.30102999566398 1.30102999566398 2.40312052117582 2.18298496700358 1.84633711212981 2.00560944536028 1.30102999566398 2.27253777737524 1.83122969386706 1.30102999566398 2.26881190373978 2.5063697170955 1.9698816437465 1.50514997831991 2.24004977211265 1.64542226934909 1.39445168082622 1.30102999566398 1.96284268120124 2.03702787975577 1.75204844781944 2.58692470814482 1.68930885912362 1.30102999566398 1.77959649125782 2.54740545966749 2.16672605558005 1.5092025223311 2.66294661433262 1.77232170672292 2.32837960343874 1.30102999566398 1.5092025223311 2.0618293072947 2.41430468812833 1.30102999566398 2.731185707634 1.30102999566398 1.54654266347813 1.58092497567562 1.78532983501077 1.73078227566639 1.86093662070009 1.30102999566398 1.30102999566398 1.89209460269048 1.79028516403324 2.47407050321504 2.55846856252379 2.26646689544024 1.30102999566398 1.30102999566398 2.70311934623608 3.37339019962747 1.55388302664387 1.30102999566398 1.6159500516564 1.30102999566398 2.1476763242411 1.30102999566398 2.04139268515822 1.30102999566398 3.08856131179122 2.51587384371168 1.94694327069783 1.30102999566398 1.96142109406645 1.30102999566398 1.81690383937566 1.30102999566398 1.99166900737995 1.34439227368511 1.63346845557959 1.42651126136457 2.72065535655172 1.72509452108147 1.89486965674525 1.40483371661994 1.30102999566398 1.47856649559384 1.76566855475901 1.30102999566398 2.13321945673249 1.52244423350632 1.30102999566398 2.62736585659273 1.6730209071289 1.30102999566398 1.71516735784846 2.10856502373283 2.18155777386279 1.69108149212297 1.30102999566398 1.30102999566398 2.40140054078154 2.21112054125805 1.85125834871908 2.0618293072947 1.68304703823885 1.92941892571429 1.30102999566398 1.30102999566398 1.78031731214015 1.46686762035411 1.30102999566398 1.66745295288995 1.63144376901317 1.90091306773767 2.3982873053574 1.33041377334919 1.71850168886727 1.78675142214556 1.98677173426624 1.45636603312904 1.4983105537896 2.10754912974469 1.70757017609794 1.75050839485135 1.3541084391474 3.01949016299751 1.69722934275972 3.06141477827707 1.63346845557959 1.30102999566398 1.44090908206522 1.30102999566398 2.15167623084705 1.74429298312268 1.70243053644553 1.92685670894969 2.35888620440587 1.42651126136457 1.54282542695918 2.15136985024746 1.30102999566398 2.02407498730743 1.84509804001426 1.94001815500766 1.30102999566398 2.07918124604762 1.30102999566398 1.45178643552429 2.04336227802113 1.30102999566398 1.57518784492766 1.30102999566398 1.61909333062674 2.42422807069598 2.02816441942447 1.86864443839483 1.82801506422398 1.30102999566398 2.38934331125208 2.19865708695442 2.22141423784234 1.77524625974024 2.28465628278852 1.30102999566398 1.75358305889291 1.30102999566398 1.53019969820308 1.34242268082221 1.75663610824585 1.6232492903979 1.41161970596323 1.8998205024271 1.36735592102602 1.30102999566398 2.38003024796783 1.76789761601809 2.1914510144649 2.44839710345777 2.2132520521964 1.79518458968242 1.50242711998443 1.90200289135073 1.82672252016899 1.56466606425209 1.30102999566398 1.30102999566398 1.65991620006985 1.82020145948564 2.07990446766672 1.98317507203781 1.30102999566398 1.30102999566398 1.45788189673399 1.52244423350632 2.43136376415899 1.30102999566398 2.16046853111904 1.30102999566398 1.86510397464113 1.86213137931304 1.70926996097583 1.30102999566398 2.65533055800934 1.77959649125782 1.55750720190566 1.30102999566398 2.24029958200271 1.55750720190566 1.78746047451841 1.70757017609794 2.30470589821276 1.55990662503611 1.9304395947667 1.30102999566398 1.77085201164214 1.30102999566398 1.95520653754194 1.47421626407626 1.30102999566398 1.30102999566398 1.87273882747267 2.24353410183206 1.36735592102602 1.30102999566398 1.49415459401844 1.30102999566398 1.30102999566398 1.31386722036915 2.02242837118549 1.30102999566398 2.03542973818455 1.30102999566398 1.6570558528571 1.30102999566398 1.88874096068289 1.30102999566398 1.89376176205794 1.30102999566398 1.91750550955255 1.30102999566398 1.66651798055488 1.91907809237607 1.73719264270474 1.31386722036915 2.52762990087134 1.76042248342321 2.10482840365366 1.30102999566398 1.30102999566398 1.53147891704226 1.30102999566398 1.30102999566398 1.71264970162721 1.67486114073781 2.33505651943909 1.30102999566398 2.27898211686544 1.74350976472843 1.30102999566398 1.30102999566398 1.82930377283102 1.7427251313047 1.72015930340596 2.57599562020327 2.73846343946195 1.84073323461181 1.95520653754194 2.38273726576133 1.7427251313047 2.43264866001311 2.31827208021163 2.24079877111733 1.75739602879302 2.11427729656159 2.34869419026554 1.93348728784871 1.38916608436453 1.81690383937566 2.01157044359728 1.32837960343874 2.2148438480477 2.42504487455139 1.55870857053317 2.48911436937892 1.82151352840477 1.74350976472843 1.30102999566398 1.79028516403324 1.66275783168157 1.30102999566398 1.62117628177504 2.28057837036808 2.00646604224923 1.56110138364906 1.38021124171161 2.37584643630916 1.30102999566398 1.30102999566398 1.30102999566398 1.62013605497376 1.30102999566398 2.41430468812833 1.35793484700045 2.09307130637606 1.30102999566398 1.77378644498119 1.66370092538965 2.02694162795903 2.07481644064517 2.27438879555038 2.05804623039528 1.65896484266444 2.08206693428511 1.94645226501307 2.27067883614471 2.34123662323869 1.95999483832842 2.30535136944662 1.93951925261862 2.6662370958958 1.30102999566398 1.98181860717066 2.580468783951 2.19005141775921 2.25090769970086 1.55990662503611 1.76192783842053 2.15685190107001 1.90363251608424 1.30102999566398 1.81822589361396 1.65513843481138 2.16849748352303 2.04649516433471 1.70329137811866 1.30102999566398 1.37657695705651 1.30102999566398 1.57978359661681 1.89042101880091 1.30102999566398 1.92634244662565 1.90254677931399 2.0948203803548 1.30102999566398 1.30102999566398 1.99563519459755 1.85672889038288 1.30102999566398 3.81505282473514 1.86033800657099 2.21616590228599 1.77815125038364 1.98900461569854 1.99431715266964 1.30102999566398 1.71011736511182 2.35583449588494 1.30102999566398 1.88705437805096 1.9731278535997 1.30102999566398 1.30102999566398 1.30102999566398 2.14612803567824 1.30102999566398 2.2610248339924 1.68930885912362 1.91698004732038 1.30102999566398 1.60314437262018 1.71432975974523 1.64542226934909 1.30102999566398 1.83758843823551 2.03502928220237 1.83250891270624 2.24501887073775 1.77451696572855 2.48258776952677 1.9415114326344 1.46538285144842 1.30102999566398 2.46701581843844 1.47856649559384 1.37291200297011 2.28668096935493 1.42160392686983 1.30102999566398 1.5705429398819 1.30102999566398 1.6570558528571 2.16554107672237 1.42651126136457 2.00774777800074 1.30102999566398 1.35218251811136 1.30102999566398 1.30102999566398 1.30102999566398 1.97634997900327 1.30102999566398 1.30102999566398 1.30102999566398 1.30102999566398 1.8488047010518 1.43933269383026 2.21616590228599 2.61405310598722 2.37254380075907 2.38845645270027 1.30102999566398 2.04532297878666 1.38021124171161 1.89542254603941 2.51627088272934 1.49692964807321 2.45939248775923 1.97081161087252 1.58319877396862 2.04532297878666 1.36172783601759 2.15472820744016 2.09342168516224 1.87966920563205 1.85491302230786 2.23929947912689 1.97863694838447 2.46389298898591 2.58748646541096 1.7427251313047 2.05499586152914 1.68752896121463 1.51321760006794 2.32531037171106 2.58827170684233 1.50650503240487 2.16046853111904 1.47567118832443 1.30102999566398 2.44684771015581 1.66745295288995 2.39880773020326 1.78390357927273 1.30102999566398 1.54900326202579 2.5649026725292 2.64374868545953 1.9106244048892 1.49276038902684 1.64443858946784 2.585799009013 1.89872518158949 1.30102999566398 1.30102999566398 1.53402610605614 2.95616843047536 1.8234742291703 2.29269900304393 1.79098847508882 2.43296929087441 2.21404867941194 1.8842287696326 1.50242711998443 2.37364747220922 2.49248101012888 1.30102999566398 1.84385542262316 2.04571405894087 1.64246452024212 2.24846371755103 2.18298496700358 2.97602884009113 2.22711508258912 2.25066391946324 2.19200959265367 1.72181061521255 2.20844135643857 1.88874096068289 1.93500315145365 1.30102999566398 1.76267856372744 2.30254737248748 2.18184358794477 1.99299509843134 1.47567118832443 2.36021461329535 1.30102999566398 1.85186960072977 1.71767050300226 1.6063813651106 2.03941411917614 2.10619089726341 1.99607365448528 1.89542254603941 1.30102999566398 2.04688519083771 1.79028516403324 1.55750720190566 1.30102999566398 1.30102999566398 2.21537315278342 1.30102999566398 1.34830486304816 1.30102999566398 1.98452731334379 1.30102999566398 1.46982201597816 2.10414555055401 1.30102999566398 1.30102999566398 1.53147891704226 1.30102999566398 1.89209460269048 1.30102999566398 1.6222140229663 1.30102999566398 1.79028516403324 1.84447717574568 2.88632148655948 1.93701610746481 1.8561244442423 1.30102999566398 1.70070371714502 2.4667193716816 2.22634208716363 2.09342168516224 1.75739602879302 1.30102999566398 1.30102999566398 1.30102999566398 1.64933485871214 1.49415459401844 1.74585519517373 1.30102999566398 1.80071707828238 1.32221929473392 1.48995847942483 2.66351247041516 1.30102999566398 1.30102999566398 1.86805636182304 1.30102999566398 1.30102999566398 1.58771096501891 1.73559889969818 1.40654018043396 1.30102999566398 1.30102999566398 1.30102999566398 1.31175386105575 1.30102999566398 1.61909333062674 1.84571801796666 1.55388302664387 1.30102999566398 1.30102999566398 1.71264970162721 1.94596070357757 1.92012332629072 2.22427401429426 1.68752896121463 1.30102999566398 1.36361197989214 1.60314437262018 1.30102999566398 1.6170003411209 1.64640372622307 1.30102999566398 1.30102999566398 1.48855071650044 3.15280796341906 1.38021124171161 1.76342799356294 1.30102999566398 1.33645973384853 1.57634135020579 1.30102999566398 1.72181061521255 1.30102999566398 1.30102999566398 2.11159852488039 2.15350998930084 1.81424759573192 1.30102999566398 1.83758843823551 2.07445071895459 1.30102999566398 1.30102999566398 2.2692793897719 1.8733206018154 1.81291335664286 2.29203443599474 1.57403126772772 3.09043441617512 2.12515582958053 2.43071988786328 1.30102999566398 2.12936759572299 2.20139712432045 1.30102999566398 2.30578115125498 1.59879050676311 1.30102999566398 2.23578087032756 1.30102999566398 2.2087100199064 2.56784945057311 2.23729233756746 1.92685670894969 2.19506899646859 1.77158748088126 1.88366143515362 1.30102999566398 2.23628527744803 2.09061070782841 1.96425963019685 1.30102999566398 1.30102999566398 1.78103693862113 1.40993312333129 1.74663419893758 1.91907809237607 1.71096311899528 1.38021124171161 1.58994960132571 2.47856649559384 1.67024585307412 1.82994669594164 1.54157924394658 1.34242268082221 2.03462845662532 1.30102999566398 1.42160392686983 3.10880172412203 1.30102999566398 2.11293997608408 1.37291200297011 3.05865374157237 2.14363923527454 2.62128016755041 1.30102999566398 1.51188336097887 1.80685802951882 1.55990662503611 1.51054501020661 1.30102999566398 2.95250184786302 2.44622640177816 1.98407703390283 2.95889819471077 1.43136376415899 1.58994960132571 1.88874096068289 1.9804578922761 2.12904505988796 1.30102999566398 1.30102999566398 1.65609820201283 1.45484486000851 2.09691001300806 1.46982201597816 1.92788341033071 1.30102999566398 1.80345711564841 1.71349054309394 1.30102999566398 1.30102999566398 1.30102999566398 1.30102999566398 1.30102999566398 1.30102999566398 1.30102999566398 1.47856649559384 1.80208925788173 1.30102999566398 1.30102999566398 1.30102999566398 2.95980431650834 1.30102999566398 1.30102999566398 1.30102999566398 3.13373046662455 2.47639682672533 1.30102999566398 1.6222140229663 1.30102999566398 2.79148011602 1.76715586608218 1.66275783168157 1.30102999566398 1.41664050733828 1.76192783842053 1.30102999566398 1.92479599579791 1.30102999566398 2.30102999566398 1.8494194137969 1.30102999566398 1.64738297011462 1.41995574848976 2.14238946611884 2.05728564441821 1.30102999566398 1.78318869107526 1.30102999566398 1.86746748785905 1.30102999566398 1.32633586092875 1.6222140229663 1.79657433321043 2.06818586174616 1.30102999566398 2.21058602490516 1.61804809671209 1.53147891704226 1.91381385238372 1.37839790094814 1.85430604180108 1.30102999566398 1.30102999566398 2.22036963245139 1.30102999566398 1.30102999566398 2.20655604409903 1.86510397464113 1.30102999566398 1.30102999566398 1.30102999566398 1.30102999566398 1.30102999566398 2.36172783601759 2.14983469671578 2.52205280086882 1.62013605497376 1.76789761601809 1.30102999566398 2.52061452187824 1.30102999566398 1.30102999566398 1.30102999566398 2.00432137378264 2.03502928220237 2.03261876085072 2.34615730223201 2.50365451924296 1.54900326202579 2.12024479554636 1.60745502321467 1.30102999566398 1.8481891169914 1.63748972951251 1.91487181754005 2.70586371228392 1.65417654187796 1.86864443839483 2.15533603746506 2.07990446766672 1.64640372622307 1.30102999566398 1.39445168082622 1.83758843823551 2.29994290002277 1.98272338766855 1.92737036303902 1.87621784059164 2.13924921757161 1.78103693862113 1.68484536164441 1.32633586092875 1.64048143697042 2.83733586801501 2.32531037171106 2.79504537042112 1.55630250076729 2.01953168453126 2.05728564441821 1.3384564936046 2.47552591503928 2.79699039054569 1.53781909507327 2.02775720469055 2.62252486240357 2.08707120590654 1.62736585659273 1.72098574415374 2.22167499707077 1.45024910831936 1.30102999566398 1.30102999566398 1.67669360962487 1.30102999566398 1.87215627274829 1.99387691494121 1.95856388322197 1.74350976472843 2.001733712809 1.92992956008459 1.30102999566398 1.78103693862113 1.30102999566398 2.45514952117983 1.87273882747267 1.50242711998443 2.45969397647797 2.35449260058944 1.30102999566398 2.14952701375435 2.40053798939195 1.77597433112937 2.12385164096709 1.30102999566398 1.30102999566398 1.30102999566398 2.34693946269899 1.30102999566398 2.12221587827283 1.55388302664387 1.71349054309394 1.42651126136457 1.57634135020579 1.58092497567562 1.67024585307412 1.42488163663107 1.30102999566398 1.30102999566398 1.30102999566398 2.0111473607758 1.30102999566398 2.03822263836872 1.30749603791321 1.78318869107526 1.30102999566398 1.30102999566398 1.72916478969277 1.30102999566398 1.30102999566398 1.30102999566398 1.79934054945358 1.87448181769947 1.30102999566398 1.30102999566398 1.30102999566398 2.02242837118549 1.51851393987789 1.40993312333129 1.82930377283102 1.8318697742805 1.51982799377572 1.30102999566398 1.30102999566398 1.30102999566398 1.65030752313194 1.62634036737504 1.30102999566398 1.55990662503611 1.30102999566398 2.0386201619497 1.78887511577542 1.30102999566398 1.30102999566398 2.06892761168207 1.30102999566398 1.30102999566398 1.30102999566398 1.75050839485135 2.27898211686544 1.30102999566398 2.15533603746506 1.30102999566398 1.30102999566398 1.51454775266029 1.84695532501982 1.95279244304409 1.83378437465648 1.37291200297011 1.98811284026835 1.94792361983173 1.53781909507327 1.30102999566398 2.0927206446841 1.30102999566398 1.92531209149965 1.55266821611219 1.30102999566398 1.57403126772772 1.36921585741014 1.62117628177504 2.6170003411209 2.61310151696691 1.54777470538782 1.72997428569956 2.31993843998031 1.36172783601759 1.33243845991561 1.30102999566398 1.75281643118827 2.73766962735664 1.55870857053317 3.02374616315248 1.73078227566639 2.37621185028267 1.52374646681156 1.42975228000241 1.90036712865647 1.87909587950007 2.19589965240923 2.02612451674545 1.80413943233535 1.68663626926229 1.76267856372744 2.30920417967041 1.58433122436753 1.66275783168157 1.72509452108147 1.38738982633873 1.65513843481138 1.43933269383026 1.3541084391474 1.44715803134222 1.64933485871214 1.80821097292422 1.4983105537896 1.89431606268444 2.48301642014413 1.40993312333129 2.45742769294648 2.41279642871654 1.57749179983723 1.90417436828416 1.75204844781944 2.4345689040342 1.30319605742049 1.31806333496276 1.70243053644553 2.42618582524451 1.53655844257153 1.67117284271508 1.30102999566398 2.3773062510682 1.79379038469082 1.30102999566398 2.14829409743475 1.73878055848437 1.81557774832427 1.30102999566398 1.87448181769947 1.56702636615906 3.37926924947365 2.48572142648158 1.985426474083 2.08457627793433 1.67942789661212 2.29863478312444 1.50242711998443 2.24699069924155 1.30102999566398 1.30102999566398 1.30102999566398 2.05076631123304 1.30102999566398 1.62838893005031 1.38201704257487 1.30102999566398 1.8488047010518 1.38738982633873 2.08170727009735 1.76267856372744 1.77742682238931 1.76937732607614 2.79532376432931 1.52374646681156 1.86746748785905 1.98091193777684 2.01619735351244 1.61804809671209 1.30102999566398 3.10547612112182 3.29475272191018 3.28409219064283 1.77305469336426 2.16938049531195 1.30102999566398 1.82216807936802 2.12775251583297 1.30102999566398 1.30102999566398 1.58994960132571 2.10277661488344 2.07408468902824 1.53019969820308 1.8109042806687 2.14488541828714 1.30102999566398 1.30102999566398 2.06258198422816 1.78532983501077 1.55509444857832 1.30102999566398 1.51054501020661 1.82151352840477 1.69196510276736 1.87563993700417 2.05269394192497 1.8234742291703 2.19395897801919 1.30102999566398 1.30102999566398 1.30749603791321 1.80821097292422 1.30102999566398 1.77597433112937 1.30102999566398 1.70070371714502 1.65417654187796 1.30102999566398 1.40312052117582 1.77815125038364 1.30102999566398 1.30102999566398 1.30102999566398 1.30102999566398 1.30102999566398 1.30102999566398 1.30102999566398 1.94743372188705 2.48472680429866 1.30102999566398 1.58092497567562 1.30102999566398 1.41664050733828 1.57634135020579 1.35024801833416 1.54777470538782 1.83569057149243 1.88649072517248 1.86864443839483 1.86569605991607 1.65417654187796 1.30102999566398 1.80685802951882 1.70586371228392 2.13987908640124 1.78461729263288 2.10414555055401 1.30102999566398 1.75587485567249 2.33725953975028 1.79379038469082 2.84304581053457 1.34635297445064 1.78247262416629 1.30102999566398 1.42488163663107 1.30102999566398 1.45484486000851 2.48657215051836 2.02857125269254 1.34439227368511 1.30102999566398 1.30102999566398 2.03261876085072 1.30102999566398 1.30102999566398 1.93196611472817 1.48572142648158 1.38201704257487 1.30102999566398 1.71180722904119 1.30102999566398 2.16613397030511 1.61384182187607 2.00945089579869 1.99431715266964 2.20112389720738 2.81277970700896 1.55388302664387 1.73319726510657 2.00518051250378 1.6730209071289 1.77524625974024 2.57449426828533 1.42651126136457 1.60745502321467 1.98452731334379 1.71516735784846 1.56466606425209 1.97081161087252 1.89762709129044 1.90091306773767 1.56466606425209 1.88536122003151 1.94299959336604 1.75358305889291 2.15472820744016 1.90417436828416 3.10260519412657 1.9804578922761 1.65991620006985 1.30102999566398 1.52244423350632 2.95813367567624 1.30102999566398 1.72098574415374 2.0927206446841 1.83250891270624 1.85247999363686 1.76937732607614 1.90848501887865 1.90036712865647 1.85125834871908 1.7481880270062 1.30102999566398 1.49692964807321 1.30102999566398 1.9604707775343 2.09725730969342 1.30102999566398 1.30102999566398 1.72263392253381 1.30102999566398 1.30102999566398 1.30102999566398 2.29468662427944 1.30102999566398 1.57170883180869 1.30102999566398 1.55870857053317 1.92427928606188 2.48000694295715 1.45484486000851 2.5399538416564 2.41161970596323 1.30102999566398 1.50785587169583 2.28465628278852 1.47421626407626 1.55388302664387 2.13576851456782 1.60205999132796 1.86923171973098 1.30102999566398 1.30102999566398 1.30102999566398 1.68124123737559 2.2135177569963 2.22219604630172 2.41077723337721 1.30102999566398 1.85125834871908 1.7701152947871 1.30102999566398 2.04999285692014 1.30102999566398 1.30102999566398 1.73158876518674 1.30102999566398 1.83442070368153 1.77670118398841 2.0884904701824 1.76342799356294 1.63144376901317 2.14798532068381 1.30102999566398 1.30102999566398 1.30102999566398 1.50242711998443 1.30102999566398 1.64836001098093 1.81224469680037 1.72345567203519 1.40483371661994 2.1300119496719 2.14891099310936 2.34222522936079 1.33445375115093 2.27898211686544 1.30102999566398 1.30102999566398 2.16790781000148 2.07700432679335 1.30102999566398 1.97266559226611 1.75663610824585 1.9304395947667 1.50105926221775 2.07040732174012 1.44870631990508 1.64345267648619 1.30102999566398 1.90200289135073 1.44404479591808 2.0068937079479 1.70329137811866 2.23070431361257 3.05857784913322 1.55630250076729 1.30102999566398 1.72916478969277 1.61278385671974 1.46686762035411 1.49692964807321 1.63245729218472 1.67024585307412 1.39794000867204 1.6954816764902 2.09307130637606 2.37309598707873 1.51454775266029 1.91855453055027 2.45651785780526 1.90902085421116 2.44341946178282 1.98091193777684 2.01325866528352 2.32180548385754 1.43296929087441 2.12515582958053 2.14488541828714 1.41329976408125 1.58883172559421 1.44715803134222 2.20844135643857 1.4456042032736 2.79119924649888 1.88081359228079 1.70671778233676 1.61909333062674 1.30102999566398 1.68841982200271 1.30102999566398 1.37106786227174 1.66464197555613 2.40756084948636 2.06295783408451 1.71432975974523 2.27623195792183 1.32221929473392 1.89209460269048 1.48572142648158 2.99930457233835 1.90417436828416 2.25188145455253 2.42553422049826 1.83378437465648 1.91750550955255 1.30102999566398 1.30102999566398 1.90471554527868 1.30102999566398 1.3541084391474 2.09516935143175 1.30102999566398 1.30102999566398 1.30102999566398 1.39269695325967 1.30102999566398 1.30102999566398 1.30102999566398 1.61278385671974 1.30102999566398 2.12515582958053 2.0696680969116 1.30102999566398 1.93247376467715 1.30102999566398 1.30102999566398 1.72916478969277 1.4814426285023 1.51054501020661 1.41830129131975 1.30102999566398 1.30102999566398 2.16672605558005 1.70671778233676 1.30102999566398 1.30102999566398 2.33465476688324 1.85793526471943 1.30102999566398 1.3654879848909 1.5910646070265 2.38703370128236 1.87040390527903 1.70586371228392 2.0640834359636 2.09656243837414 1.30102999566398 2.46879026209961 1.53655844257153 2.08778141780954 1.30102999566398 1.74585519517373 1.65801139665711 1.46982201597816 1.30102999566398 1.96614173273903 1.30102999566398 1.85973856619715 1.30102999566398 2.33324569896196 2.37511468469223 2.45086469237977 1.67486114073781 1.30102999566398 1.79726754083072 1.9804578922761 1.30102999566398 1.94546858513182 2.24303804868629 1.30102999566398 1.30102999566398 1.87563993700417 1.30102999566398 1.82216807936802 1.30102999566398 1.53907609879278 2.24204423936955 1.30102999566398 1.42813479402879 1.96894968098134 1.73639650227664 2.12057393120585 1.30102999566398 1.30102999566398 1.80345711564841 1.30102999566398 1.33445375115093 1.38738982633873 1.30102999566398 1.83505610172012 2.0884904701824 1.94398887507377 1.82801506422398 2.10653085382238 1.89431606268444 2.72361983551546 1.92064500140679 1.81690383937566 1.96094619573383 1.30102999566398 1.30102999566398 2.25115134317535 2.16256440652302 2.16583762469013 1.79865064544527 1.79098847508882 2.15014216184856 1.37291200297011 2.34615730223201 1.7427251313047 2.08206693428511 2.13735411137073 2.48586332959733 2.73941410269869 1.87909587950007 1.30102999566398 2.14921911265538 1.90848501887865 1.66275783168157 1.89652621748956 1.80071707828238 1.5910646070265 2.44090908206522 2.53542071805617 2.25358028956218 1.30102999566398 2.22762964957101 2.00432137378264 1.30102999566398 1.6730209071289 1.65224634100332 2.79197120102077 1.30102999566398 1.30102999566398 1.42488163663107 1.49276038902684 1.99122607569249 1.9604707775343 2.46179855752511 1.67394199863409 1.62428209583567 2.76327821101898 1.88874096068289 1.8318697742805 1.30102999566398 2.66661156841903 2.22063101944809 2.01745072951054 1.30102999566398 1.30102999566398 1.30102999566398 2.21272015441784 2.80780553227062 1.92220627743902 1.30102999566398 1.8208579894397 1.53781909507327 2.01452053875792 1.80685802951882 2.06855689507236 1.30102999566398 1.62428209583567 1.60422605308447 1.80140371001735 1.55144999797288 2.13640344813399 1.30102999566398 1.35218251811136 1.49692964807321 2.09656243837414 2.23954972084047 1.84260923961056 1.40993312333129 1.74973631556906 1.41830129131975 2.09725730969342 2.60325266198165 1.68930885912362 1.86746748785905 2.98227123303957 1.96331551138611 1.54032947479087 2.92027989463295 1.55388302664387 1.52244423350632 1.31175386105575 2.40346370134532 1.43136376415899 1.40654018043396 2.26904570965762 1.43296929087441 2.15956719323362 1.93801909747621 1.30102999566398 1.8394780473742 1.30102999566398 2.2291697025391 2.23552844690755 1.30102999566398 1.95999483832842 1.58771096501891 1.69284691927723 1.68033551341456 2.25815819334079 1.30102999566398 1.55870857053317 1.73957234445009 1.73239375982297 1.30102999566398 2.49248101012888 1.30102999566398 1.75966784468963 2.00130093302042 1.30102999566398 1.32221929473392 2.39602489660859 2.60129931019434 2.2692793897719 1.30102999566398 2.12188798510368 1.89042101880091 1.30102999566398 1.7041505168398 1.62634036737504 2.49094120535679 1.81224469680037 2.72073797701843 1.80277372529198 1.93550726582471 1.74507479158206 1.80277372529198 2.17084820364331 2.47957531017499 1.41497334797082 2.16996817399689 1.91487181754005 2.3285834497142 2.31576049066573 2.15715443990628 1.65801139665711 1.52633927738984 1.88536122003151 1.30102999566398 1.79309160017658 1.30102999566398 2.14952701375435 2.36492603378998 2.46834733041216 1.83758843823551 1.38738982633873 2.44653716707364 1.60422605308447 2.14019367857863 1.30102999566398 1.36361197989214 1.57170883180869 1.30102999566398 1.30102999566398 2.15259407792747 1.30102999566398 1.30102999566398 1.73719264270474 2.0068937079479 2.56737930765098 1.98587535730839 1.30102999566398 1.30102999566398 1.82151352840477 2.74059951281116 1.71850168886727 1.30102999566398 1.74585519517373 2.17201880942456 1.30102999566398 1.30102999566398 1.30102999566398 1.5327543789925 2.11193427633268 1.30535136944662 1.51851393987789 1.56820172406699 2.20655604409903 2.32510498297141 1.30102999566398 2.3236645356081 1.9670797341445 1.77305469336426 1.30102999566398 1.93751789201735 1.8561244442423 1.78175537465247 1.93196611472817 2.18269990333604 1.30102999566398 2.68187412212865 2.4959603948817 2.03822263836872 2.01157044359728 1.30102999566398 1.94448267215017 1.88930170250631 1.88649072517248 1.30102999566398 1.30102999566398 1.30102999566398 1.63648789635337 1.89872518158949 1.92272545799326 1.61384182187607 1.30102999566398 1.92941892571429 1.85672889038288 2.16256440652302 1.53907609879278 1.30102999566398 1.41830129131975 1.57170883180869 1.73878055848437 1.78887511577542 1.30102999566398 1.50650503240487 2.19451434188247 1.94448267215017 1.30102999566398 1.30102999566398 2.0542299098634 1.49415459401844 2.37493155397819 1.46686762035411 1.80617997398389 2.64708942871655 1.30102999566398 2.5087989654039 2.24104815067164 2.24575935596728 1.30102999566398 2.06595298031387 1.30102999566398 1.84633711212981 1.51719589794997 1.44715803134222 2.00518051250378 1.35024801833416 1.70156798505593 1.8668778143375 1.72263392253381 1.30102999566398 1.73239375982297 1.30102999566398 1.91907809237607 1.73078227566639 1.84135947045485 2.45301239112145 1.71011736511182 1.30102999566398 1.85491302230786 1.91539983521227 1.56820172406699 2.12710479836481 1.34242268082221 2.68761812957177 2.07700432679335 1.8055008581584 2.19506899646859 1.51454775266029 2.07554696139253 2.20057692675485 2.56984189940376 1.30102999566398 1.30102999566398 2.06107532362979 1.94792361983173 2.54666602507018 1.94250410616808 1.92324401863028 1.92427928606188 1.72997428569956 1.87563993700417 1.30102999566398 1.52113808370404 1.34044411484012 1.7701152947871 2.06744284277638 1.56820172406699 2.01786771896351 1.54777470538782 1.30102999566398 2.19033169817029 1.49554433754645 1.43775056282039 1.95472479097906 1.79588001734408 2.09412159584056 1.87621784059164 1.8055008581584 2.28330122870355 1.88930170250631 1.30102999566398 1.74507479158206 2.09447112864164 2.74413645240125 2.29336255471145 2.26126286879249 2.45757914699576 1.30102999566398 2.53377205838472 2.01452053875792 1.30102999566398 1.73239375982297 2.00432137378264 1.78816837114117 1.84323277809801 1.96614173273903 1.68574173860226 1.30102999566398 1.34830486304816 1.30102999566398 1.71264970162721 1.30102999566398 1.69460519893357 2.96378782734556 1.30102999566398 2.51587384371168 2.34163233577805 1.59988307207369 1.66181268553726 1.64246452024212 1.30102999566398 1.91115760873998 1.73399928653839 1.58883172559421 2.3732798932775 1.80345711564841 1.66181268553726 1.30102999566398 1.30102999566398 2.21801004298436 1.58433122436753 1.78390357927273 1.85308952985187 1.80821097292422 2.01994668167884 1.39093510710338 2.73519954842231 2.1156105116743 2.28057837036808 1.70156798505593 2.55642312137129 1.30102999566398 2.2496874278053 1.58206336291171 1.39093510710338 1.30102999566398 2.36361197989214 2.22685757028872 1.66181268553726 1.9804578922761 1.81224469680037 1.63848925695464 1.52633927738984 1.30102999566398 1.39445168082622 1.74429298312268 1.30102999566398 1.42160392686983 1.76566855475901 2.25839780409551 2.31302311032324 1.74741180788642 1.42324587393681 1.30102999566398 1.30102999566398 1.30102999566398 1.84509804001426 1.30102999566398 1.54157924394658 1.30102999566398 1.30102999566398 1.56702636615906 1.56937390961505 1.30102999566398 2.74350976472843 1.92479599579791 2.11226976841727 2.28936595152003 2.66473596851871 2.57691695596521 2.34733001531695 2.01870049866624 2.74671202251666 1.30102999566398 1.84571801796666 2.02489596010748 1.8318697742805 1.72509452108147 2.37291200297011 1.94890176097021 2.2132520521964 1.66275783168157 1.98181860717066 2.27114431794908 1.48000694295715 2.16076856186113 1.30102999566398 2.58194965837332 2.16405529189345 1.31386722036915 1.35983548233989 1.98497712641549 1.30102999566398 1.38201704257487 1.9484129657786 1.40993312333129 2.22942584792069 1.52762990087134 1.37839790094814 1.60959440922522 1.34635297445064 2.50758603976301 1.30102999566398 1.88138465677057 1.30102999566398 2.1102529173534 1.30102999566398 1.47275644931721 2.00259798071991 1.73878055848437 1.76566855475901 1.52891670027765 1.57749179983723 1.30102999566398 1.3096301674259 1.30102999566398 1.80345711564841 2.44669246637153 2.44279322593977 1.63848925695464 2.20112389720738 1.98811284026835 1.45939248775923 1.83821922190763 2.06818586174616 1.57634135020579 1.57634135020579 2.09342168516224 2.42520805113866 1.5910646070265 1.8819549713396 1.85672889038288 2.08314414314305 2.1360860973841 2.28375338333253 2.09447112864164 1.69983772586725 1.96520170102591 1.30102999566398 1.44715803134222 1.66275783168157 1.63548374681491 1.30102999566398 1.77232170672292 1.55022835305509 1.38560627359831 1.95616843047536 1.71767050300226 1.30102999566398 1.85369821177617 1.30102999566398 1.54157924394658 2.49262072204319 1.30102999566398 1.78675142214556 1.34635297445064 1.30102999566398 1.63245729218472 2.00086772153123 1.30102999566398 1.49554433754645 2.25115134317535 1.61489721603313 1.30102999566398 1.30102999566398 1.30102999566398 1.32428245529769 1.30102999566398 1.56229286445647 2.58815961638309 2.89253980465864 2.62757066418054 1.45024910831936 2.32489949705231 2.12188798510368 1.50105926221775 1.40993312333129 1.32221929473392 1.30102999566398 1.30102999566398 1.90036712865647 1.60852603357719 1.30102999566398 2.33605927786635 1.80482067872116 1.60422605308447 1.51054501020661 1.57863920996807 1.30102999566398 1.63948648926859 1.30102999566398 1.31386722036915 1.30102999566398 1.80821097292422 1.85125834871908 1.49554433754645 1.30102999566398 1.30102999566398 1.30102999566398 1.30102999566398 1.30102999566398 1.3747483460101 1.30102999566398 2.08529057823006 1.65417654187796 2.4848690327204 2.68466586402586 1.53402610605614 1.87157293554588 1.30102999566398 1.30102999566398 2.43870053290074 1.92634244662565 1.30102999566398 2.29336255471145 1.90471554527868 1.40140054078154 2.33725953975028 2.39022836246913 1.58206336291171 2.17983892802319 1.72916478969277 1.79657433321043 1.30102999566398 2.35140975192544 1.92992956008459 1.41329976408125 2.15411952551585 2.14207646107328 2.03901732199741 2.00902574208691 1.95375969173323 1.53402610605614 1.44090908206522 2.4360035356699 2.28847280059978 2.47407050321504 2.44839710345777 1.33041377334919 1.30102999566398 1.36172783601759 1.54900326202579 1.30102999566398 2.53844805171022 2.05269394192497 2.82301752344605 1.32221929473392 2.32837960343874 1.60422605308447 1.72754125702856 1.54282542695918 1.73399928653839 1.56820172406699 1.88705437805096 1.30102999566398 2.3220124385824 1.30102999566398 2.8926510338773 1.55990662503611 1.48429983934679 1.6730209071289 1.9604707775343 1.76192783842053 2.92288109120829 2.98018523694733 2.02407498730743 2.32407657973949 3.00697919057428 1.30102999566398 2.05842602445701 1.77670118398841 1.66275783168157 1.88761730033574 1.30102999566398 1.45636603312904 1.96378782734556 1.70329137811866 1.30102999566398 2.66913084737333 1.98091193777684 1.30102999566398 1.30102999566398 1.79934054945358 1.69460519893357 1.88024177589548 1.30102999566398 2.50718097726024 2.34163233577805 2.33223641549144 2.11991541025799 1.94890176097021 1.7041505168398 2.56502092834529 2.35888620440587 2.38147609027503 1.70757017609794 1.98317507203781 1.30102999566398 1.73479982958885 1.30102999566398 1.32428245529769 1.6730209071289 1.57170883180869 1.7664128471124 1.93500315145365 3.23083195343183 2.1832698436828 2.01199311465926 1.49692964807321 3.11149774880803 2.36865871239223 1.47129171105894 1.30102999566398 1.30102999566398 1.30102999566398 1.6232492903979 1.53402610605614 1.96331551138611 1.41995574848976 1.61909333062674 1.71011736511182 1.57403126772772 1.66181268553726 1.60097289568675 1.30102999566398 1.62940959910272 2.10687054447865 2.27577190016493 1.30102999566398 1.31175386105575 1.40993312333129 1.30102999566398 1.78175537465247 1.55750720190566 1.39794000867204 1.30102999566398 1.64933485871214 1.42488163663107 1.30102999566398 1.73158876518674 1.30102999566398 1.40312052117582 1.96094619573383 1.30102999566398 1.86981820797933 1.97220283837906 2.28735377271475 1.67851837904011 1.87098881376058 1.64933485871214 1.30102999566398 1.62531245096167 1.30102999566398 2.59900923982334 1.30102999566398 2.09447112864164 1.79169064902012 1.71683772329952 2.44169513564072 1.45024910831936 2.09586645347854 2.35140975192544 1.66181268553726 2.0565237240791 2.13545069934551 1.96284268120124 2.61331316145546 2.09025805293132 1.91328390176042 1.88138465677057 1.30102999566398 1.39967372148104 1.64246452024212 1.30102999566398 1.32837960343874 2.45255306322893 1.69897000433602 2.08062648692181 1.99078269180314 1.95808584852109 1.9698816437465 2.15896526038341 1.58658730467175 2.66379512221941 1.48855071650044 1.53781909507327 1.79934054945358 1.55750720190566 2.24004977211265 1.7041505168398 1.72997428569956 1.86033800657099 1.30102999566398 2.09898963940118 1.30102999566398 2.64246452024212 1.74429298312268 1.94398887507377 2.06220580881971 1.30102999566398 1.90955602924118 1.73399928653839 1.78461729263288 1.30102999566398 2.06632592536204 1.30102999566398 2.15259407792747 1.57978359661681 2.23299611039215 1.30102999566398 1.69810054562339 2.35506820634885 2.12936759572299 2.2678754193189 2.17201880942456 1.81358098856819 1.959518376973 1.30319605742049 1.80685802951882 2.29776051109913 2.55630250076729 2.1156105116743 1.59217675739587 1.37657695705651 1.30102999566398 1.30102999566398 1.47712125471966 1.67024585307412 1.58319877396862 2.13193929521042 1.7481880270062 1.99255351783214 1.87909587950007 1.80753502806885 1.82542611776782 1.82736927305382 1.47275644931721 2.05956341790127 2.91850213963617 1.7664128471124 1.30102999566398 1.48287358360875 2.6578204560157 2.30663944102426 1.83442070368153 2.38542751480513 1.68663626926229 1.30102999566398 1.87098881376058 1.30102999566398 1.30102999566398 2.88507838414922 1.78103693862113 2.03019478535675 1.30102999566398 1.30102999566398 1.30102999566398 1.54900326202579 2.19200959265367 1.30102999566398 2.42357351973274 2.27852496473702 1.30102999566398 1.43775056282039 1.86923171973098 1.30102999566398 1.30102999566398 1.30102999566398 1.42324587393681 1.39445168082622 1.30102999566398 1.30102999566398 1.87040390527903 1.57749179983723 2.22968184231768 1.75587485567249 1.54282542695918 2.12090281761453 2.06557971472845 1.60852603357719 1.69108149212297 1.87794695162919 2.09968064110925 2.01577875638904 3.06569172809327 2.07773117965239 1.78887511577542 1.95472479097906 2.11126251365907 1.63042787502502 2.76185269446638 2.09725730969342 1.48429983934679 2.2895889525426 1.74115159885178 1.78746047451841 1.94694327069783 1.32428245529769 1.30102999566398 2.07481644064517 2.27323283404305 1.30102999566398 1.62940959910272 1.61384182187607 1.30102999566398 1.30102999566398 2.17609125905568 2.28824922557199 1.75204844781944 1.30102999566398 1.81157500587059 1.30102999566398 1.30102999566398 1.30102999566398 1.68394713075151 1.30102999566398 1.8394780473742 1.86272752831797 2.00130093302042 1.30102999566398 1.30102999566398 1.77742682238931 2.20790353038605 1.30102999566398 1.91803033678488 1.84010609445676 1.52244423350632 1.30102999566398 2.17055505852121 1.56466606425209 1.30102999566398 2.04020662757471 1.30102999566398 2.15350998930084 1.4456042032736 1.30102999566398 1.30102999566398 1.49554433754645 1.46389298898591 1.3096301674259 1.78247262416629 1.30102999566398 1.30102999566398 2.56229286445647 1.85853719756964 1.82542611776782 1.30102999566398 1.30102999566398 1.30102999566398 2.74146676176975 1.51054501020661 1.75127910398334 2.56371833996568 2.61731493329829 2.13513265137677 1.3747483460101 1.58206336291171 2.10277661488344 1.60852603357719 1.63245729218472 1.34044411484012 1.66181268553726 2.35793484700045 2.53045584358468 1.30102999566398 1.43933269383026 1.46982201597816 2.59028440371816 2.07408468902824 2.3807537708039 1.69284691927723 1.30102999566398 1.56584781867352 1.30102999566398 2.10619089726341 1.30319605742049 1.30102999566398 1.58319877396862 1.54777470538782 1.30102999566398 2.25719842613934 1.30102999566398 2.29754166781816 1.69019608002851 1.68033551341456 1.30102999566398 1.62428209583567 1.30102999566398 1.30102999566398 1.30102999566398 2.23704079137919 1.30102999566398 1.30102999566398 1.30102999566398 1.87909587950007 1.7481880270062 1.30102999566398 1.30102999566398 1.30102999566398 1.31806333496276 2.59173223895184 2.40739090447073 1.30102999566398 2.40397796366935 1.85672889038288 1.30102999566398 1.8494194137969 1.93550726582471 2.30124708863621 1.55630250076729 1.52113808370404 2.18752072083646 2.2087100199064 1.78247262416629 1.30102999566398 1.41497334797082 1.30102999566398 1.95808584852109 1.30102999566398 1.81424759573192 1.30102999566398 1.82151352840477 1.77085201164214 2.10516942799933 1.58319877396862 2.29863478312444 2.04414762087872 1.84633711212981 1.30102999566398 2.02938377768521 2.05690485133647 1.88309335857569 1.30102999566398 1.30102999566398 2.04178731897175 1.52762990087134 1.30102999566398 1.30749603791321 1.88309335857569 2.29885307640971 2.23350376034113 1.61384182187607 1.985426474083 1.30102999566398 1.30102999566398 1.98136550907854 1.30102999566398 1.39619934709574 1.65991620006985 2.26528962586083 2.61521333480136 2.5009222391903 2.42586014507784 1.79028516403324 2.30341207059674 2.38435341413751 1.85793526471943 2.04610478724604 2.48699688843182 1.30102999566398 1.86805636182304 2.02160271602824 1.73957234445009 2.77865763194735 3.49434942603846 2.28284860283464 2.22582599146189 2.16166741243774 2.26245108973043 1.87563993700417 1.73639650227664 1.90145832139611 1.30102999566398 1.30102999566398 1.51982799377572 2.46996920949996 2.18127177155946 1.68574173860226 1.58771096501891 1.75050839485135 1.30102999566398 1.7160033436348 1.30102999566398 1.55630250076729 1.77959649125782 2.09307130637606 1.90633504180509 2.29203443599474 1.98497712641549 1.30102999566398 1.30102999566398 1.42813479402879 1.56348108539441 2.02530586526477 1.75358305889291 1.72672720902657 1.81157500587059 1.30102999566398 1.47129171105894 1.99694924849538 1.56110138364906 2.52022143588196 1.51454775266029 1.30102999566398 1.35793484700045 1.30102999566398 1.55630250076729 1.45024910831936 1.30102999566398 1.30102999566398 1.66086547800387 1.97818051693741 2.21165440055318 1.30102999566398 1.86981820797933 1.30102999566398 1.30102999566398 1.37839790094814 1.30102999566398 1.73559889969818 1.90036712865647 1.80617997398389 1.75815462196739 1.55750720190566 2.16967443405881 1.50379068305718 1.88705437805096 1.30102999566398 1.58658730467175 2.22010808804005 1.30102999566398 2.75058552734101 2.35044185653506 2.01661554755718 1.62117628177504 1.60422605308447 1.61066016308988 1.57518784492766 2.10754912974469 2.34399906905716 2.56913972547246 2.29928933408768 2.38021124171161 1.30102999566398 2.49665293925092 1.48995847942483 1.78103693862113 1.86981820797933 2.87390159786446 2.41962536088774 2.77952434332479 2.5434471800817 2.71758729685546 2.01241537476243 2.06333335895175 1.80140371001735 1.30102999566398 1.30102999566398 1.79379038469082 2.30276370847298 1.84509804001426 2.03462845662532 2.0962145853464 1.71850168886727 1.88479536394898 2.91360194972916 1.66086547800387 1.73719264270474 2.51441492058037 2.06892761168207 2.28690535297237 1.72427586960079 1.58433122436753 2.07408468902824 2.61119206086843 2.19451434188247 1.91803033678488 1.30102999566398 2.55894844597804 1.84633711212981 1.30102999566398 2.055378331375 2.54070478331076 2.01703333929878 1.79518458968242 2.31806333496276 2.15136985024746 2.42143939022005 1.99078269180314 1.30102999566398 2.68466586402586 2.69072754387037 1.54530711646582 2.01325866528352 1.57634135020579 1.39093510710338 1.30102999566398 2.94816836172713 2.05115252244738 2.52943035436699 3.05461305455689 2.14238946611884 1.55144999797288 3.23215718848743 1.30102999566398 1.66651798055488 2.36511343162758 2.40036527334994 2.16613397030511 1.45331834004704 2.54270096944811 2.01367969729119 2.07845681805329 2.27160930137883 2.3392526340327 1.71096311899528 1.65609820201283 1.30102999566398 1.65321251377534 2.22556771343947 2.58759872972124 2.13830269816628 1.74350976472843 1.60745502321467 1.92737036303902 2.50051091052634 1.65224634100332 1.49692964807321 1.96848294855394 2.42586014507784 2.68502478510571 1.87215627274829 1.78247262416629 1.85003325768977 1.65896484266444 2.17522180034305 1.30102999566398 2.22271647114758 1.76342799356294 1.30102999566398 1.58994960132571 2.27346427262135 1.30102999566398 2.16938049531195 1.54530711646582 2.48628876096057 2.24699069924155 2.06370855939142 1.68930885912362 1.30102999566398 1.55870857053317 1.92737036303902 1.99255351783214 1.30102999566398 1.30102999566398 1.93801909747621 1.89486965674525 1.33445375115093 1.80955971463527 2.14674801363064 1.56466606425209 2.04766419460156 1.30102999566398 1.78390357927273 1.69635638873333 1.88649072517248 1.38381536598043 1.30102999566398 1.30102999566398 2.11193427633268 1.91539983521227 1.65896484266444 1.58771096501891 1.39269695325967 2.11826472608948 1.30102999566398 1.30102999566398 1.30102999566398 1.55750720190566 1.30102999566398 1.30102999566398 1.52244423350632 1.52762990087134 2.58353881925435 1.81358098856819 1.98272338766855 2.12580645813953 1.30102999566398 1.35218251811136 1.59769518592551 1.30102999566398 1.57518784492766 2.87430783312804 2.41564097989615 2.84571801796666 1.49276038902684 2.56831908509511 1.77451696572855 1.30102999566398 2.19893186993221 1.92479599579791 1.88479536394898 2.09236969962912 1.95808584852109 1.84010609445676 1.30102999566398 1.67851837904011 2.5946135091601 1.30102999566398 2.35717225772303 1.86981820797933 1.66181268553726 1.67486114073781 1.71432975974523 1.48429983934679 2.29114676173189 2.02978947083186 1.73878055848437 1.30102999566398 1.93247376467715 1.30102999566398 1.36735592102602 1.30102999566398 1.30102999566398 1.30102999566398 1.36735592102602 2.18836592606315 1.30102999566398 1.38021124171161 1.85853719756964 1.90794852161227 1.76417613239033 2.10957854690439 1.4345689040342 1.30102999566398 1.51719589794997 1.84260923961056 1.82736927305382 1.83632411570675 1.30102999566398 2.08919836680515 1.3384564936046 2.22993768590793 1.64048143697042 2.00774777800074 1.83058866868514 2.0884904701824 2.14270224573762 1.65030752313194 2.12872228433843 1.32633586092875 1.30102999566398 1.55509444857832 1.30102999566398 1.30102999566398 1.94497590841205 1.31386722036915 1.30102999566398 1.30102999566398 1.30102999566398 1.30102999566398 1.30102999566398 1.30102999566398 1.30102999566398 1.80482067872116 2.24846371755103 1.30102999566398 1.30102999566398 1.62531245096167 1.30102999566398 1.75587485567249 1.93399316383124 1.30102999566398 1.47129171105894 1.6170003411209 2.51000851294023 1.38738982633873 2.15044940946088 2.18977095634687 1.30102999566398 1.81224469680037 1.34830486304816 2.55376169839 1.30102999566398 1.30102999566398 3.26085813197114 1.30535136944662 1.67942789661212 2.16016829295851 1.84447717574568 2.86231030995427 1.46834733041216 2.10277661488344 1.98136550907854 2.24846371755103 1.30102999566398 2.45969397647797 1.85247999363686 1.30102999566398 2.47639682672533 1.50242711998443 1.48000694295715 1.94743372188705 2.97754070594653 1.30102999566398 1.60097289568675 1.7664128471124 1.76715586608218 1.47421626407626 1.30102999566398 1.60745502321467 1.9329808219232 1.59879050676311 1.8494194137969 1.30102999566398 1.62940959910272 2.00560944536028 2.5219222448835 1.88705437805096 1.72263392253381 1.46389298898591 1.54157924394658 1.56584781867352 1.30102999566398 1.30102999566398 2.47712125471966 1.30102999566398 1.30102999566398 1.30102999566398 1.30102999566398 1.88761730033574 1.30102999566398 1.30102999566398 1.39445168082622 1.83378437465648 1.94890176097021 1.30102999566398 1.30102999566398 1.30102999566398 2.94885290619971 2.57760667736254 1.58994960132571 1.30102999566398 1.30102999566398 2.56014583984905 1.56229286445647 1.96520170102591 1.44715803134222 1.7041505168398 1.45484486000851 1.68304703823885 1.30102999566398 1.69897000433602 1.51719589794997 2.16166741243774 1.30102999566398 2.81304696516011 1.91645394854992 1.88309335857569 1.30102999566398 1.30102999566398 2.19865708695442 1.30102999566398 1.91645394854992 2.08635983067475 1.30102999566398 2.22608411597582 2.37419825792908 1.40312052117582 2.22089224921952 1.30102999566398 2.0265332645233 1.30102999566398 1.61489721603313 1.93399316383124 1.89320675305985 1.30102999566398 1.52374646681156 1.96378782734556 2.41514035219587 1.92064500140679 2.13385812520333 1.92839585225671 2.07077646284343 2.07445071895459 1.94596070357757 1.77232170672292 1.30102999566398 2.08707120590654 2.0068937079479 1.51054501020661 2.16524432612531 2.34399906905716 1.30102999566398 1.30102999566398 1.58206336291171 2.49540556314619 2.45285933579585 1.30102999566398 1.30102999566398 1.68124123737559 1.82020145948564 2.30920417967041 1.76342799356294 1.30102999566398 1.30102999566398 1.7427251313047 1.81888541459401 1.30102999566398 1.52891670027765 1.46686762035411 2.6158448828747 2.12450422483428 2.34242268082221 1.30102999566398 1.47421626407626 2.02118929906994 1.30102999566398 3.22855433653901 1.30102999566398 1.89097959698969 1.30102999566398 3.34900540094307 2.01283722470517 1.30102999566398 1.81822589361396 2.48855071650044 1.81624129999178 2.99908702262589 2.10105935490812 1.30102999566398 1.3384564936046 1.30102999566398 2.33605927786635 1.30102999566398 2.22711508258912 1.6954816764902 1.79865064544527 2.02734960777476 2.00945089579869 2.22659990520736 1.51188336097887 2.17026171539496 1.79239168949825 1.30102999566398 1.30102999566398 1.86628733908419 2.13417710757677 1.30102999566398 1.41497334797082 2.10890312766731 1.80753502806885 1.82801506422398 1.87215627274829 3.48277357007474 1.69460519893357 1.70329137811866 1.91539983521227 1.30535136944662 1.44247976906445 1.30102999566398 1.33041377334919 1.58658730467175 1.94250410616808 1.30102999566398 2.12024479554636 1.79098847508882 2.04999285692014 1.30102999566398 1.80277372529198 1.32014628611105 1.35602585719312 2.35525990552738 2.01157044359728 1.8819549713396 1.62736585659273 1.41329976408125 2.45697301363582 1.68304703823885 1.30102999566398 1.58658730467175 1.30102999566398 2.12904505988796 1.78390357927273 1.78816837114117 1.34044411484012 1.86451108105839 2.79260178116497 1.30102999566398 2.44839710345777 2.67951874369579 2.25066391946324 2.2132520521964 2.3732798932775 1.95182303531591 2.19033169817029 1.86864443839483 1.71516735784846 1.30102999566398 2.35774432518038 2.53237213356788 3.03269932749262 1.30102999566398 1.78461729263288 2.30749603791321 1.30102999566398 1.62117628177504 2.94250410616808 1.30102999566398 1.72754125702856 1.30102999566398 1.30102999566398 1.73479982958885 2.4944328987264 2.40654018043395 2.10037054511756 1.30102999566398 2.09656243837414 1.7481880270062 2.66143405039392 1.30102999566398 2.27943878828702 1.94398887507377 2.2211533219547 1.9415114326344 1.48713837547719 1.86569605991607 2.17926446433903 2.64157325317818 2.71399426766064 1.55144999797288 2.11394335230684 1.94987770403687 1.38201704257487 2.87500335360004 1.44247976906445 1.45636603312904 1.30102999566398 1.30102999566398 1.90848501887865 3.37318794991272 2.14113609012074 3.27128386525877 3.43844741065437 3.6381396839612 3.47739622082812 3.59348544218462 1.68663626926229 1.30102999566398 1.3096301674259 2.06295783408451 1.33243845991561 2.11327469246435 2.60938094425071 3.68796571133843
"2" 2.65103646747392 2.29021118855023 2.43658941398654 2.42753025038725 2.81869036664758 2.22848992911948 2.17442384579291 2.10645914513603 2.09148968707415 2.13743165703327 2.18571464853906 2.01772056740321 2.18978217828152 1.86140989924314 1.39436201077337 1.54441137349912 1.3247259912468 2.171746632524 1.30102999566398 2.30429143050601 2.58417444290711 2.10242753083438 2.12479398385144 2.17213014521799 3.16000307345416 2.06533393085948 1.53287344341493 2.06484344167322 2.69111996661005 2.07598614308446 2.41522282859073 2.22341026773133 1.65571925141156 1.77399834945467 1.30102999566398 2.21723540402416 2.29945783033011 2.27079967661627 1.30102999566398 1.30102999566398 2.49557056092632 2.31158116818758 2.7207194713999 2.44851679633881 2.08778177262515 2.5826876386686 1.30102999566398 2.13618450092022 3.26807295142617 1.30102999566398 2.12947075662062 3.29038635876686 2.57365830924776 1.98122300265707 1.67780680992282 2.60048793496145 2.749140877763 3.03645482335449 1.8790759714896 2.21895961480418 2.23284446181003 2.00832119699754 1.53287344341493 2.40793483413079 2.27806847557477 1.30102999566398 2.35969549937738 2.42710439194287 2.10779485529681 2.36118632987642 3.04269597996583 1.3432094226429 1.75438801679183 2.59848190585183 1.85588745320124 1.93281335568747 1.80809620405561 1.95232085411925 2.30031477548509 2.82623604510349 1.6468168446926 1.84217603951753 2.9454632179673 1.92947517598011 2.62562108142491 2.28845514235914 2.01221611915176 2.04424255112125 2.10422379168541 3.51079050484826 1.90394134632204 1.82547032396965 1.92135722310424 2.03802334215722 2.10467178376865 2.54489910874093 2.37341391183383 2.60701450032848 2.30795148731106 2.49356371878678 3.36763635115233 1.79184216960949 1.30102999566398 3.30575924267214 1.80453638828496 1.94332625603397 1.94202597040219 2.75428769846324 1.98830401273486 1.55565069079258 3.39228901723562 1.99238197519074 2.21202184813327 2.01221611915176 1.99238197519074 2.15612282475866 1.73490051345159 3.05441386150156 3.44871961127658 1.30102999566398 1.30102999566398 1.49081217394551 2.13326004011895 1.30102999566398 2.12947075662062 1.82290810374828 2.07646385050147 2.45834424226062 2.07214250585352 1.92340102035306 2.25015983567947 2.53437416405193 2.02477373350859 1.8405340903212 2.28314444724313 3.29094056175052 3.61306965554009 1.91029183422914 2.28106156136696 1.30102999566398 2.09926582647602 1.86917930778844 2.51305171052721 1.98241122520574 2.18160866253216 1.30102999566398 2.82041684503946 1.70561109829837 2.3107461889903 1.73803623133131 2.34732611152878 1.30102999566398 1.91655079857998 2.00439102731164 1.9746290699424 1.8645343377358 2.0988122201493 1.30102999566398 2.3372225811956 2.0285244862557 1.30102999566398 1.72962347349531 2.06923765839047 2.15092153245689 2.21723540402416 1.30102999566398 1.7982356925896 1.87377500696054 2.54359738644339 2.07646385050147 1.7899980265235 1.71229269279665 1.90108887776486 3.14332900329274 1.30102999566398 2.31018885561666 2.09608058761289 2.03750099895206 1.99871375808826 1.93414147610693 1.98830401273486 1.83306751585069 2.27414629872492 1.56814925342893 1.54926388318165 1.85826281966313 2.28016573121111 2.17327836405367 2.67624866422445 2.10332676110585 2.04424255112125 2.32580372917258 1.63244797854352 1.47392600592268 1.85349902322851 1.30102999566398 2.24532904087746 1.99642191452387 1.45435985569627 1.49264851935297 2.41653499923523 1.30102999566398 2.65672512746162 1.31379975190826 2.81756444412154 1.99642191452387 1.90108887776486 1.83222991663923 2.05541808890912 2.56737860205417 2.69424146760235 3.32561540007539 2.0891760856535 2.03750099895206 1.95422426868803 3.34217427231217 1.71118620793749 2.32011594677653 1.30102999566398 1.82033074304565 2.33643571689975 2.61648643675631 1.30102999566398 1.81162714488684 2.02153246290398 1.7553899276374 1.7553899276374 1.30102999566398 1.30102999566398 2.83214606140882 2.41566065946135 2.00776185608091 1.47008266165572 1.87832264076102 2.04166225886844 1.59646667775375 1.46814815925119 1.84625389531453 1.30102999566398 2.16322311437803 2.7446509915288 1.30102999566398 1.99985509518937 1.99814189734124 1.30102999566398 2.58698541294169 2.11659512668699 1.89965550482136 1.35844940958404 2.02044705562532 2.61469140445142 2.37437729639531 2.41936417685522 2.07789491701935 1.30102999566398 2.83155868501404 1.99699599933257 1.30102999566398 2.02423519885767 2.54765239674611 1.30102999566398 1.30102999566398 1.81773786324447 1.42965394718347 1.9281326863648 2.16361422486596 2.34269205724829 2.41871284720576 1.45834424226062 2.04372763910628 1.86297492824623 1.93875812142701 1.6403443690977 2.48785768975356 2.13535085736666 1.94006826301863 1.59502143504655 1.67056839180263 1.95422426868803 1.57274501129656 1.87224848495408 2.33274397454649 2.00943772228291 2.23814500055297 2.0182672361123 2.23945990065483 2.26278558122401 2.27262842949513 2.17972955126525 1.30102999566398 1.70336085967739 2.2134181367454 1.30102999566398 1.30102999566398 1.68256625510259 2.03065355009885 1.92135722310424 1.30102999566398 2.42152808321884 2.52444039321602 1.97098970476197 1.30102999566398 1.42325144598121 2.44912495723017 2.23847416169073 1.30102999566398 1.80274554653112 3.06641091201758 2.22443101601704 2.04114427664819 2.53537185559606 1.30102999566398 2.06435239790547 2.37797157437502 1.62305008967954 1.81074704700435 1.30102999566398 2.3023075462982 1.94202597040219 1.91169058453256 1.99527150717122 1.97038012126967 2.09241182801244 1.30102999566398 1.30102999566398 2.00664100842157 1.98122300265707 1.98062767004591 1.99642191452387 1.30102999566398 1.97402462303232 1.65192625734418 2.17097858963185 2.64937906491397 1.99354005194533 1.87071657837189 1.76820766272649 1.84299469205687 1.71007689680101 2.21376657495928 2.13284060208564 2.00269553492438 1.93612607226383 1.47200858529583 1.30102999566398 1.30102999566398 1.30102999566398 1.79550705886412 1.96915847464926 1.80364185636092 1.49991722519113 1.85668068645656 2.12777581565705 2.24468078989103 1.31102469379858 2.11441180353657 2.5584943697486 1.47962799235587 1.30102999566398 2.38694587157345 1.46425311004201 2.3311522575102 1.30102999566398 1.60362150944293 2.24919786804494 1.9281326863648 2.30542080801277 2.44546346283282 1.74628911686824 2.08357213005071 3.18549172503955 1.30102999566398 3.05641999957851 1.30102999566398 1.92947517598011 2.02905773152364 1.84706490414049 1.46814815925119 1.84625389531453 3.07238373235927 1.30102999566398 2.70109890099445 1.77014648323694 1.95232085411925 2.57030004064504 2.40300721218307 2.23715601761735 1.46229240657751 1.94912984001549 1.30102999566398 2.02959032285316 2.37725505813944 1.90536061254239 2.267119375156 1.38974180751668 1.42539611767701 1.95737820454566 2.08544828021114 1.93414147610693 2.36832017643648 1.30102999566398 2.14279603571356 2.74413786142936 2.30626607885677 2.39733887670589 2.19960737134331 1.91998941558214 2.14279603571356 3.56676100061444 1.74424047335425 1.64809984435151 2.66333100523502 1.7177832219025 2.6178619904352 2.74506112202623 1.4380463846012 2.34113645078999 2.21895961480418 2.23649544225723 2.8281868121184 2.56006619594839 2.11703054359856 2.28639763165897 1.30102999566398 2.00269553492438 2.42646457626505 3.34098060304798 1.89168661973497 2.58209155703094 2.19125198709664 1.30102999566398 2.02959032285316 2.26957644930533 2.32848622697541 2.10152643479403 1.94912984001549 2.62951612071735 1.94784684035658 1.30102999566398 1.74832798686921 1.77495600158666 1.81425652132434 3.19787685540361 3.02191210776325 1.92611113866395 2.40074878258621 1.30102999566398 2.49099617231307 2.73089583931834 1.76723499697829 1.30102999566398 3.27381281774154 2.48057115912253 1.30102999566398 1.90818530590837 2.61676183328362 1.73594827039154 1.91516769211876 1.31929723177628 2.28757467336715 1.95104726064234 2.41434600771005 2.73897254077638 1.30102999566398 2.61191556552088 1.53454060522156 2.31957030830222 1.85905173011304 1.30102999566398 1.93480396587445 2.13743165703327 2.23351060955758 2.93334508121237 2.2744492831796 2.96194217203752 2.29945783033011 3.03171418073784 3.60138761754914 2.04010645512601 2.86956406256867 1.99411795635344 2.16478544743717 3.00591116019141 2.81938176866226 2.83197830235908 2.72277389414343 1.72535518310682 2.0831018233695 3.48263865819614 1.71669065512533 2.85778880869824 2.70695568323804 2.67816551941652 2.39275040159915 1.59357136680604 1.30102999566398 2.11746552440509 2.28786821219247 1.9465600392065 2.17708465641289 1.66320728264559 1.90323002438254 1.65192625734418 3.15164560251163 2.84852096364616 2.1073500748751 2.50027737674135 2.37892491268333 2.00887981844871 1.52102072985288 1.9667048235478 1.95168452424137 1.5295197964723 2.23682585553173 2.17897550922959 1.30102999566398 2.21411473384226 3.28701593144507 2.07550754464246 2.28610287210809 2.31379975190826 2.07598614308446 3.2323108578269 2.42152808321884 1.84868239241009 2.60799910524449 1.73594827039154 1.77686499395248 3.22791728403609 1.71559533281374 1.98654458811108 2.03329988347063 1.69653933060826 1.72428152358648 1.96731953715508 1.96175558556003 2.10062346522633 2.00326143484202 2.35038797819717 2.33088636945584 2.09425025662713 2.38624402140689 2.08778177262515 2.09608058761289 2.47392600592268 2.01166177538365 2.42475377849639 1.68019296164476 2.94352097837412 2.05692008947201 1.88727749514307 1.98888901116684 1.6468168446926 1.52273392735758 2.4706613801321 2.05692008947201 1.71669065512533 1.72749457192903 2.15333001258657 2.30851191090743 1.30102999566398 2.00156151811497 1.51584007865132 2.40681974201978 1.30102999566398 1.69424155541211 1.97098970476197 1.30102999566398 2.21237140795289 1.30102999566398 1.45033857608691 1.62978348188782 2.33957525224326 1.3508962616802 1.7317419095754 1.30102999566398 2.33141798287954 1.3731726854302 1.43387043782557 2.65445859723619 2.14565719144329 2.29630159064495 1.78907301010142 2.90465155919888 1.61205468946256 2.55262867769995 2.24726776253291 2.81390688732381 2.11920110399582 2.08404192797776 2.08778177262515 2.23251100437704 1.51930074738167 1.82119152020628 1.30102999566398 2.25683411938177 2.58595193760267 2.88897291522544 2.65947940524802 3.17132443557433 3.32853963083845 1.80898161738843 3.6631825716254 1.95422426868803 1.63641407004678 1.96423723115247 1.52444026339531 2.74424047335425 2.00607949794598 1.78628608044107 1.30102999566398 2.00943772228291 2.0099949103415 2.47868291707986 2.76263408189378 2.48506963782779 1.52614018012236 1.83390343907891 1.45033857608691 2.03224312306818 2.01332268846063 1.8380594679689 2.02153246290398 3.31321845665342 2.20674467425526 1.36832017643648 1.91378016677364 2.6974550648966 2.64848393801511 2.08404192797776 2.56521326177039 2.13409738394517 2.95611937741031 2.47868291707986 2.1239381647067 1.65319427302404 1.30102999566398 2.04527054727895 2.79257755577696 2.6615957679859 2.7140572760642 1.30102999566398 1.51235187895111 1.30102999566398 2.19599424638237 1.74424047335425 2.35468915979313 2.48226342860071 1.85668068645656 2.1382613197754 3.23147596207528 2.88483324274143 2.86871701063746 2.08026959842668 2.18978217828152 2.39020590447837 3.44497285012582 1.30102999566398 1.69308796068946 1.93214771851558 1.96976972751246 2.26153930144873 1.49991722519113 2.34087660743756 1.89387450868371 1.46229240657751 2.45455996083164 1.82290810374828 2.79202609787057 1.70336085967739 1.72642611334099 1.94912984001549 1.35844940958404 2.24142518991516 2.19454070400617 2.46872945956745 2.18459860109617 2.02207435736019 2.24468078989103 1.83306751585069 2.07979569977212 1.30102999566398 1.93148111041594 2.12522093631656 2.24077108115507 1.92135722310424 1.47962799235587 1.75738661391549 1.90180371241151 2.93188122852888 2.12006629972766 2.28786821219247 2.01387491759341 2.7337450456967 1.42325144598121 2.31462888646468 2.65407965740268 1.94591525520851 2.15011572840051 2.58387746634261 2.09516621194222 2.04578363430157 2.35569513179764 2.35393334090155 2.51200147301544 2.87025597413652 2.43866937518697 1.30102999566398 2.78432452656108 3.36621668841848 2.12862411300378 3.06904321052655 1.88356871899749 1.30102999566398 1.89241714141899 3.35284754085225 1.30102999566398 3.09282622364215 2.31158116818758 2.01442644542835 1.30102999566398 1.51409941441604 1.30102999566398 1.30102999566398 1.30102999566398 1.30102999566398 1.30102999566398 2.6803120300509 2.95969744481193 3.28524711649785 1.7553899276374 2.20354742241909 3.05386062175793 1.30102999566398 2.3059845046645 3.03561582451828 1.66690343300119 2.25239593212878 3.44255298149348 3.56397111069423 3.36393072152914 2.65306762827313 2.36217719266741 3.15759184081775 2.35165757324665 2.34424230811731 1.30102999566398 3.28444878207134 1.34578684902862 2.47046855964622 2.55802179452943 1.75237738776103 1.85826281966313 2.08215967932869 2.42859347783133 2.19924738107737 2.98258919208682 1.30102999566398 2.94591520601939 1.67420268109418 2.1217912093128 2.89270897301488 2.60630987263477 2.74104604694958 3.17738786209956 2.4523538701736 3.01453649899687 2.1239381647067 1.30102999566398 3.45197177679495 2.27956771102134 2.0863829686988 1.96423723115247 2.05941155867128 2.30287529570624 2.95913444545474 1.30102999566398 2.26278558122401 1.9465600392065 2.18422623119154 2.47811479651092 2.00326143484202 1.79276124291153 1.86686300322693 2.34035645386536 2.52495093742881 1.69424155541211 2.24694520168337 2.35342860157221 1.30102999566398 1.30102999566398 1.71118620793749 1.70223143917804 2.6044722995333 2.51270186901589 1.30102999566398 1.92678603397893 2.22544937080151 1.74321263390344 1.81512947655449 2.60968189954594 1.91998941558214 2.24532904087746 2.19235080957176 2.1307373139685 2.39528007750612 1.30102999566398 3.05980908259881 2.38507192364174 1.8160006806171 1.63509602628939 2.14032856880331 1.79092107691302 2.22612669177919 1.82290810374828 2.73500541096251 2.04269597996583 2.45953255529944 2.10779485529681 2.54130984791201 2.12049825208904 2.07020822447264 1.89532694652919 2.03750099895206 1.46620500131431 2.22306948446666 1.30102999566398 2.36685367577136 2.28816177642713 2.03329988347063 1.76723499697829 1.96361818333917 1.708964744912 2.81556533024641 3.12705358748878 1.30102999566398 2.89951190151582 2.16243983515209 2.71789233587473 1.30102999566398 3.05696999062343 1.51930074738167 1.51235187895111 1.79276124291153 1.78065798801986 2.09425025662713 1.6403443690977 1.84544143115614 2.18682783531945 2.10823918066498 1.30102999566398 3.1387585470147 2.60982184740887 1.69882509952539 2.17097858963185 2.08215967932869 1.91029183422914 1.88207623769604 2.52392911814196 2.52461068457239 2.51024532406314 2.11221711330749 1.30102999566398 2.22680321568006 2.71218216265733 2.70617188360962 1.30102999566398 1.8072090496052 1.74011420197639 1.33274397454649 1.97038012126967 2.56814925342893 1.43387043782557 1.30102999566398 2.74495862570656 2.09379137855133 2.08026959842668 2.22882648712656 2.97871709386757 2.85093685183394 2.95403428770987 2.20068555520316 1.98122300265707 1.30102999566398 2.28991900683082 1.46425311004201 2.05641999957851 2.12607423384374 1.97883675998862 2.43679787483341 2.6468168446926 1.30102999566398 2.8342374728814 1.33274397454649 2.21062078846615 2.23284446181003 2.23016986140339 2.3753387316319 2.27535697034634 1.30102999566398 1.49081217394551 2.11353525788909 2.95700095855876 2.42109629539164 1.89314638082009 1.85588745320124 1.72856032718918 1.89314638082009 2.19490461524978 1.81250532910246 1.59211644070021 1.81512947655449 2.29802603872744 1.30102999566398 2.59269892960557 2.0706926953368 1.30102999566398 1.82461792906074 2.05891433112812 2.62087320889444 2.05791816493553 2.02477373350859 2.08263100683105 1.93347792358934 2.3782101506637 2.74331554306902 2.16008178585739 1.80184731450535 1.94720391637538 2.19996706345748 1.30102999566398 1.30102999566398 2.05841653365221 1.446279713827 1.69768371886601 1.30102999566398 1.86219311871405 2.30287529570624 1.30102999566398 1.99871375808826 1.30102999566398 2.44321055595099 2.3544373022809 2.28728071187349 1.42539611767701 1.97038012126967 1.93347792358934 1.30102999566398 2.15212744211729 1.68844313800679 2.16517515409999 2.07502841819653 1.75237738776103 3.02348004439845 1.87681204773325 2.20390386738805 1.97281315331738 1.9281326863648 2.14156421138016 2.70695568323804 2.10377567898962 2.14687778695572 1.94332625603397 2.25079996571028 2.29859940928261 2.2291627845188 2.16322311437803 2.63535997535839 2.42260608866078 2.10242753083438 2.60205760270174 2.07741841860832 2.27384310274633 2.66873973184848 2.26896342432915 2.02044705562532 2.31046771794689 2.60048793496145 1.61205468946256 2.30429143050601 2.94572160366271 2.52084889382594 1.56350434207182 1.81250532910246 1.30102999566398 2.02315612202169 2.23417573709116 1.94267659985277 2.19708142637451 2.63456764640619 1.30102999566398 2.34936981738331 2.23483984753094 1.81946812479772 1.30102999566398 1.7317419095754 2.47181636215503 2.72255807888282 2.44750145348062 1.62844512922928 2.3899740064574 2.02315612202169 2.25620282833517 1.37797157437502 2.6305845792553 2.19125198709664 2.48057115912253 1.71118620793749 1.68138118431733 2.53487329631975 1.35844940958404 1.94072177999753 1.98888901116684 1.30102999566398 1.60645080367676 2.36044155433526 1.30102999566398 2.50582356215696 2.18273241004522 1.91238819421831 1.30102999566398 1.30102999566398 1.30102999566398 2.29945783033011 2.10152643479403 2.19563124741734 3.09402087819588 1.66935017210046 1.7317419095754 1.94912984001549 1.65192625734418 1.91029183422914 2.20283365362765 1.84217603951753 1.50350646073678 2.6075774662731 2.14361552314689 1.89605143071053 2.44648357592882 2.99905646992016 2.69274137201259 1.91516769211876 1.36832017643648 1.76332247713805 2.38530663216619 2.36562798485439 2.68586708386767 2.29341183826079 1.99005642715461 2.98554439574643 2.1073500748751 1.61205468946256 1.67420268109418 1.75338386583758 2.64242603549523 2.20283365362765 1.92272078813501 1.83723145046365 1.67780680992282 2.61399913267236 2.27806847557477 1.30102999566398 2.06728999479336 1.56505817225925 2.04010645512601 2.51375054924936 2.56861105906014 2.51200147301544 1.82970738258468 1.68019296164476 2.62656454098543 2.67959767438193 2.34911485517983 2.48674464420305 1.30102999566398 2.36807610328952 1.85588745320124 2.41806070511568 2.37963868147477 2.22544937080151 2.06238265184502 1.47962799235587 1.56968658270791 2.49738693785715 1.83054985629187 2.0965370545281 1.79641855589695 3.02536526940927 1.67178311141837 1.85826281966313 1.30102999566398 2.03645482335449 2.52307565318239 1.59646667775375 2.21861531984231 1.69996348835366 2.25903620028441 1.86840853891837 2.18422623119154 2.84803619377254 1.30102999566398 2.15092153245689 2.45595812110403 1.68256625510259 2.73469064238973 1.88948759679203 2.1307373139685 2.17784198572426 1.81860385570688 1.30102999566398 2.82547032396965 2.03958661286083 2.08168783975216 2.25588683836099 1.81946812479772 1.51235187895111 1.58476778749955 1.7711126573197 1.90748085308146 1.71229269279665 1.3731726854302 2.05189347197634 1.51584007865132 1.66812852561103 2.08731600506582 1.88801540860567 1.30102999566398 2.0462961158648 1.85983927005039 1.81338180787259 2.8670952021992 2.72813430638929 2.20461588087355 1.8645343377358 1.30102999566398 1.88282314791272 2.2922507534323 1.8510973852624 2.33879244381263 1.30102999566398 2.94964197073083 2.74042498654345 3.28710428426688 2.62128224501247 2.40345752649836 3.29960077199875 2.56937952848305 2.79559829470283 3.18730916226352 2.94287161362839 3.46299930392766 3.21090146911642 1.95988496507031 2.10377567898962 1.446279713827 2.02959032285316 2.14032856880331 3.0049542943164 2.18608602792592 2.13157985195585 2.00664100842157 2.15691756990463 2.66431942505493 1.97763874957231 1.33274397454649 2.31929723177628 2.3247259912468 2.24694520168337 2.10511931420634 1.69539191885989 1.80631994353784 2.1010751846879 2.86031104952517 2.09010314693502 2.46601019162836 2.08778177262515 2.12136087007579 2.59197066853999 2.66959410815555 2.48075940337208 1.30102999566398 2.65027235065571 2.77686499395248 1.40570177943263 1.30102999566398 2.79787284532277 1.97038012126967 1.9654728269295 1.85029394014986 1.73907638026518 2.24273021094943 1.30102999566398 1.89677459816566 2.22815311009333 2.92597597185467 2.65559334094052 2.16361422486596 2.2744492831796 2.43155641949132 1.86062526473885 2.60220002871856 1.86375533290684 1.92340102035306 1.69308796068946 3.01393001778881 2.80031599534782 2.66468953853765 2.37701595645616 2.1217912093128 2.03329988347063 1.30102999566398 2.31765536594003 1.90394134632204 1.30102999566398 2.13618450092022 1.30102999566398 2.37051049899745 1.99180175458759 3.0117729543658 2.78870242290724 2.30935119266152 1.69539191885989 2.89263601959599 2.83256517574377 2.00269553492438 1.82886327141324 2.19526794479087 1.98771831459223 1.6390382174988 1.99928482332214 2.31655719045703 1.99642191452387 2.2294985656726 2.15572490613506 1.30102999566398 2.43596343040688 2.41609804938042 2.07550754464246 1.64423941830688 1.61066058886857 2.01442644542835 1.84625389531453 1.35844940958404 1.97763874957231 2.24565255719752 1.30102999566398 2.4302890848167 1.48525608477709 2.59560004327329 2.34113645078999 2.68078752463696 2.87369880235118 2.42001453114089 2.20709850579662 2.18793789432624 2.18085787886329 3.55759597657904 2.45215274573979 2.67323652552557 3.22973379076032 3.15846291108369 2.77705544699635 2.43742265767982 2.0574196041745 2.13031543122976 3.22646508546182 2.98454184958939 2.70907609683571 2.69285687358028 1.85668068645656 3.00127755063422 2.90030107809582 2.16322311437803 2.13200050878997 2.20568144667892 1.41236645410039 3.3139932739672 2.15132387450962 1.30102999566398 2.4620958335065 2.69158386856151 2.45755037479041 2.13950284963326 2.15612282475866 2.24370659551675 2.44403104824926 1.89241714141899 2.12989313826677 2.31435268412461 1.93014486777577 3.03739661426467 1.30102999566398 2.52427003506045 2.65872991725182 2.26371794963757 1.98536763599499 2.05340730661692 2.32310455940999 2.74114947072479 2.73918027410989 1.91169058453256 2.22443101601704 2.20780530522331 1.92067383176417 1.54926388318165 2.30088513429729 1.65947940524802 1.81338180787259 1.30102999566398 1.96423723115247 2.13618450092022 2.47411729778312 2.29543668208977 2.14809496156619 1.7306840235896 1.92203959274077 2.14279603571356 2.06139479552068 1.80898161738843 2.52884602530689 2.61827387114642 2.62046378716643 2.49883456195263 3.01952171972519 2.55278826916827 2.60813970340256 3.25261907977589 1.82632098436633 1.92880439874385 2.09790358368612 1.30102999566398 2.19271655966784 1.54278174643505 1.52783334015447 1.75237738776103 2.23184357507511 2.00887981844871 1.69653933060826 2.19490461524978 1.41456525355308 1.30102999566398 2.46052018803627 1.30102999566398 2.18497093566943 1.99871375808826 1.92678603397893 2.34165567155768 1.30102999566398 1.9746290699424 1.94591525520851 2.3356472238473 2.78169528711056 1.68960894261363 2.67226812343375 1.62978348188782 2.19599424638237 2.26216288838693 2.47354316924353 1.7306840235896 1.84217603951753 2.08357213005071 1.74628911686824 2.10912613215982 1.82119152020628 1.4981114220385 1.89387450868371 2.5636599873605 1.62169079247103 2.28698655127094 1.30102999566398 2.22680321568006 1.55723282399915 2.18534295130175 2.55054875639758 1.30102999566398 1.91308473817827 2.76026570196279 1.74730970949099 1.61066058886857 1.40570177943263 1.45435985569627 2.85149861224939 1.8160006806171 1.90394134632204 1.90180371241151 1.96793342866517 2.78141261338478 2.47811479651092 2.37773286695428 1.31929723177628 2.41148367305566 1.92745988213104 1.90818530590837 2.37892491268333 1.45435985569627 2.29312202379175 2.30767121793749 1.98359620566537 1.4523538701736 1.57879800208303 2.26028967347612 1.30102999566398 2.43449944329606 2.20461588087355 1.53950403195972 2.0182672361123 1.76917815491518 1.30102999566398 2.59255335286109 2.84143787418214 2.20211898250388 2.09333201510939 2.23450791925332 2.18682783531945 2.38200929368303 2.01935851349157 1.7553899276374 2.09926582647602 1.79092107691302 1.96976972751246 1.44011939624109 2.51809260151653 2.35694913791898 2.22511018445838 2.1010751846879 2.88602002209516 3.01881321756648 1.4758349982885 2.20319068465942 2.96392781754545 2.56397099216833 1.30102999566398 2.09971861432428 2.5954554359109 3.24996766138666 2.54245506103331 2.87324135183021 2.14402468772085 2.3496246299934 1.42753025038725 2.1010751846879 1.74321263390344 2.10377567898962 2.46872945956745 1.4380463846012 1.30102999566398 2.22882648712656 2.2495187607336 2.11484941382033 2.53086446682053 2.1117771769656 2.37509857228777 2.14849992954551 2.04424255112125 2.44607575598537 1.9465600392065 2.39043785548477 2.39251968273814 1.30102999566398 1.30102999566398 2.45355866471175 2.16478544743717 1.30102999566398 2.40949099950049 2.16634188418938 1.7553899276374 2.09516621194222 2.37701595645616 2.79596304651168 2.39779510386141 1.30102999566398 2.28816177642713 1.87982794047317 1.44831388664249 1.30102999566398 2.58387746634261 1.97583539989716 2.68668836360339 1.77971284062124 2.35368104456321 2.16866657206262 1.30102999566398 2.32093312127087 1.30102999566398 2.18941394751631 2.13326004011895 1.9629982045772 2.12607423384374 2.30710970773858 1.62305008967954 2.28610287210809 2.31352302158383 1.97159834110207 1.74934388230647 1.3432094226429 1.30102999566398 2.34987909913934 1.80631994353784 2.09379137855133 2.37026765405445 2.97799844956723 1.35594626113103 1.63377397021047 3.25730698619038 1.68138118431733 1.84625389531453 2.15212744211729 1.8510973852624 2.30400857272044 2.19635694219317 2.27535697034634 2.19960737134331 2.13451561052689 1.9667048235478 1.61895936770321 2.42217520752971 1.80364185636092 2.63982243947662 2.52222063819713 2.51930074738167 2.04884910347536 2.3274151335653 2.43197809741668 2.19051770448403 1.75035748408654 2.06533393085948 1.61895936770321 1.94462266020503 1.30102999566398 2.77848104417424 3.2319102877986 2.10511931420634 2.23384330065577 2.5081285014606 2.68995812783455 2.1073500748751 2.16086932568589 2.45615733942198 2.6152445127185 2.10017127543194 1.77686499395248 2.51998947931017 1.93744406571076 2.02153246290398 2.5355379149173 2.45415965831814 2.41324727667304 1.55246902756453 2.25525416783806 1.31102469379858 2.50865870884123 2.86817704125818 2.94222127648695 1.36832017643648 2.08215967932869 2.80827344469767 1.76723499697829 1.95295625300816 1.65445859723619 2.00326143484202 2.33300872809414 2.61427621604186 2.27232417161371 1.30102999566398 1.30102999566398 1.97341928751562 2.32687859462113 2.15092153245689 2.09608058761289 2.02477373350859 1.30102999566398 1.30102999566398 2.09971861432428 2.18123343293673 2.43929147337967 2.46130880040398 2.47008266165572 2.61909635814984 1.72535518310682 2.74802280857491 3.44100773123725 1.87453626055102 2.12989313826677 1.75638938020518 1.30102999566398 2.23550294398279 1.49991722519113 2.30626607885677 1.30102999566398 3.1403697507097 2.60532142616999 1.87605477629615 1.94397494185324 2.01166177538365 2.16439539076369 1.30102999566398 2.43050059111482 2.32445613835616 1.30102999566398 2.14687778695572 2.05591933316781 2.89212500224024 2.03750099895206 2.08778177262515 2.04010645512601 2.00439102731164 1.92475814184679 1.93281335568747 2.99400247220233 3.13439037606129 2.25809395518998 2.26153930144873 2.44668734238066 2.19671933535566 2.10868271376598 2.00326143484202 2.25303277713617 2.36489079396469 2.18571464853906 1.83723145046365 1.30102999566398 2.46814815925119 2.40837990094748 1.64164660418879 2.03906614760852 2.41522282859073 1.99642191452387 2.14279603571356 1.30102999566398 1.82547032396965 2.32499567656597 1.98359620566537 1.86608816792323 1.98181752030094 2.19744321575312 2.32283369682979 1.84706490414049 2.24403156984412 2.25015983567947 2.69791225251356 2.55006745078933 1.61621076038973 2.20247632884118 1.83888584685969 1.83222991663923 1.56968658270791 3.11694362784174 2.1370165473309 3.2128601066801 1.75638938020518 1.76036464903995 1.92947517598011 2.13451561052689 2.30344230386932 2.09470865036141 1.89022187959389 2.50009740695212 2.17897550922959 2.02369599558282 2.05541808890912 2.3544373022809 2.44115228180912 2.17020918606136 1.86531194774595 1.90606851013264 1.98359620566537 1.91169058453256 1.4962980789665 1.30102999566398 2.73469064238973 2.06188919286437 1.64423941830688 1.3731726854302 2.02099030525331 2.11703054359856 2.52444039321602 1.82119152020628 1.73279738564667 1.30102999566398 2.57744342730826 2.21132188328712 2.25903620028441 1.6403443690977 2.25903620028441 2.61676183328362 1.86531194774595 2.01662516128434 1.85509276846413 2.78860972667742 2.10690483846681 2.91730958647618 2.11963391731564 2.36390611007971 2.71471709837242 1.68138118431733 2.40233086401341 1.98477796168005 2.13867555754168 1.30102999566398 1.57729264509704 2.14361552314689 1.96793342866517 2.15333001258657 1.30102999566398 1.68727401707088 1.81687014052387 1.50171555086714 1.81946812479772 2.40074878258621 1.30102999566398 1.30102999566398 2.31018885561666 1.94720391637538 1.7553899276374 2.09562364042151 2.74954679200279 2.09470865036141 2.49301488641873 2.15652037912643 2.36783189289652 1.98947308917577 1.30102999566398 1.99527150717122 2.82911663201982 1.76135280665508 1.86994859396787 1.33008772718762 2.4581458735892 2.11746552440509 1.95988496507031 1.73490051345159 2.34732611152878 1.7982356925896 2.1838532573371 2.72201815343386 1.88207623769604 2.14361552314689 1.99527150717122 2.05941155867128 1.63641407004678 1.30102999566398 1.30102999566398 2.3579498946626 2.22815311009333 2.17859799669189 1.99180175458759 2.38389647456549 2.12607423384374 1.92203959274077 2.20140286024743 1.3989335793501 2.27475205640528 1.90180371241151 1.92947517598011 1.78721704553413 2.42066391297962 3.11058600699718 2.23050512055724 2.09287216527347 2.35418549075751 2.80729779249792 2.03118418920126 2.23913148606484 1.42753025038725 1.50350646073678 3.12252256213992 1.7452660421247 1.54114598139264 1.82801751639986 1.30102999566398 1.69768371886601 2.10152643479403 2.43700623566733 1.42539611767701 1.4523538701736 2.69042327182792 1.30102999566398 2.06336864159915 1.7662601479127 1.75338386583758 1.30102999566398 2.85349902322851 2.87301241666242 1.89095481135313 2.70695568323804 2.83189439852725 2.91909797528275 1.87756800102791 2.58919188392991 2.0965370545281 2.67311559328884 2.03540572123577 2.83739719293784 1.92067383176417 2.26247434640784 2.44464551881087 2.41675314306192 2.47925015137809 1.93875812142701 2.75136857175089 1.30102999566398 2.46756607982533 2.88274851466949 2.46969642046558 2.40659637961292 2.04424255112125 1.95925963011145 3.10404473879754 2.02044705562532 1.92880439874385 1.30102999566398 1.62844512922928 2.31185913822511 1.8355706643037 2.95397094224451 2.20532672894355 2.70661990573458 1.90606851013264 1.78441814185632 2.46892305356431 2.51531870433853 2.26153930144873 2.7966005565903 1.89460136247002 1.83222991663923 1.52102072985288 1.30102999566398 1.87756800102791 1.98947308917577 2.0988122201493 2.16711816358721 2.33853119379948 2.07598614308446 2.27171501563258 1.77303858095981 2.5909490024948 3.09908437165452 2.48581494584434 2.43007747546244 1.90465155919888 2.37461785481673 2.2750546186963 2.4302890848167 2.91378016677364 2.45834424226062 2.51757392598768 2.78581981290023 1.30102999566398 2.45575865929558 2.38413181903348 2.0863829686988 1.33274397454649 2.10242753083438 2.34885974320721 2.36118632987642 2.36217719266741 2.594876634864 1.70448743639996 1.85270001296401 1.89460136247002 2.12479398385144 1.97943455096294 2.18198356820978 1.98713187023419 2.33008772718762 2.14687778695572 1.30102999566398 2.04372763910628 2.00551726053913 2.48132407716246 3.8630296421292 1.30102999566398 2.21550458499916 1.30102999566398 1.82033074304565 3.3949130486807 1.446279713827 1.94332625603397 2.32229146434389 1.49264851935297 2.43408020755567 2.14484186221519 2.37341391183383 2.15612282475866 1.92272078813501 2.07310660898926 2.50368515982352 2.38554121391413 1.67056839180263 2.11133645843641 2.09744855156093 1.30102999566398 2.22983434324201 1.52783334015447 1.89095481135313 1.99871375808826 2.21446261384184 2.23880307353912 2.223750783799 1.93014486777577 1.77207668672724 2.24500503633596 1.30102999566398 1.30102999566398 2.32147684412861 2.10152643479403 1.85270001296401 2.34475763477026 1.84544143115614 2.51392508336393 1.87071657837189 2.85596684780677 2.02584880355715 1.73803623133131 1.47008266165572 2.04010645512601 1.3731726854302 1.7317419095754 2.29543668208977 2.13326004011895 1.99814189734124 2.2315093479648 1.56350434207182 1.72962347349531 1.51584007865132 2.2495187607336 2.87491635858107 2.29543668208977 2.05541808890912 1.59502143504655 1.30102999566398 2.76859607548931 1.42109629539164 2.53470698262788 2.11790006997928 2.3566987790168 2.63799048045302 1.77399834945467 2.57244011259763 2.17784198572426 2.17972955126525 1.30102999566398 1.30102999566398 2.42087999321557 2.03224312306818 1.57274501129656 1.30102999566398 1.92880439874385 2.7593742379246 3.12947075662062 1.34834906924999 2.35544385716554 2.82478855493798 2.16047573428499 2.05841653365221 2.42453961753855 2.79422788002975 2.09425025662713 1.53454060522156 2.17972955126525 2.44566755272264 2.39528007750612 2.20851095622686 2.21202184813327 3.16314496931241 2.02423519885767 2.34501516708955 2.98935631859592 3.32351053679465 1.92880439874385 2.47258474476537 3.06952898202216 2.06923765839047 2.7241740033077 2.3782101506637 2.44648357592882 2.52512102875232 3.05174160512375 2.24403156984412 2.69596604739948 2.21446261384184 2.6103811883255 2.96467010614766 1.90394134632204 1.95863339344241 2.62535124757462 2.8261510244163 2.12522093631656 1.54926388318165 1.92678603397893 1.3989335793501 2.45415965831814 2.39733887670589 1.98062767004591 2.63588739272616 2.59458688958283 2.24468078989103 1.71118620793749 2.18904540426965 2.84722693667269 2.27956771102134 2.11045367739167 2.25111967725221 1.32202009401556 2.97444781036724 1.90536061254239 2.21895961480418 2.63271344025237 2.16982397251343 1.60645080367676 2.25525416783806 2.45195152812088 2.23384330065577 2.23978806708451 2.15850240888737 2.72309741608174 2.55580917580952 1.88653826935543 2.03802334215722 1.30102999566398 1.93678554384955 1.87301241666242 2.38624402140689 2.14074084040965 1.30102999566398 1.30102999566398 2.21619758218694 1.4871160235899 3.08253692589377 2.19235080957176 2.44750145348062 1.30102999566398 1.92880439874385 1.63641407004678 2.24240426101339 1.765283105706 1.55406277280015 2.30372553058836 2.20886308374935 1.88132815486438 2.94352097837412 1.98241122520574 2.38741314234281 1.30102999566398 1.77303858095981 2.48896803085952 2.23251100437704 2.23050512055724 1.96423723115247 2.03488021829578 2.57744342730826 1.82205066009338 2.27018837706173 1.92408013706896 1.89314638082009 1.30102999566398 2.02423519885767 2.09425025662713 2.7150466758333 2.68774204318581 2.44403104824926 1.30102999566398 1.35594626113103 1.30102999566398 1.56814925342893 2.14279603571356 2.13367875422204 2.17404235414664 1.4758349982885 2.13950284963326 1.95040906057795 1.94462266020503 1.92543514136215 1.98654458811108 2.33433008025418 1.8380594679689 1.96608923862275 1.30102999566398 2.17632629352496 2.47162405389664 2.00495472368453 2.37701595645616 1.67660875390833 2.5844712165337 2.0863829686988 2.07979569977212 2.06777773017434 2.43575456854619 1.97220617196997 2.42044756023686 1.3731726854302 2.00156151811497 2.98783557102424 1.8160006806171 1.92408013706896 2.90938029697113 2.56521326177039 1.78628608044107 2.20603614516788 3.04864530712352 2.85952436541259 2.10422379168541 2.55628428414447 2.95206641464057 2.45455996083164 1.66690343300119 2.29543668208977 2.05391087566797 1.71339636574336 1.77971284062124 2.37677672306247 2.10956909828141 1.30102999566398 2.21167200672935 2.16982397251343 3.15377006112914 2.06533393085948 2.51912836074781 2.96287409308658 2.20709850579662 2.13576787916943 1.30102999566398 2.05841653365221 1.89168661973497 2.67275259440089 3.05179210481836 2.44362107405159 2.42944218962046 2.20426002004652 2.00887981844871 2.54278174643505 2.31324611481574 1.94720391637538 2.86694041667929 1.30102999566398 1.95104726064234 2.29514799603908 3.3658734373372 1.96050935334838 2.19015009709473 2.43366056672507 2.19490461524978 2.26371794963757 1.99814189734124 2.23351060955758 1.30102999566398 2.12862411300378 1.30102999566398 1.45435985569627 2.10062346522633 2.11876785890845 2.44587170231394 2.26122740987768 1.30102999566398 2.02745602746731 1.65065452857739 1.98122300265707 1.92745988213104 1.93214771851558 2.66234023621479 2.39961506181076 2.74259466629727 2.21376657495928 2.13031543122976 2.11746552440509 1.92067383176417 2.20068555520316 1.30102999566398 2.48301356387376 1.92880439874385 1.57274501129656 2.25966338910639 2.79578070890036 1.86062526473885 2.13991590545957 2.29917202385217 1.58772218695356 1.30102999566398 2.4277431042151 1.95359072362832 1.68727401707088 1.30102999566398 1.89241714141899 1.42965394718347 1.62305008967954 1.94462266020503 1.69077180318066 1.30102999566398 2.08168783975216 2.09287216527347 2.24338137783514 1.30102999566398 2.14484186221519 2.51112421927084 2.39528007750612 2.03906614760852 1.30102999566398 1.30102999566398 1.51409941441604 3.83919953195706 1.30102999566398 1.30102999566398 1.76723499697829 2.98038929013555 2.44156474919115 1.62305008967954 1.86140989924314 1.87224848495408 3.19787685540361 2.11089529221525 1.89677459816566 1.30102999566398 2.31573173265995 2.83415394079484 2.32256266521146 2.36953830340956 2.74269772198152 2.53136751899524 2.13367875422204 1.37797157437502 2.23978806708451 2.01387491759341 2.01110672313359 1.30102999566398 1.30102999566398 2.06680208342081 2.01935851349157 2.14032856880331 2.44444079187475 1.57426618644778 1.86297492824623 2.16943841698275 2.24468078989103 1.31655719045703 2.29166893394159 2.73363984328381 2.2217039316936 2.64177662310185 2.10377567898962 1.88282314791272 1.77399834945467 2.03593058907759 2.48506963782779 1.30102999566398 1.50883530088729 2.09926582647602 2.23748592889574 1.30102999566398 2.04578363430157 1.84217603951753 1.97281315331738 1.93347792358934 2.387179569802 1.94976992129184 2.23084012110314 2.19924738107737 1.96050935334838 1.30102999566398 2.76762435439108 2.79073660965367 2.01552740431379 2.92278891120123 2.20780530522331 2.25934990791518 2.4769763209464 2.63297884091 2.40074878258621 2.04782955304096 1.96423723115247 1.30102999566398 1.84544143115614 1.5832830166592 1.97038012126967 2.20991856001613 1.91308473817827 1.47200858529583 1.80898161738843 2.42066391297962 2.32174855401457 1.67780680992282 2.38271801533073 1.74628911686824 1.93214771851558 2.37581865227176 2.38950948436257 2.44156474919115 2.51479657062326 2.44177083607363 2.12265126551808 2.20354742241909 1.68844313800679 2.28255029089848 2.70717939076675 2.15252866904777 2.19198475119201 3.0343015099492 1.98300416475328 2.44321055595099 1.53620151797578 3.35375663346265 2.72201815343386 2.26681123178185 2.01055138445877 2.45933472878435 2.79119756073342 1.57879800208303 1.8989370677935 2.53370788784147 2.05541808890912 1.90818530590837 1.30102999566398 2.28255029089848 1.97220617196997 1.61621076038973 1.93744406571076 1.96113289272295 2.26834953281906 2.08731600506582 2.40704298960795 1.59357136680604 1.67056839180263 1.30102999566398 2.61895936770321 2.40029564936195 2.20140286024743 2.3899740064574 2.30031477548509 1.49264851935297 1.93875812142701 2.28344122086972 1.67660875390833 2.41368710270844 1.45834424226062 2.34295081698633 1.30102999566398 2.01442644542835 2.33669823011197 2.46150557988423 2.20921519426511 1.99985509518937 1.45033857608691 1.65947940524802 1.68019296164476 1.82205066009338 1.5802981592004 3.01315671416694 3.00966076824462 1.30102999566398 2.30767121793749 1.30102999566398 2.09608058761289 2.20639055420265 2.05841653365221 1.30102999566398 2.62440514569817 1.46229240657751 2.41609804938042 1.88356871899749 1.30102999566398 2.00156151811497 2.11221711330749 2.63191636511982 2.62073677786655 2.85999654686009 2.46853577923435 3.3769443096677 3.04859444016941 1.98062767004591 2.14849992954551 1.52783334015447 1.30102999566398 1.30102999566398 1.47200858529583 2.89351059734713 1.30102999566398 1.30102999566398 1.5712184892901 1.80004518902392 1.99814189734124 2.25966338910639 1.30102999566398 2.10422379168541 2.23517152231179 2.45114587775198 2.446279713827 2.0988122201493 2.07837089319967 1.72212620870667 2.11353525788909 2.70538658126381 2.77942894535745 2.74434321752492 1.79092107691302 2.20603614516788 2.41893006564326 2.94468738387339 1.90959084628242 2.66085002139682 2.02692081071333 1.50350646073678 1.64809984435151 1.87301241666242 1.42965394718347 1.95925963011145 2.06287592653671 1.4981114220385 1.96976972751246 1.30823178950718 2.10377567898962 1.66196820891322 2.90776279282936 1.40570177943263 1.84299469205687 2.84078073493143 1.30102999566398 1.9746290699424 1.30102999566398 1.64553004354252 2.80640893609901 2.00439102731164 2.90677525573123 1.95422426868803 2.26028967347612 2.11353525788909 2.04269597996583 1.97038012126967 1.6754072920593 2.46268528599835 2.52766417914233 2.01110672313359 1.85189946890121 1.86763645858982 1.50883530088729 1.30102999566398 2.60673285087122 2.49557056092632 2.03118418920126 1.47392600592268 1.82290810374828 1.78160108297679 1.68138118431733 1.47008266165572 1.98062767004591 2.50027737674135 2.21237140795289 1.30102999566398 1.30102999566398 1.32202009401556 2.73226996825449 1.30102999566398 2.28076315658475 1.94848881396811 1.79459378414399 1.69882509952539 1.3989335793501 2.30088513429729 2.74700381456234 2.16943841698275 2.27986671005441 1.30102999566398 2.41522282859073 2.61717475819948 1.30102999566398 2.94501080831429 2.51705449821934 2.02207435736019 1.39205805306878 1.92408013706896 1.99063898265332 3.16283165135212 2.2922507534323 1.86140989924314 2.40637290226922 1.87071657837189 2.43866937518697 1.30542080801277 2.68410184869695 1.30102999566398 1.31102469379858 1.92408013706896 1.30102999566398 2.15532662258753 2.42217520752971 2.73897254077638 1.30102999566398 2.13950284963326 1.92678603397893 2.0285244862557 1.81074704700435 1.64164660418879 2.0831018233695 2.3658734373372 1.66444283126552 1.30102999566398 2.20674467425526 2.15011572840051 1.89387450868371 2.10601299394397 3.2950035810206 3.4728149362181 3.47610163819143 1.84787446294411 1.94332625603397 2.12904764112535 1.9667048235478 2.25239593212878 1.30102999566398 1.30102999566398 2.26773477232186 2.51670786758049 2.23251100437704 1.78348115108664 2.12049825208904 2.12735104481364 1.30102999566398 2.73395537410143 2.66763886584701 2.00887981844871 2.0988122201493 1.77399834945467 1.82290810374828 1.30102999566398 1.88505603226194 2.80632001137449 2.1382613197754 1.78535311541884 1.91029183422914 2.57182978868068 1.57578205206927 2.08778177262515 2.27776800641905 2.87209552556706 1.77971284062124 2.03697842559418 1.86140989924314 2.81416912255373 2.19563124741734 1.38507192364174 1.77591154666873 2.82478855493798 2.1117771769656 2.15252866904777 1.77781635262874 2.24435630118118 1.76233872100157 1.30102999566398 1.95737820454566 2.28225290762438 2.06484344167322 2.04269597996583 1.30102999566398 2.42795585377139 1.34061660852481 2.45094419298064 2.14930873439632 1.89241714141899 1.85429662692355 2.15212744211729 2.7407356277645 2.21167200672935 2.30145474503976 2.13157985195585 1.69308796068946 2.44423596838458 1.86297492824623 3.14882344728623 2.13908940057711 2.28433032689083 2.70740298312178 1.70223143917804 2.90087411043013 1.30102999566398 1.85509276846413 1.96175558556003 1.72104452680487 1.82632098436633 1.81687014052387 2.45834424226062 2.15731439775772 1.49264851935297 1.67178311141837 1.41675314306192 2.57182978868068 1.4758349982885 1.55406277280015 1.87224848495408 2.09102788131818 1.99063898265332 2.28698655127094 2.43970571099537 2.45375898649313 2.97739867721044 1.5712184892901 2.60503846055288 1.97523263077999 2.7600678156122 2.60912176350963 1.93347792358934 2.11309632074003 2.11572331375111 1.98062767004591 1.88579772667158 2.25840810439406 2.25493772807881 2.06923765839047 1.41236645410039 2.19744321575312 2.5281710785078 1.31655719045703 2.22341026773133 2.08824704119811 1.81860385570688 1.67056839180263 1.81250532910246 2.83739719293784 2.49356371878678 1.88356871899749 3.14708088643504 1.71996014406795 2.02369599558282 1.54603490847651 1.56194493258225 1.99296137751003 2.13576787916943 1.67420268109418 2.12904764112535 3.03906614760852 2.20674467425526 2.43260984761983 1.95925963011145 2.38577549037009 2.04935798253319 2.3883460007298 2.45415965831814 1.78721704553413 1.84544143115614 2.01055138445877 2.54098205302037 2.1139737518566 1.98122300265707 2.65972894742511 1.30102999566398 2.39043785548477 2.26588548766852 2.49173138722336 1.30102999566398 1.30102999566398 1.30102999566398 1.80094722085511 1.90818530590837 2.55438084544721 2.00495472368453 1.30102999566398 2.62669915376664 2.11528658359653 1.82970738258468 2.24468078989103 2.03854505787411 1.92745988213104 1.99238197519074 1.95548864101685 2.18459860109617 1.42753025038725 2.58609974368419 1.92272078813501 2.20354742241909 2.19454070400617 2.31462888646468 2.37123822013662 1.84135584088926 2.43218878294321 2.20603614516788 1.54441137349912 1.96793342866517 1.69539191885989 1.3989335793501 2.1117771769656 1.73279738564667 1.85349902322851 2.85101715656677 2.24175187522325 2.15492797344611 1.30102999566398 2.76076021206739 1.4871160235899 1.72212620870667 2.01442644542835 2.75598989037781 1.30102999566398 2.34783779409946 1.84462731999803 1.34061660852481 1.71118620793749 2.65433232069264 2.48785768975356 2.73584360039498 1.86994859396787 2.32011594677653 1.54441137349912 2.86894816199935 2.44952992520949 1.82290810374828 3.09135140804801 1.30102999566398 1.30102999566398 2.23616477741135 3.42466819212533 2.68244780320925 1.92067383176417 2.35418549075751 1.30102999566398 1.87982794047317 1.53950403195972 2.36291900022189 1.95674924707554 2.53736026298418 2.88371769109575 2.39043785548477 2.39916091675249 1.30102999566398 1.62032722744026 1.88431301232318 1.36587343733721 2.07741841860832 2.05990821758526 2.10467178376865 2.17556631419097 1.82547032396965 2.77284635781901 1.30102999566398 1.30102999566398 3.14582019794138 2.23517152231179 2.41456542074642 1.91099174585326 1.6403443690977 2.63018421528404 1.50350646073678 2.02315612202169 2.13451561052689 1.30102999566398 2.10377567898962 2.04475685336464 2.36464478532991 1.6468168446926 1.30102999566398 2.20886308374935 1.30102999566398 1.30102999566398 2.29312202379175 2.04217962402817 2.27141011693365 1.30102999566398 1.40793483413079 1.98477796168005 2.02261557650574 1.81250532910246 1.71996014406795 2.0406256758937 1.30102999566398 1.54765239674611 2.19198475119201 1.83640178796313 1.7421822774731 1.30102999566398 1.3731726854302 2.13409738394517 1.86763645858982 2.25015983567947 2.36168213828101 2.94111342862118 2.10645914513603 2.32580372917258 1.30102999566398 1.30102999566398 2.08215967932869 2.1838532573371 2.07214250585352 1.65697625679501 1.30102999566398 2.03854505787411 1.59934281429195 2.12820017145032 2.17972955126525 2.50045740917418 2.38554121391413 1.30102999566398 2.74434321752492 2.34911485517983 2.14565719144329 2.24597607919706 2.17784198572426 1.30102999566398 1.6390382174988 2.28492205461492 1.50171555086714 2.14074084040965 2.12904764112535 2.36192983038152 1.85983927005039 2.70572331330497 2.28580791236539 1.62844512922928 2.74001045230992 2.15051881731805 1.72535518310682 3.149066312684 3.43202017845667 2.63588739272616 1.30102999566398 2.32955448191969 2.3959674870752 2.34346787440137 2.45774886421818 2.18048199975017 1.88207623769604 1.30102999566398 1.85509276846413 1.4523538701736 2.35944652931619 2.55833698185436 2.82470325037881 2.43345075423488 1.86608816792323 1.9308134775518 1.30102999566398 2.16322311437803 2.3276831546715 1.98771831459223 2.15252866904777 2.2217039316936 1.47008266165572 1.30102999566398 2.66727125837866 1.56814925342893 1.71339636574336 1.57578205206927 2.16008178585739 2.58772218695356 1.37557875824435 2.47335162427608 1.69424155541211 1.82461792906074 2.12607423384374 1.54114598139264 1.30102999566398 3.45834424226062 3.18370392116212 3.2524277479961 2.06972321256047 2.19744321575312 2.30570274779556 1.95800625245899 1.30102999566398 2.06188919286437 2.53653281339094 1.93414147610693 1.94006826301863 1.85029394014986 2.07550754464246 2.59182484743452 1.83390343907891 2.07789491701935 1.54278174643505 2.5296882363891 1.6390382174988 2.37773286695428 1.51409941441604 2.08731600506582 1.98062767004591 2.6152445127185 2.11615960516737 2.38460212571469 2.40458110263439 2.07020822447264 2.28551275215875 1.90677525573123 2.26619428834936 1.92135722310424 2.27686534964674 2.30202339302119 1.55086941215922 2.27565911164849 1.73594827039154 2.38200929368303 2.50493386305203 2.50189498822826 3.04644950833713 2.61205479556602 2.23284446181003 1.89965550482136 1.93744406571076 1.94784684035658 3.03213746679041 1.30102999566398 2.76518527302477 2.31379975190826 1.3508962616802 2.08498000196381 1.30102999566398 2.41806070511568 2.01607683890194 1.75738661391549 2.81626172129798 1.73699342607086 1.30102999566398 1.30102999566398 2.64912350257633 2.7187641791534 2.13950284963326 1.30102999566398 1.92611113866395 1.30102999566398 2.20603614516788 2.75388626980306 2.69768371886601 1.94720391637538 2.43092329494381 1.88505603226194 1.78254213438673 2.34630054294293 1.83222991663923 1.30102999566398 2.11133645843641 1.30102999566398 2.06631325048834 2.50261186069694 2.45874070798916 2.56397099216833 1.69077180318066 1.77399834945467 1.85189946890121 2.01276975624428 2.34655716222606 1.30102999566398 2.57683998410925 1.75035748408654 1.96113289272295 2.5644373781842 1.86375533290684 2.05692008947201 1.7982356925896 2.51235187895111 1.95863339344241 2.3831898547119 1.8510973852624 1.60503856838442 1.30102999566398 2.73668017523542 2.24855561551968 1.86608816792323 2.53187011676712 1.91655079857998 1.83723145046365 2.1349334347429 2.37773286695428 1.30102999566398 1.37075320822445 2.42561001978928 2.0263853422487 2.13451561052689 2.4260375082148 2.07406857662379 2.12692585810741 1.95422426868803 2.73969937085095 1.78254213438673 1.76723499697829 2.33274397454649 1.68019296164476 3.03171418073784 2.77236542741256 2.0099949103415 2.07117662635872 1.98830401273486 2.446279713827 1.90465155919888 2.59646667775375 2.74269772198152 2.99005642715461 2.60968189954594 2.70437490156557 2.78226001149902 2.36758754510303 1.86763645858982 2.99584711368661 2.5550162927342 2.23184357507511 2.08026959842668 2.36093821324924 2.00943772228291 1.90959084628242 1.44831388664249 2.53586984319492 2.64073547958562 2.0706926953368 2.53520573275514 2.81425652132434 2.24983941649524 2.77705544699635 2.30202339302119 2.18048199975017 1.51930074738167 1.87605477629615 1.30102999566398 2.0891760856535 1.30102999566398 1.87982794047317 2.95630840062964 2.9712941295527 1.90251748111353 1.53454060522156 2.54310818628189 1.56968658270791 1.87148320710806 1.90818530590837 1.75338386583758 1.98359620566537 1.30259151377895 1.59646667775375 1.79184216960949 1.5832830166592 2.0503739553169 1.9654728269295 2.36807610328952 2.63995300557367 2.23450791925332 1.3247259912468 1.44218255979329 2.07406857662379 2.4693098354648 2.10601299394397 1.6271026394558 1.8072090496052 1.80542914947205 2.0574196041745 1.9654728269295 2.93168121555131 2.17404235414664 2.41631657926051 2.80346271500658 1.60645080367676 1.30102999566398 2.33380202172191 2.52698752073588 2.33062031851714 1.59211644070021 2.21272068664115 1.68492655994297 1.88505603226194 2.21861531984231 1.9308134775518 1.65822963444746 2.12092944651277 2.38413181903348 2.01276975624428 2.73163630131316 2.28904128038554 2.13991590545957 2.06728999479336 2.64411013472731 2.98377364263872 2.79886987774462 2.24791216639959 1.66320728264559 1.61066058886857 2.42389600936938 1.89605143071053 3.16645853300222 2.06188919286437 1.85429662692355 1.30102999566398 2.01552740431379 2.10956909828141 2.33931447284596 1.78160108297679 1.53785585119571 1.69308796068946 1.42109629539164 1.91447448357072 1.77495600158666 2.34783779409946 2.24597607919706 2.30879185174489 1.81425652132434 2.63337663804084 2.12049825208904 1.99296137751003 1.30102999566398 2.60729607452076 2.12904764112535 2.28462629153175 2.03329988347063 1.30102999566398 2.70549885428965 2.19088500097619 2.64835600959761 1.83390343907891 2.39505087385986 2.01166177538365 2.62602567222995 2.93928262246968 1.98300416475328 1.86840853891837 1.30102999566398 2.495206344376 1.99238197519074 1.77971284062124 2.36365954287367 1.85668068645656 2.03906614760852 1.91998941558214 2.19051770448403 1.30102999566398 2.4599277875865 1.30102999566398 1.42539611767701 2.57335405128511 2.59718744464872 2.38811310718895 1.56037990357916 2.24726776253291 2.3579498946626 1.81162714488684 1.82290810374828 2.85077619780749 2.94006821316279 2.68598442796425 2.10332676110585 2.83830752157632 2.46268528599835 2.495206344376 2.24403156984412 1.30102999566398 1.38271801533073 2.16982397251343 2.13576787916943 2.35844940958404 1.98359620566537 2.25430367239034 2.55022798604552 2.05189347197634 2.47315999479071 2.01662516128434 1.71449724103322 2.65167218996237 2.21654379843413 1.99814189734124 2.0182672361123 2.17746348614885 2.23682585553173 2.223750783799 2.40837990094748 1.30102999566398 2.80328356804064 1.41893006564326 2.66825085433763 2.28639763165897 2.48188801771189 1.44011939624109 2.07310660898926 2.17784198572426 1.99180175458759 2.45874070798916 2.62750585302536 2.46523022664035 1.59790712693793 1.60362150944293 2.04475685336464 1.30102999566398 1.96175558556003 2.15011572840051 1.97281315331738 1.30102999566398 2.39113296613697 2.36611875117472 1.49991722519113 2.00382659833305 1.53119985706737 2.35569513179764 1.30102999566398 2.57894826264606 3.07865615624297 1.30102999566398 2.96645867550759 2.64501431261999 1.64423941830688 2.3508962616802 2.06040430916913 1.6134444350245 2.02207435736019 1.7177832219025 1.90677525573123 1.30102999566398 2.37244820124885 1.93414147610693 2.30117003305458 1.75035748408654 2.35844940958404 1.63244797854352 1.60785867582176 1.9654728269295 2.44993451591877 2.2217039316936 2.69893908146804 1.30102999566398 1.61482974757224 2.48282615148972 1.47962799235587 2.13743165703327 1.30102999566398 2.17097858963185 2.19015009709473 2.45973014106366 2.87087002411279 2.60020191047703 1.66196820891322 2.17518582522866 2.49154756011298 1.92408013706896 1.79184216960949 1.91861723416519 2.47488147824808 2.64835600959761 2.18198356820978 1.44423596838458 1.76036464903995 2.40681974201978 1.74114939190507 1.30102999566398 1.77495600158666 1.30102999566398 1.85029394014986 1.30102999566398 2.08544828021114 2.28462629153175 1.30102999566398 1.90677525573123 1.46229240657751 2.15212744211729 1.30102999566398 1.9629982045772 2.78169528711056 2.26865658704393 2.10062346522633 2.09699304217566 3.14744628817312 3.01569205635866 1.30102999566398 3.15224797147019 2.03540572123577 1.53454060522156 1.55723282399915 1.48151213872275 1.46229240657751 2.01497727374441 1.90959084628242 2.17366052709699 2.15889779192252 2.56676100061444 2.34630054294293 2.24919786804494 2.14032856880331 2.18645709000547 2.52239180199861 1.30102999566398 2.83214606140882 2.37629804315677 1.86840853891837 2.06972321256047 2.67816551941652 2.03065355009885 1.79367851501695 2.04321211587207 2.19417648757226 2.71207160438037 1.31929723177628 1.93014486777577 1.88132815486438 2.48320089541806 1.77971284062124 2.57969867231406 1.53287344341493 2.04782955304096 2.99899936280397 1.30102999566398 1.78348115108664 2.6271026394558 1.65571925141156 1.93148111041594 1.88948759679203 2.14156421138016 1.54278174643505 1.31929723177628 1.46032281099109 1.93414147610693 2.76723499697829 2.16243983515209 1.8355706643037 2.2813597612553 1.68019296164476 2.28106156136696 2.10467178376865 2.68879317253073 1.87071657837189 2.04833962744537 2.35519243706648 2.59588911362811 2.20283365362765 2.68610182983469 2.45933472878435 2.19381196543573 2.12006629972766 1.30102999566398 2.02369599558282 1.63509602628939 1.95104726064234 1.30102999566398 1.30102999566398 2.22272869363466 2.12479398385144 1.47200858529583 1.76820766272649 1.95737820454566 1.73803623133131 2.02959032285316 2.49756817223787 1.30102999566398 2.73741084869463 2.19780470399363 1.72856032718918 3.44648357592882 1.87832264076102 1.91998941558214 1.82970738258468 2.18198356820978 2.03540572123577 2.12049825208904 2.23050512055724 2.17746348614885 2.91350210775031 1.99928482332214 1.59502143504655 1.30102999566398 2.00042453244076 1.91447448357072 1.94720391637538 2.53337430244029 1.30102999566398 1.30102999566398 3.141892935231 1.79914134873522 2.29543668208977 1.98359620566537 2.65672512746162 2.37629804315677 1.86531194774595 2.39321147193837 1.56505817225925 2.0863829686988 1.80809620405561 1.30102999566398 1.56814925342893 2.16008178585739 2.07020822447264 1.708964744912 1.70109890099445 1.30102999566398 2.31929723177628 2.18608602792592 1.30102999566398 2.17972955126525 2.02905773152364 1.94784684035658 1.69653933060826 2.749140877763 1.67056839180263 2.1370165473309 1.30102999566398 1.30102999566398 1.43387043782557 2.34655716222606 2.64925130254348 2.18793789432624 2.46012534420172 3.03219029814234 1.71996014406795 2.23978806708451 1.6403443690977 2.08074298053043 2.55612597244333 2.35844940958404 2.43345075423488 2.34087660743756 2.39938796207471 1.95485684269701 2.20709850579662 3.04036614310415 2.52444039321602 2.41390684880333 2.11353525788909 2.42923016711431 1.80094722085511 2.58313424866363 1.98713187023419 1.8645343377358 2.79559829470283 2.20104435581791 1.68960894261363 2.59819466625537 2.17366052709699 1.70561109829837 1.86297492824623 2.31352302158383 2.56629722248043 2.77638849562115 2.49865385538599 1.91447448357072 1.69882509952539 1.69882509952539 2.11309632074003 1.40570177943263 2.37268983028693 1.8072090496052 2.85237988698159 1.35342860157221 2.67552767960207 2.29773906933093 1.84462731999803 1.95737820454566 2.23880307353912 1.77876563182806 2.70132564502593 2.54392321401497 2.1838532573371 2.34113645078999 1.9629982045772 2.12522093631656 1.93941371122821 1.88431301232318 2.98169867280273 2.3544373022809 3.15468866902791 3.04150677117692 1.64937906491397 2.69320345815006 1.86219311871405 1.55565069079258 2.23847416169073 2.2813597612553 1.446279713827 2.11659512668699 1.30102999566398 2.13451561052689 1.3803512791022 1.74832798686921 2.03171418073784 2.71007689680101 1.7583815630073 2.4059257728504 2.31185913822511 2.25777933869394 1.30102999566398 1.87605477629615 1.89532694652919 2.5201615245423 2.46523022664035 2.60729607452076 2.39436201077337 2.81118725180476 1.8160006806171 2.79650960047078 2.44709458869313 2.65897989032658 1.89387450868371 2.56876476798584 2.61107924659772 2.0919510022919 1.6134444350245 1.89241714141899 1.4871160235899 1.81250532910246 2.44831388664249 1.95548864101685 3.25777933869394 2.28551275215875 2.32391592902658 1.48338814619234 3.30398031994221 2.73121328869185 2.01221611915176 1.30102999566398 1.74424047335425 2.28728071187349 1.30102999566398 2.08963986366168 2.08215967932869 2.04578363430157 2.46988958399875 2.58372890187187 1.84787446294411 1.40120144351406 1.60220002871856 1.56505817225925 1.79732800537466 2.39228901723562 2.43113433174013 2.57683998410925 2.15612282475866 2.14156421138016 1.6311177228516 2.1073500748751 2.53036070321145 1.96793342866517 2.43970571099537 2.11353525788909 2.25079996571028 1.61621076038973 1.95040906057795 1.54926388318165 1.66690343300119 1.30102999566398 3.02196619769756 1.8982174403127 1.30102999566398 2.41893006564326 1.78535311541884 2.03906614760852 1.30102999566398 1.67660875390833 1.81860385570688 1.63641407004678 2.70717939076675 1.54926388318165 2.23217754516658 2.30935119266152 1.93148111041594 2.55485751805697 2.11572331375111 1.92678603397893 3.22892724987204 1.68610182983469 2.41258670131291 2.38787991090149 2.10556638394894 2.24011598572866 2.49793041426553 2.38082569543611 1.95548864101685 1.40345752649836 2.37868691042059 1.76036464903995 2.10062346522633 1.57578205206927 2.5215353076031 2.25271447136535 1.85270001296401 2.50918826970866 2.01166177538365 1.94267659985277 2.30287529570624 1.79184216960949 2.72514064708533 2.01935851349157 2.0182672361123 1.30102999566398 1.86763645858982 2.11572331375111 2.00607949794598 1.81512947655449 2.0406256758937 2.35013361320232 2.19051770448403 1.30102999566398 2.64630254244921 2.76840194954302 2.45435985569627 1.88875212650859 2.42625109473516 1.94202597040219 2.22306948446666 1.91998941558214 3.44353897018846 2.37797157437502 2.02044705562532 3.09557798894883 1.57274501129656 2.42066391297962 1.40793483413079 1.80094722085511 2.50830530918639 2.23945990065483 1.95295625300816 2.44851679633881 2.20283365362765 2.14074084040965 1.55406277280015 2.04527054727895 2.32580372917258 2.23117486343975 2.47943911295771 2.52170674166642 2.37557875824435 2.42944218962046 1.84299469205687 1.66444283126552 1.90180371241151 1.50528988003721 2.50936451219422 2.02423519885767 2.17480500262452 1.61066058886857 2.49793041426553 2.36390611007971 2.21827075171769 2.15292952564319 2.03065355009885 2.64591651382807 2.06680208342081 2.12989313826677 2.13367875422204 2.89124773848608 2.52783321134404 1.94912984001549 2.38624402140689 1.88875212650859 2.6390382174988 2.387646589331 2.13326004011895 2.24011598572866 3.19435863396999 2.28991900683082 1.9770384341234 2.12136087007579 1.30102999566398 1.52444026339531 1.765283105706 2.20745204929644 1.30102999566398 2.16517515409999 1.72749457192903 1.95168452424137 1.98947308917577 1.8380594679689 2.3753387316319 2.49937623094647 1.53454060522156 2.22238711466669 1.30102999566398 2.2609148178381 1.73907638026518 2.10912613215982 1.34834906924999 2.43303050445395 2.24791216639959 1.53454060522156 1.30102999566398 2.24500503633596 1.97883675998862 1.34578684902862 1.85029394014986 2.57213499969259 2.60785867582176 1.8397107819292 2.09102788131818 2.04578363430157 2.35267039097581 2.20319068465942 1.67056839180263 2.94726825652396 2.54684446728013 1.55246902756453 2.24077108115507 1.66812852561103 1.96050935334838 2.44851679633881 2.31683199477121 1.30102999566398 2.04884910347536 1.7338502226318 1.30102999566398 1.85826281966313 2.05692008947201 1.73594827039154 2.01990312560689 2.28551275215875 2.49264851935297 2.26122740987768 2.08168783975216 2.35719973418486 2.62386369249377 2.02261557650574 3.09980939137238 2.16439539076369 2.12862411300378 2.5393394825281 1.69768371886601 1.64164660418879 1.61895936770321 2.18497093566943 2.47792525771569 2.27776800641905 1.95104726064234 1.83139069887543 2.02369599558282 2.29716456104711 3.057369374108 1.7711126573197 1.77781635262874 1.30102999566398 2.75858037045439 1.92543514136215 2.26834953281906 2.40681974201978 1.5295197964723 1.78814601925389 2.06777773017434 2.15889779192252 1.5802981592004 2.30400857272044 1.47200858529583 1.78254213438673 2.90804449599246 2.64848393801511 1.95422426868803 1.55406277280015 1.73279738564667 1.70784982278473 2.89154030092623 1.88431301232318 2.62196301322471 1.82717011112955 2.36143430483311 2.35393334090155 1.98888901116684 1.92947517598011 3.07190151331514 1.60785867582176 2.44341586350671 1.71449724103322 2.16126256070664 2.04010645512601 2.45755037479041 1.73803623133131 1.86219311871405 2.0285244862557 2.53884558541163 2.23682585553173 2.67876286261826 1.86375533290684 1.33274397454649 2.09148968707415 1.99063898265332 1.66444283126552 2.15132387450962 2.52800217778214 2.03065355009885 1.30102999566398 1.7177832219025 1.53119985706737 2.13908940057711 1.89168661973497 1.679001570039 1.96731953715508 1.54441137349912 2.20674467425526 1.30102999566398 2.19161838400846 2.07932128343822 2.5566007345256 2.88431301232318 2.9330127973876 1.53454060522156 2.62951612071735 1.99469513674416 1.96915847464926 1.30102999566398 1.30102999566398 1.94784684035658 2.33168354576283 2.29831281862797 1.87224848495408 2.64604526086937 1.765283105706 2.05841653365221 1.83723145046365 1.81425652132434 3.07803790980204 2.26681123178185 2.35038797819717 2.23351060955758 2.44566755272264 2.2495187607336 1.96050935334838 1.65822963444746 2.35317601175794 1.98241122520574 2.47943911295771 1.8510973852624 1.70784982278473 2.41827824989441 1.91585979595005 2.14849992954551 1.65822963444746 2.54130984791201 2.3753387316319 3.00388298816669 1.87377500696054 2.17556631419097 2.23050512055724 1.65065452857739 2.23483984753094 1.61621076038973 2.14524987358217 2.06089983471754 1.66935017210046 2.22544937080151 1.96608923862275 2.69562166136211 2.07741841860832 1.77014648323694 2.01772056740321 2.79082885307744 2.57487309841031 2.24887673807889 2.76469585342674 2.01221611915176 2.48581494584434 2.69608078208519 3.55724871376413 3.5660187884683 2.74944542633337 2.26957644930533 2.94791108533434 2.83113859777195 1.71996014406795 2.25079996571028 2.75035740692038 1.74114939190507 2.31269198244152 1.84787446294411 1.99527150717122 2.78758883101368 3.52358793339676 2.25048001863514 2.34578684902862 2.55310727627595 2.5024327193426 2.07837089319967 1.83640178796313 2.04269597996583 2.18793789432624 2.57608461436028 1.8160006806171 2.57014675737913 2.1243662850883 1.96793342866517 1.60220002871856 1.7421822774731 2.13618450092022 1.94397494185324 1.86686300322693 2.0285244862557 2.43491827472756 1.87377500696054 2.36832017643648 2.5550162927342 1.40345752649836 2.47200858529583 2.1324207585709 1.83306751585069 2.15810666556626 2.37677672306247 2.12820017145032 1.65065452857739 2.40435658559983 1.93480396587445 2.3496246299934 2.8169569974742 1.89677459816566 2.72039425519723 2.01166177538365 2.45154896652694 2.34191504934402 2.14809496156619 2.46483964377047 1.70109890099445 1.78160108297679 1.30102999566398 1.79459378414399 2.71350658733259 2.65672512746162 2.00832119699754 2.15212744211729 1.96423723115247 1.30102999566398 2.06631325048834 1.61066058886857 2.22101941124612 2.68960894261363 2.15333001258657 2.41434600771005 2.09790358368612 2.49154756011298 2.45794741426935 1.86763645858982 2.37026765405445 1.98947308917577 2.40300721218307 1.30102999566398 2.02959032285316 1.64423941830688 2.16047573428499 2.07262482495146 2.0285244862557 1.97341928751562 2.20426002004652 2.32256266521146 2.95567793889877 2.15412957569262 2.78535304422684 2.16086932568589 2.1117771769656 2.90073096415134 2.74403506865889 2.06040430916913 2.34398431695601 2.93961014543431 2.05990821758526 2.52901459823549 2.10152643479403 2.93334508121237 2.31435268412461 2.20532672894355 2.01166177538365 1.30102999566398 1.30102999566398 1.8380594679689 2.42174389847944 1.86140989924314 1.90677525573123 1.91998941558214 1.70673186041693 1.97583539989716 2.86879403559707 2.4097128785019 1.8380594679689 2.70729120133356 2.18459860109617 2.1767054959399 2.01442644542835 1.99063898265332 1.36832017643648 2.94442843130453 2.4710466176613 1.30102999566398 1.54441137349912 1.94526936470853 2.00776185608091 1.8355706643037 1.59211644070021 3.10274233614457 1.78535311541884 1.98947308917577 2.7269606712149 1.30102999566398 2.55833698185436 2.22341026773133 1.30102999566398 2.7117397605803 3.35277160078774 2.18682783531945 2.11920110399582 2.17366052709699 2.50404220149666 1.66935017210046 3.06670413736581 2.7650874183 2.27926804938371 2.63191636511982 2.60602765810538 2.38671204752183 2.70996580121704 2.1324207585709 1.69424155541211 2.70639599513822 2.24109825868261 2.20991856001613 1.92745988213104 1.51584007865132 2.48394941459075 2.72834736902732 2.59138709011756 2.75358489717254 1.30102999566398 1.97281315331738 2.07694139681936 1.30102999566398 2.8802034944971 3.0658238667155 2.07932128343822 1.94006826301863 2.11746552440509 2.32553454532145 3.32736159123856 2.69996348835366 1.30102999566398 1.8805787240431 2.70561109829837 2.97829804824556 1.81162714488684 2.8467406576033 2.31820341409898 2.27896840930093 2.53636713412186 2.08544828021114 2.5967551720353 2.15292952564319 2.0831018233695 1.98595651075021 2.44197666824084 1.89387450868371 2.30851191090743 1.85905173011304 3.15616253595095 3.1730871563495 2.39938796207471 2.29079474060773 1.46032281099109 2.41631657926051 2.1767054959399 1.7982356925896 1.7177832219025 1.55086941215922 1.98300416475328 1.78348115108664 2.67552767960207 2.17859799669189 1.30102999566398 2.78637927390798 2.37413660465324 1.32202009401556 1.79641855589695 1.54441137349912 1.91516769211876 1.66812852561103 1.30102999566398 1.63377397021047 2.65294094658053 1.90465155919888 2.51042113819029 1.30102999566398 2.36439863726313 2.96057175234311 2.12049825208904 2.34087660743756 1.79367851501695 2.45395952130717 1.7338502226318 1.30102999566398 1.93678554384955 1.66320728264559 3.21954418577006 1.96050935334838 2.25079996571028 2.20532672894355 1.89168661973497 2.50600131055976 1.46814815925119 1.86840853891837 2.15612282475866 3.27165414595218 2.55230931871885 2.51670786758049 1.96793342866517 3.22139597883165 1.9629982045772 1.60220002871856 2.40815733971315 2.17822015571411 2.05541808890912 1.30102999566398 2.43638085303064 2.39528007750612 1.30102999566398 1.87605477629615 2.68774204318581 1.30102999566398 2.05239879837493 2.47943911295771 2.23117486343975 1.679001570039 1.8355706643037 1.7662601479127 1.91238819421831 1.91447448357072 1.40570177943263 1.87756800102791 2.34758193063404 1.83390343907891 1.4380463846012 2.19816589159694 1.30102999566398 1.30102999566398 1.59211644070021 2.41456542074642 2.40882468154279 2.01662516128434 1.93678554384955 2.09516621194222 1.99584711368661 2.43303050445395 1.87529618211176 2.65001721636708 2.34191504934402 2.18645709000547 2.15492797344611 1.58772218695356 2.25714942112114 1.30102999566398 1.84625389531453 2.50135645357734 2.171746632524 2.23913148606484 2.46464422052994 2.57152424654113 2.36118632987642 2.07550754464246 2.24207831497658 1.52783334015447 1.36587343733721 1.79641855589695 2.28165775653096 1.63641407004678 1.30102999566398 2.14687778695572 2.82230809060473 1.79641855589695 2.19161838400846 1.74934388230647 1.80094722085511 1.99527150717122 2.13200050878997 1.93480396587445 2.36489079396469 2.61261116385156 2.09926582647602 1.87529618211176 1.87982794047317 2.11441180353657 2.40837990094748 1.8160006806171 1.93744406571076 1.85826281966313 2.75116651163563 1.62440514569817 1.81162714488684 2.33141798287954 1.70784982278473 2.204971450347 1.30102999566398 2.55596760301239 2.14402468772085 2.23978806708451 3.10552176580174 2.30851191090743 2.20886308374935 1.72749457192903 1.97038012126967 2.66837314861733 1.98181752030094 2.44321055595099 2.90670468135734 2.66702610724081 1.30102999566398 2.28874831025621 2.17136278086186 2.00382659833305 2.96522597943208 2.3421740747926 2.09562364042151 2.20140286024743 3.04388233384538 2.14279603571356 2.22443101601704 2.01221611915176 2.33696058474157 1.95800625245899 2.32391592902658 1.85983927005039 2.18048199975017 2.14361552314689 1.92408013706896 1.30102999566398 2.09102788131818 2.25271447136535 2.76174747108275 2.32147684412861 1.82547032396965 2.5909490024948 1.8805787240431 1.60077377119535 1.86840853891837 2.45953255529944 2.62508114299997 1.40570177943263 1.30102999566398 2.36464478532991 2.15092153245689 1.69424155541211 1.30102999566398 1.30102999566398 1.30102999566398 2.06972321256047 1.81773786324447 1.71669065512533 1.30102999566398 1.77495600158666 2.9576923180959 3.21327889576254 1.65445859723619 1.30102999566398 1.42325144598121 2.26557646726186 1.87681204773325 1.96608923862275 2.23781558974765 1.66935017210046 2.32499567656597 2.12049825208904 2.50135645357734 2.00776185608091 1.89460136247002 2.4260375082148 2.24662240108212 3.35398370569753 1.97220617196997 1.81860385570688 2.35769992158784 1.66690343300119 2.15333001258657 1.78907301010142 2.04527054727895 2.57744342730826 1.48525608477709 2.53404121720942 2.46425311004201 2.19381196543573 2.35969549937738 1.30102999566398 2.19161838400846 2.08451121825015 1.76917815491518 2.17020918606136 2.07117662635872 1.74730970949099 2.00156151811497 2.3247259912468 2.67660875390833 2.45033857608691 2.35944652931619 2.44770474302576 1.60926189195916 1.69539191885989 2.25557061830706 1.83054985629187 1.68256625510259 2.23715601761735 2.06435239790547 1.30102999566398 2.17289615609251 2.24629936037251 1.42325144598121 1.52783334015447 3.14882344728623 2.91120146227534 2.20354742241909 1.30102999566398 2.5589665511961 1.85270001296401 1.99063898265332 2.79578070890036 1.96423723115247 1.91169058453256 1.6311177228516 2.11790006997928 1.30823178950718 2.24142518991516 2.51531870433853 1.74424047335425 2.94720391637538 1.30102999566398 1.30102999566398 1.30102999566398 1.64937906491397 2.27141011693365 1.30102999566398 2.47162405389664 1.30102999566398 1.85826281966313 2.50332768809049 3.30753069451367 1.97943455096294 2.41653499923523 2.6482279458617 2.6764887571844 1.98359620566537 2.24338137783514 2.01990312560689 2.19490461524978 1.98300416475328 1.78907301010142 1.71118620793749 2.14484186221519 1.80453638828496 2.72158566329329 2.6853970317012 2.03171418073784 2.31130302012146 2.28046454662692 1.83888584685969 2.36660896353971 1.74628911686824 2.34165567155768 2.32634159685573 1.72428152358648 2.24011598572866 1.30102999566398 2.33459366794305 1.30102999566398 1.92611113866395 2.28610287210809 2.02423519885767 2.39275040159915 2.17059405823265 1.74832798686921 2.10601299394397 1.94267659985277 1.30102999566398 1.8510973852624 1.30102999566398 2.1476896156126 2.24011598572866 1.78814601925389 2.12006629972766 1.62032722744026 1.93281335568747 1.30102999566398 1.30102999566398 1.30102999566398 2.35719973418486 2.43282022696782 2.17935269389771 2.1349334347429 1.7982356925896 1.88132815486438 2.51705449821934 1.85029394014986 1.30542080801277 2.21237140795289 1.68610182983469 1.30102999566398 1.65571925141156 1.97943455096294 1.51584007865132 2.22781602964291 3.49729629229747 2.0965370545281 1.59065662407099 2.79914141770248 2.2674270654336 2.44709458869313 2.09333201510939 1.30102999566398 2.57804591845251 2.23117486343975 1.81074704700435 1.30102999566398 2.21376657495928 2.4427996494398 3.01706382236086 2.44115228180912 1.30102999566398 2.82759398815237 2.15572490613506 1.30102999566398 3.44349783422652 2.10823918066498 2.75608981632924 2.73342944220858 1.99985509518937 1.75237738776103 3.09722085658837 2.92786366922377 1.765283105706 2.37293132496426 2.97190238604072 2.56876476798584 2.48170011888242 2.12947075662062 2.53835100024761 1.7553899276374 1.42539611767701 2.204971450347 1.88801540860567 2.11703054359856 2.18867654801075 3.10426888497349 2.86686300322693 2.15252866904777 2.49374655533182 2.23814500055297 1.78441814185632 2.58387746634261 1.75738661391549 1.48338814619234 1.30102999566398 2.1497122650098 2.15132387450962 3.50375650995256 1.89314638082009 3.38864887744756 3.5418992310193 3.62716986771978 3.46393999770002 3.49840085007996 2.49301488641873 1.7662601479127 1.86917930778844 2.23847416169073 1.30102999566398 1.92947517598011 2.51964518424428 3.95170360004308
"3" 2.2211084286183 2.30232053666818 3.04513748369667 2.4381249407754 2.46268513634063 1.97120870421934 2.28899819580372 1.43629880008327 2.04139781769905 2.23276417077119 2.00212025315653 2.39081239274965 2.32826826297659 2.07433911252014 2.16062067260951 1.30102999566398 1.88310819482224 2.54996059832828 1.52731340784598 1.48034504331047 1.81782969974561 1.34874185886266 2.3511232860844 2.80622319770552 2.20499528910438 1.84910847789306 1.8955726997741 1.35319623205299 2.70307477886588 1.30102999566398 1.86074000710119 2.52143701609714 1.46003666564822 1.8253653512395 1.30102999566398 1.92465938585965 2.19084470311921 2.0269253007919 1.95820057702894 1.89387456413476 1.97792018190575 2.37494785574262 2.36370390522838 2.28968257883704 1.30102999566398 2.39148909697898 1.330453142186 1.8263603060728 2.65193051635361 1.35023173198572 1.94289509261239 3.02645522341399 2.57795996502755 1.89088686689335 1.54094706029359 2.77032317549178 2.68190854269045 2.88882612791593 1.85705174289408 1.30102999566398 2.25350761848269 1.550429916782 1.87651787368688 2.83725381422973 1.77133961981078 2.1830468011202 1.40072271951999 2.16724435532624 2.03652509935176 2.21485655891969 2.83981460514352 1.78576192099414 1.7991920367121 2.37969883396856 2.5014294192488 2.01065522025375 1.38727589808994 1.95117479791079 1.78357401904041 2.14084447520457 2.07991783592672 1.67794048321164 2.87929800600403 1.33816713319786 2.04531750116405 2.28087371763163 1.63535726023571 2.33154127121111 2.34963647358967 3.5461976818723 1.98625219547728 2.31637340184192 1.73365355632315 2.40898526014579 2.03221610654244 2.42153351281405 2.20499528910438 2.53369657759458 2.02346728963707 2.3698601395421 3.18306874014231 2.30612359766127 2.06554797235525 2.98868677403084 2.04109489395871 1.62204151471946 1.73976192125917 1.30102999566398 1.65936580846569 2.04979617995354 2.90636893269474 2.14252742969748 1.30102999566398 2.0138938459297 2.10912309195944 1.30102999566398 2.53144864310705 2.82650933346712 3.32775176762703 1.60335053233216 2.13721639412969 2.35082617561752 2.15108073519502 2.41696602297959 2.35260502582 1.30102999566398 1.99678310892223 2.72814397117288 2.57130636993329 2.91947730278899 2.25499157049302 2.03066650023291 2.15389470623596 1.9574663459282 2.01934480635969 2.62220054822679 2.86357705620972 1.88441435401299 1.30102999566398 1.85936055353622 1.51118927174737 1.98210616977244 2.62497455782325 2.01162964231554 2.18370192966618 2.07991783592672 2.39659857493418 2.04890420910881 2.23002642842202 2.1524898469701 2.06726358494728 2.05598996514931 2.03283424314299 2.0635382585662 1.6338117155269 1.5494908947033 2.35067764097175 1.83570033508344 1.98245319144758 1.70701690734512 1.59071257450103 1.32732868599963 1.70570680788574 2.08460415767284 2.30115635697354 1.91504365214821 2.29138905488847 1.30102999566398 1.30102999566398 1.93984470175125 1.91987818348791 1.92545117756499 1.80809289361468 3.21556698154242 1.58899936672275 2.33123065530002 1.72932608069244 1.64376071888963 1.30102999566398 1.60748279572684 2.82859062297396 1.93869525874609 2.17821151221221 1.30102999566398 1.30102999566398 2.14515878842756 1.50079888149156 1.51932610031395 1.32575798789235 2.550429916782 2.65074082412623 2.09810077800239 1.64677668675486 1.36341528079714 1.88397940395116 1.30102999566398 2.81696732382202 1.89599625340752 1.30102999566398 2.23120189690983 2.39378238688612 1.30102999566398 2.76543376370256 1.87385346282732 1.43385220609725 1.33663521740442 2.0138938459297 1.84769151865216 1.66588582814665 2.15622588445838 1.36197002926444 3.02198147378725 1.30102999566398 1.69508134570821 1.83472657325856 2.874165171776 2.43532187956575 2.55435176311383 1.30102999566398 1.67089004254567 2.28607702617579 2.56090196807111 2.18631288859906 2.24010874020221 2.26014654783368 1.85239684756316 2.03927290093525 2.16474384222874 1.87828510946018 2.53651450590734 2.27596035274306 1.83080954459055 1.30102999566398 2.22230825058393 2.09382742082137 1.56154249342766 1.30102999566398 1.69642393069112 1.86982600293854 1.88701494615229 3.02007690901661 1.89131490139191 2.12962061863794 1.86712009014865 3.07253884081478 2.27330528757938 1.3831594811064 1.99577515524366 1.65936580846569 2.20541063191157 2.52642212150062 1.59241905055245 1.53125251397388 2.06151882456511 1.30102999566398 2.77246620297434 1.84721816969094 1.30102999566398 2.0757407083958 2.40507029137115 1.79333392622526 1.95966532575225 2.59284456847077 3.07380556697757 1.67724056753377 1.98625219547728 2.19532971660319 2.20768821333558 2.7592146580593 2.05275663890537 2.18631288859906 2.10600210647979 1.90603815449403 2.57362457773203 1.42140729830911 1.64451667667045 2.53281830854792 1.82336857712191 1.9889944152263 1.88136051594644 1.72932608069244 1.94327488940186 1.72053941353503 2.270633890744 2.27648960732152 1.90933454677039 2.04471689132829 2.15946853341999 1.48690886023194 2.02125216381627 1.30102999566398 2.16016018364974 1.93367893241172 1.61157611139 1.30102999566398 1.30102999566398 2.03035599536141 2.16588238584191 2.03988108164926 2.35950214247909 1.36341528079714 1.71415265221936 2.0757407083958 2.66996504846504 2.12339686314798 1.54760673750871 2.43372936187193 2.89374700799734 2.27081248047643 1.6244212334634 2.5514603672398 1.39673220810765 2.04920173632174 2.20871942011813 1.81630673760415 1.98625219547728 1.71543747361442 2.40244056720767 2.08679177440806 2.02973431882443 1.7786106356618 1.87162056523199 2.27170432920688 1.30102999566398 1.95525617523852 2.03744283348088 1.86576078508765 1.88614981123801 2.1129925436301 1.87117266319063 2.14036252058127 2.06382593055297 2.14587358867208 2.87585333076539 2.12763858758418 2.24221185563402 1.3064526928365 1.81477841601556 1.97897043329148 1.97156454003592 2.20478719763167 1.80912816844574 1.74458742102544 2.18151402771245 1.7505449573592 1.30148945324803 1.30102999566398 3.02390896222711 1.92742441547773 1.44714174499378 1.30102999566398 1.48690886023194 1.47813501680373 1.86621441875987 1.66300011928762 1.87740239047976 2.54609345464403 1.97792018190575 2.00045924066636 2.39040586351163 2.06209665697618 2.08815381464418 1.69102886058021 2.20871942011813 1.57415771587089 1.91097335419636 1.38453601960432 2.15715474233966 2.25052392776623 1.30102999566398 3.30724180497055 1.41632773599137 3.37435730498152 2.16062067260951 2.34679740974019 1.77694346433606 1.41118805867457 2.39659857493418 1.77133961981078 3.21829623600846 1.70701690734512 2.69689276495778 2.03252528481787 2.34484401933712 2.48950680324569 2.65059190746075 2.47019681963972 2.08019486370437 2.05157503015602 1.50809817278176 2.07405832296426 3.05319910677905 1.93445446407491 2.41581656347946 1.3913538404604 1.43262364085111 1.70570680788574 2.34993420477279 2.1330673151687 2.05452342898782 1.41760320721964 1.53418366795403 2.64887549063292 2.73854702279594 2.31460110576073 2.9408766206953 1.89131490139191 1.86757224803012 2.19277256582899 1.74036797995844 2.00771962047126 2.23041851970047 1.74218133388218 2.53447566015904 2.50664815011725 2.54552458044426 2.79749598751429 1.98556392651829 1.95005499257327 2.77933107211165 2.55314154587383 2.51962825111189 2.74194002184661 1.30102999566398 1.51425839225354 2.6334245189154 3.37876680367829 1.74338604373331 1.76680383355671 1.97227533820773 1.30102999566398 1.42767432749647 2.01550435642656 2.73180424747901 1.93251303205247 1.91504365214821 2.47724776075191 1.98106348328398 2.01292491803763 2.01710849914739 1.79813277377514 1.98001819646172 2.6260793015545 2.61312152178452 2.45305064652618 1.38039324533967 3.24152481513647 2.07180507884343 3.17663928230891 1.83715689625845 1.30102999566398 3.32102748723966 1.92860398717045 1.30102999566398 1.30102999566398 2.39094781797537 2.41581656347946 2.56843617978987 2.30265252523642 2.01742861789334 1.56969418609819 3.26536765982352 2.84326941430812 1.81426777796665 2.50027284752424 1.97440077919989 2.21748920835754 1.49974603821557 1.81732257273268 1.83764126997559 1.80549392570289 2.45152209534131 3.16873784053838 2.34227657537736 2.80471113829007 2.36139065487702 2.97795522818927 3.43418329654286 2.00575175744861 3.30416015738571 1.8243681117613 1.30102999566398 2.43151493666493 3.1204781784583 2.81949879289054 2.7917223604804 1.79600646548725 1.30102999566398 3.43193408463851 1.56518442309589 2.74703989571777 2.7446473949221 2.74572566721812 2.50289694174206 2.37071214958003 1.87960583297468 1.70636243701646 2.4499879911329 1.68211645352819 1.88136051594644 2.29325844416692 1.45069672450065 2.08268055271918 2.99493330793852 3.03661692016539 1.91947735506555 1.88658259411877 2.32005588526776 1.75231632104225 1.30102999566398 1.30102999566398 1.74036797995844 1.91138215819323 2.31217270023616 2.52711540187699 1.98314640404424 1.74338604373331 3.38915668932106 1.70373430454624 1.584686657489 2.31989644298313 1.98001819646172 3.11263281425663 2.2789501318752 1.30102999566398 2.58650313789666 3.05278625334984 3.20706804231892 3.16860236152034 1.70570680788574 1.30102999566398 1.68898830435007 1.30102999566398 1.30102999566398 1.52033258426583 1.80024872234603 1.52830157112449 2.30546465822963 2.14919447113465 2.16588238584191 2.10912309195944 2.13085460943119 1.49015393822513 1.92624152832788 2.27419226804753 1.30809486568575 1.57237780512408 1.8993694005439 2.55980180743884 2.26087813959258 1.66732143047555 2.10521851345562 1.96330572901721 1.81067646804196 2.4919821514269 1.94327488940186 2.10730530039469 2.00476447203268 2.12664433183248 1.36485573874837 1.30102999566398 2.26938146851599 1.9537764545004 1.84769151865216 1.30102999566398 1.79600646548725 2.21789277815981 2.73272988623912 2.11911297099969 1.32418158846856 1.85843847759074 1.69776220377164 2.15342672121094 1.78956442581598 1.77971853827052 1.80392693740604 1.30102999566398 1.90521013210361 2.57725505631852 2.20249431104546 2.03560542179524 2.05628267904851 1.76907764814496 1.30102999566398 1.90188216465236 1.49974603821557 2.12037713806511 2.53612683740751 1.65422622771698 2.02315159280458 2.07405832296426 2.10390937502841 1.95005499257327 2.24939992111802 2.21363594338723 2.46084449188767 3.0216010631441 2.69896322928926 2.69413915716922 3.19503213391754 3.36128916594426 1.38177856565932 3.33562135722444 1.88441435401299 1.30102999566398 1.54190471801997 1.30102999566398 2.720856344754 1.43262364085111 1.30102999566398 1.66732143047555 1.51932610031395 2.36327099069611 1.98175887058893 2.23002642842202 2.03652509935176 1.4703096241468 2.17621776508792 2.0848782131478 1.84341275181453 1.99205885624419 1.80549392570289 1.71286393438982 3.27523623929235 1.30102999566398 2.1968145790973 1.69440862523284 1.62914190558187 2.47233525732486 1.30102999566398 1.30102999566398 1.72932608069244 3.10338427040526 1.30102999566398 2.18674647930943 1.91787033168916 2.18631288859906 2.10600210647979 1.94060931043761 1.30480471749339 2.0183879770936 2.1054798682539 1.89978921459434 1.81221920048994 2.09703646115123 2.29831631477531 1.86666746102046 2.30711035012379 2.35052905550773 1.94099116031554 2.14420388766304 2.5464722082893 2.5811178006482 1.86576078508765 2.36370390522838 2.1216379642107 3.06221220652492 1.30102999566398 2.04741311850777 2.05393542508225 2.02723826731261 2.86919609438463 2.04591728153028 2.11401851215544 1.80182887715554 1.97966926837334 1.66660426929077 1.85099059399227 2.7911300544978 1.30102999566398 1.72243729397309 2.00178864499135 2.14753720408411 2.23412634380943 2.5992623951342 2.4485671997481 2.07518039357508 1.88048403204846 2.27772172668932 2.08405552735998 2.25145862627316 1.96763426495475 2.01162964231554 1.94403348801743 2.24183027300785 2.05038981104847 1.90020856857205 1.30102999566398 1.8729617391384 2.4948698945409 2.09382742082137 2.18019614830794 1.68211645352819 2.81959973221814 1.80130284318823 2.71492403458019 2.3398460029086 2.12464863960109 1.68003348762 2.53786831232563 2.13208542433823 1.92624152832788 1.70505035879583 2.47345660488465 2.82655899790329 3.01838756080306 2.03591219742521 1.30102999566398 2.61458044504491 2.66053213814307 1.82784847744065 3.03765673250817 2.49465666548376 1.60912475452802 1.49550895428628 3.11265861482788 1.52928749110868 3.1750839762857 1.55416583251425 1.94630136568352 1.30102999566398 1.30102999566398 1.30102999566398 2.37914264945113 2.74332589538509 2.67835983717175 2.08074838969114 2.52938594728268 2.78565280150892 3.24898690849776 1.30102999566398 2.28035000983443 2.43483243442658 2.20228529006984 1.83909140979636 3.00608035445981 1.63303687569035 2.27401506303327 3.31828251484076 3.38911573873919 3.09711634072627 2.55202152414356 2.94369227766447 2.93052384584033 1.30102999566398 1.98728255803892 1.30102999566398 3.26516865729455 1.30102999566398 2.39913094690848 2.68966955561165 1.57326867234422 1.50809817278176 1.30102999566398 2.66710640644065 1.68966955561165 2.96792127155621 1.30102999566398 2.76907764814496 1.46119017931372 2.28814097391018 2.78005031543277 2.64163708908132 2.95072723192862 2.81899367815986 2.42480277073579 2.78483345900202 1.30102999566398 1.74876626173896 3.2498687329522 2.08074838969114 1.91423263865243 1.44595025566378 1.96978243825364 1.90313319714322 2.94255298633494 2.39592961705882 1.51730623961138 1.9394619419333 1.68003348762 2.39539384765753 1.79493939465128 2.04801040252883 1.89174257016501 1.30102999566398 1.30102999566398 1.79440487443915 1.30102999566398 1.93600138506075 1.91787033168916 2.12664433183248 1.90188216465236 2.38904783381034 2.50529720633434 2.36557427362679 1.30102999566398 1.65496420165904 1.30102999566398 1.75933070134313 1.584686657489 2.51067554701437 2.94660286637314 1.74817174065776 2.08350584477732 2.11015823150914 2.15225531227897 1.30102999566398 3.00182151447061 2.08815381464418 1.90974484210948 2.50498491505277 2.43348388926234 2.02346728963707 2.05540394481888 2.54362322316117 2.36571780063631 2.16882823454749 2.49678453628121 2.19808305422098 2.60201992581396 2.16950514963482 2.27824861156737 2.20478719763167 1.9574663459282 2.54864402310851 2.89633471092845 1.92505546215844 2.78734129286182 2.09570238664522 2.09463181931349 2.22230825058393 1.90354933611716 1.76394472110595 1.65496420165904 1.77246612963819 2.41286525230723 2.31265942656988 2.31152288208992 1.30102999566398 2.38494807809253 2.41722100886956 1.66444537050683 1.78685175245056 2.1444428097618 1.77471056681556 3.29130379021909 2.23857271096364 2.28538693314545 1.95856722761104 1.48254402337643 1.30102999566398 1.72620835322719 1.30102999566398 1.76964417269436 2.08815381464418 1.7330379678266 1.87651787368688 2.03159668506677 1.98175887058893 2.25350761848269 2.09969272385601 1.9313440441752 1.5122147682254 1.80024872234603 2.45609170320586 2.4718859649624 1.30102999566398 1.68142315056354 1.92978041479788 1.8414974340335 2.05657519579182 1.6834994778957 1.30102999566398 1.65936580846569 1.74578548414528 2.06526143914759 1.72243729397309 2.09059449198495 2.78450524589272 2.31717672037544 2.82040646904476 3.2570242410477 2.34288200036773 2.11376224715907 2.30989385738849 2.86462480148538 2.09355895655992 1.99979331351089 1.8729617391384 2.5555584964536 2.6335018848682 1.84579501941973 2.0215692438982 2.04681540182645 1.84626998307976 1.43385220609725 1.30102999566398 2.28659387728495 2.44066857998953 1.30102999566398 1.30102999566398 2.28899819580372 2.70307477886588 2.42966072947203 1.5370951714491 1.93367893241172 2.11119090967247 1.30102999566398 2.47569065125305 2.17332178212287 2.53095834593059 1.99205885624419 2.02567117448438 2.02472778709967 1.73426827349185 2.26160826323885 2.77811114867509 1.36914866648522 2.06151882456511 1.94441224164117 2.10417151860582 2.24430483557675 2.49742078691096 1.89088686689335 1.99103973225129 2.71933319323395 2.20665428232944 1.61804610837136 1.5162925770687 2.7006257620757 2.44163356041253 2.61980859640723 2.06497471676993 1.71543747361442 2.17643971293237 1.74578548414528 1.9537764545004 2.11631845003164 1.30102999566398 1.82136257992981 1.95080185019062 2.32005588526776 1.30102999566398 2.08295582436498 1.30102999566398 1.74338604373331 2.06497471676993 1.30102999566398 1.96366804940578 1.6345851754065 1.87340780078806 1.81528838791752 1.67372396856929 2.65994936483725 1.77805562268781 1.78192590045703 1.48473192533016 1.81170554267835 1.80549392570289 2.07880795432238 1.97049615673601 1.30102999566398 1.74817174065776 2.38288350518585 1.83423887236824 1.99845799578793 1.85379856235168 1.89768607437087 2.05393542508225 1.30102999566398 2.26032950172338 1.74036797995844 1.30102999566398 1.30102999566398 1.88874000680508 1.55971001143721 1.76509062577844 2.29104834011721 2.61458044504491 2.80098684802801 2.92465938585965 2.65878156220141 1.47924136381637 1.30102999566398 2.56108503764254 2.11759109709834 2.13011463578157 1.69373477318695 2.24827275265956 1.71479557992075 2.23490306729376 2.72702109352617 2.1216379642107 1.74698025132776 1.96870965646847 2.14943066417809 2.32904989756797 1.59496625774354 2.40520134343243 1.92821113539706 2.11453058894948 1.94137257533733 2.0635382585662 2.35304850592862 2.2292411822968 2.02629869033565 1.39270468961068 2.02567117448438 1.67653952203992 2.34424132521014 1.30102999566398 1.30102999566398 2.05422952654948 2.07769486588659 2.13233110524405 2.67273414123274 1.9394619419333 1.38453601960432 2.15576040606671 1.74817174065776 1.80912816844574 1.30102999566398 1.30102999566398 2.13183960437176 1.30102999566398 2.00935314729347 2.05832655051833 1.33509807961308 1.90521013210361 2.17399173480238 2.34739656950622 1.58814022179791 1.68142315056354 1.36485573874837 1.95488676562637 1.40467689774368 2.19319975820307 1.98556392651829 2.37579013522709 2.67689014054724 1.83860858866157 1.67583734307668 2.54142609070108 1.90313319714322 1.56879594866636 2.25220474497776 2.55174109728189 1.52433535557552 1.7409733517836 2.21424681257069 1.992398018758 1.52333811609732 1.30102999566398 1.58641681625375 2.57424650863224 2.64110450550151 1.93017185024088 1.9493068483696 1.5624558430337 1.91342016082449 2.53115460792621 2.24010874020221 1.92147780797664 2.15225531227897 1.99879219943562 2.64429005702372 2.15715474233966 2.31733716409829 1.67653952203992 2.01260146109617 1.55694670877091 1.68487820167969 2.02629869033565 2.15622588445838 1.75583774857628 2.83208648367897 1.82486701773658 2.27152610591763 2.43909558329027 1.93017185024088 1.30102999566398 1.65496420165904 1.69305987396609 2.79637934255923 1.30102999566398 1.64677668675486 2.84188118643848 2.51272654314504 1.89088686689335 2.04741311850777 2.04109489395871 1.91504365214821 2.04200342629926 1.76048882890113 1.65200475192242 1.86439727150041 2.05948995647542 1.74218133388218 1.33816713319786 2.57628397807371 2.06411341211504 1.89174257016501 2.94603737462332 2.40833512644959 2.210979760022 1.76279578491413 1.6244212334634 1.90062762720386 1.62914190558187 1.30102999566398 2.67905795278703 1.3064526928365 1.75466705816428 1.30102999566398 1.30102999566398 1.30102999566398 1.65643630236615 1.99778885961119 1.45772055739012 1.52133674106827 1.66300011928762 1.74698025132776 1.45187528032476 1.7493598927281 1.30102999566398 1.47368064410971 1.30102999566398 1.30102999566398 1.44714174499378 1.72620835322719 2.9288002542929 2.69762857059816 1.30102999566398 1.91097335419636 1.30102999566398 1.30102999566398 2.0632503959023 1.74398714779651 1.94441224164117 1.40072271951999 2.73915485725684 2.5289919885935 3.16039048916254 2.54703984337234 2.28296248264949 3.05502264538492 2.85899200612123 2.97987865886556 2.7586924198789 2.6239462904509 3.2417349493996 3.06062154888317 2.3393888268333 1.72117296232766 1.62992361771892 2.24259310328588 2.02598504574789 1.49550895428628 1.89894918028432 2.09570238664522 1.30102999566398 1.30102999566398 1.88787830488109 1.69102886058021 1.33200698112549 1.63148303638849 2.1410852520976 1.34724685704164 1.67724056753377 1.79813277377514 1.7493598927281 2.30048983184157 1.30102999566398 1.30102999566398 2.47267206808461 2.12012459886494 1.85426473630573 2.25610145721084 2.16405945919542 2.25499157049302 1.96330572901721 2.21688314962152 1.79010493314424 1.93600138506075 2.14060356474855 1.63226075224398 1.9574663459282 2.40742353907255 1.73426827349185 2.1444428097618 2.15319269205657 2.3698601395421 1.85145985130612 2.36499969078531 2.64692701508663 2.57539928100275 2.44892279497304 2.21849769316822 2.15084513123119 3.02551394898907 2.42966072947203 2.1025959354799 1.30102999566398 1.7846693478007 2.70623133909641 2.14324657041704 2.52751119467415 2.44319740795341 1.95340578355728 1.74757640459983 1.30102999566398 2.18500951307307 1.84005538196693 2.43861053320445 2.24600984770836 1.88092255223974 1.4411513382182 1.82085969512465 2.71150666073765 2.43458758468184 2.38371054838316 1.77694346433606 2.16062067260951 2.70544434730686 1.55136679089108 2.37339957437543 2.17931504764648 2.13770185085926 2.4703096241468 2.17108082002534 1.79760217188318 1.77916494025406 2.22230825058393 1.84626998307976 1.74398714779651 2.24030033121624 2.39566181497747 2.27912533503679 2.48177560325766 1.44951496169522 1.93367893241172 1.80024872234603 1.47368064410971 2.03652509935176 2.2883125089829 1.98210616977244 2.54209597148959 2.23509696811744 2.63443061374628 2.04979617995354 2.47602487080975 1.75933070134313 2.42354829978848 2.0635382585662 1.45772055739012 2.45316799308383 1.41376550050601 2.77905415036578 2.22250785567693 2.16860236152034 2.95533001946966 2.73174239284938 2.07602041267275 2.01966328156155 1.30102999566398 2.91807150888736 2.77605172613035 2.93896374934647 3.03872465024712 2.0712400285737 3.14952516699855 2.79855680284284 1.62992361771892 2.36471192651176 1.59749850250479 1.32575798789235 2.98738549126985 1.49230393056128 1.98314640404424 2.17309794317083 3.14596886860819 2.15506170754187 2.04531750116405 2.13673039414664 2.01710849914739 1.80549392570289 1.39939661896722 2.47813501680373 2.089782573678 1.91987818348791 3.2951028715042 1.69709362633267 2.31717672037544 2.53496200471034 1.60912475452802 1.88267199090221 1.93677278419655 2.2366450659951 1.87162056523199 2.91911623536094 2.28209347894796 1.330453142186 2.5755763415722 2.03499121967121 1.82035609597793 1.30102999566398 1.64902499690929 2.14611190444076 1.93484171119088 2.22509466655169 1.88917027351685 2.38191683693579 2.43225428017459 1.5162925770687 1.96547536617081 1.99611134137219 1.90727723551936 1.99375198225219 1.98071530354095 2.04561749488764 1.74518686571368 1.30102999566398 1.30102999566398 1.30102999566398 2.24676562425194 2.75985224851288 1.30102999566398 1.78027135948035 2.11733660067909 2.12414836189922 1.43873184652324 2.20665428232944 1.30102999566398 2.04079175877925 1.6164375968022 2.42705159732177 2.25536200879798 1.894299776336 2.13183960437176 2.09140489523369 1.76737340426182 2.25462105758409 1.30102999566398 2.52562831407652 1.80235434320019 2.86371384656476 1.86074000710119 1.30102999566398 2.08815381464418 1.97897043329148 2.44915969680527 2.57495631350297 1.63148303638849 3.11455627702701 1.85192860213237 2.12239251006657 2.02911175110456 1.75933070134313 2.38467341587841 1.49550895428628 1.78685175245056 1.75290527598874 1.54476508569832 1.80024872234603 1.60335053233216 1.88960000237517 2.4595744612406 1.73732887526342 1.99375198225219 2.24278360168014 2.2486487189623 2.10989967783468 1.44832997440772 2.21769104013602 1.92346903681048 1.90396518508537 2.0577436767313 2.16291612025634 1.54094706029359 1.43507714620591 1.43994327726793 2.67835983717175 2.02504275061787 1.79972063203252 2.16131079140063 2.11682782372161 2.51046994047513 2.22983024995689 2.25164527615559 2.1283831116285 2.26938146851599 2.05540394481888 1.90768947816906 2.11987191272954 2.17555095028825 2.18195243364435 2.05803521141037 1.85751443976593 1.58120529579867 1.82685693001422 1.8729617391384 1.30102999566398 1.76680383355671 1.30315024882051 1.61724259727388 2.09113492880822 1.6275740426959 1.5162925770687 2.40467689774368 1.30102999566398 1.79866272819202 1.3590650170894 2.25536200879798 1.30102999566398 1.30102999566398 1.30102999566398 1.30102999566398 1.62835868166362 1.63148303638849 1.63535726023571 1.30102999566398 2.45945883323715 2.0509830180152 1.30102999566398 1.71671867195083 2.92576755231926 3.02033144459725 1.47702555462547 1.30102999566398 3.21976496453834 2.84560493799242 1.67653952203992 1.74817174065776 2.56409495258346 3.1918527047443 2.68308505986726 3.05458203241452 2.11376224715907 2.40572515657438 1.90768947816906 2.0765792813814 1.74518686571368 1.93212375279044 1.97440077919989 2.29781301708153 1.98521942750142 1.30102999566398 1.51323784890915 2.04621686137766 2.10574106586564 2.09248308589151 2.1054798682539 1.45655762709731 2.1283831116285 2.25499157049302 2.27312772020691 1.30102999566398 1.56427679986442 1.30102999566398 1.30102999566398 2.23703148137452 1.66660426929077 2.1129925436301 1.45069672450065 2.06840332572459 2.279825669745 2.12464863960109 1.42642813562691 2.28899819580372 1.81782969974561 1.30102999566398 2.22469773698137 2.07405832296426 1.95154737708384 1.76509062577844 2.39766666458095 2.187396336879 2.18282820514193 1.74578548414528 2.15761842735946 1.9614892943036 1.30102999566398 1.5966561336734 2.0471143629963 1.77526986839587 2.12813518651526 1.72808159298575 2.13697346212083 2.26324680420044 2.41912897685082 1.58120529579867 2.83061278835881 1.48034504331047 1.75231632104225 1.93869525874609 1.50602514932457 2.51405447534749 2.0138938459297 2.39351325705307 2.35731267471249 2.5165969772064 1.91666114970534 2.1124786490359 3.12337169271081 2.25108508568218 2.80979975590167 1.82784847744065 1.81067646804196 2.2158711684733 2.04351278115858 2.02661210857484 2.39939661896722 2.0044344476244 2.30793075656539 2.16360260394616 2.74709953191757 1.96475334175182 2.42102843456246 2.03805397846163 2.22727157546051 2.11580847820776 2.6049254383824 2.03066650023291 2.2140433733993 2.55703909064638 2.32982992470155 1.84101728184356 1.58641681625375 1.30102999566398 2.82346868633749 2.4731205483517 1.83326188823779 1.97404721450136 1.38590820881178 2.42052260331256 1.95525617523852 1.91423263865243 2.55657698463148 2.59825545906724 1.98865258317306 1.51730623961138 2.51334001122855 1.64148491815467 1.94780668241884 1.46119017931372 2.41196296591054 2.58477332367488 1.9556253190005 2.42555361985603 2.17843244373836 1.99069955127564 2.12264373430999 2.6227568108606 2.27842409790789 1.69508134570821 2.04681540182645 1.86119879320483 1.73732887526342 1.96294301150624 1.87607493881938 2.36971797522083 2.31152288208992 1.30102999566398 1.30102999566398 1.30102999566398 1.49123026484481 1.55786976461361 1.56609003551017 1.6244212334634 2.33969366435093 1.49869063636854 1.61076052886826 1.82685693001422 1.80912816844574 2.9487074330057 2.82351863448898 2.10600210647979 1.62204151471946 1.61401360367125 2.5904560572319 3.40094774239382 1.54666158466085 1.36052014148894 1.55971001143721 1.36914866648522 2.10075055882117 1.30102999566398 1.30102999566398 1.3719872231734 3.17867513720758 2.55332803688184 2.1355126915709 1.74398714779651 2.12887853766051 1.90603815449403 2.21748920835754 1.95820057702894 1.99711864715792 1.94403348801743 1.97440077919989 2.04531750116405 2.7631408150068 2.07208732852714 2.05393542508225 1.97897043329148 1.30102999566398 2.08597270892577 2.29545735802413 2.22707414834079 2.51139453809835 1.72180558824543 2.01646755290546 3.05584372512921 2.07991783592672 1.30102999566398 1.78357401904041 2.44559221720314 2.28417639970822 1.96870965646847 1.65863528243211 2.12339686314798 2.56554689470442 2.26379153474997 1.94855741313926 2.46463245062197 1.81579789442986 2.07490014759149 2.10048634154057 1.45305064652618 1.96330572901721 2.03835902995971 1.94137257533733 1.95042858192861 2.14611190444076 2.02567117448438 2.34424132521014 1.90521013210361 2.07433911252014 1.77805562268781 2.11606353897422 1.75875047736493 1.79866272819202 2.17242660922067 1.9618532274665 2.07405832296426 2.33786122192267 3.17412554324075 1.99611134137219 3.08997219239796 2.06440070350434 2.35745914840087 1.73488212179582 2.15831302796249 2.62076704180119 2.22190850442603 2.19575440226064 1.93792731990273 2.54930274832355 1.85473053176504 2.08515209579293 2.6149849093656 1.78247592077855 2.10390937502841 2.05009309692926 1.80340344008903 1.61964868441714 2.30430888748829 2.07067424217257 1.80340344008903 2.33107526399527 1.52033258426583 2.06583431664237 1.74638327859488 2.05216623638901 2.57282352523053 2.41002335257758 2.08679177440806 1.94365435434374 1.48690886023194 2.50184917857181 2.18151402771245 2.42216420001156 2.10834477653327 1.96906759155256 1.61964868441714 1.82085969512465 1.74398714779651 2.15084513123119 2.40309957840732 1.93251303205247 1.85379856235168 1.98141129345287 2.24144835481824 2.01486061691717 2.07629993692408 2.94728041731022 2.12088210512035 2.33247199019515 2.34167010747154 2.30891341617868 1.74638327859488 1.65051742997518 2.13770185085926 1.89344904621644 1.79493939465128 1.30102999566398 1.9394619419333 1.81016091400849 2.03406788318487 2.13085460943119 1.91463833471392 1.93638725589969 1.98728255803892 1.81884204888283 1.71990502194225 2.78934799206495 1.30102999566398 2.14753720408411 1.30102999566398 1.81119127662324 1.89894918028432 3.02845697103833 1.46003666564822 2.54892645626687 1.49763266348473 1.58899936672275 1.30102999566398 2.12062985946958 1.6188481355956 1.9574663459282 1.5966561336734 1.76964417269436 1.44355742536146 1.85612468618902 1.30102999566398 1.30102999566398 1.50079888149156 2.02029953219129 1.75700513975242 1.3913538404604 1.82386869714704 1.82136257992981 2.3719872231734 1.84674430425128 1.55786976461361 2.20395491938879 1.96547536617081 1.30102999566398 1.55694670877091 1.66082318438584 1.52830157112449 2.24392508827637 1.85843847759074 2.13060809161099 1.59917857290807 1.96039585170574 1.4251783575632 2.34784539749043 1.93445446407491 2.24297426475585 2.26342845697744 2.05803521141037 2.46531770238983 1.40989374776647 2.40729315596551 2.19062999803915 2.19934810963826 2.1338025983328 1.47591354125606 1.30102999566398 1.5750449431554 2.29663689439624 1.77358987128046 1.88614981123801 1.78412210012894 2.58085555140272 1.84484365508652 2.27507721016534 2.03159668506677 2.11529790684359 1.71607858698711 2.34544607426869 2.30315024882051 1.93907879450779 2.74852850446579 2.90818358898923 2.53757859299759 2.13697346212083 2.64902499690929 1.88179809544873 2.66242065054101 2.54826703673185 2.25164527615559 2.04048841186528 2.49614721360332 2.63996116465155 2.0199815233915 2.01806814837447 2.09436385199355 2.2964686165608 2.29172950257009 2.96010377924414 2.71990493917103 2.03866386733786 2.27295008020384 1.92147780797664 1.95266339435288 2.39229992866202 1.87740239047976 2.22270736907204 2.25959722327502 1.69709362633267 2.46951922928132 2.07039107232286 2.02848828964309 2.04949905984375 2.73445249508867 1.95005499257327 1.53125251397388 1.5122147682254 2.18544440634915 1.47143620731036 2.71350877131925 1.70439274439909 2.04979617995354 1.89768607437087 1.78685175245056 1.90933454677039 2.41696602297959 2.14276727560752 2.45069672450065 2.44761736497331 1.98349255073687 2.3120103368298 2.04321132954616 2.47177356920792 1.30102999566398 2.01870715446937 2.11580847820776 1.6701786621492 2.61043380262159 1.5624558430337 2.27206055652056 2.75991015116752 2.48352995775472 2.48122600056892 2.30546465822963 1.30102999566398 2.44367736487381 1.88744686819557 2.14036252058127 1.61157611139 2.0757407083958 2.29376682394957 2.444036984796 1.6571705335478 1.88701494615229 2.08405552735998 1.68830598277203 1.76048882890113 1.85145985130612 1.30102999566398 1.87828510946018 1.90188216465236 1.72558211291086 1.30102999566398 2.0765792813814 1.91867453431385 1.84341275181453 1.85192860213237 3.77785003510949 1.8500506168539 1.90645157442791 1.39806645681521 2.17975567787685 2.37955985460161 2.11809898118683 1.50498491505278 2.08951124317755 1.30102999566398 2.25350761848269 1.77638631531158 1.30102999566398 1.64527132087413 1.97298497493581 2.06726358494728 1.30102999566398 2.50310630046755 1.56969418609819 1.90438052799614 1.96003069471494 1.64451667667045 1.47813501680373 1.71479557992075 1.91827264535964 1.96691582381063 2.07067424217257 2.43544411487528 2.24619885359089 1.68211645352819 1.30102999566398 2.17287428047323 1.68625256237493 1.30102999566398 2.28642166191744 2.11657321155566 1.68003348762 2.43873184652324 1.30102999566398 1.30102999566398 1.68966955561165 1.65051742997518 1.72932608069244 2.1338025983328 2.01614672471146 2.18566168978631 1.62521158413254 2.33678883236161 1.6841893869045 1.30102999566398 2.06122961979956 2.08706480872303 1.6512617276497 1.30102999566398 1.49763266348473 1.77358987128046 2.35245690552663 1.74757640459983 2.66832365713869 2.87269382384952 2.9774993600219 2.25573189038147 1.73854710208938 2.07546082386119 1.51932610031395 2.41260769540635 2.72136290462814 1.88744686819557 2.59614981693353 2.10338427040526 2.15599305600358 1.84436725240236 2.24335484400296 1.85936055353622 1.95080185019062 1.9574663459282 1.99307555021091 2.37663060188511 2.52063403587824 3.03369831972522 2.7527875028362 2.330453142186 2.1096409701407 1.67089004254567 2.14204734013532 2.64110450550151 2.89544558624235 2.06840332572459 2.12389800677499 1.9309536133829 2.12339686314798 2.42617833734407 2.16451583436166 2.43581061451528 2.57166388640798 2.4948698945409 2.0873373163147 2.4478549797764 2.92545122912739 2.31411655187722 2.41376550050601 2.71415265221936 3.15129230168422 2.21990554447412 1.70241425009708 1.69170692094535 2.27170432920688 3.06353788338054 1.98933597843601 2.26469813950764 1.94554672156531 2.23470882688621 2.42879286712865 2.03004526833129 1.95414690587627 2.75536979000637 2.9564363229029 1.5370951714491 1.81170554267835 2.5478898458274 2.0765792813814 2.54409931242734 2.43114463144555 2.89932740228623 2.46918011096386 2.51922533664885 2.22588743900922 1.74518686571368 2.4499879911329 2.62076704180119 1.57148510671321 1.61563110142471 2.03375980154041 3.05369984691371 2.5347675829489 2.31168521591773 2.05978032165051 2.52552900223931 1.84579501941973 2.38727589808994 2.27560731118834 2.3137932153442 2.37508831862824 2.27241672381624 2.17975567787685 1.96076060685638 1.9270304433834 1.90146442436226 2.33293650190141 1.60001628620417 1.44951496169522 1.47368064410971 1.88614981123801 1.67933693964519 1.77916494025406 1.6244212334634 1.82035609597793 1.30102999566398 1.85379856235168 1.97721857013499 1.30102999566398 1.30102999566398 1.70636243701646 1.30102999566398 2.0723693948948 2.59842344395623 1.34424132521015 1.30102999566398 1.96258003814214 1.91787033168916 2.71761317567511 1.70570680788574 1.89472451728194 1.30102999566398 1.30148945324803 2.42567863526507 2.10364673103584 1.90686460118731 1.30102999566398 1.42642813562691 1.30102999566398 1.6345851754065 1.60994341184266 1.80235434320019 1.67724056753377 1.30102999566398 2.09059449198495 1.82685693001422 2.12138615732116 2.80024872234603 1.82035609597793 1.95229172331368 2.34167010747154 1.72053941353503 1.79600646548725 1.6997620428095 1.95266339435288 2.13794437588326 1.30102999566398 1.72932608069244 1.56699388112925 1.99035905922449 1.72932608069244 1.49550895428628 1.96906759155256 1.79493939465128 1.83130117362476 1.70636243701646 1.93677278419655 2.08815381464418 2.04109489395871 2.4038888684835 1.93367893241172 1.98659596614154 1.31781813993162 2.03713713753388 1.30102999566398 2.16108067382304 2.1333124414017 1.74698025132776 1.43751718571882 1.30102999566398 3.10030125928084 1.73180424747901 2.0096790316966 1.30102999566398 1.83277247501267 1.85705174289408 1.5070628979507 1.45069672450065 1.30102999566398 1.52033258426583 2.45899586219097 2.60451159964143 2.09140489523369 1.71990502194225 2.39391688928664 2.59733015939824 1.93329069726798 1.93869525874609 2.21383983888501 2.00344415958828 2.0509830180152 2.40415164672782 2.01324813425181 3.17267297305856 2.37886428985749 2.46406070470669 1.30102999566398 2.10443350404674 2.12664433183248 2.24068325986681 2.51548015215245 1.97932001417045 1.97721857013499 2.32622973261272 2.48429528279061 2.25108508568218 2.58882769603908 2.21282046698615 2.32873729028785 2.71671867195083 2.32528573019034 2.20060949077867 1.30102999566398 2.20478719763167 1.92067868008113 3.20758482322106 1.66516619653594 2.02378275715028 2.53095834593059 1.76451805138193 1.74338604373331 2.45128632537827 2.45351984263408 1.56879594866636 2.77543749665885 2.62765245781928 2.27912533503679 2.45234574728733 2.18652973806526 1.66516619653594 2.37071214958003 1.30102999566398 1.30102999566398 3.29178052452957 1.87518771153487 2.60085216898838 1.49657224543131 3.00732693137004 2.13159364518713 2.79744288559254 1.30102999566398 2.07405832296426 1.98036688987136 2.61490396230278 2.00112423491725 1.30102999566398 2.9493068483696 2.24846077649492 2.25425022830678 2.84669695725308 1.8930230554106 1.50809817278176 2.08760965302273 2.15037415389713 1.30102999566398 1.30102999566398 1.71671867195083 1.59581201763892 1.44832997440772 1.30102999566398 1.7991920367121 1.99137973557338 1.33969366435093 1.59156665068459 1.51932610031395 1.55786976461361 1.58727937389644 1.30102999566398 1.30102999566398 1.62521158413254 1.59749850250479 1.30102999566398 1.30102999566398 1.7330379678266 1.58814022179791 1.30102999566398 2.1025959354799 3.69718721938467 1.78247592077855 1.30102999566398 1.42642813562691 2.98882355511237 2.51108660217875 2.17997582545844 2.26415430923668 2.21990554447412 3.16869248922518 1.70570680788574 1.5370951714491 1.93251303205247 2.00870064396041 2.20312104311204 1.81477841601556 2.2775457270404 1.52533031040882 2.37113752860702 2.18282820514193 2.27419226804753 2.10704504214933 1.86712009014865 2.07880795432238 2.10652405729844 2.58908517662414 2.3945889522239 1.70897467608306 2.12188962518549 1.37057026393249 1.76680383355671 1.76451805138193 1.90020856857205 2.07936324967569 1.80653533930235 2.89028679715453 1.65496420165904 2.53213395200812 1.41376550050601 2.1268931092463 1.98865258317306 2.4484486032754 2.32497040068019 2.27223879269563 1.88136051594644 1.51831727840117 1.76394472110595 1.84816441386512 1.71092365892969 2.13697346212083 1.85099059399227 1.86028067591548 1.62124536858358 2.67393574180411 3.10351569164296 2.5061290223039 1.95117479791079 1.81681498528757 2.10886358310095 2.73824282592228 2.37969883396856 1.69909645247919 2.3488910569361 2.40937477219725 2.24316459606787 2.04531750116405 2.5725562177875 2.70128901452667 1.94441224164117 2.33417297749451 1.96366804940578 1.74518686571368 2.111448695992 1.70636243701646 1.83423887236824 2.83555442895092 2.01678814426764 2.02029953219129 2.61287780246169 2.38877575302631 2.00870064396041 1.30102999566398 1.6997620428095 2.39081239274965 2.48842619149787 2.54628299620906 2.00344415958828 2.17621776508792 2.50519313418977 2.0878818190613 1.94060931043761 1.9640301149516 1.67583734307668 2.79274367558906 2.42904100481529 2.52163749672356 2.09676997389157 2.16610967757419 2.04561749488764 2.64436561004591 2.85533522299324 2.94596188399132 1.92663616499298 2.37184575355405 2.85542816840899 2.04531750116405 1.97792018190575 1.80809289361468 2.56327623045466 2.05628267904851 1.37760927704538 1.30102999566398 2.17975567787685 2.20933723912407 2.12314607431154 2.47098583657958 2.1330673151687 2.27295008020384 2.11093297024656 2.1347806188513 1.85889976027759 2.0843299291498 1.7230680821837 2.66227568609487 2.17776931170112 1.85239684756316 2.9105642717483 2.68666405964553 1.69440862523284 2.40032536617624 3.03542093212421 1.90933454677039 2.17018101128706 1.40729315596551 1.330453142186 1.75933070134313 2.13233110524405 1.30102999566398 2.14729997874374 2.32575798789235 1.30102999566398 2.09969272385601 1.79813277377514 1.83080954459055 1.96870965646847 1.32259944618818 1.30102999566398 1.30102999566398 1.74638327859488 2.25164527615559 2.62536946123453 2.00509381661255 1.99408982560556 1.30102999566398 1.81579789442986 1.30102999566398 2.2877977003751 1.30102999566398 2.05890864306924 1.55786976461361 2.11961907948784 2.1422874512556 1.53320881309132 2.04048841186528 1.30102999566398 2.05716001960829 1.61563110142471 2.00212025315653 1.5070628979507 2.00344415958828 2.05334623988734 1.93406687135433 1.30102999566398 1.40859539843332 1.51932610031395 1.74398714779651 1.58899936672275 1.43015603456561 1.74157772345924 1.87784397423965 2.18544440634915 1.37900349195602 1.39539384765753 2.00344415958828 1.71543747361442 2.04018485292083 1.60583460552333 1.96870965646847 1.61239016516051 1.38863947120862 2.74512696627413 1.30102999566398 1.30102999566398 1.53612683740751 2.13282205050244 2.26106078561107 3.02914261642 2.01453859898464 2.50840823419148 1.8955726997741 1.73671847799468 2.08212948544242 2.43102117983272 1.30102999566398 1.93367893241172 2.13060809161099 1.6188481355956 1.90396518508537 1.88441435401299 2.12664433183248 2.35067764097175 2.71620666277743 2.13891343930732 1.43629880008327 2.72570741690208 2.09703646115123 2.0695404532865 1.9329020640677 2.23703148137452 3.10873410860236 1.96727514611642 3.0971962056118 2.02567117448438 2.50048333757562 1.43139159028433 1.30102999566398 2.37269406496305 2.86874562486028 2.32005588526776 2.23606517578512 1.36197002926444 2.44439646327392 1.71221813858783 2.23237393810419 2.21118463903426 2.33923632779823 2.28452254640085 1.83080954459055 2.10652405729844 1.53612683740751 1.30315024882051 2.13745919032524 1.71990502194225 1.95080185019062 2.04441588256758 1.84579501941973 1.80024872234603 2.06640643945031 2.35171651147919 2.609861626184 1.47924136381637 2.06811867082124 2.11350583085862 1.70570680788574 1.93173407346358 1.68003348762 2.34484401933712 2.14611190444076 2.08019486370437 2.00178864499135 1.77916494025406 2.36327099069611 2.23972530442377 2.07629993692408 2.25239107453937 2.00509381661255 2.2507109797068 1.59496625774354 1.98831048185276 1.73671847799468 3.20785347869551 2.78264079113292 2.14801126637852 2.23217881742734 1.99611134137219 2.43836780485862 2.21890032735314 2.2713478094601 2.22150865076386 1.30102999566398 1.76279578491413 2.11657321155566 1.7662335148871 1.77415054401568 1.90933454677039 1.77582852338242 2.80866259340249 1.97932001417045 1.83860858866157 1.30102999566398 1.62835868166362 2.16314496931241 2.89869688572421 1.51323784890915 1.88441435401299 1.90313319714322 2.06897207641756 1.68898830435007 1.46119017931372 3.23949518043605 3.35835046598213 3.32153629519349 2.210979760022 2.1596992059083 1.30102999566398 1.91987818348791 2.1268931092463 1.30102999566398 2.12389800677499 1.73610722161006 2.44797389325764 1.63612797489496 1.30102999566398 1.79972063203252 2.30381270651193 1.30102999566398 1.30102999566398 2.07713743183807 1.63843194626932 1.88571659665048 1.7499528678751 1.50913098558384 2.04048841186528 2.14563545262015 2.36914866648522 2.16565467852072 1.30102999566398 2.31152288208992 1.98071530354095 1.64224484424879 2.09810077800239 2.01518281563297 1.30102999566398 2.17577352882706 1.30102999566398 1.87206806411967 2.05716001960829 1.30102999566398 1.30102999566398 1.95820057702894 1.84579501941973 1.70109017105666 1.73056685093069 2.06238528513316 1.30102999566398 2.25647070982134 1.30102999566398 1.8414974340335 2.48842619149787 1.49337480905162 1.92663616499298 1.30102999566398 2.65547997109583 1.98452951856406 1.30102999566398 1.50913098558384 2.16633685041362 1.74817174065776 2.34499475851427 1.83812523015931 2.15459528325668 1.67724056753377 2.01162964231554 1.87474341726644 2.19913756856528 1.67301721883738 2.65170763663574 1.49657224543131 2.24335484400296 2.62020822309615 2.08019486370437 2.92828972394069 1.30102999566398 2.28607702617579 1.78576192099414 1.87162056523199 1.83860858866157 1.92465938585965 2.4667985427691 2.05127912496139 1.89131490139191 1.44595025566378 1.30102999566398 2.07825194805112 1.73426827349185 2.16610967757419 2.20789465066832 2.01065522025375 1.95783361664265 1.30102999566398 1.50394218319932 1.30102999566398 2.76554815730303 1.93367893241172 1.92187674320096 2.14587358867208 2.50809817278176 2.75013055633159 1.86937618664794 2.06094022231884 2.44559221720314 1.97227533820773 2.34348677946822 2.51282882579936 1.89045829833591 1.78630717857919 2.181075178777 2.08679177440806 2.02911175110456 1.8317921188108 2.02029953219129 2.58268820629998 1.60830455110641 1.83031742258273 2.20789465066832 2.64232075387897 1.88874000680508 2.26361003380613 3.14055549230331 2.60001617711841 1.82982474229281 1.55786976461361 1.78521597797647 2.72319411352884 1.73549510368778 2.08185368936784 2.70832306662122 1.92663616499298 1.98175887058893 1.88179809544873 2.04260779786524 2.17799046823797 2.02378275715028 1.90810132987929 1.30102999566398 1.33969366435093 1.89002936238674 1.56609003551017 2.38945563564874 1.30102999566398 1.31941776461237 2.06982417812131 1.36629143481157 1.3064526928365 1.30102999566398 2.17532883769525 1.30102999566398 1.30102999566398 1.30102999566398 1.53902538630295 1.6244212334634 2.46657107238635 2.04801040252883 1.77582852338242 2.30743869869904 1.88048403204846 1.89599625340752 1.89174257016501 2.11529790684359 1.82136257992981 2.40336283451619 1.95340578355728 1.85751443976593 1.86982600293854 1.30102999566398 1.92426299971344 1.91504365214821 1.97966926837334 2.4731205483517 2.34424132521014 1.30102999566398 1.78793885589592 2.28642166191744 1.76509062577844 1.99778885961119 1.91382656325571 1.87474341726644 2.25554698896749 1.3748073474127 1.89045829833591 2.1345363201265 2.57273432487086 2.25757682766942 2.26197286527854 2.40885534512385 1.76737340426182 1.98831048185276 1.550429916782 2.18195243364435 2.26776595300238 1.88441435401299 2.05275663890537 1.70636243701646 1.79333392622526 2.66918080511185 2.30858618109294 2.6087147929842 1.7846693478007 2.51026423655019 1.56154249342766 1.30102999566398 2.53719187360397 2.12062985946958 2.47713674427995 2.02188650559814 1.30102999566398 2.20249431104546 2.47835651179095 1.69575311325824 2.05861769431739 1.50809817278176 2.12564779464894 1.68693811517685 1.66946620755439 2.25406469486106 1.90603815449403 2.12489856251064 2.92215577997746 1.64602465605778 2.17821151221221 1.71735781491346 2.04979617995354 1.53515633947341 2.30048983184157 1.76737340426182 2.04501730007323 1.61724259727388 1.85426473630573 2.43703020980726 2.32117055256281 2.14012134255422 1.96076060685638 2.53680493572425 2.22090817915189 2.65797674716571 2.22983024995689 1.5263229910414 2.52283870148306 1.99476472489479 2.38025448805049 2.61295902213949 1.82035609597793 2.07964063132578 2.10443350404674 2.26306507541155 1.58899936672275 1.6376652130684 2.23548451024336 2.10417151860582 2.15992975594157 1.82834340350996 1.86348583869768 1.75408056568272 1.54571437039463 1.81426777796665 2.64474327653663 2.0695404532865 2.09836679643933 1.93251303205247 2.06697818178286 2.19617894947727 2.49614721360332 3.46359126593629 2.03159668506677 2.31460110576073 2.42567863526507 1.88310819482224 2.00870064396041 1.4251783575632 1.30102999566398 1.88571659665048 1.35467092806346 1.30102999566398 2.09113492880822 1.30102999566398 1.30102999566398 1.30102999566398 1.30102999566398 2.34227657537736 1.7662335148871 2.10652405729844 1.50498491505278 1.30102999566398 2.19787189881996 2.40323122640898 1.44355742536146 2.3393888268333 1.30102999566398 1.55879086274014 1.97616402263684 1.99273691660933 1.75700513975242 1.96727514611642 1.96727514611642 1.56789584958763 2.36225961546354 1.43507714620591 1.71863320288362 1.30102999566398 2.41747584513834 1.90313319714322 1.3913538404604 1.92227536424756 1.76794222896175 2.36312665264016 1.9162573397388 2.07769486588659 2.0695404532865 2.39726650397657 1.30102999566398 2.37127941379444 1.5370951714491 2.45876426696583 1.8822352345054 1.88917027351685 1.94175370534163 1.65051742997518 1.30102999566398 1.98210616977244 1.6164375968022 2.27401506303327 1.66946620755439 2.75443258678465 2.42879286712865 1.74638327859488 2.00344415958828 1.81221920048994 2.36571780063631 2.19554211134309 1.71735781491346 1.96439183175929 2.59037051779499 1.61239016516051 1.67863927270936 2.39094781797537 1.39806645681521 2.09942786202589 1.96799299358037 1.56699388112925 2.08047171488417 1.46577383789273 1.83667191845284 1.7662335148871 2.11733660067909 2.43348388926234 1.78247592077855 1.88136051594644 2.12863089528981 1.30102999566398 2.24068325986681 1.89216976253909 1.8689259039814 2.12489856251064 2.1278867962713 1.7786106356618 2.07936324967569 2.189123802076 2.50404655551157 2.52453450302001 1.98418415267036 2.24582075953424 2.17555095028825 1.36485573874837 1.97085257661235 1.98728255803892 2.56071882129722 2.21829623600846 2.48298257213254 1.94175370534163 2.04170092482824 1.98175887058893 2.3431843966612 2.00311356114488 2.19426618200716 2.22608540621301 2.30743869869904 2.41785781938559 1.8689259039814 1.48144592511457 2.1025959354799 2.36657796801923 2.01614672471146 1.88874000680508 2.06411341211504 1.80024872234603 2.5840793962872 2.69989502121991 2.54873818790429 1.30102999566398 2.52849890853605 2.68149251260123 1.30102999566398 1.69842984051361 1.8243681117613 2.6510385043571 1.89472451728194 1.50184917857181 2.18041607278099 1.30102999566398 1.70505035879583 1.55879086274014 2.64391209463066 1.82982474229281 1.46348805571795 2.79053686925698 1.77246612963819 2.4703096241468 1.30102999566398 1.30102999566398 1.83812523015931 1.70570680788574 1.30102999566398 1.63689732423875 1.30102999566398 2.36886382488467 2.793280243019 2.08074838969114 1.30102999566398 2.04109489395871 1.4251783575632 1.98865258317306 2.31877870496915 1.97966926837334 2.04531750116405 2.27472344967355 1.61076052886826 1.74757640459983 1.30102999566398 2.45410577847806 1.92465938585965 2.1025959354799 2.1434860196084 2.23587170685486 2.18041607278099 2.29427482987612 2.28659387728495 2.63257136808266 1.74036797995844 2.04591728153028 2.71543755724148 1.97616402263684 2.50851153882176 3.08182599221066 2.37424485906139 2.0183879770936 2.54457500429813 2.20499528910438 1.80549392570289 1.35467092806346 2.30364718679842 1.95154737708384 1.70767047802423 2.52987789362503 1.84389020212096 2.34933834386853 2.31022010900899 2.31589082242372 1.71926961941972 1.30102999566398 2.20207616844637 2.12264373430999 1.95893356891162 2.19277256582899 1.72495488645526 2.08074838969114 2.09302152966045 2.43727368668113 1.30102999566398 1.91015475019201 1.87206806411967 1.76851030960814 1.68142315056354 2.35599390571891 1.57945409357187 2.10600210647979 2.12514834168008 2.68308505986726 1.8702752952707 2.4718859649624 2.63973205519476 2.6227568108606 2.09086479446165 2.25462105758409 2.13134754662655 2.3603748861315 1.91056421838778 2.12012459886494 2.59352464186547 2.11580847820776 2.99073358136651 2.32670096546467 2.05305153945211 1.43751718571882 2.09140489523369 2.27507721016534 2.65943878401597 1.84101728184356 2.47177356920792 1.9047955281421 2.49133773692952 2.30760277994052 2.60251934045318 2.1330673151687 2.15013847355704 1.75991015116751 1.8263603060728 2.20102904721223 2.08240510648553 2.90087885751591 2.27507721016534 1.51323784890915 2.18370192966618 1.77694346433606 2.6188481355956 1.85751443976593 2.17688326862895 1.94592415834803 2.00542291162522 1.87474341726644 2.34288200036773 1.85519576756206 2.26270115236079 2.21322839658956 1.81477841601556 2.59437321113204 2.2503367952271 2.72926395308086 2.29189962638308 1.73426827349185 1.50602514932457 2.07936324967569 2.77633056834596 1.5162925770687 2.1968145790973 2.74012565796 2.52562831407652 1.55602168687241 1.87696029961418 1.38999877645449 1.90188216465236 2.27223879269563 2.29257967741423 1.85982085840412 1.83277247501267 2.22687663143131 2.67674992711022 1.99644739881978 2.56345830213547 2.20727504405321 1.98210616977244 1.30102999566398 2.17018101128706 2.16656390448451 2.28244128911685 2.42367389369728 2.08760965302273 2.03988108164926 2.68529100261031 2.37816742750205 2.72028576808887 2.21668094195123 1.81782969974561 2.47902031976879 2.36743662147218 2.06151882456511 1.33200698112549 1.76164387630712 1.95525617523852 1.73056685093069 1.60748279572684 1.97510690826781 1.5370951714491 1.80130284318823 1.92545117756499 1.7786106356618 2.13818676554851 1.33663521740442 2.17085611581888 1.53320881309132 1.50289694174206 1.38039324533967 2.10938177064366 1.30102999566398 1.30102999566398 2.03097678326324 1.73488212179582 2.30331595800088 1.30102999566398 2.10285887281952 1.80024872234603 2.43015603456561 1.62362944185216 1.71479557992075 2.34212508716463 2.10154259130784 2.54854983789125 2.52113612152574 2.47857789387087 1.65200475192242 2.23799539063897 1.51527680823467 2.28590460569314 2.19426618200716 1.78192590045703 2.1122211381272 1.66155004247816 2.16837637095733 1.99845799578793 2.18392008641999 2.15131590488676 2.52033258426583 2.00739226189456 2.28607702617579 1.98106348328398 2.07377735174872 2.8106249536042 1.64224484424879 1.30102999566398 2.2035381813881 2.05716001960829 1.75408056568272 2.74218133388218 1.47479852771844 2.63774202733892 1.94780668241884 2.43213114363015 2.41568867628685 2.44892279497304 2.16905399016098 2.21668094195123 2.66810903561203 1.57415771587089 2.09140489523369 2.12464863960109 1.69305987396609 2.14587358867208 2.03499121967121 2.15669056172614 2.23295902869545 2.19617894947727 2.2813967946597 2.31038314295745 2.31845861355732 2.31540770617628 2.43348388926234 2.27930046754638 1.99678310892223 2.05948995647542 1.79600646548725 2.1578500843522 2.20520301016024 2.14468160049259 1.96547536617081 2.18826092838032 2.71170079276931 2.97816544652041 2.12589714340173 2.19105930210653 2.28676624878674 2.15645798232169 1.47924136381637 1.86165721460298 2.16814996786363 2.75595454520788 2.80948995258551 2.59682473820082 2.59224872657922 2.1434860196084 2.42530348102584 2.0215692438982 1.30102999566398 2.39793323362527 2.26487918637271 2.12813518651526 2.06925617269488 2.26830504812362 2.40846519715988 1.82486701773658 1.60335053233216 1.91827264535964 1.73242150552856 1.71926961941972 2.81533941862952 2.70366840562281 1.44951496169522 2.68294683259977 2.59808729960531 1.88004518311301 2.22489624711395 2.13939700382567 1.59917857290807 2.24010874020221 1.73793841582784 1.9614892943036 2.1410852520976 2.19062999803915 1.89174257016501 1.98245319144758 1.30102999566398 2.29172950257009 1.71286393438982 2.02125216381627 1.77246612963819 2.56708426822993 2.13624384969289 1.97333931276432 2.97006807571842 2.1520206508622 2.73316113929413 2.34724685704164 2.23334848245516 1.30102999566398 2.55851477437562 2.08869729529601 2.26776595300238 1.30102999566398 2.73818196097061 2.53989120453479 2.0695404532865 2.2775457270404 2.17599570375819 1.68487820167969 1.80964481454903 1.90562439460734 1.30102999566398 2.06468780497233 1.47143620731036 1.71799593550772 1.96942513868381 1.30102999566398 1.30102999566398 2.02661210857484 1.78956442581598 2.08019486370437 1.68072882963254 1.30102999566398 2.17242660922067 1.30102999566398 2.08212948544242 1.95893356891162 1.30102999566398 2.03957709775336 1.90020856857205 2.31877870496915 2.70583806421466 2.42492783918777 2.68549721123179 2.56978401300211 3.28318834270733 2.97907535533371 2.66031363044507 2.14729997874374 2.49476329309868 1.30102999566398 1.72369795553866 2.47423987273189 2.09463181931349 1.79118393388912 2.57848792538503 2.32685813413506 2.44904141647652 2.20768821333558 1.85519576756206 1.93561517107048 2.02786352456447 2.45057855432242 1.30102999566398 2.7846693478007 2.39899804990915 1.37900349195602 1.63843194626932 2.50933722684732 1.94554672156531 1.50602514932457 1.8500506168539 2.04381402367314 2.42730089397 1.87607493881938 2.08542580582607 1.81985204370085 2.06440070350434 2.50529720633434 1.52928749110868 1.93754281559287 1.83618639846571 2.65533267089199 1.86119879320483 1.90933454677039 2.26415430923668 1.68693811517685 2.23895741577115 2.01774850085334 1.93600138506075 1.76394472110595 2.35511230465332 2.03988108164926 2.12088210512035 2.52463404250778 2.44223574304139 1.90603815449403 2.32418158846856 1.6244212334634 1.74757640459983 2.03957709775336 2.04531750116405 2.01292491803763 2.18041607278099 1.95488676562637 2.37014432865022 2.02472778709967 2.19191691839116 2.12937339917395 2.03774831440263 1.83618639846571 1.79333392622526 1.78739564432078 1.6841893869045 2.36914866648522 1.30102999566398 1.65274650714317 1.78412210012894 2.19255881196114 1.70701690734512 2.00045924066636 2.14180709618986 1.78412210012894 1.82735298670538 1.56427679986442 1.30102999566398 2.28365666182502 1.54571437039463 2.29036588508188 2.83511628924067 1.71990502194225 1.6512617276497 1.69440862523284 1.99644739881978 2.17931504764648 1.94630136568352 1.49550895428628 1.30102999566398 2.28934052213101 2.00640870303506 1.30102999566398 1.38039324533967 1.30102999566398 2.01033006781098 1.48690886023194 1.72117296232766 1.32101151905548 1.32259944618818 3.09035082892574 1.51730623961138 2.30579425291858 1.94893229241118 2.90475405137621 1.77190320326332 1.30102999566398 2.04018485292083 1.57148510671321 1.66803759588858 1.98349255073687 1.50289694174206 1.52433535557552 1.30102999566398 1.85379856235168 1.59156665068459 2.19829410700743 2.36211494082862 1.77916494025406 1.72620835322719 1.30102999566398 1.30102999566398 1.98210616977244 1.30102999566398 1.88571659665048 1.80024872234603 1.57415771587089 1.53902538630295 1.89472451728194 1.66516619653594 1.71671867195083 1.86348583869768 2.51619110702855 2.07908569075014 2.53086024562087 2.71183025025501 2.19997912114142 2.38426091730808 1.30102999566398 1.43629880008327 2.22430044429977 2.62457939808722 1.49763266348473 2.20374660037485 2.16769739764845 1.81630673760415 2.52373736473602 2.71914236094917 2.68336138248725 2.26884370874076 1.73118594958072 2.38535974599032 1.82236673673225 2.21869905692092 2.10101461545426 2.07936324967569 2.65503792051955 2.33954127233834 2.53767518758328 2.27613699591474 2.6372814383694 1.99845799578793 1.81375653880902 2.74775506783373 2.30232053666818 2.57601879271775 2.48505911938008 1.95229172331368 1.69373477318695 1.73976192125917 1.76794222896175 2.00476447203268 2.47446336270764 1.97897043329148 3.08298344956297 2.06726358494728 2.97830558121908 1.59411884757216 1.89344904621644 2.12012459886494 1.89344904621644 2.05978032165051 2.8595447100274 1.60500815883005 2.32607254130177 1.30102999566398 2.56951471057853 1.70832306662122 1.8981075179881 1.30102999566398 2.54075530008776 2.23722443445381 2.88136057301852 2.9981569880962 2.04920173632174 2.37396315787564 2.58908517662414 2.16860236152034 2.26197286527854 1.91138215819323 1.30102999566398 1.84579501941973 1.64224484424879 2.18500951307307 1.9474308298487 1.89216976253909 2.10469533154185 2.38904783381034 2.17931504764648 1.98036688987136 2.00045924066636 2.32920601511416 1.30102999566398 1.95783361664265 1.75583774857628 2.22270736907204 2.35142000007146 2.29206968358048 2.24487408177762 2.58172921419044 1.90768947816906 2.74236222995763 2.59623422571936 2.24902460484553 1.92938862623057 1.96978243825364 2.22270736907204 1.92624152832788 1.49337480905162 1.83472657325856 1.89978921459434 1.30102999566398 2.41887494350705 1.92545117756499 3.21688314962152 2.0916746939467 2.17887396990363 1.36197002926444 2.85178804832874 2.56933516085857 1.70439274439909 1.74218133388218 1.30102999566398 1.30102999566398 1.30102999566398 1.75583774857628 1.75349335671288 1.71863320288362 2.4666848224705 1.86982600293854 1.46804765248098 1.63843194626932 1.7409733517836 1.53320881309132 1.86666746102046 2.09005338180313 2.0666925909381 2.18717991979433 1.59156665068459 2.08295582436498 1.87162056523199 1.94289509261239 2.15645798232169 1.64677668675486 1.55694670877091 1.81426777796665 1.65936580846569 1.75991015116751 2.19447909738582 1.51323784890915 2.12887853766051 1.8955726997741 1.30102999566398 1.87206806411967 2.06526143914759 2.74079179726892 2.00045924066636 1.85843847759074 1.64602465605778 1.73118594958072 1.894299776336 1.89768607437087 2.58485997256942 1.3719872231734 2.10048634154057 2.10180616695982 1.75700513975242 2.67081896618697 2.17108082002534 2.44927809927897 2.63612797489496 1.8930230554106 2.51801421382611 2.01902609744339 2.10886358310095 2.97280765131378 1.9493068483696 2.18847680758171 2.3162126016099 1.89768607437087 1.55971001143721 2.14872169933413 1.65570092372744 1.46804765248098 2.71595038988707 2.06440070350434 2.1578500843522 2.35171651147919 2.39283970191008 1.71479557992075 2.24259310328588 1.99001830001405 2.64292765256333 2.24259310328588 2.12314607431154 2.01966328156155 2.07546082386119 2.36355971100405 1.9047955281421 1.80235434320019 1.92584658425186 1.87872573963226 2.22130858579394 2.22430044429977 2.72988491050701 1.87872573963226 2.15622588445838 2.30232053666818 1.83326188823779 2.20291232363031 2.35950214247909 2.24221185563402 3.40015291120776 2.36225961546354 1.50394218319932 2.54637755084059 2.26740618412589 2.19617894947727 1.41887494350705 1.96039585170574 2.38986305492106 2.06468780497233 2.42026954908997 2.5165969772064 1.78412210012894 1.80912816844574 1.75231632104225 1.86165721460298 2.13282205050244 1.76737340426182 2.19469190843262 2.20706804231892 1.67372396856929 2.1444428097618 1.87696029961418 1.73610722161006 1.52830157112449 1.81934727406515 2.14611190444076 2.27027649081007 1.98933597843601 2.09783494321785 2.12239251006657 2.01870715446937 2.24808464738575 1.64752741747527 2.42630333581293 3.1775921899372 1.30102999566398 1.30102999566398 1.3162126016099 2.64254850210225 2.3398460029086 1.99678310892223 2.55602168687241 1.64224484424879 1.30102999566398 1.30102999566398 1.30102999566398 1.30102999566398 2.51129191705008 2.1236475072468 2.02817622295664 1.45069672450065 1.30102999566398 1.79760217188318 1.30102999566398 1.91947735506555 1.33969366435093 2.60616470132646 2.43336110090803 1.30102999566398 1.30102999566398 1.83423887236824 1.30102999566398 2.30397816316607 1.30102999566398 1.87916603792156 2.06151882456511 2.14611190444076 2.14824810361498 1.98314640404424 1.82286794581054 2.41671072092322 1.72558211291086 2.01902609744339 1.94855741313926 2.41196296591054 1.8883094257266 1.70373430454624 1.95005499257327 2.60126961661889 2.07713743183807 3.10222748691572 2.06497471676993 1.64977185452664 2.06238528513316 2.4761361718319 2.16837637095733 2.81016098124782 2.32196505465581 2.00608035445981 2.41247869165598 2.15506170754187 2.63558858812789 2.20249431104546 2.50058854435673 1.30102999566398 2.31054611572602 2.38343510214951 2.09275221583328 2.08074838969114 1.83375062318732 1.92545117756499 1.73671847799468 2.42405045764711 2.4549245495439 1.99375198225219 1.30102999566398 2.39753331867635 2.8522095733479 2.43909558329027 3.1767725667056 1.88441435401299 1.86802393564512 2.38233138682327 2.0577436767313 2.65021929506785 2.47524481855965 1.46119017931372 2.28590460569314 2.46440384257191 1.89344904621644 2.13183960437176 1.69305987396609 2.01098012943987 1.64072366001492 2.09436385199355 1.83080954459055 1.5750449431554 2.38590820881178 1.5494908947033 2.21708526318766 2.17510603107433 1.87162056523199 2.24411500343296 1.65936580846569 1.50079888149156 1.64977185452664 2.24695405563578 1.65348699763953 1.40989374776647 2.98487461002916 2.17443779645205 2.38549688195297 1.77133961981078 1.78902324495336 1.30102999566398 2.99344769395701 2.41157576929904 2.00575175744861 2.79290469444717 2.30298426021585 2.24106610047446 2.03345150119254 1.83570033508344 2.84717081258176 1.97333931276432 2.21546545038928 1.98728255803892 1.992398018758 2.64827685270562 2.32826826297659 2.32449728530105 1.62678798355634 1.87740239047976 2.56771562919629 1.38863947120862 2.59775100453303 2.26506015779517 1.47702555462547 1.56427679986442 1.65051742997518 1.69102886058021 1.64602465605778 1.30102999566398 1.43507714620591 1.31460110576073 1.47924136381637 1.95673087141218 1.30102999566398 2.1590068205574 1.93984470175125 1.70175271518397 1.30102999566398 1.78412210012894 1.46804765248098 1.30102999566398 1.8968420133029 2.73075272972079 2.29982228220038 1.30102999566398 1.30102999566398 2.3831594811064 1.85333182658945 2.64315508282862 1.55602168687241 1.69305987396609 1.96799299358037 2.92663616499298 2.44571159615657 1.68625256237493 2.54977277783387 1.93984470175125 1.70832306662122 1.91947735506555 1.78739564432078 2.63589693420635 2.17376853205446 1.93445446407491 2.22806038767214 2.54065938822401 2.48647440201313 1.96799299358037 2.26487918637271 1.90521013210361 2.1410852520976 1.30102999566398 2.10730530039469 1.76851030960814 2.07461972065112 2.00212025315653 2.51932610031395 1.83570033508344 2.34829395686145 2.28848397633046 2.11273567234353 2.01421634210711 2.19405316219431 2.4804553864446 1.30102999566398 1.75875047736493 1.88701494615229 2.14060356474855 2.06151882456511 1.88354401784597 1.82735298670538 1.74578548414528 2.28452254640085 2.41925585512355 2.12414836189922 2.29359743013599 1.83277247501267 1.76794222896175 1.92426299971344 2.49497646982327 1.89641928411081 1.73365355632315 2.32622973261272 3.14511121759647 3.12118447521767 2.77207220918493 1.90396518508537 2.81625588673705 2.39819963915044 2.2294376269745 2.34709709294952 2.96720335227086 1.86028067591548 2.43237738181573 2.30132304554605 1.87784397423965 2.78132000060478 3.57743147697 1.99778885961119 2.18500951307307 2.11376224715907 2.57041146417997 1.78521597797647 1.84910847789306 2.01614672471146 2.2877977003751 1.80444987258992 1.76337063295212 2.68480937831755 2.05127912496139 2.35038041919066 1.91342016082449 1.68003348762 1.8500506168539 2.12012459886494 1.30102999566398 1.70109017105666 1.9309536133829 2.26614440554914 2.51760979846362 2.22963398283443 1.84626998307976 1.8007761025877 1.64300344295073 1.30102999566398 1.72558211291086 2.09969272385601 2.34694727719426 1.58641681625375 1.98141129345287 1.69909645247919 1.77358987128046 1.30148945324803 2.14872169933413 2.69339741068647 1.78902324495336 1.30102999566398 1.46003666564822 1.60912475452802 1.76794222896175 1.30102999566398 1.72117296232766 1.30102999566398 1.68830598277203 2.42966072947203 2.03835902995971 1.30102999566398 1.81067646804196 1.62600049909466 1.78793885589592 1.8729617391384 1.9047955281421 2.15692271404832 2.78027143151027 1.96330572901721 2.09570238664522 1.77749989951918 2.37156267599084 1.58381892985551 2.35082617561752 1.30102999566398 1.94175370534163 2.32212373943643 1.97049615673601 1.47368064410971 1.30102999566398 1.50602514932457 1.72870432316045 1.73732887526342 1.90062762720386 1.85982085840412 2.43458758468184 2.74109421459205 2.90279988998473 2.75030817211786 2.30198829412311 1.60912475452802 2.57699046343248 1.9047955281421 2.26487918637271 2.19596658945729 2.76175919723627 2.38959148454474 2.82451788927875 2.46963220990152 1.86666746102046 2.50974941578211 2.18826092838032 2.33509807961308 1.30102999566398 1.30102999566398 1.97475396423327 2.71305746079467 2.12414836189922 2.02093485206378 2.36327099069611 2.22250785567693 2.35731267471249 2.75143154231119 2.10626299028496 1.93984470175125 2.52879474662883 2.04501730007323 2.39027026915738 1.77749989951918 2.58225261494613 2.0632503959023 2.63927367268142 2.27560731118834 2.46142063492067 2.07180507884343 2.03744283348088 2.01357111009675 2.44006421892807 2.55024217685662 2.57486766575955 2.77117032850544 1.84436725240236 2.56418582650816 1.30102999566398 2.75413924293526 2.30760277994052 1.67089004254567 3.10595004701905 2.83783493138823 1.62678798355634 2.32117055256281 1.75875047736493 2.29206968358048 1.75583774857628 2.99648098151012 2.34091107731324 2.51354426379839 3.20046252284502 2.56572801712427 2.1025959354799 2.70294277067037 1.39806645681521 1.71926961941972 2.47154869039698 2.42854458758546 2.43237738181573 1.947054700782 2.20789465066832 2.32575798789235 2.2568398891524 2.37127941379444 2.62473750513042 1.71735781491346 1.58555254206483 1.85982085840412 1.82784847744065 2.684947014137 2.55155404539383 2.0959695295908 1.89387456413476 1.95599414926231 1.42140729830911 2.57353554176688 2.39846588135693 2.45480767671377 2.00311356114488 2.74476731787483 2.95625215860758 1.62044776027635 2.2366450659951 1.76048882890113 1.77302840054156 2.06267372159788 1.54571437039463 2.50153439712105 2.10417151860582 1.41632773599137 1.75231632104225 2.23139745689456 1.30102999566398 2.31395491370162 2.05187073387384 2.86339454254008 2.70373430454624 2.22727157546051 1.65790362098416 1.30102999566398 1.78793885589592 2.0632503959023 2.01292491803763 1.584686657489 1.80392693740604 1.53515633947341 2.00178864499135 1.96763426495475 2.2827888209605 1.84910847789306 2.01774850085334 2.44499467383597 1.9313440441752 1.85052082909509 1.86937618664794 2.04501730007323 1.98141129345287 1.93600138506075 1.30102999566398 2.49826781159451 1.88441435401299 2.2518318458546 1.79333392622526 1.7662335148871 2.398332780656 1.69305987396609 1.83667191845284 1.30102999566398 1.64451667667045 1.3748073474127 1.98728255803892 1.63148303638849 1.34874185886266 3.03329747002853 2.12887853766051 1.73056685093069 2.1333124414017 1.86165721460298 1.8579767044349 1.56609003551017 1.85426473630573 2.14204734013532 2.98621785723548 2.72577005534289 2.76342806844129 2.17309794317083 2.87788804464766 1.62992361771892 1.72558211291086 2.4300323015762 1.94289509261239 1.86666746102046 1.76851030960814 2.09005338180313 2.09650332301237 1.68898830435007 1.69508134570821 2.75764590399919 1.59749850250479 1.74398714779651 2.00739226189456 2.08651892418146 1.70439274439909 1.51932610031395 1.97651582306147 2.38481076869866 2.16337369784126 1.90768947816906 1.73426827349185 2.283136074924 1.67583734307668 1.9270304433834 1.30102999566398 1.30102999566398 1.50289694174206 1.98175887058893 2.11708228670451 1.53320881309132 1.85145985130612 1.92307151038344 2.41722100886956 1.87206806411967 1.94175370534163 1.7917223604804 1.30102999566398 1.84389020212096 1.96906759155256 2.167017656817 2.03066650023291 1.90020856857205 2.48155584563824 1.67653952203992 2.49380256149297 1.9162573397388 1.95266339435288 2.19020026918083 2.18370192966618 2.30858618109294 2.00178864499135 2.01806814837447 2.04290966854541 1.57237780512408 1.92663616499298 1.59833945963379 1.85705174289408 1.72745804994676 1.30102999566398 1.30102999566398 1.73854710208938 1.30102999566398 1.30102999566398 1.3719872231734 2.04890420910881 1.30102999566398 1.76048882890113 2.20830723118334 1.30102999566398 1.894299776336 1.75408056568272 1.61157611139 2.01614672471146 2.22963398283443 1.87206806411967 1.6855659256868 2.40244056720767 2.57672570924557 2.20207616844637 2.23683844252983 2.53496200471034 1.44475548848129 2.19041518676139 2.32433946557055 2.579190837463 1.4251783575632 1.30102999566398 3.25072975361413 1.6345851754065 1.90974484210948 2.16245806005397 2.03621875650888 3.09240234948249 1.95451694507906 2.16656390448451 2.16222884865288 2.16314496931241 2.52073447326853 2.05745194621836 2.11453058894948 1.82336857712191 2.72407539233564 1.65496420165904 2.1715298799525 1.98314640404424 3.04633671354664 1.49337480905162 1.70439274439909 1.56969418609819 2.03221610654244 2.37677052166445 1.84436725240236 1.80705514498856 1.95820057702894 2.04801040252883 1.61563110142471 1.30102999566398 2.22884802616646 2.36499969078531 2.65826960578803 2.0548171326665 2.00311356114488 1.95636266655598 1.75231632104225 1.97369340786815 1.93212375279044 1.33200698112549 2.50258291908059 1.38863947120862 1.88917027351685 1.30102999566398 1.45187528032476 2.03314298183053 2.43945917354929 2.69802943387155 1.66155004247816 1.78082354982709 2.25923062051007 2.12389800677499 2.59538928844683 1.30102999566398 3.02315159280458 3.04809982713408 1.89216976253909 1.61157611139 1.4703096241468 2.65936580846569 1.92938862623057 2.17085611581888 1.84197705595757 1.77694346433606 2.16314496931241 1.86165721460298 1.69909645247919 2.06180783687199 2.09995742425411 2.58650313789666 1.87872573963226 3.16068967386194 1.88310819482224 1.95966532575225 2.26866430740841 1.60583460552333 2.32370761251615 1.39673220810765 2.19744927977479 2.37900349195602 1.30102999566398 2.56282059818434 2.62733830260177 1.82735298670538 2.14132620923501 1.37339957437543 2.0007922985753 1.87117266319063 2.17643971293237 1.79866272819202 1.82386869714704 1.66946620755439 2.25313583685027 2.53330651158507 2.56536569671599 2.2789501318752 2.06180783687199 2.38122485936835 2.40572515657438 2.25108508568218 2.3306087562066 2.0471143629963 1.6275740426959 2.20665428232944 2.15576040606671 1.68072882963254 1.30102999566398 2.54958487607707 1.30102999566398 2.53437847811914 3.20044144515309 2.9462636203699 1.91219845408569 1.62678798355634 2.07067424217257 2.13134754662655 2.2473314104929 2.55127319437535 2.17997582545844 1.90810132987929 1.66875239603084 1.7610666613122 2.12589714340173 1.30102999566398 1.96906759155256 1.47813501680373 3.31022010900898 1.60830455110641 1.78685175245056 1.7230680821837 2.06783382922069 2.10390937502841 1.30102999566398 3.29145721017592 1.91097335419636 2.01614672471146 2.0037745065613 3.34878660421329 1.76509062577844 2.57219943543817 2.12714174423425 2.30298426021585 1.90562439460734 2.95834725528858 1.79226026050879 1.30102999566398 1.30102999566398 1.98865258317306 2.30315024882051 1.30102999566398 2.86197779804007 2.71273478471115 2.76164380112051 2.03128684476917 1.87385346282732 2.56663261569897 1.74157772345924 1.65422622771698 1.82136257992981 1.30102999566398 1.30102999566398 2.06094022231884 2.33632822478055 1.30102999566398 1.58381892985551 1.70636243701646 1.80182887715554 2.10574106586564 1.98865258317306 3.27415669422363 2.13721639412969 1.98556392651829 2.13794437588326 1.98349255073687 1.69642393069112 1.73793841582784 1.84053666091108 1.63303687569035 1.83080954459055 1.30102999566398 2.01453859898464 2.138429020006 1.92267361975179 1.62124536858358 1.70175271518397 1.30102999566398 2.1124786490359 2.58934250464688 2.17085611581888 1.75700513975242 2.0037745065613 1.66516619653594 2.64209298517246 1.98625219547728 1.91907610403534 1.5966561336734 1.70962530934354 1.30102999566398 1.79440487443915 1.84910847789306 1.47924136381637 2.06868779417534 3.22608540621301 1.30102999566398 2.31346963790457 2.69075728662397 2.57936635926526 2.29579485242718 2.09302152966045 1.46348805571795 2.5362238817386 2.04591728153028 1.97932001417045 1.5750449431554 2.5692453581543 2.74115475161335 2.94011248289846 2.26560262003499 1.94137257533733 2.34242801076723 1.36629143481157 1.58985681539553 3.05560918010469 1.30102999566398 1.39405135004423 1.30102999566398 1.70439274439909 2.09969272385601 2.96820813534046 2.82251714059464 2.3603748861315 1.3831594811064 2.55472338568084 2.27507721016534 2.609861626184 1.58727937389644 2.35993863873322 2.05452342898782 2.40989374776647 1.947054700782 1.75933070134313 2.05246153797517 2.38795830868609 2.53457307411118 2.69889660236594 1.82236673673225 2.23276417077119 1.8500506168539 1.85566050551082 2.9711018641047 1.87518771153487 1.80549392570289 1.76680383355671 1.92307151038344 1.75875047736493 3.54567641903915 1.63070402697777 3.58539687788585 3.68608787212829 3.5869172880877 3.43158889552799 3.58684836543907 2.30082322227462 1.88658259411877 1.80653533930235 1.30102999566398 1.86165721460298 1.30102999566398 1.30102999566398 3.70576589952047
"4" 2.16882970660692 2.12510471395361 2.99372250593747 2.25358489165445 2.67573775065161 2.12054102886242 2.46490575794503 1.48412665659528 1.97812840760694 2.36427757580011 1.94138062768883 2.26797782855422 2.18783730198222 2.05461267158099 2.25042146622041 1.63570566284306 1.89664860735462 2.19997720289591 1.82073273449596 1.99641714152555 1.51725608778608 1.30869692252012 2.33523578200826 2.97884948169576 1.62049916911526 2.03383252369257 2.10019196511993 1.30102999566398 2.31225184890924 1.52213581406183 2.17588709266633 2.3446472731236 1.64677110352803 2.00647545542663 1.39313436811556 1.91125234387769 2.20579664731104 2.06446734892093 1.41541076282671 1.76413277552747 2.0323362567132 2.49160903114941 2.57506389160766 2.24425484871887 1.37649282716209 2.56671495130811 1.49973174668449 1.87566416660628 2.65711735761009 1.30102999566398 2.22641093955978 3.02374575196644 2.58188312741424 1.94368456471496 1.69334725885101 2.58556765431073 2.56484980176388 2.91725221103334 1.97982320432838 1.30102999566398 2.40314094798529 1.81644189108053 2.04270345887387 2.86073695487997 1.80203712571495 1.30102999566398 1.30102999566398 2.25939962124821 2.02970511786712 2.24883119280796 2.8167497566706 1.30102999566398 1.69006337836083 2.57020412810706 2.11220403238581 1.78449404676191 1.89408034965727 1.9951944033562 1.30102999566398 2.35134961170465 1.818286017457 1.73466560145554 2.82346894717827 1.96694792661761 1.65129982511526 2.38771275726543 1.96651211011739 2.31869469077639 2.38936297897788 3.669863914343 2.05780450846598 2.4690379591819 1.84389269070812 2.28589831003866 2.15830428066988 2.5282790530087 2.30531245319752 2.43704306956213 2.41245382715388 2.45112635900592 3.12628339997201 2.32312911862231 1.37137323946915 2.97863749581415 1.82618796380233 1.56153879850495 1.91959031000951 1.43954441999367 1.73466560145554 1.76413277552747 2.57074684696818 2.31733590922746 1.30102999566398 2.17588709266633 2.13645547153004 1.30102999566398 2.67531172845548 2.95707915702121 3.37594951417994 1.30102999566398 2.23753217690903 2.19459481072089 2.08783853938912 1.38322615647139 2.25583069719035 1.30102999566398 1.97855272723403 2.65399450449256 2.22760753573066 2.48781828482658 2.26249855101477 2.12145774179792 2.12480180368769 2.33504909038996 2.07342212280949 2.84151526286263 2.89756947473237 1.79172699072113 1.30102999566398 1.67240323513313 1.79755655870218 1.99232774089366 2.68308524005662 2.11747182047062 2.51380722731526 1.30102999566398 2.41896366519502 2.0323362567132 2.40377867357921 2.0092502751083 2.11469103113718 1.97600052259864 1.97812840760694 2.2278466140419 1.82498166364244 1.93906435306513 1.84906636767796 2.31166127231432 2.27274339831478 1.68090244604722 1.30102999566398 1.31067547298603 1.6272176180616 2.25064831286793 2.35635403683553 2.09762028508781 2.44912171472804 1.31460573600147 1.45112635900592 2.18256671448231 2.17318626841227 2.2774570126841 1.74567957058848 3.47830150956371 1.33560872412775 2.34373345453785 1.89459521765237 2.00006513928696 1.30102999566398 2.06202437583126 2.31888833676631 1.91861760082637 2.0821959811032 1.44392402026467 1.30102999566398 2.25042146622041 1.30102999566398 1.75853789010871 1.77578776995011 2.05674329422019 2.70201163668994 2.19536793870544 2.1090747836977 1.60071006256622 1.96300969633951 1.51479537600032 1.43954441999367 1.72183583157941 1.30102999566398 2.55281015976507 2.1177798847884 1.50354691963672 2.60353538648641 2.05354323567279 1.30102999566398 1.68090244604722 2.10592316420073 1.30102999566398 1.76134438002866 2.04707188953223 1.48676673204171 3.15953621405974 1.74057449458179 1.75358259932178 1.90174005823021 2.97300392338706 2.50278642510897 2.6910511523652 1.30102999566398 1.67582295993323 2.13349707357805 2.73421918258469 2.33616743737667 2.4227926602016 2.33186481250886 1.58103655564458 2.1420216619894 2.18389022788789 2.64099691773772 2.87770177928797 2.28422312530899 1.89869233408538 1.69497993424959 1.80584122792983 2.09046862235114 1.75924119577277 1.30102999566398 1.78647862509844 2.08052259010077 2.1478045844527 3.24466867538644 1.30102999566398 2.14434407953653 1.85304810848704 1.30102999566398 2.43139882800163 1.72336502720613 2.12781982302557 1.68090244604722 2.16498153260901 2.63970328356357 2.21252984277817 2.14260343172071 2.08684795955629 1.66460916722294 2.72912735448786 2.10179173801245 1.30102999566398 2.17696273694343 2.69285634503895 1.91322864368469 2.63673185518162 1.74928965905475 2.56638634025332 1.69416436377954 1.92394050766903 2.2203772148897 2.28943687826282 2.48026974101666 2.21573509031929 2.29866644245304 2.06758820298707 1.49973174668449 2.72927796699507 1.88206660828794 2.10179173801245 1.62339124013135 1.84849455574756 2.19382058191269 1.9253809438958 1.91617638517898 2.38054533896528 1.89510947598007 2.44392386400016 2.3307351135311 2.0613239058744 2.20074054312659 2.06793337789956 1.85867378035174 2.24609117714015 1.43512036322892 1.93204057334032 2.18230135585133 2.09858662358554 1.64035063202485 1.74784922274231 1.59459307519028 1.69984154001361 2.20150281709641 1.89459521765237 1.37137323946915 1.99191667496534 1.70385164345239 2.81235703672792 2.19972227491004 1.30102999566398 1.98108997563061 3.14743082438967 2.36567139813491 1.59766228358208 2.6844231550477 1.30102999566398 2.08948438354358 2.23330660881567 1.53879572519483 2.26095173112642 2.20023170745347 2.86179258101939 2.13438687025131 2.16910312869806 1.8625688537647 2.00964547732205 2.19433698032029 1.30102999566398 2.21891659285774 2.26623193195228 1.78515658103504 1.68509043556695 2.12176266453762 1.73910473181354 2.0293281681961 1.83098031931649 2.19174882604937 2.9316627645922 2.27915844894354 2.39865028075179 1.55258402538043 1.83513057302876 2.25627841989981 2.00845921607276 1.97812840760694 2.3680995491961 1.89869233408538 2.34042805159647 1.89510947598007 1.5073288688595 1.30102999566398 1.79302921394425 1.90876920110805 1.50607187492535 1.6126912679783 1.54459409054271 1.76134438002866 1.90926700959587 1.65129982511526 1.86422745112171 2.57986987550224 2.39264437758747 1.45112635900592 2.46045415494031 2.02094685372757 2.00567932127915 1.77102650407768 2.02401335173972 1.81397081134234 2.05603424745178 1.30102999566398 2.34628704276137 2.22999139391852 1.62816896806816 3.36198588132205 1.30102999566398 3.37282992091765 1.72792057037001 2.4534061075978 2.13409036756494 1.51602740850945 1.30102999566398 1.75853789010871 2.9915052195886 1.30102999566398 2.87394072905347 1.59253481939293 2.16082014626356 2.51897023571158 2.63336451546303 2.22808556081339 1.70305257951181 1.73466560145554 1.87673781628637 2.08552389975994 2.55831404720187 1.85923241426758 2.45283729138535 1.30102999566398 1.81458983410613 1.79562200453831 2.43169788150343 2.04233762874617 1.61953074548263 1.55596373962179 1.6166127649645 2.63420875085578 2.55562688888593 2.54320952678652 2.87593279906929 1.85361396020705 2.01318452139054 2.80596745699243 2.15520907128978 1.9608062866625 2.42869949571326 1.86752593984474 2.5069522201163 2.5470065678509 1.68005997996663 2.43910411582808 1.55145146188439 2.11375990766863 2.43526863987574 2.51823642918235 2.44435946728064 2.66556935964929 1.30102999566398 1.30102999566398 2.87286013354576 3.53328552352792 1.60972681151038 1.990268509371 1.95052398538258 2.37902998430265 1.56594788369925 2.26906557735762 2.82213341291288 1.9418423939245 1.77848523914718 2.54608913188465 1.92394050766903 2.03045844197631 2.05496831069695 1.30102999566398 2.15095282546438 2.76022398961868 2.70377184613714 2.75677466487066 1.95278004828669 2.28610714215755 2.27489229440652 3.23729837288601 1.69984154001361 1.32043523476312 3.39510543215013 2.11500074035427 1.74349902482235 1.30102999566398 2.56649594418076 2.10211078067145 2.34501222360422 1.95725736429771 2.11747182047062 1.78183375593831 2.41167222212059 3.01074971044068 1.4854487004422 2.46435181519755 1.44825974074687 2.16304443379679 1.44537407520051 1.52815936571444 1.83865663676352 1.95636564378227 2.28922941838996 3.21299974791653 2.64503781739764 3.06627298667092 2.67428745655571 3.05734501804498 2.86949303942311 2.4398377608817 3.30633065207642 1.65219991060359 1.65039777316639 2.55269704646957 3.32051247674259 3.02683059111624 2.91322864368469 1.71410794463325 1.52815936571444 3.28810809048001 1.7696564994971 2.98373825121603 3.0184391777873 3.00135462114321 2.64136582084591 1.57891287821474 2.08816834937811 1.77982778885761 2.47367407782871 1.73540861468135 1.76343735325695 1.82978714693412 1.63383371529431 1.71566454534115 2.79967455199364 2.8111738354738 1.92201246405309 1.90072648836406 2.43259316684794 1.57570776293956 1.30102999566398 1.56153879850495 1.79302921394425 1.84734860657589 2.50189772298027 2.67257485780218 1.71176253235765 1.85417907562579 2.31401856459662 2.1171638690787 2.11531056188799 1.85134611626984 2.11064222645661 2.99030976762893 2.21524353277452 1.30102999566398 2.79432754414759 2.25470924609779 2.38172014318225 3.33957922632749 1.31264505047318 1.30102999566398 1.71644075849069 1.75712785268651 1.30102999566398 1.67582295993323 1.86477899132637 1.6375696763681 2.01901903084079 2.3686180127995 2.46310277986349 2.19742254231561 2.15605551963708 1.40758548599409 2.17453892533109 2.3742817327915 1.39800497426722 1.30102999566398 1.71410794463325 2.46545899503833 2.25223195845151 1.80584122792983 2.26183623479536 2.1503821408204 2.14114738665109 2.37632305780085 1.921045170808 1.30102999566398 1.81272997884741 2.10813186625331 1.74712720904025 1.30102999566398 2.07614069939583 2.09987150921523 1.89971060217349 1.30102999566398 2.00207832973171 1.71566454534115 1.30102999566398 2.23283455327587 1.56594788369925 1.90876920110805 1.84963742772454 2.17264408216473 2.1171638690787 1.84677452698569 1.30102999566398 1.30102999566398 1.30102999566398 1.30102999566398 2.3749632411163 2.04306937439409 1.64768061413274 2.36480080697009 1.47610860318032 1.30102999566398 1.86477899132637 2.35044999584667 2.708615396707 1.59766228358208 2.33783967637105 2.43689539760723 2.22521077877162 1.79562200453831 2.0048817250044 1.30102999566398 2.7882570600132 3.21708394593309 3.0200611510971 2.73085629315781 3.39141662447414 3.51005655645843 1.67921587645147 3.5012871727581 1.95007136301547 1.30102999566398 1.72640735927625 1.7070332777887 3.11540313231335 1.73689083841756 1.54574453132171 1.30102999566398 1.74203922141334 2.48518461343345 2.07342212280949 2.47054322895461 1.99925702527769 2.25650198798981 2.17237258898925 2.02705834932314 1.94871065867025 2.00885513846741 1.9545765464207 1.80394330784898 2.49985939187459 1.75924119577277 2.22927755815811 1.95681170892181 1.46379716499346 2.5703127728729 1.59459307519028 1.64949394104871 1.96476441036722 3.01431846501682 1.30102999566398 2.21129091366531 2.21029711230013 2.27080014221779 2.49069699505715 1.93580074366632 1.46518246458607 1.45680344798493 2.08816834937811 2.08319721635196 1.30102999566398 2.31733590922746 2.53821154508934 1.9200757705293 2.35008958828312 2.5073288688595 1.76134438002866 2.4408629751674 2.73763005756063 2.90123359624433 2.16276716932948 2.42233503154215 2.14923820887233 3.00909251876842 1.94916465182474 1.44825974074687 2.23729837288601 2.21916050235247 2.77517848702492 1.35385912868885 2.45269489427867 2.19407871897805 2.24540334015928 1.82978714693412 1.7620431590996 2.69146210690727 1.30102999566398 1.80267344982501 2.41618567441308 1.51479537600032 2.44217738231508 2.85197092428825 2.72912735448786 1.98066812895008 1.98861402050121 2.45026835853465 2.16359873023712 2.42522567054234 2.25605449582052 2.18017377686733 2.04087003297338 2.53161518748805 1.87512628688415 1.61465649537532 1.78976630519284 2.08783853938912 2.74451797545041 1.97386220649558 2.50380007678607 1.92824761372558 2.95965608036007 2.16082014626356 2.63514492530367 2.19070923013283 2.23330660881567 1.86034735128965 2.59694812753855 2.56857212490071 2.07715597602445 1.92056074114661 2.43630452521059 3.3140771488973 3.38975791678597 2.22521077877162 1.30102999566398 2.71999357810468 2.99588767001697 2.01161526622583 3.08793750868708 2.47204344592753 2.27574888447919 1.30102999566398 3.28744205683987 1.75358259932178 3.33850669355156 1.78976630519284 1.99844753552051 3.05006794234475 2.25672568151844 2.90986356341556 1.30102999566398 1.30102999566398 1.30102999566398 1.30102999566398 2.90627183281002 2.81384682083474 3.27043216135489 1.30102999566398 2.37869253974504 2.62194756013617 2.18521000364876 1.81520810872479 3.10198339777194 1.30102999566398 2.49147879746 3.37011839993591 3.44755445428529 2.88349427057365 2.72844899166401 3.15260355222873 3.09794275242481 1.30102999566398 2.21277736468968 1.5022789156076 3.001112972307 1.73763005756063 2.73265305271851 3.06408456010662 1.59253481939293 1.61563573166545 1.82978714693412 2.68500711518555 1.99478604310134 3.00219890268455 1.30102999566398 2.94248804292443 1.75000808958805 2.50329347853356 2.99515356264684 2.64191868767975 2.99941874232768 3.13204024492469 2.69806520880312 2.83953372903042 1.30102999566398 1.83157564646571 3.36622752744296 1.85699367492002 1.95681170892181 1.63006543883458 2.19226769229152 1.88312456526475 2.87866366483602 1.30102999566398 1.73242890408402 1.80076167363805 1.61563573166545 2.66434689349543 2.02094685372757 2.08684795955629 1.88365257886212 1.70225204265287 1.30102999566398 1.82134233154737 1.75994343981155 1.96955372772515 2.10592316420073 1.95412813016516 2.06896763014886 2.32197664246912 2.7404276708796 1.83513057302876 1.30102999566398 1.96124786383213 2.05956796149893 1.87188523506924 1.75000808958805 2.6632086973561 2.71814364280374 1.78713814101421 1.96036421247436 2.27724374901605 2.34428201570637 1.4496954150588 3.04543877520966 2.20730172069292 2.14694188500614 2.01591693804793 2.59735639185325 1.99437725451499 1.94961826843246 1.7949752566272 2.52055584362971 2.12691677946263 2.63877689425515 2.01591693804793 2.49896453603351 2.30710756644766 2.50367344856795 2.21818456695404 2.22641093955978 2.3761532220494 2.68592329842092 2.13379366231115 2.87625497349241 2.40947645164304 1.90627183281002 1.45680344798493 1.95232977231131 1.93580074366632 1.79107441191774 2.97128220535227 1.30102999566398 2.356531601769 2.03755079196761 1.30102999566398 2.48346405109793 2.87491097149896 1.54574453132171 2.1577428790707 2.24032655287542 2.10497337172185 2.62204389961543 2.16964975085638 2.52467595387566 2.20780261381027 1.50100706154203 1.30102999566398 2.35741891120226 1.47610860318032 2.14665414383763 2.21916050235247 1.59766228358208 2.10970237235425 2.34918716149708 1.99109337402481 2.18283162600462 2.19122933915866 2.21940401289147 2.04562062280478 1.98570348984831 2.68098655757526 2.4463861629146 2.13260545011697 1.74057449458179 2.12206770121944 1.67582295993323 1.83217015866259 1.72716462388246 1.30102999566398 1.50983199461132 1.91125234387769 2.03383252369257 1.30102999566398 2.33092366844956 3.07089230845122 2.48899817583821 2.98745214786636 2.87313050551066 2.01940544675729 2.42141816045215 2.33598134626505 1.47204344592753 2.1503821408204 2.19330329047058 2.11654697835341 2.58755483783098 2.56966084716839 1.75994343981155 2.3223611410977 1.84447058982807 1.53879572519483 1.75853789010871 1.30102999566398 2.45496659778362 2.20629900823333 1.30102999566398 1.85020773786203 2.45012511648708 3.01196861097194 2.4996039265054 1.68174328103368 2.01630612270886 2.25178004248971 1.30102999566398 1.98653706230943 2.05886351516206 2.14550064762381 2.19536793870544 1.99763653412195 1.94643325193122 2.21450501917477 2.43065077541605 1.88047482478101 1.5305455867975 2.13645547153004 2.09600539155522 2.21178696284891 2.06585708168391 2.38771275726543 1.94597634379936 2.38322615647139 2.80203712571495 2.42990143212023 1.83572024198508 2.10274850651724 2.64403108724028 2.34537686766365 1.30102999566398 2.12510471395361 1.30102999566398 1.7109779050343 1.58103655564458 2.13910106573985 2.28777508940008 1.30102999566398 2.07239843695937 2.18070664955441 2.46379716499346 1.30102999566398 1.93952858735371 1.30102999566398 2.00207832973171 2.37342824881892 1.43363560579156 2.00766671350867 1.37137323946915 1.99478604310134 1.84447058982807 1.54344059416408 2.65246952455176 1.6925286136791 1.30102999566398 1.52334722654419 1.89664860735462 1.9819324417112 2.07681769283669 2.16082014626356 1.4624074324697 1.86145949307979 2.69871195676605 1.85811448714849 2.19562515795723 1.92345924682667 1.89613616939671 2.24310306390771 1.40916186191729 2.30948942469525 1.76621238585023 2.00885513846741 1.42309769688342 2.0641190324131 1.7620431590996 1.96520198334076 2.33092366844956 2.8874877802603 3.11704049467465 3.17182967771639 2.92051229452389 1.30102999566398 1.46101323855311 3.03947162468373 2.35206804230188 2.09046862235114 1.72336502720613 2.15633710087081 1.91125234387769 1.52213581406183 2.8055254606857 2.28464252765719 1.90476654349179 2.79068239343959 2.36775331431983 2.34846394538473 2.80508308211606 2.43645239818072 2.21891659285774 2.35582052320658 2.27852107688065 2.05139681675418 1.67068326793001 2.15549150528139 2.10529008646953 1.62339124013135 2.31675241994479 1.70624005171671 2.53867890176702 1.62435089666107 2.65729512719389 2.18626283103434 2.03158618562465 2.2900582185235 2.33821039008698 2.41416815499826 1.5073288688595 1.96781824977681 1.69416436377954 1.30102999566398 2.50531592853218 2.50240581444952 2.01824558245568 1.90123354172497 2.21745104187048 2.23962951762188 1.76482708601993 2.15152276118425 2.47462238721992 2.15407810415102 1.69006337836083 1.89920176656451 1.30102999566398 1.85923241426758 1.61071732014636 2.15123773352601 2.02629909911168 2.22880110045806 2.80634592419616 2.25178004248971 1.89356481505691 2.71176253235765 1.86477899132637 1.55931735562567 2.49665515362122 2.59015575853315 1.53527917904266 2.21401206660509 2.06551025193064 2.0966521392591 1.69088667930136 1.30102999566398 1.45961440378738 2.40330038140379 2.47799273260741 1.96476441036722 1.98445012357917 1.93859962200736 2.08253010243773 2.63091610550062 1.84562414817365 1.99925702527769 2.27166483361276 2.02667868592686 2.55337492039388 2.08052259010077 2.57247881777656 1.93014823429962 1.88100606779506 1.35564266724497 1.92919896373214 2.38222278814619 2.19252675374381 1.30102999566398 2.03495115024474 2.08585547154216 2.13997915142697 2.34574120581602 2.11992891996726 1.56594788369925 1.77102650407768 1.8558700231742 2.84608462828321 1.30102999566398 1.85134611626984 2.98079474868069 2.80501980949671 1.92872354922799 2.62750319074899 1.9794001247882 1.45539111783257 2.20529370462042 1.99804222412918 1.98108997563061 1.30102999566398 2.02970511786712 1.30102999566398 1.40122213319384 2.82612782228316 1.30102999566398 1.71410794463325 2.78528896668913 2.51516541918917 2.38837352756262 2.46931204634204 1.66285789670731 2.00885513846741 1.69579406350998 1.30102999566398 3.06962185355512 1.54228402591112 1.93062209263057 1.30102999566398 2.21989088649419 2.02667868592686 2.30028693393404 1.98778442877813 1.57570776293956 1.65129982511526 2.08750883378559 1.87242708312345 1.74203922141334 1.92152911274908 1.70225204265287 1.65039777316639 1.57997612924977 1.58209451276002 1.89818230333417 2.20855233459761 3.14694188500614 2.82443767168938 1.77375361575685 2.10211078067145 1.30102999566398 1.54803631053623 2.10655532042794 1.75287006247787 2.06202437583126 1.5073288688595 2.81384682083474 2.75790397765464 3.24450769346269 2.80722773382646 2.57923214982436 3.08908977961071 3.03439219712895 3.15659064052429 2.93636196421923 2.80892329329955 3.42115805270643 3.24773716191654 2.54193651631793 1.77239220049416 1.87350881344054 1.99191667496534 2.33746864594358 1.8345401023531 1.78911070075885 1.93906435306513 1.54344059416408 1.5305455867975 2.05139681675418 1.99925702527769 1.73910473181354 1.8925320731691 2.20226348286958 1.61953074548263 1.78049747456571 1.81644189108053 1.72792057037001 2.11158005101764 2.05745118525676 1.43214575487621 2.5976623932607 2.43586092234998 1.84963742772454 2.33299137876409 2.11438076716273 2.21696142379191 2.40298128430294 2.23236198407786 2.2703671500537 1.35564266724497 1.5411243693787 1.60474063554539 2.02477660499776 2.4224877374619 1.97257414491898 1.98235310792684 2.24310306390771 2.26227781201329 2.19485276543286 2.49433342527423 2.84209633208884 2.62635956625756 2.48808077567355 2.62339113676168 1.97300387717233 2.65800547875792 2.60644242004291 2.30290751226698 1.65667256716492 1.77034204200602 2.91963885958538 2.40090133234196 2.69538718965079 2.67862398079116 1.91959031000951 1.89869233408538 1.30102999566398 2.29744709340032 2.25110140740009 1.59046676241585 2.3415326501949 2.30988513413139 1.68592320891308 1.95591902387878 2.97343327696617 2.59582347276584 2.54482442262796 1.97171330994627 2.03383252369257 2.72237170389721 1.84562414817365 2.14173032793236 2.26139420813834 2.13939385325749 1.46931204634204 2.27596265324608 2.03196118135964 1.91125234387769 2.07546264898605 1.52696132045613 2.01979110421635 2.44825974074687 2.42704168746211 1.30102999566398 2.36077379573399 1.97557370081512 2.08319721635196 1.92967385837746 1.30102999566398 1.30102999566398 2.30551237255306 1.90426360067583 1.93999232593402 2.07850575499142 2.94757344811717 2.1478045844527 2.52140734128422 1.92201246405309 2.11531056188799 2.17318626841227 1.68592320891308 2.46031438436468 2.07681769283669 2.46282474456798 2.54436363623388 2.64375618173383 2.75244197855507 2.7188382819399 2.01785854950145 2.05745118525676 1.84849455574756 2.93682909464476 2.80873525435558 2.97655478745596 3.02614700787351 1.98319312964501 3.06724238151421 2.5594287579371 1.72183583157941 2.22110581839785 1.85361396020705 1.58630086840578 3.15226234710428 1.30102999566398 1.82558526499757 2.3079029715399 2.9433627236446 2.18097298406008 2.42643724607311 1.92394050766903 1.93906435306513 1.30102999566398 1.5746341131167 2.21129091366531 2.07614069939583 1.74276973647614 3.25308952362802 1.30102999566398 2.39541411693734 2.47583877332168 1.96344903995408 2.03643845060824 1.99966120504969 2.51933660886755 2.06999979486958 3.15824817315564 2.39346078011573 1.30102999566398 2.17507875261909 2.15464395587103 2.05031980943093 1.30102999566398 1.7689697992056 2.21745104187048 2.15830428066988 2.16387576228105 1.38155258576475 2.61051931387999 1.82012234629596 1.68509043556695 2.21302447968351 2.01082808356175 2.51590442861802 2.0353236533048 2.13586540194325 1.91125234387769 1.61465649537532 1.30102999566398 1.41229755141238 1.35026973251541 2.17372777862215 2.91808173574711 1.46656335943772 1.80520946368616 2.50531592853218 2.21794010858139 1.30102999566398 2.08486035300066 1.30102999566398 2.411045991135 2.01318452139054 2.67257485780218 2.6950614509452 1.74057449458179 2.26623193195228 2.00727013279767 1.75642111349655 2.37547357998339 1.32808834498712 2.61416599520523 1.92201246405309 1.79042085106171 1.99723046479081 2.13260545011697 2.15520907128978 2.05745118525676 2.72957903540358 2.57527862146725 1.82255876861793 2.9327009488185 2.23518971664685 2.31166127231432 2.01200790069828 1.6214652304271 2.5694433209487 1.53527917904266 2.01318452139054 1.78316593831365 1.75571322233584 1.87994293113741 1.55483996698808 1.98486831437468 2.62683649377287 2.05318642718106 2.10560691096468 2.33523578200826 2.29703988174726 1.59868066122039 1.82195094326066 2.08052259010077 1.30102999566398 2.26491788803527 2.28735870275828 2.69636294242355 1.66548211445341 1.30102999566398 1.64219475840132 2.68816379759098 2.07884236417062 2.27274339831478 2.3286568109572 2.36322959485615 2.60644242004291 2.24837572233959 2.46793987747055 1.81023756008441 2.40963357654106 2.23354231748538 1.37308642182597 1.96388793956634 1.84040899079373 2.13880776521771 2.03569543710891 1.74130747550014 1.48676673204171 1.4185018161346 1.84273458037427 1.30102999566398 1.99437725451499 1.65129982511526 1.61758760516239 2.19485276543286 1.30102999566398 1.30102999566398 2.5481506441107 1.47067989344834 2.08018692012754 1.75712785268651 2.2644789883753 1.54689193264685 1.81023756008441 1.64768061413274 1.3261875199347 1.87673781628637 1.82134233154737 1.68509043556695 1.30102999566398 2.71760252477208 2.14085577932264 1.30102999566398 1.83098031931649 3.19757605356499 3.27943422394898 1.54917768088165 1.72336502720613 3.41525571460689 3.06641165744098 1.86367526903188 1.90577063120937 2.48847414419731 3.2715351698839 2.75415178828127 3.30000384935722 2.29765066555641 2.71426393986044 1.89459521765237 2.19226769229152 1.89201475198 1.89562312608251 2.15237611193382 1.41541076282671 1.96256990782337 1.30102999566398 1.85755441245942 2.50342021757271 2.20780261381027 2.17372777862215 2.24217953112253 1.92201246405309 2.14289386833617 2.28527076015603 2.38787813300984 1.71566454534115 1.72640735927625 1.7361503588929 1.49199921828027 2.25470924609779 2.06724238151421 2.56769906020464 1.66548211445341 2.4831987541268 2.07850575499142 2.24055848318202 1.5305455867975 2.60952845974888 2.18203612057773 2.17642524781921 3.18822995906866 2.25335981644323 2.08386330709296 2.1989571412351 2.59989943964774 2.28254145393529 2.35098995024069 1.88206660828794 2.37717069505981 1.99723046479081 1.75358259932178 1.85417907562579 2.0048817250044 1.82799138065476 2.31028048334324 2.07512340904018 2.12872131565077 2.63110502930598 1.30102999566398 1.55596373962179 2.37734013346023 1.6272176180616 2.306908380231 2.37683198455186 1.92872354922799 2.52636099157109 1.96998645758976 2.14981039769037 2.61219864802071 2.75022342579725 1.30102999566398 1.88312456526475 3.27766994253174 2.55719646795617 1.60071006256622 1.9244211841105 2.05780450846598 2.27532080063206 2.20629900823333 2.09014090815886 2.12449900805242 2.1799072386365 1.30102999566398 1.90876920110805 2.50795607156454 2.05956796149893 2.33355346717022 2.36252921921094 2.22880110045806 2.17776786963317 2.49082746336479 1.71176253235765 2.32637805919145 2.22255910841306 2.35296450882858 2.14981039769037 2.03829064069688 1.69497993424959 2.66233116386379 2.78009578707289 1.97128220535227 1.99068113753322 1.38155258576475 2.56572848931347 2.36252921921094 1.97600052259864 3.34345901236799 3.32334018802805 2.11126755574839 1.35206823537249 2.58609152103922 1.61367504613716 1.97471879675002 1.8273911164829 2.4300513397154 2.52624090371921 1.93766866532364 2.27915844894354 2.09858662358554 2.07647951011668 2.14143911188882 2.60393750793096 1.30102999566398 1.89613616939671 1.90526885052397 2.23471970462188 1.89613616939671 1.49973174668449 1.884179951282 2.01863268685843 2.38572439278182 1.30102999566398 1.30102999566398 1.30102999566398 1.74057449458179 1.70624005171671 1.97471879675002 1.5022789156076 2.62483003391929 1.67667367733651 2.16387576228105 1.83807094396768 1.88153666176938 3.02424218109398 2.6903928860505 2.36287964238007 1.30102999566398 1.69006337836083 2.90335677898762 3.3195852892403 1.30102999566398 1.30102999566398 1.605742460997 1.58734609420127 2.30048917958861 1.30102999566398 2.34882570398435 1.38655407375635 3.30956842509619 2.7601538314331 2.09373398468559 1.48147029060318 2.2917110888258 2.0032821245218 1.30102999566398 2.59201878320668 2.20150281709641 1.83217015866259 1.84504778303071 2.14260343172071 2.82455861046252 2.18573673637773 2.18992775660033 2.03755079196761 1.49973174668449 1.5305455867975 2.56933445843229 1.93906435306513 2.4496954150588 2.01591693804793 2.12992018762306 2.34005922685318 2.31303789636226 1.30102999566398 1.78581810612397 2.47095294665043 2.25110140740009 2.00127408646994 2.2917110888258 1.30102999566398 2.70337238153461 2.39329769257405 1.89149681383531 2.02094685372757 2.01357574033748 2.26205719829447 2.26293945566471 2.16359873023712 2.12781982302557 1.4624074324697 1.91861760082637 2.17101345026355 2.01785854950145 1.87566416660628 2.36182790104333 2.16882970660692 2.27724374901605 2.13438687025131 2.32466101151834 1.92919896373214 2.02629909911168 2.08684795955629 1.76064447481119 2.0989080286304 1.50354691963672 3.28076861705024 2.04233762874617 3.0693120811036 2.05638872483178 2.12751912502345 1.67752273157005 2.43154838049342 2.79613871030602 2.28548011924315 2.24928618609775 1.921045170808 2.78156682838988 2.11344931199202 2.32062831395922 2.79980265480194 1.83394882777509 2.41432375919301 2.2203772148897 1.95814730545105 1.68425606228327 2.43229505042346 2.40186250840524 2.0989080286304 2.36532322125096 2.29356318998278 2.24402463695524 1.87994293113741 2.17291511407129 2.52346811709381 2.5421681371882 2.0641190324131 2.22832411946956 1.30102999566398 2.73070622711214 2.43139882800163 2.40695333001437 2.08981259333 1.30102999566398 1.97514645914123 1.95502450015654 1.85979021057787 2.31985589747455 2.5210425807427 2.08419579087473 2.19356201321035 2.14895198561477 2.36182790104333 2.09729792526369 2.15520907128978 3.02420439353385 2.35439486373433 2.01003989586443 1.5305455867975 1.30102999566398 2.25828735996169 2.17019568587676 1.97471879675002 2.26863085150441 1.7620431590996 1.30102999566398 1.8847066840797 1.92586002958327 2.26601331824174 2.13645547153004 1.86971105706801 1.90123354172497 1.82437722220818 2.0379206748887 1.99191667496534 2.99897389722542 1.30102999566398 2.22641093955978 1.30102999566398 1.95322985789998 1.85077730005738 1.30102999566398 1.36270446613915 2.56715263451662 1.51232077583476 1.80773075470989 2.34610523857415 2.19997720289591 1.91764276062848 1.80584122792983 1.30102999566398 2.10781687907379 2.21425874541697 2.1320104431645 1.30102999566398 1.30102999566398 1.51725608778608 2.25828735996169 1.57997612924977 1.30102999566398 1.90174005823021 1.30102999566398 2.40186250840524 1.4774552434832 1.73466560145554 1.90123354172497 1.77307344159152 1.38820851804303 2.18389022788789 2.36445211878942 1.5411243693787 2.51897023571158 1.48280057599881 2.09210454810226 1.41695903951283 1.30102999566398 2.54320952678652 2.27381905986188 1.67752273157005 2.15322809439156 1.85474345665697 1.88365257886212 2.61012324346536 1.64219475840132 1.92345924682667 1.99600992991357 2.42945107549891 1.30102999566398 1.30102999566398 1.30102999566398 1.76621238585023 2.71371796312434 1.99600992991357 2.13111575921222 2.01318452139054 2.43109972937851 1.38155258576475 2.38787813300984 1.947801148168 2.08552389975994 1.30102999566398 2.60141806419822 2.35116991493961 2.19330329047058 2.94798320270987 3.15180729572136 2.36462640409048 2.34005922685318 2.56682435459529 1.95681170892181 2.91317937215823 2.54997492028687 2.31791882448926 1.95142781739907 2.42202962286991 2.76917593810493 2.11158005101764 2.31205500869577 2.13557022515472 2.47108933550511 2.08386330709296 3.24930893548476 2.74546204704598 1.82134233154737 2.27639010519774 2.35314365732755 2.30988513413139 2.56308707519107 2.04887937363249 1.82437722220818 1.45680344798493 1.53645452771069 2.35546454684988 1.93673570874693 2.44493948890652 2.12902118271476 2.84040899079373 2.23046654826717 1.85811448714849 1.43363560579156 2.3495483184237 1.60674198076703 2.76841978936369 1.79948246473047 1.9418423939245 2.14923820887233 2.18992775660033 1.9819324417112 2.15577345232095 2.4831987541268 2.78363120266598 2.39149861801512 2.19793467803331 2.58765911591606 2.24632005005816 2.19356201321035 1.8433140215751 2.13260545011697 2.27830856402827 1.66982072317533 2.52152877295395 2.01863268685843 2.38054533896528 2.84046731235049 2.53844528629516 2.44825974074687 2.54997492028687 1.57570776293956 2.59796806961169 2.16470520525171 2.16026228982079 1.6663533105484 2.24102222186887 1.91322864368469 2.37479287265534 1.82558526499757 2.2956117365444 2.15633710087081 2.09600539155522 1.94688967986896 1.85304810848704 1.35741891120226 1.99191667496534 1.94916465182474 1.52815936571444 1.30102999566398 1.30102999566398 2.03976656771698 1.71176253235765 2.12389245619966 3.76750368202044 2.10844628681506 1.93813439311611 1.58209451276002 2.31811281665927 2.35883469421577 1.30102999566398 2.27188085383655 2.01979110421635 1.30102999566398 2.47502827640337 1.8345401023531 1.30102999566398 1.71410794463325 1.68841207938863 2.07034342848138 2.02515752427072 2.57560045962251 1.74567957058848 2.0401349650525 2.06655028394743 2.15661880246231 1.92249527800563 1.65578171325783 2.09243078445175 1.97214394072014 2.18230135585133 2.10370351389761 2.30849846408489 1.90123354172497 1.30102999566398 2.38985668363738 1.30102999566398 1.30102999566398 2.68907335260754 2.17696273694343 1.74203922141334 2.50619767046747 1.48412665659528 2.4591939939547 1.96955372772515 2.11561982977012 1.76274081564213 2.44840344460583 2.2638199243862 2.38622242723982 1.93156831186941 2.28756705797341 1.30102999566398 1.89201475198 1.91372131661631 2.18123886921603 1.89767167290402 1.30102999566398 1.75000808958805 2.22352527366961 2.63561230710012 1.87673781628637 2.53972868171764 1.61856026208256 1.30102999566398 2.38439374089018 2.02363101585436 2.28548011924315 1.73392131486583 2.40853199800164 2.8383639206051 2.09826463415127 2.60923081554173 2.19304469195496 2.32637805919145 1.30102999566398 2.26906557735762 2.24609117714015 1.84504778303071 2.02743727339905 2.30008481167265 2.2900582185235 2.70552495018778 2.76538173631927 1.64219475840132 1.79432754414759 1.9656391158818 1.8925320731691 1.52935411513354 2.76773112926332 2.53891239164013 2.06585708168391 2.40314094798529 1.84040899079373 2.28652495442813 2.51602740850945 2.14722974508289 2.5054419431968 2.42839853162426 2.7188382819399 2.01474812670594 2.375983502582 3.16564370523105 2.44042384892147 2.44232326942873 2.71729303528052 2.79081310558711 2.28275190607276 1.77170988911232 1.78713814101421 2.67291789981082 2.96642489431149 2.24563282244846 2.37017007062804 2.04123749586013 2.2812759132299 2.52431392945157 1.77646378226322 2.31303789636226 2.69725541708743 3.24778282205912 1.67068326793001 1.90627183281002 2.4539741797789 1.8333567471028 2.64777150938459 2.30491255340166 1.93062209263057 2.44797203548487 2.62655037959367 2.08585547154216 1.95992173546244 2.54689193264685 2.41865587560895 1.85923241426758 1.71876110855237 1.89045902489175 1.30102999566398 2.72920270777949 2.12631359731704 2.28317273091142 2.63373995624638 2.05175548348756 2.76343735325695 1.7620431590996 2.40853199800164 2.5346902463211 2.44100914709095 2.28943687826282 2.05532404117155 2.03680968070707 1.7361503588929 2.6880809757514 1.42915063198089 1.81148552394705 2.16745912204356 1.62435089666107 1.64677110352803 1.37308642182597 1.30102999566398 1.70940430005166 1.30102999566398 2.0092502751083 2.12812063631691 1.79107441191774 1.30102999566398 1.99232774089366 1.30102999566398 2.24494425856466 2.34773952291553 1.55931735562567 1.30102999566398 2.12054102886242 1.97812840760694 2.93720243755879 1.63289470704061 1.94091832019643 1.30102999566398 1.58630086840578 2.67997568877564 2.43095018328704 2.01357574033748 1.30102999566398 1.68005997996663 1.42764528877213 1.95591902387878 1.81889899020326 1.96036421247436 1.35385912868885 1.30102999566398 2.48478811045999 1.99314870734912 2.43512036322892 2.61739281209842 1.77307344159152 1.30102999566398 2.06342231076833 1.69334725885101 2.14405429976735 1.99314870734912 2.04379988919249 2.16498153260901 1.30102999566398 1.42003913163036 1.56042949741581 1.53410051388231 1.7070332777887 1.54574453132171 2.32732909477566 2.04525724275519 2.01161526622583 2.72648318594673 2.15886465625131 2.31830672221487 1.96036421247436 2.57139714571768 1.83748446023537 2.18599972186907 1.47610860318032 1.93109548539517 1.68592320891308 2.33280371963033 2.26688758340324 2.04489316676247 1.30102999566398 2.02667868592686 3.1214272049092 1.98985548879316 2.00647545542663 1.30102999566398 1.95007136301547 1.87025562283522 1.86422745112171 1.8333567471028 1.59664173220838 1.49716941201443 2.69326550774417 2.72867520331963 2.34281790631719 2.05956796149893 2.60121588022588 2.22880110045806 2.13968675836573 2.2992749445743 2.35901124800837 2.09729792526369 2.06027126704046 2.34061224745976 2.16470520525171 3.35711729958379 2.36217870169212 2.6429302219456 1.30102999566398 2.19536793870544 1.96300969633951 2.17453892533109 2.2823306730656 2.28443276430748 2.38919816779217 2.40663690662866 2.37530359465633 2.4204993495921 2.35439486373433 2.09145098745786 2.46573534952604 2.5481506441107 2.13763321097955 2.3175303709445 1.30102999566398 2.38255750188988 1.85191418845094 3.33579497493872 1.7744327263269 2.3490065675635 2.60952845974888 1.95725736429771 1.6732607632261 2.31655760949841 2.30750545109061 1.48808077567355 2.8097998904922 1.53996160802995 2.41865587560895 3.01979110421635 2.13704474048557 2.12510471395361 2.50481123226585 1.42309769688342 1.30102999566398 2.00167661057749 2.12054102886242 2.25245786163175 1.80203712571495 2.81073717604111 2.486503303862 2.71168417556141 2.19665306651825 2.31830672221487 2.42370663711748 2.70987695510643 2.02705834932314 1.51232077583476 2.85822640342551 2.27958276852602 2.03829064069688 1.95187902900579 1.73018054680907 1.52455526933359 2.17830370069814 2.17803572368587 1.30102999566398 1.8231657444701 1.68509043556695 1.67240323513313 1.47067989344834 1.30102999566398 1.86697793835704 1.97085071883931 1.81951109900561 1.83038417497759 1.5703127728729 1.51602740850945 1.7620431590996 1.30102999566398 1.30102999566398 1.69984154001361 1.30102999566398 1.30102999566398 1.30102999566398 1.96607585583396 1.30102999566398 1.30102999566398 1.92490132912817 3.67230026591213 1.40758548599409 1.30102999566398 1.73168077108003 2.18123886921603 2.46752730597679 1.63477069765418 1.72942860826413 1.71876110855237 3.34577764241487 1.81458983410613 1.67068326793001 1.30102999566398 2.20979935751659 2.44739605254405 2.26293945566471 2.37325746089173 1.9794001247882 2.52792002091124 2.43910411582808 1.30102999566398 2.40805891499574 2.0585106732607 2.0353236533048 2.08552389975994 1.32043523476312 2.41834786773408 1.30102999566398 2.05709719357378 1.76343735325695 1.6384985417719 1.30102999566398 2.2218329410095 2.25538227122471 1.62339124013135 1.98861402050121 2.0323362567132 1.80710180287471 2.33486251935655 1.86532977276269 1.80076167363805 2.22712924133669 1.60273002487513 2.45553263377963 1.71876110855237 1.75853789010871 1.7620431590996 1.30102999566398 1.92249527800563 1.68509043556695 2.01003989586443 2.1549267574927 2.16165573930719 2.62978154655618 2.11931594712791 2.06896763014886 2.18441856276274 1.97085071883931 1.35564266724497 2.69367437325146 2.5850432678182 2.03158618562465 2.8973138465313 2.51762390925058 2.27788299706813 2.20378110077892 2.6893210263037 2.55450236429361 2.21499741284546 2.26601331824174 2.12084692449345 1.90827092864026 1.8620145574766 1.8680732507245 2.26557552479019 2.49523786451064 2.0641190324131 2.08186196220206 2.52067764453447 2.64145804726045 2.20830266105616 1.30102999566398 1.96738330621238 2.21867280879031 2.49225919501689 2.78608243427606 2.13910106573985 2.23495464780246 1.84040899079373 2.30210289670095 2.09826463415127 1.39149861801512 2.16964975085638 2.72313603191807 2.57645779923997 2.32979171872201 2.13438687025131 2.26863085150441 1.85417907562579 1.73392131486583 2.92552469932549 2.9455646904644 2.28443276430748 2.28043016599125 2.45638030690891 2.30028693393404 2.02970511786712 1.99314870734912 2.64686218931452 1.4185018161346 1.57247881777656 1.30102999566398 1.99068113753322 1.78316593831365 1.79367886421807 2.01200790069828 2.14923820887233 2.26073044258117 1.87620132322677 2.30830012846165 2.09503328606463 1.86477899132637 1.30102999566398 2.61671039999729 2.57118048764281 2.07273981131232 2.90249861833193 2.6728322108316 2.08585547154216 2.19070923013283 2.98819942272598 1.90476654349179 2.2703671500537 1.9836124868937 2.09697497860324 2.55831404720187 2.13438687025131 1.30102999566398 2.39977735150443 2.34882570398435 1.52696132045613 1.30102999566398 2.15970371588304 1.97855272723403 1.86367526903188 1.30102999566398 1.55820235854822 1.57677876506168 2.18336124949171 2.04160464809401 1.30102999566398 1.88575823700153 2.11962270655923 1.48013606165693 1.76064447481119 1.30102999566398 2.89030317877815 1.42309769688342 1.9156864910393 1.76690338223558 2.16193371402064 2.09762028508781 1.8001225401708 2.1799072386365 1.30102999566398 2.09955047134939 1.97429071281209 1.83038417497759 1.74928965905475 1.68090244604722 1.94368456471496 2.29826037304021 1.30102999566398 1.78713814101421 2.39199007832961 1.8001225401708 1.36270446613915 1.4539741797789 1.85248151854458 2.15661880246231 1.93298365977752 1.74857003809004 1.33932063636087 2.22062030567349 1.68090244604722 2.33691140531924 1.30102999566398 2.31538753840432 1.49716941201443 1.69984154001361 2.50644928760418 1.30102999566398 1.9656391158818 1.92586002958327 2.28881442444211 2.30129678765966 2.7459694845705 2.2774570126841 2.19018821719746 2.11407061534928 1.73317575054019 1.76413277552747 1.78250035792834 1.8345401023531 1.80898599980704 2.35439486373433 2.07342212280949 1.98653706230943 2.12267680516439 2.44406916571604 2.35546454684988 3.05557249711653 1.63942562401097 1.7521563546699 2.83412626287377 2.51553501483876 2.33224065939073 2.12601152933953 2.2278466140419 2.90881902907234 2.10147211700024 2.95965608036007 1.56922568572147 2.16054145765586 1.67068326793001 1.30102999566398 2.48026974101666 1.30102999566398 2.24883119280796 2.17101345026355 1.64035063202485 1.77915699667855 1.73317575054019 1.30102999566398 1.77170988911232 2.5514515838768 2.16635964999044 1.65129982511526 2.27574888447919 2.08353021026994 1.7696564994971 2.19870161359966 2.0293281681961 2.11095517184154 2.51945875214746 1.93813439311611 1.36445211878942 2.01082808356175 1.91813045424955 2.56396933280234 1.64494634813538 2.43571284781663 2.30830012846165 1.30102999566398 2.07478353830174 1.84734860657589 2.37205932359344 2.23542440576809 2.07546264898605 2.19459481072089 2.27596265324608 2.63195366411354 2.36982566850487 2.18309666093129 2.24746334585616 1.88523277880487 2.19511028989647 2.26117314499348 2.07342212280949 1.84504778303071 3.19044880179602 2.55764384482043 1.97685290979026 2.24194846513544 2.23729837288601 2.21891659285774 1.32427854457148 2.34171657599058 1.30102999566398 1.53527917904266 1.42764528877213 1.30102999566398 1.89201475198 1.818286017457 2.15180729572136 1.30102999566398 1.91813045424955 2.26469861169671 1.884179951282 1.73168077108003 1.36619276685544 2.02363101585436 2.72183583157941 2.06027126704046 1.91273541121957 1.78449404676191 1.97982320432838 2.03755079196761 1.30102999566398 3.33400273545439 3.46152943952638 3.45029700127562 2.38205524439264 2.33504909038996 1.30102999566398 1.78116612920259 2.29129846062139 1.30102999566398 1.30102999566398 1.96344903995408 2.04343458891005 1.99844753552051 1.30102999566398 1.91224161794858 2.63411507274737 1.30102999566398 1.30102999566398 2.04123749586013 1.95681170892181 1.947801148168 1.42003913163036 1.73093134708804 1.94230366970585 2.20979935751659 2.76759328093807 2.2731737974651 1.30102999566398 2.23424918337868 2.4056862508546 1.99682401542575 2.23354231748538 2.01435754274034 1.43807473614955 2.27467776727558 1.30102999566398 2.02781627450051 2.45778942907604 1.30102999566398 2.11251551961103 2.2278466140419 1.84389269070812 2.24700643782774 2.24471465926378 2.0390292311892 1.30102999566398 2.34024357917812 1.30102999566398 2.02439494075571 1.63195366411354 1.96344903995408 1.96738330621238 1.30102999566398 1.30102999566398 2.08353021026994 1.53996160802995 1.5626452733679 2.28000667393935 1.59868066122039 2.4144791404295 2.26776009214305 1.90677251048942 1.43807473614955 2.06237437569264 1.56813587064086 2.27660355865285 1.84273458037427 2.51058012766153 1.68923851370701 2.27381905986188 2.76572799614495 2.19562515795723 2.69514286471536 1.32998068358428 1.36619276685544 2.08651750078431 1.96476441036722 1.92681661837792 2.08286360805975 2.31908210475687 2.12661513087518 2.04851832275972 1.884179951282 1.38155258576475 2.3913347918302 1.64949394104871 2.12176266453762 2.08419579087473 2.09535767928347 2.17318626841227 1.30102999566398 1.80330884296298 1.30102999566398 2.36827237717819 2.14636590185986 2.11747182047062 2.35865787845641 2.62626417948566 2.78210051952759 2.01669454100513 2.21178696284891 2.53574970028586 2.23070380297796 2.58901324065895 2.57965740430903 1.74712720904025 1.92729412380558 2.15266008811689 2.09503328606463 2.08319721635196 1.91519599086922 1.88785379141333 2.67896227966769 1.7070332777887 1.63006543883458 2.08386330709296 2.75987323628619 2.04670972225607 1.81582543803233 3.12434736794829 2.25064831286793 2.1748087776577 1.30102999566398 2.15152276118425 2.64749886432561 1.59150202188239 1.91861760082637 2.65906883231315 1.80584122792983 2.11001599547102 2.25962158876095 2.32159180312655 2.41587590901764 1.8108619902753 2.13290296797749 1.30102999566398 1.59459307519028 1.75642111349655 1.87727358981077 2.55427710954285 1.30102999566398 1.93999232593402 1.8620145574766 1.95725736429771 2.42385886160067 1.91861760082637 2.38356009810171 2.83619140137355 1.30102999566398 1.30102999566398 1.54344059416408 1.7361503588929 2.76724850569045 2.25110140740009 1.30102999566398 2.31264505047318 1.91470498894696 1.98653706230943 2.11032905540582 2.39034982769214 1.89097820143963 2.5478076760686 2.47435177778685 1.9608062866625 1.7689697992056 1.37987254093185 1.94688967986896 2.16498153260901 1.93251237255223 2.47475777428613 2.2675420119599 1.30102999566398 2.0293281681961 2.61446038288334 1.76621238585023 2.15152276118425 2.23518971664685 1.30102999566398 2.40345992783816 2.0323362567132 1.78779665691313 2.24517398349778 2.30250539082242 2.70948315401602 2.69951903966395 2.37274432557393 2.01669454100513 2.21054564219844 1.95725736429771 2.23799915662146 1.90876920110805 1.77170988911232 1.95412813016516 1.90426360067583 1.64949394104871 2.67266068985219 2.38969205973757 3.07068642134893 2.302304298645 2.13851458217795 1.64035063202485 1.5022789156076 2.62204389961543 2.31714156963742 2.53961210901558 2.13910106573985 1.30102999566398 1.94091832019643 2.36982566850487 1.90876920110805 2.204285797203 1.40916186191729 1.30102999566398 1.66460916722294 2.01552782335496 2.45026835853465 1.72030123246547 2.17318626841227 3.10954581329728 1.34665061846876 2.12932116532325 1.37479287265534 2.50657510916258 1.42461885796635 2.44883458011669 2.10970237235425 2.10306718988785 1.85979021057787 2.0092502751083 2.32062831395922 2.41198499931589 1.30102999566398 1.30102999566398 2.66434689349543 2.23846563474832 2.75379617088974 2.25560654208468 1.55931735562567 2.62252558743549 2.13141429900168 2.60333418605345 2.65747282404111 2.00845921607276 2.14260343172071 2.41276604214861 2.39280771060239 1.82618796380233 2.04379988919249 2.14837866396126 2.01630612270886 1.93486376141519 1.62242925116269 2.15830428066988 1.92824761372558 2.01240060259005 2.40726952302444 2.03083481684487 1.60773920544407 2.02209912295833 1.81272997884741 2.11189198593928 2.42080583591543 1.61170536246117 2.32846726906303 2.02209912295833 2.12267680516439 1.30102999566398 2.34990917526372 2.06965625908125 2.49870868132955 1.30102999566398 1.59253481939293 1.93906435306513 1.44825974074687 2.24632005005816 2.40679506203364 2.57150549248041 1.58630086840578 1.48013606165693 2.57128877191812 2.08018692012754 1.30102999566398 1.7521563546699 1.33560872412775 2.18336124949171 2.0032821245218 1.43065077541605 2.11992891996726 1.30102999566398 1.88312456526475 2.34810188519621 1.94825614150907 1.90976419466684 2.2132717199222 1.30102999566398 2.21818456695404 2.42401086915012 1.45539111783257 1.91174726259498 2.43497219545917 2.32255336615661 1.95502450015654 1.30102999566398 2.10433890693557 1.7361503588929 2.37666234774423 1.9432247540653 1.96868683230201 2.16745912204356 2.51132697416376 1.30102999566398 1.30102999566398 1.71566454534115 2.46697669905698 1.80139986790068 1.93298365977752 2.12510471395361 1.87296831416824 1.55931735562567 1.65309813450118 1.34846394538473 2.29232940775274 2.12358869893492 2.95444204603567 2.26623193195228 1.83157564646571 2.25087479735743 1.87350881344054 2.26557552479019 2.30571198510304 1.86034735128965 2.07410336402181 2.39541411693734 1.66021782068533 1.30102999566398 2.31850074981865 1.30102999566398 1.85417907562579 2.00248010946373 1.51107816800632 2.38688546720614 1.30102999566398 1.98985548879316 2.0641190324131 2.19536793870544 2.41151566482377 1.70940430005166 1.30102999566398 2.60843595626744 1.79562200453831 2.60202416055517 1.72412761057708 2.15970371588304 2.23094118332547 2.19433698032029 2.04995995457671 2.15718135565221 2.19096922261629 2.13141429900168 1.5305455867975 2.10115260464639 2.41680454315996 2.48226900793907 1.62816896806816 1.92681661837792 1.65578171325783 2.82467951556699 2.23799915662146 2.34737685803813 1.89818230333417 1.92586002958327 2.23893161236597 2.45198266773677 2.18966685908357 2.19819038201401 2.21079429724863 2.4854487004422 2.60793848300889 2.07647951011668 2.00087162236235 1.94230366970585 1.96476441036722 1.83689718342748 2.16109895584942 2.22736858302058 2.10402115572131 2.64118140846153 2.74640399299268 2.7298799761371 2.07681769283669 2.59888402862782 2.21425874541697 1.30102999566398 1.62339124013135 1.71488694238394 2.83377125647254 1.40122213319384 1.60773920544407 2.39768196110207 1.64311389338951 1.96124786383213 1.84215436504268 2.90265014975244 1.89613616939671 1.61367504613716 2.86505443973078 1.79884144453636 1.30102999566398 1.30102999566398 1.5411243693787 1.89356481505691 2.07917907456979 1.30102999566398 2.10781687907379 1.30102999566398 2.28212001665682 2.75129835419863 1.95052398538258 1.42915063198089 2.08585547154216 1.30102999566398 2.13081701406138 2.56153879850495 2.12661513087518 2.39280771060239 2.56824491661349 1.81520810872479 1.91322864368469 1.81210823060882 2.51664218266061 2.52346811709381 1.53879572519483 2.32274529961504 1.30102999566398 2.13910106573985 1.93813439311611 1.30102999566398 2.76621238585023 2.10306718988785 1.9590354744219 2.75486222704411 2.37342824881892 2.46115278443092 2.6577391853064 2.35706424311576 2.21867280879031 1.82012234629596 2.27446336496826 1.87834333044353 1.60172121810932 2.5183587505798 2.18017377686733 2.17937338357748 2.64704420570611 2.16718466263336 2.01513794029723 2.50569399843314 2.22927755815811 1.30102999566398 1.35741891120226 2.30730644731927 2.3440991734121 2.01979110421635 2.36948099304882 1.87296831416824 2.47624352779691 2.04379988919249 2.46972277939348 1.30102999566398 2.10592316420073 2.22641093955978 1.96344903995408 1.75429396903771 2.06999979486958 1.72106920984398 2.16248942899557 2.06551025193064 2.72822258091869 2.07308128457232 2.57752695558662 2.78832275165544 2.78376412549924 2.55156490001936 2.40916186191729 2.22376634979788 2.52720119404799 2.12449900805242 2.19819038201401 2.72912735448786 2.24654904859395 1.93486376141519 2.5754932452096 2.11623803792634 1.93859962200736 2.12962094086613 2.30351010512771 2.66548211445341 2.12480180368769 2.74328040609556 2.12751912502345 2.32197664246912 2.46944895140983 2.59170888915845 2.25828735996169 2.57258677885791 2.05247154468065 1.98066812895008 1.92297755580015 1.30102999566398 2.07137196397428 2.59520876485709 2.5183587505798 2.17101345026355 1.49199921828027 2.79781384016181 1.90021884230931 1.73317575054019 2.15009636334194 2.17210121818945 1.98653706230943 1.37818597168843 1.98151141295309 2.26688758340324 1.8001225401708 2.01435754274034 2.38671971295826 2.24356409487872 2.88512761083145 2.16718466263336 1.30102999566398 1.30102999566398 2.15123773352601 2.67803136849027 1.81520810872479 2.11095517184154 2.75776297404735 2.25962158876095 1.65399450449256 2.13822088517288 2.26710575758218 2.1753482698321 2.26971673461316 2.30571198510304 2.1323080485397 1.61170536246117 2.26776009214305 2.59949356008759 2.26403964471291 2.19742254231561 2.31028048334324 2.14434407953653 1.73763005756063 2.32004902650477 2.23565922055461 1.92056074114661 2.67701349824598 2.41726803359032 2.01435754274034 2.98641210598561 2.64849759709922 2.83859813450409 2.16580886840382 1.89045902489175 2.81987795060604 2.68031284609642 2.23518971664685 1.90426360067583 2.01513794029723 2.03718019509238 1.84099154106245 1.68258249122972 1.8001225401708 1.98819942272598 1.82978714693412 2.13171231303192 2.12084692449345 2.13319996257652 1.54803631053623 2.17910606599295 2.18468263129777 1.89818230333417 1.54228402591112 1.92967385837746 2.25223195845151 1.75571322233584 2.17723137664487 1.54574453132171 2.03196118135964 1.30102999566398 2.02895048477643 1.94460272810848 2.48676673204171 1.77848523914718 1.49199921828027 2.24402463695524 1.90224593028229 2.54792206984193 2.29294662638397 2.52539896910322 1.82558526499757 2.34024357917812 1.81148552394705 2.46351942465955 2.19459481072089 2.11438076716273 2.02819453814732 2.16442899937435 2.35457342329688 2.02324875473607 2.43645239818072 1.8564322728944 2.18705063885219 2.36758027961141 2.37784768850067 2.29397367305622 2.0323362567132 2.79484579138878 1.53291889576654 1.4525526036578 1.94091832019643 2.11623803792634 1.60373649375016 1.6990350567771 1.30102999566398 2.65702839769055 1.97685290979026 2.28902208260243 2.47610860318032 2.14260343172071 2.37085805660737 2.48412665659528 2.55495252360038 1.30102999566398 2.29356318998278 2.15605551963708 1.34846394538473 1.66109963045322 2.17561790973563 2.27894601934841 2.55831404720187 2.24471465926378 2.56517957706511 1.73392131486583 2.14952455141154 2.59918884664533 2.14260343172071 2.46931204634204 2.28902208260243 1.92394050766903 2.11189198593928 1.7884542465087 2.18203612057773 2.35812737963341 2.05496831069695 2.36410315042756 1.30102999566398 3.03936136604897 2.0481573601887 2.60232678332364 2.31067547298603 2.34592316242645 1.99232774089366 1.80394330784898 2.4876869092421 2.66704901131999 2.79361397782937 2.30371063988141 2.37683198455186 1.76828208543962 2.58124846724907 2.00368236201213 1.30102999566398 2.54597425422864 2.16137728705223 2.13379366231115 2.45383215501025 2.55686057237191 2.2407905391508 1.71798903517681 1.42764528877213 2.08519243157584 2.15322809439156 1.30102999566398 2.77599069870342 2.37240195963826 1.63195366411354 2.87383279041385 2.7588897231417 2.19252675374381 2.43199640798861 2.4996039265054 1.73392131486583 2.39881154434963 2.06342231076833 2.1478045844527 1.30102999566398 2.11282711852223 1.89613616939671 2.01552782335496 2.25132765578559 2.41135921950202 1.90021884230931 2.1177798847884 1.94871065867025 2.7712999871461 2.31284162349737 2.27166483361276 1.55708449148451 1.49329754848361 2.79819947679541 1.81644189108053 2.2585101360157 1.86477899132637 2.43423011803222 2.27788299706813 2.18283162600462 2.10781687907379 2.88058112538322 1.30102999566398 2.08717852237905 2.11808739983741 2.45821120010879 1.70225204265287 1.6990350567771 1.95725736429771 1.70464923988473 2.31908210475687 1.78581810612397 1.68509043556695 2.09632871184812 1.30102999566398 1.30102999566398 2.12962094086613 1.30102999566398 1.86916580760749 1.30102999566398 1.30102999566398 2.39018556750052 1.52213581406183 2.09697497860324 1.30102999566398 1.30102999566398 2.16026228982079 2.17318626841227 2.51713332335576 2.71860688666239 1.82073273449596 1.9852861028733 2.68014425480092 3.38074690300498 1.51602740850945 2.70504753229377 2.34005922685318 1.68090244604722 1.78713814101421 1.85191418845094 1.54344059416408 2.30650994794631 1.86916580760749 2.49212929602575 2.51194843346132 2.17723137664487 2.20201016653549 1.98445012357917 1.95725736429771 1.90577063120937 3.02013827651694 2.40473350956159 2.66990710121567 2.25962158876095 1.39313436811556 1.33374080268651 2.6644343670206 2.21647125310108 2.02629909911168 1.90777203013571 2.10718655782993 2.52346811709381 1.85191418845094 2.25694901954276 1.78116612920259 2.28506152537524 2.5346902463211 1.61071732014636 1.78250035792834 1.66809047733595 1.92919896373214 1.63006543883458 2.31225184890924 2.42522567054234 1.58525312097298 2.30371063988141 2.09210454810226 1.82195094326066 1.6732607632261 1.95814730545105 1.56704331390572 2.26205719829447 2.7300303279077 2.27639010519774 2.30830012846165 2.20201016653549 1.30102999566398 1.95859164087108 2.11839502796129 2.23046654826717 2.18468263129777 2.01708302976688 2.14694188500614 2.32043523476312 2.34501222360422 2.42202962286991 2.03457872846377 2.06062230430996 2.18783730198222 1.30102999566398 1.79302921394425 1.77375361575685 2.47556877571185 2.22521077877162 1.30102999566398 2.40853199800164 2.4121413875458 1.61071732014636 2.00046835111596 2.0808576403145 1.88206660828794 1.91617638517898 1.8620145574766 1.79042085106171 2.52006856039221 1.32998068358428 1.89149681383531 2.92967385837746 1.60972681151038 1.78116612920259 1.81767217832459 2.66057075947717 2.53972868171764 2.02515752427072 1.69006337836083 1.30102999566398 2.42065253735698 2.26337991315316 2.09340872618193 1.98612047607075 1.30102999566398 2.11032905540582 1.9244211841105 2.36636654197762 1.30102999566398 1.30102999566398 2.92220565404936 1.30102999566398 2.13319996257652 2.07647951011668 2.66224336017485 2.14056366185232 1.30102999566398 1.72564877194662 1.30102999566398 1.88523277880487 1.78316593831365 1.30102999566398 1.30102999566398 1.30102999566398 1.91125234387769 1.5746341131167 2.32024227743998 1.88153666176938 1.77102650407768 1.74928965905475 1.32808834498712 1.30102999566398 1.88365257886212 1.72640735927625 1.69984154001361 1.92586002958327 2.03718019509238 1.75287006247787 1.30102999566398 1.30102999566398 1.76343735325695 2.20880213320907 2.43348693051501 1.98695324933098 2.58241145478778 2.41803964126056 2.26863085150441 2.09275712669466 2.02439494075571 1.30102999566398 2.3267586824442 2.72519298271698 1.54459409054271 2.54986118847194 2.16387576228105 2.00607735665401 2.47543378659924 2.47013327147506 2.88079364856311 2.39346078011573 1.30102999566398 2.50417946802218 2.13051838482943 2.32960287492457 2.18044043826155 2.12570957625963 2.62549991868092 2.1549267574927 1.79948246473047 2.44998198127876 2.72389901713778 2.12480180368769 1.76413277552747 2.25672568151844 2.65667256716492 2.8784500965257 2.48505243861208 2.08386330709296 1.94276445607364 2.06655028394743 1.92872354922799 1.30102999566398 2.477051762043 1.95814730545105 3.09148335464564 2.18705063885219 3.09687804775785 2.14607777869469 1.9939681248223 2.23659670840468 2.04197109591231 1.94597634379936 2.58146016165523 2.02056180746257 2.24791977369069 1.7514414720429 1.69497993424959 1.96388793956634 1.81582543803233 1.60972681151038 2.74174659227089 2.36235409009002 2.87480327376208 3.10869792997633 1.30102999566398 2.54089206602577 2.40837430438768 2.04050265453092 2.34646896644959 2.37886120403823 1.8392416036377 1.84447058982807 1.40916186191729 2.27080014221779 1.54803631053623 2.2012487833264 2.28694214082282 2.72950382834681 2.53996160802995 2.204285797203 2.1480915646586 2.65084903334181 1.30102999566398 1.87566416660628 1.59969654728313 2.07951516248438 2.40790121925779 2.38522596541733 2.47353849842004 2.90782191893488 1.97982320432838 3.04031865080878 2.46848926537851 2.46793987747055 2.00006513928696 2.20175642944499 2.05603424745178 1.96124786383213 2.07034342848138 2.10179173801245 2.04416449016511 1.30102999566398 2.18783730198222 1.85417907562579 3.30483248618515 2.00647545542663 2.44854725554014 1.30102999566398 3.10573357607512 2.64090469261978 2.19921224409439 1.5073288688595 1.30102999566398 1.30102999566398 1.30102999566398 1.30102999566398 1.91519599086922 1.78183375593831 2.74553454099045 1.77646378226322 2.43318926700827 1.80773075470989 1.65756159743298 2.23542440576809 1.80835879700457 2.28777508940008 2.20276994498255 2.17426861447813 2.19536793870544 1.91715451873316 2.03569543710891 2.00528049172033 1.30102999566398 2.16992295098645 2.03976656771698 2.08618643425055 2.03829064069688 1.95278004828669 2.24448469117306 1.60873414554395 2.18283162600462 2.29458856092868 1.85304810848704 2.07715597602445 1.30102999566398 2.49806797049895 2.19382058191269 2.01003989586443 1.64127367404187 2.06585708168391 1.99355860934308 1.30102999566398 2.7334741298795 1.74567957058848 2.41634039104063 2.5346902463211 2.00167661057749 2.67845473248081 2.22352527366961 2.5069522201163 2.60252845090051 2.01122185324526 2.44710777435867 2.46504405887966 2.46614947757918 2.98741057251775 2.3047125729899 2.0032821245218 2.4594743626465 2.34773952291553 1.80584122792983 2.21029711230013 1.90976419466684 1.31264505047318 2.68824660363909 1.85811448714849 2.19536793870544 2.36497495242442 2.29907213254182 2.08519243157584 2.38969205973757 2.09470899956242 2.79620329004112 2.28380331754838 2.19459481072089 2.45863271299097 2.00368236201213 2.43571284781663 1.96955372772515 1.82255876861793 2.03271060562988 2.29805730518482 2.47367407782871 2.18283162600462 2.82648912935947 1.990268509371 2.38903329403822 2.08981259333 1.81520810872479 2.42658835399155 2.39002124515841 2.38771275726543 3.41063840561438 2.57699264891006 1.9545765464207 2.29765066555641 2.63747662042593 2.13349707357805 1.30102999566398 2.20579664731104 2.66522036753461 2.38505957646536 2.31888833676631 2.71806634587026 1.62339124013135 2.06585708168391 2.05247154468065 2.06896763014886 2.26535634458934 2.34610523857415 2.12419567487836 2.29356318998278 1.8433140215751 2.35564266724497 2.07034342848138 1.63570566284306 1.38322615647139 2.00408266122199 2.23354231748538 2.43154838049342 1.94916465182474 2.27381905986188 2.8116724431148 2.0989080286304 2.35026973251541 2.06827864979948 2.39215365755781 3.13509701549574 1.30102999566398 1.30102999566398 1.7109779050343 2.7130931961342 2.37886120403823 2.13557022515472 2.09987150921523 1.54689193264685 1.30102999566398 1.66895646192578 1.39313436811556 1.30102999566398 2.67197392772308 2.22593132479215 1.85248151854458 1.30102999566398 1.30102999566398 1.86312244349818 1.30102999566398 2.05318642718106 1.57891287821474 2.35026973251541 2.24471465926378 1.30102999566398 1.56813587064086 1.54228402591112 1.3261875199347 2.07884236417062 1.30102999566398 1.63289470704061 1.30102999566398 1.30102999566398 1.35206823537249 2.11747182047062 2.11220403238581 2.3827246721182 2.12480180368769 2.33430192260813 2.31888833676631 2.49588262245267 1.93906435306513 1.88523277880487 1.92152911274908 2.302304298645 2.18362596150287 2.80222815510177 2.04707188953223 1.65039777316639 2.17210121818945 2.27080014221779 1.92681661837792 3.10433890693557 2.72678619736646 2.24540334015928 2.36879082040019 2.07342212280949 2.65354650253888 2.40106176238869 2.5073288688595 2.08882686495476 2.59005196664891 2.09079644180125 2.29744709340032 2.17372777862215 2.14981039769037 1.60972681151038 2.11900930106563 2.51169998318343 2.46185029187326 2.23377815181267 1.30102999566398 2.61865746032182 2.9352387969331 2.53902915228544 3.28161370608497 2.12206770121944 2.07749363259877 2.53398254743692 2.25178004248971 2.34263444644769 2.00046835111596 1.9200757705293 1.96607585583396 2.51045559531762 2.10592316420073 2.31166127231432 1.81951109900561 2.46862643002097 1.67667367733651 2.23636240008996 1.93109548539517 1.71566454534115 2.57128877191812 1.88047482478101 2.15095282546438 1.7744327263269 1.86971105706801 2.35026973251541 1.82558526499757 1.55483996698808 2.26645067081707 2.39816647761583 1.83157564646571 1.69170842244612 3.16343272424039 2.18177043745076 2.29376836961237 2.27830856402827 2.08915557183654 1.87941038526864 2.93617497127244 2.28275190607276 1.77307344159152 2.79198774792829 2.59397662204795 2.33186481250886 1.66982072317533 2.06027126704046 2.95340969972775 2.23495464780246 2.40979081365448 2.10274850651724 1.98985548879316 2.8785035271745 2.41649521902235 3.02048475722668 1.6384985417719 2.21104254287132 2.32808814095617 1.41073253669367 2.48834310796492 2.43792757306958 2.04197109591231 1.87134271013302 2.01747075415467 1.89818230333417 1.47204344592753 1.30102999566398 1.4539741797789 1.30102999566398 1.40441546409867 2.31146437617653 1.79107441191774 2.04379988919249 2.20150281709641 2.07444376726024 1.35564266724497 1.9432247540653 2.07512340904018 1.41229755141238 2.10623952736046 2.86992902391634 2.69285634503895 1.30102999566398 2.13051838482943 2.4367478342908 1.71953189464094 2.82841104023597 1.3223611410977 2.13171231303192 2.22424836010356 2.22376634979788 2.50342021757271 1.52455526933359 2.52491696304003 1.75642111349655 1.8392416036377 2.33746864594358 1.83157564646571 2.85984592683786 2.41541076282671 2.0481573601887 1.68005997996663 2.82865068217779 2.33802497307633 1.44246895076391 2.25132765578559 1.83982565805896 2.13497895074992 1.30102999566398 2.4224877374619 2.08618643425055 1.30102999566398 2.10179173801245 2.20201016653549 2.30830012846165 2.55797901520674 2.37953556941765 2.31362660518105 2.26513728957266 2.18283162600462 2.80076167363805 2.24148571496171 2.08684795955629 1.88733080777688 2.08018692012754 2.50455866402067 2.07308128457232 2.32846726906303 1.87242708312345 2.26359985614886 2.61739281209842 2.30451228503735 2.51454854953016 1.30102999566398 1.30102999566398 1.97085071883931 2.40963357654106 1.88785379141333 1.93251237255223 2.5626452733679 3.43695447241482 3.4589976734009 2.82486084263671 1.99232774089366 2.84238654420338 2.43259316684794 2.37154495443984 2.40805891499574 3.03106048529919 1.90827092864026 2.65782799976374 2.4382220077091 2.13349707357805 2.96542062812431 3.67675010994731 2.09955047134939 2.39541411693734 2.15690001883819 2.31811281665927 1.97214394072014 1.90876920110805 2.02324875473607 2.05247154468065 2.31655760949841 1.5746341131167 2.63101057767634 2.00567932127915 2.79471628754465 1.85304810848704 1.81458983410613 1.82799138065476 2.19639645552483 1.30102999566398 2.02970511786712 2.31421430640042 2.00766671350867 2.70822044950109 2.25917730111503 1.4984525379796 1.78383050022077 1.73466560145554 1.30102999566398 1.98486831437468 2.19716610989766 2.5197028044543 1.31264505047318 2.17101345026355 2.13910106573985 1.80139986790068 1.30102999566398 2.3413488443681 2.8764159422605 1.87458779813348 1.49459200887433 1.30102999566398 2.47812707322955 1.9608062866625 1.5305455867975 1.30102999566398 1.30102999566398 1.80076167363805 2.48160355996955 2.45975455045668 1.39800497426722 1.81458983410613 1.78116612920259 2.05031980943093 2.07951516248438 1.91910425390627 2.2812759132299 2.83151611845399 2.48873623905662 2.2992749445743 2.19278593936637 2.51884795494206 1.39638750060758 1.90627183281002 1.32998068358428 1.89971060217349 2.25917730111503 2.38605641969226 1.30102999566398 1.30102999566398 1.76828208543962 2.39395002624619 2.08915557183654 2.14260343172071 2.06896763014886 2.65318780654203 2.73444240935713 2.9246133058226 2.71050644730702 2.11095517184154 1.7070332777887 2.87550286105668 2.16109895584942 2.31597307290162 2.10687122359381 2.93251237255223 2.27532080063206 2.75748082941832 2.32599710206121 2.39313436811556 2.37325746089173 2.28485196435179 2.49922037767799 1.68923851370701 1.33560872412775 1.92152911274908 2.6880809757514 2.22712924133669 2.17372777862215 2.38439374089018 2.01043438051255 2.06585708168391 3.17862476715461 2.53867890176702 2.28589831003866 2.78700631792955 2.01708302976688 2.41726803359032 1.78911070075885 2.32599710206121 1.73763005756063 2.87598648251509 2.37649264465003 2.32004902650477 2.19665306651825 1.85923241426758 2.09600539155522 2.53586718776349 2.83754311269624 2.77949252227758 2.40679506203364 1.93626847780996 2.49121835300271 2.62165820584024 2.58103666960333 2.10750200233766 2.03495115024474 3.00155589251356 2.96173305699139 1.98985548879316 2.55853709833991 1.58103655564458 2.24055848318202 2.19200819710361 3.32704387999792 2.23188890010256 2.79068239343959 3.01310615101664 2.62759840817991 2.36740698956327 2.88617814629234 1.83157564646571 1.81520810872479 2.57570776293956 2.82666963787472 2.42324997103524 2.20705132693654 1.344829688541 2.38589052726974 2.41757680797942 2.47651310637422 2.37102979053356 1.89562312608251 1.76552028828345 1.94961826843246 1.93486376141519 2.88738315700437 2.80197347625488 2.05282894074878 2.11095517184154 2.42930096052845 1.78647862509844 2.94138062768883 2.90259971761749 2.45354827173979 2.54007796174091 2.82660949828557 2.86642924451636 1.78383050022077 2.63635899306614 2.12267680516439 2.12570957625963 2.4525526036578 1.75571322233584 2.81136088881068 2.33542219279293 1.49069699505715 1.99966120504969 2.25806470930217 1.49069699505715 2.46045415494031 2.03083481684487 2.9191528578455 3.00006513928696 2.38671971295826 2.12480180368769 2.00528049172033 2.29581595085734 2.17399842620354 2.2012487833264 1.80076167363805 2.31480142376791 1.61856026208256 1.97514645914123 1.74712720904025 2.5619817267904 2.07647951011668 1.87566416660628 2.78509040868933 3.13819150454552 2.02286574483935 2.24241072276362 2.28964401616519 2.11931594712791 2.24632005005816 1.6384985417719 2.43050091345434 1.88575823700153 2.19844621053336 1.30102999566398 1.93439451112701 2.2012487833264 1.76552028828345 2.02056180746257 1.43512036322892 1.55145146188439 1.818286017457 1.30102999566398 1.66548211445341 1.47879786529715 2.8069759708651 2.20478990779684 2.18203612057773 2.16910312869806 1.98024587211545 1.85474345665697 1.31655760949841 2.09079644180125 2.2917110888258 3.12285946807368 2.52911542804668 2.39002124515841 2.26425949026718 2.83050340516581 1.82678995678845 1.92345924682667 1.99600992991357 2.14866526519318 2.01901903084079 1.95232977231131 2.36723381678711 2.36514921541909 1.30102999566398 1.97041880320328 2.84314030153686 2.33374080268651 2.28652495442813 2.02171551050758 2.27809571821379 1.82012234629596 1.64035063202485 2.4506976475786 1.69088667930136 2.14085577932264 1.90727255785919 1.99885246900199 2.32827784835172 2.24586193698287 2.03643845060824 1.30102999566398 1.30102999566398 1.30102999566398 2.26249855101477 2.15322809439156 1.72030123246547 1.86752593984474 2.12084692449345 2.41711364713976 1.85699367492002 2.17426861447813 2.06481538629289 1.30102999566398 2.07308128457232 2.07342212280949 2.18256671448231 2.11747182047062 1.97642692531632 2.44377866997129 1.89304872331407 2.59490102912988 2.02781627450051 1.85474345665697 2.00167661057749 2.25358489165445 2.58984442010609 2.07308128457232 2.19716610989766 2.08353021026994 1.30102999566398 2.15830428066988 1.88941880613204 2.00567932127915 2.15886465625131 1.30102999566398 1.88837608986525 2.01940544675729 1.37308642182597 1.30102999566398 1.35385912868885 2.06862327660205 1.50858223512865 1.9608062866625 2.28777508940008 1.80394330784898 1.88575823700153 2.32159180312655 1.92777110479408 2.10750200233766 2.5698782644897 2.14376463841887 1.88365257886212 2.36077379573399 2.58177745302803 2.14636590185986 1.7949752566272 2.5698782644897 1.30102999566398 2.35242681241816 1.30102999566398 2.64439742309656 1.35026973251541 1.30102999566398 2.39313436811556 1.6749705728316 1.990268509371 2.00248010946373 1.75783344364891 2.77700370487085 2.09014090815886 2.29602028885625 2.49472131246872 2.30190161802633 2.60704144234272 2.44027747983616 2.26776009214305 2.38138478320842 2.73770395004281 1.83217015866259 2.32504314193718 1.9418423939245 3.09568148196025 1.83098031931649 1.87673781628637 1.86422745112171 2.2228007213057 2.18626283103434 2.17830370069814 1.86642924451636 2.03196118135964 2.25178004248971 1.85134611626984 2.25962158876095 2.46821465829734 2.33374080268651 2.68182732024316 2.10560691096468 2.21228244609374 2.36671369709375 1.83217015866259 2.79800666670856 2.37240195963826 1.30102999566398 2.26776009214305 1.80394330784898 1.93486376141519 1.36094975230212 1.5073288688595 2.09046862235114 1.30102999566398 1.42003913163036 2.13586540194325 1.88206660828794 2.27381905986188 2.34990917526372 2.02401335173972 1.30102999566398 3.07512340904018 3.19885494822172 1.73984019542481 1.83630911139622 1.89716044138312 2.4935567494078 2.16525738741708 2.39638750060758 2.07647951011668 1.99966120504969 2.08684795955629 2.14085577932264 1.98778442877813 1.96781824977681 2.31985589747455 2.78647862509844 1.68174328103368 3.3537160517451 1.9590354744219 2.06965625908125 2.43719053261549 1.84792198995079 2.29866644245304 1.30102999566398 2.1323080485397 2.34882570398435 1.30102999566398 1.97085071883931 2.65756159743298 2.05425635770701 2.35954085870167 1.61170536246117 2.03271060562988 2.04343458891005 1.48808077567355 1.8899392269523 1.54574453132171 1.84504778303071 2.36514921541909 2.65147999151065 2.52660132605612 2.40457443040219 2.24883119280796 2.73666886691425 2.50202473323752 2.33765410098706 2.59387385005268 2.19870161359966 1.48280057599881 2.48186983288769 2.32062831395922 1.45961440378738 1.30102999566398 2.56363875550397 1.5778471325098 1.5778471325098 3.44838906089289 2.73785161788033 2.15351151420856 1.30102999566398 2.3506299906758 2.14173032793236 2.15123773352601 2.55585144481651 2.21351855386618 1.99232774089366 1.89304872331407 1.77375361575685 1.96388793956634 1.30102999566398 2.52756082064692 1.82678995678845 3.30069111378698 1.30102999566398 1.52455526933359 2.79542811605347 2.20352866835669 1.98235310792684 1.30102999566398 3.28733786173794 1.30102999566398 1.89510947598007 1.80330884296298 2.75358259932178 1.88259590892892 2.49497966528838 2.48610814535023 2.58974055377961 1.90426360067583 2.75094031458154 1.42003913163036 1.30102999566398 1.30102999566398 1.93109548539517 2.53351010668912 1.30102999566398 2.84209633208884 2.66530766532326 2.66548211445341 1.79691261811665 2.03976656771698 2.58040065622048 1.81582543803233 1.64677110352803 1.70145002743545 1.52815936571444 1.66548211445341 2.04343458891005 2.12023524688948 1.30102999566398 1.34665061846876 1.30102999566398 1.84906636767796 2.18468263129777 2.10211078067145 2.36827237717819 2.80133612496978 1.97855272723403 2.35098995024069 1.38489330275694 1.76482708601993 2.16221180985945 1.30102999566398 1.83038417497759 1.94597634379936 1.3047125729899 1.94643325193122 2.1585844081234 1.79948246473047 1.42613470961759 1.36270446613915 1.39313436811556 2.01003989586443 2.24860339477948 2.38555837345844 1.91224161794858 2.21351855386618 1.4525526036578 2.66704901131999 2.18992775660033 2.57816718827555 1.63101057767634 2.25064831286793 1.30102999566398 1.75642111349655 2.00964547732205 1.48808077567355 1.86752593984474 3.03401929551276 1.44537407520051 1.91322864368469 2.5338644219059 2.45183999009288 2.31440996002076 1.70782505769762 1.30102999566398 2.55303617646425 2.10083251274126 1.94276445607364 1.30102999566398 2.8383639206051 2.93948221121079 2.69301998593651 2.22689002524725 2.4415936575163 2.29907213254182 1.48676673204171 1.79042085106171 3.1485508324864 2.02363101585436 1.73317575054019 1.30102999566398 1.65309813450118 1.85361396020705 2.98678682237945 2.78436141853405 1.91861760082637 1.30102999566398 2.79458681476612 2.49870868132955 2.4723156434383 1.64035063202485 2.50316683883589 2.23471970462188 2.80095326474774 1.84792198995079 1.81210823060882 1.8333567471028 2.43348693051501 2.87177684263216 2.85654456302884 1.98944207505261 2.22736858302058 1.86477899132637 1.9418423939245 2.83436277269161 1.76274081564213 1.80330884296298 1.83157564646571 1.84215436504268 1.55145146188439 3.51643329939281 1.62242925116269 3.49391942671182 3.62434140754003 3.50482386361418 3.34887997096727 3.4985933735151 2.43954441999367 1.88153666176938 1.93486376141519 1.30102999566398 1.30102999566398 1.30102999566398 1.83807094396768 3.82636872706271
[truncated: 3,448,160 more chars]
