# Supplementary material for: Hellinger distance-based stable sparse feature selection for high-dimensional class-imbalanced data
Source: BMC Bioinformatics. 2020 Mar 23;21:121. doi: 10.1186/s12859-020-3411-3 (PMC7092448; doi:10.1186/s12859-020-3411-3)
Supplement: Supplementary file 2 — Additional file 2 Five datasets used in this study are given as a.txt file. [file 12859_2020_3411_MOESM2_ESM.zip › Datasets/glioma_CO_rest_y.txt]

"x"
"1" 0
"2" 0
"3" 0
"4" 0
"5" 0
"6" 0
"7" 0
"8" 0
"9" 0
"10" 0
"11" 0
"12" 0
"13" 0
"14" 0
"15" 1
"16" 1
"17" 1
"18" 1
"19" 1
"20" 1
"21" 1
"22" 0
"23" 0
"24" 0
"25" 0
"26" 0
"27" 0
"28" 0
"29" 0
"30" 0
"31" 0
"32" 0
"33" 0
"34" 0
"35" 0
"36" 0
"37" 0
"38" 0
"39" 0
"40" 0
"41" 0
"42" 0
"43" 0
"44" 0
"45" 0
"46" 0
"47" 0
"48" 0
"49" 0
"50" 0
