# Supplementary material for: Hellinger distance-based stable sparse feature selection for high-dimensional class-imbalanced data
Source: BMC Bioinformatics. 2020 Mar 23;21:121. doi: 10.1186/s12859-020-3411-3 (PMC7092448; doi:10.1186/s12859-020-3411-3)
Supplement: Supplementary file 2 — Additional file 2 Five datasets used in this study are given as a.txt file. [file 12859_2020_3411_MOESM2_ESM.zip › Datasets/lung3312_SQ_COID_y.txt]

"x"
"1" 0
"2" 0
"3" 0
"4" 0
"5" 0
"6" 0
"7" 0
"8" 0
"9" 0
"10" 0
"11" 0
"12" 0
"13" 0
"14" 0
"15" 0
"16" 0
"17" 0
"18" 0
"19" 0
"20" 0
"21" 0
"22" 1
"23" 1
"24" 1
"25" 1
"26" 1
"27" 1
"28" 1
"29" 1
"30" 1
"31" 1
"32" 1
"33" 1
"34" 1
"35" 1
"36" 1
"37" 1
"38" 1
"39" 1
"40" 1
"41" 1
