# Supplementary material for: Hellinger distance-based stable sparse feature selection for high-dimensional class-imbalanced data
Source: BMC Bioinformatics. 2020 Mar 23;21:121. doi: 10.1186/s12859-020-3411-3 (PMC7092448; doi:10.1186/s12859-020-3411-3)
Supplement: Supplementary file 2 — Additional file 2 Five datasets used in this study are given as a.txt file. [file 12859_2020_3411_MOESM2_ESM.zip › Datasets/Readme.txt]

The datasets file contains five datasets used in the study, which are saved as a .txt files.

dlbcl_X: the predictor matrix of DLBCL dataset
dlbcl_y: the labels of DLBCL dataset
srbct_BL_rest_X: the predictor matrix of SRBCT dataset
srbct_BL_rest_y: the labels of SRBCT dataset
car_kidney_rest_X: the predictor matrix of CAR dataset
car_kidney_rest_y: the labels of CAR dataset
glioma_CO_rest_X: the predictor matrix of GLIOMA dataset
glioma_CO_rest_y: the labels of GLIOMA dataset
lung3312_SQ_COID_X: the predictor matrix of GLIOMA dataset
lung3312_SQ_COID_y: the labels of GLIOMA dataset
