# Supplementary material for: Hellinger distance-based stable sparse feature selection for high-dimensional class-imbalanced data
Source: BMC Bioinformatics. 2020 Mar 23;21:121. doi: 10.1186/s12859-020-3411-3 (PMC7092448; doi:10.1186/s12859-020-3411-3)
Supplement: Supplementary file 2 — Additional file 2 Five datasets used in this study are given as a.txt file. [file 12859_2020_3411_MOESM2_ESM.zip › Datasets/srbct_BL_rest_X.txt]

"V1" "V2" "V3" "V4" "V5" "V6" "V7" "V8" "V9" "V10" "V11" "V12" "V13" "V14" "V15" "V16" "V17" "V18" "V19" "V20" "V21" "V22" "V23" "V24" "V25" "V26" "V27" "V28" "V29" "V30" "V31" "V32" "V33" "V34" "V35" "V36" "V37" "V38" "V39" "V40" "V41" "V42" "V43" "V44" "V45" "V46" "V47" "V48" "V49" "V50" "V51" "V52" "V53" "V54" "V55" "V56" "V57" "V58" "V59" "V60" "V61" "V62" "V63" "V64" "V65" "V66" "V67" "V68" "V69" "V70" "V71" "V72" "V73" "V74" "V75" "V76" "V77" "V78" "V79" "V80" "V81" "V82" "V83" "V84" "V85" "V86" "V87" "V88" "V89" "V90" "V91" "V92" "V93" "V94" "V95" "V96" "V97" "V98" "V99" "V100" "V101" "V102" "V103" "V104" "V105" "V106" "V107" "V108" "V109" "V110" "V111" "V112" "V113" "V114" "V115" "V116" "V117" "V118" "V119" "V120" "V121" "V122" "V123" "V124" "V125" "V126" "V127" "V128" "V129" "V130" "V131" "V132" "V133" "V134" "V135" "V136" "V137" "V138" "V139" "V140" "V141" "V142" "V143" "V144" "V145" "V146" "V147" "V148" "V149" "V150" "V151" "V152" "V153" "V154" "V155" "V156" "V157" "V158" "V159" "V160" "V161" "V162" "V163" "V164" "V165" "V166" "V167" "V168" "V169" "V170" "V171" "V172" "V173" "V174" "V175" "V176" "V177" "V178" "V179" "V180" "V181" "V182" "V183" "V184" "V185" "V186" "V187" "V188" "V189" "V190" "V191" "V192" "V193" "V194" "V195" "V196" "V197" "V198" "V199" "V200" "V201" "V202" "V203" "V204" "V205" "V206" "V207" "V208" "V209" "V210" "V211" "V212" "V213" "V214" "V215" "V216" "V217" "V218" "V219" "V220" "V221" "V222" "V223" "V224" "V225" "V226" "V227" "V228" "V229" "V230" "V231" "V232" "V233" "V234" "V235" "V236" "V237" "V238" "V239" "V240" "V241" "V242" "V243" "V244" "V245" "V246" "V247" "V248" "V249" "V250" "V251" "V252" "V253" "V254" "V255" "V256" "V257" "V258" "V259" "V260" "V261" "V262" "V263" "V264" "V265" "V266" "V267" "V268" "V269" "V270" "V271" "V272" "V273" "V274" "V275" "V276" "V277" "V278" "V279" "V280" "V281" "V282" "V283" "V284" "V285" "V286" "V287" "V288" "V289" "V290" "V291" "V292" "V293" "V294" "V295" "V296" "V297" "V298" "V299" "V300" "V301" "V302" "V303" "V304" "V305" "V306" "V307" "V308" "V309" "V310" "V311" "V312" "V313" "V314" "V315" "V316" "V317" "V318" "V319" "V320" "V321" "V322" "V323" "V324" "V325" "V326" "V327" "V328" "V329" "V330" "V331" "V332" "V333" "V334" "V335" "V336" "V337" "V338" "V339" "V340" "V341" "V342" "V343" "V344" "V345" "V346" "V347" "V348" "V349" "V350" "V351" "V352" "V353" "V354" "V355" "V356" "V357" "V358" "V359" "V360" "V361" "V362" "V363" "V364" "V365" "V366" "V367" "V368" "V369" "V370" "V371" "V372" "V373" "V374" "V375" "V376" "V377" "V378" "V379" "V380" "V381" "V382" "V383" "V384" "V385" "V386" "V387" "V388" "V389" "V390" "V391" "V392" "V393" "V394" "V395" "V396" "V397" "V398" "V399" "V400" "V401" "V402" "V403" "V404" "V405" "V406" "V407" "V408" "V409" "V410" "V411" "V412" "V413" "V414" "V415" "V416" "V417" "V418" "V419" "V420" "V421" "V422" "V423" "V424" "V425" "V426" "V427" "V428" "V429" "V430" "V431" "V432" "V433" "V434" "V435" "V436" "V437" "V438" "V439" "V440" "V441" "V442" "V443" "V444" "V445" "V446" "V447" "V448" "V449" "V450" "V451" "V452" "V453" "V454" "V455" "V456" "V457" "V458" "V459" "V460" "V461" "V462" "V463" "V464" "V465" "V466" "V467" "V468" "V469" "V470" "V471" "V472" "V473" "V474" "V475" "V476" "V477" "V478" "V479" "V480" "V481" "V482" "V483" "V484" "V485" "V486" "V487" "V488" "V489" "V490" "V491" "V492" "V493" "V494" "V495" "V496" "V497" "V498" "V499" "V500" "V501" "V502" "V503" "V504" "V505" "V506" "V507" "V508" "V509" "V510" "V511" "V512" "V513" "V514" "V515" "V516" "V517" "V518" "V519" "V520" "V521" "V522" "V523" "V524" "V525" "V526" "V527" "V528" "V529" "V530" "V531" "V532" "V533" "V534" "V535" "V536" "V537" "V538" "V539" "V540" "V541" "V542" "V543" "V544" "V545" "V546" "V547" "V548" "V549" "V550" "V551" "V552" "V553" "V554" "V555" "V556" "V557" "V558" "V559" "V560" "V561" "V562" "V563" "V564" "V565" "V566" "V567" "V568" "V569" "V570" "V571" "V572" "V573" "V574" "V575" "V576" "V577" "V578" "V579" "V580" "V581" "V582" "V583" "V584" "V585" "V586" "V587" "V588" "V589" "V590" "V591" "V592" "V593" "V594" "V595" "V596" "V597" "V598" "V599" "V600" "V601" "V602" "V603" "V604" "V605" "V606" "V607" "V608" "V609" "V610" "V611" "V612" "V613" "V614" "V615" "V616" "V617" "V618" "V619" "V620" "V621" "V622" "V623" "V624" "V625" "V626" "V627" "V628" "V629" "V630" "V631" "V632" "V633" "V634" "V635" "V636" "V637" "V638" "V639" "V640" "V641" "V642" "V643" "V644" "V645" "V646" "V647" "V648" "V649" "V650" "V651" "V652" "V653" "V654" "V655" "V656" "V657" "V658" "V659" "V660" "V661" "V662" "V663" "V664" "V665" "V666" "V667" "V668" "V669" "V670" "V671" "V672" "V673" "V674" "V675" "V676" "V677" "V678" "V679" "V680" "V681" "V682" "V683" "V684" "V685" "V686" "V687" "V688" "V689" "V690" "V691" "V692" "V693" "V694" "V695" "V696" "V697" "V698" "V699" "V700" "V701" "V702" "V703" "V704" "V705" "V706" "V707" "V708" "V709" "V710" "V711" "V712" "V713" "V714" "V715" "V716" "V717" "V718" "V719" "V720" "V721" "V722" "V723" "V724" "V725" "V726" "V727" "V728" "V729" "V730" "V731" "V732" "V733" "V734" "V735" "V736" "V737" "V738" "V739" "V740" "V741" "V742" "V743" "V744" "V745" "V746" "V747" "V748" "V749" "V750" "V751" "V752" "V753" "V754" "V755" "V756" "V757" "V758" "V759" "V760" "V761" "V762" "V763" "V764" "V765" "V766" "V767" "V768" "V769" "V770" "V771" "V772" "V773" "V774" "V775" "V776" "V777" "V778" "V779" "V780" "V781" "V782" "V783" "V784" "V785" "V786" "V787" "V788" "V789" "V790" "V791" "V792" "V793" "V794" "V795" "V796" "V797" "V798" "V799" "V800" "V801" "V802" "V803" "V804" "V805" "V806" "V807" "V808" "V809" "V810" "V811" "V812" "V813" "V814" "V815" "V816" "V817" "V818" "V819" "V820" "V821" "V822" "V823" "V824" "V825" "V826" "V827" "V828" "V829" "V830" "V831" "V832" "V833" "V834" "V835" "V836" "V837" "V838" "V839" "V840" "V841" "V842" "V843" "V844" "V845" "V846" "V847" "V848" "V849" "V850" "V851" "V852" "V853" "V854" "V855" "V856" "V857" "V858" "V859" "V860" "V861" "V862" "V863" "V864" "V865" "V866" "V867" "V868" "V869" "V870" "V871" "V872" "V873" "V874" "V875" "V876" "V877" "V878" "V879" "V880" "V881" "V882" "V883" "V884" "V885" "V886" "V887" "V888" "V889" "V890" "V891" "V892" "V893" "V894" "V895" "V896" "V897" "V898" "V899" "V900" "V901" "V902" "V903" "V904" "V905" "V906" "V907" "V908" "V909" "V910" "V911" "V912" "V913" "V914" "V915" "V916" "V917" "V918" "V919" "V920" "V921" "V922" "V923" "V924" "V925" "V926" "V927" "V928" "V929" "V930" "V931" "V932" "V933" "V934" "V935" "V936" "V937" "V938" "V939" "V940" "V941" "V942" "V943" "V944" "V945" "V946" "V947" "V948" "V949" "V950" "V951" "V952" "V953" "V954" "V955" "V956" "V957" "V958" "V959" "V960" "V961" "V962" "V963" "V964" "V965" "V966" "V967" "V968" "V969" "V970" "V971" "V972" "V973" "V974" "V975" "V976" "V977" "V978" "V979" "V980" "V981" "V982" "V983" "V984" "V985" "V986" "V987" "V988" "V989" "V990" "V991" "V992" "V993" "V994" "V995" "V996" "V997" "V998" "V999" "V1000" "V1001" "V1002" "V1003" "V1004" "V1005" "V1006" "V1007" "V1008" "V1009" "V1010" "V1011" "V1012" "V1013" "V1014" "V1015" "V1016" "V1017" "V1018" "V1019" "V1020" "V1021" "V1022" "V1023" "V1024" "V1025" "V1026" "V1027" "V1028" "V1029" "V1030" "V1031" "V1032" "V1033" "V1034" "V1035" "V1036" "V1037" "V1038" "V1039" "V1040" "V1041" "V1042" "V1043" "V1044" "V1045" "V1046" "V1047" "V1048" "V1049" "V1050" "V1051" "V1052" "V1053" "V1054" "V1055" "V1056" "V1057" "V1058" "V1059" "V1060" "V1061" "V1062" "V1063" "V1064" "V1065" "V1066" "V1067" "V1068" "V1069" "V1070" "V1071" "V1072" "V1073" "V1074" "V1075" "V1076" "V1077" "V1078" "V1079" "V1080" "V1081" "V1082" "V1083" "V1084" "V1085" "V1086" "V1087" "V1088" "V1089" "V1090" "V1091" "V1092" "V1093" "V1094" "V1095" "V1096" "V1097" "V1098" "V1099" "V1100" "V1101" "V1102" "V1103" "V1104" "V1105" "V1106" "V1107" "V1108" "V1109" "V1110" "V1111" "V1112" "V1113" "V1114" "V1115" "V1116" "V1117" "V1118" "V1119" "V1120" "V1121" "V1122" "V1123" "V1124" "V1125" "V1126" "V1127" "V1128" "V1129" "V1130" "V1131" "V1132" "V1133" "V1134" "V1135" "V1136" "V1137" "V1138" "V1139" "V1140" "V1141" "V1142" "V1143" "V1144" "V1145" "V1146" "V1147" "V1148" "V1149" "V1150" "V1151" "V1152" "V1153" "V1154" "V1155" "V1156" "V1157" "V1158" "V1159" "V1160" "V1161" "V1162" "V1163" "V1164" "V1165" "V1166" "V1167" "V1168" "V1169" "V1170" "V1171" "V1172" "V1173" "V1174" "V1175" "V1176" "V1177" "V1178" "V1179" "V1180" "V1181" "V1182" "V1183" "V1184" "V1185" "V1186" "V1187" "V1188" "V1189" "V1190" "V1191" "V1192" "V1193" "V1194" "V1195" "V1196" "V1197" "V1198" "V1199" "V1200" "V1201" "V1202" "V1203" "V1204" "V1205" "V1206" "V1207" "V1208" "V1209" "V1210" "V1211" "V1212" "V1213" "V1214" "V1215" "V1216" "V1217" "V1218" "V1219" "V1220" "V1221" "V1222" "V1223" "V1224" "V1225" "V1226" "V1227" "V1228" "V1229" "V1230" "V1231" "V1232" "V1233" "V1234" "V1235" "V1236" "V1237" "V1238" "V1239" "V1240" "V1241" "V1242" "V1243" "V1244" "V1245" "V1246" "V1247" "V1248" "V1249" "V1250" "V1251" "V1252" "V1253" "V1254" "V1255" "V1256" "V1257" "V1258" "V1259" "V1260" "V1261" "V1262" "V1263" "V1264" "V1265" "V1266" "V1267" "V1268" "V1269" "V1270" "V1271" "V1272" "V1273" "V1274" "V1275" "V1276" "V1277" "V1278" "V1279" "V1280" "V1281" "V1282" "V1283" "V1284" "V1285" "V1286" "V1287" "V1288" "V1289" "V1290" "V1291" "V1292" "V1293" "V1294" "V1295" "V1296" "V1297" "V1298" "V1299" "V1300" "V1301" "V1302" "V1303" "V1304" "V1305" "V1306" "V1307" "V1308" "V1309" "V1310" "V1311" "V1312" "V1313" "V1314" "V1315" "V1316" "V1317" "V1318" "V1319" "V1320" "V1321" "V1322" "V1323" "V1324" "V1325" "V1326" "V1327" "V1328" "V1329" "V1330" "V1331" "V1332" "V1333" "V1334" "V1335" "V1336" "V1337" "V1338" "V1339" "V1340" "V1341" "V1342" "V1343" "V1344" "V1345" "V1346" "V1347" "V1348" "V1349" "V1350" "V1351" "V1352" "V1353" "V1354" "V1355" "V1356" "V1357" "V1358" "V1359" "V1360" "V1361" "V1362" "V1363" "V1364" "V1365" "V1366" "V1367" "V1368" "V1369" "V1370" "V1371" "V1372" "V1373" "V1374" "V1375" "V1376" "V1377" "V1378" "V1379" "V1380" "V1381" "V1382" "V1383" "V1384" "V1385" "V1386" "V1387" "V1388" "V1389" "V1390" "V1391" "V1392" "V1393" "V1394" "V1395" "V1396" "V1397" "V1398" "V1399" "V1400" "V1401" "V1402" "V1403" "V1404" "V1405" "V1406" "V1407" "V1408" "V1409" "V1410" "V1411" "V1412" "V1413" "V1414" "V1415" "V1416" "V1417" "V1418" "V1419" "V1420" "V1421" "V1422" "V1423" "V1424" "V1425" "V1426" "V1427" "V1428" "V1429" "V1430" "V1431" "V1432" "V1433" "V1434" "V1435" "V1436" "V1437" "V1438" "V1439" "V1440" "V1441" "V1442" "V1443" "V1444" "V1445" "V1446" "V1447" "V1448" "V1449" "V1450" "V1451" "V1452" "V1453" "V1454" "V1455" "V1456" "V1457" "V1458" "V1459" "V1460" "V1461" "V1462" "V1463" "V1464" "V1465" "V1466" "V1467" "V1468" "V1469" "V1470" "V1471" "V1472" "V1473" "V1474" "V1475" "V1476" "V1477" "V1478" "V1479" "V1480" "V1481" "V1482" "V1483" "V1484" "V1485" "V1486" "V1487" "V1488" "V1489" "V1490" "V1491" "V1492" "V1493" "V1494" "V1495" "V1496" "V1497" "V1498" "V1499" "V1500" "V1501" "V1502" "V1503" "V1504" "V1505" "V1506" "V1507" "V1508" "V1509" "V1510" "V1511" "V1512" "V1513" "V1514" "V1515" "V1516" "V1517" "V1518" "V1519" "V1520" "V1521" "V1522" "V1523" "V1524" "V1525" "V1526" "V1527" "V1528" "V1529" "V1530" "V1531" "V1532" "V1533" "V1534" "V1535" "V1536" "V1537" "V1538" "V1539" "V1540" "V1541" "V1542" "V1543" "V1544" "V1545" "V1546" "V1547" "V1548" "V1549" "V1550" "V1551" "V1552" "V1553" "V1554" "V1555" "V1556" "V1557" "V1558" "V1559" "V1560" "V1561" "V1562" "V1563" "V1564" "V1565" "V1566" "V1567" "V1568" "V1569" "V1570" "V1571" "V1572" "V1573" "V1574" "V1575" "V1576" "V1577" "V1578" "V1579" "V1580" "V1581" "V1582" "V1583" "V1584" "V1585" "V1586" "V1587" "V1588" "V1589" "V1590" "V1591" "V1592" "V1593" "V1594" "V1595" "V1596" "V1597" "V1598" "V1599" "V1600" "V1601" "V1602" "V1603" "V1604" "V1605" "V1606" "V1607" "V1608" "V1609" "V1610" "V1611" "V1612" "V1613" "V1614" "V1615" "V1616" "V1617" "V1618" "V1619" "V1620" "V1621" "V1622" "V1623" "V1624" "V1625" "V1626" "V1627" "V1628" "V1629" "V1630" "V1631" "V1632" "V1633" "V1634" "V1635" "V1636" "V1637" "V1638" "V1639" "V1640" "V1641" "V1642" "V1643" "V1644" "V1645" "V1646" "V1647" "V1648" "V1649" "V1650" "V1651" "V1652" "V1653" "V1654" "V1655" "V1656" "V1657" "V1658" "V1659" "V1660" "V1661" "V1662" "V1663" "V1664" "V1665" "V1666" "V1667" "V1668" "V1669" "V1670" "V1671" "V1672" "V1673" "V1674" "V1675" "V1676" "V1677" "V1678" "V1679" "V1680" "V1681" "V1682" "V1683" "V1684" "V1685" "V1686" "V1687" "V1688" "V1689" "V1690" "V1691" "V1692" "V1693" "V1694" "V1695" "V1696" "V1697" "V1698" "V1699" "V1700" "V1701" "V1702" "V1703" "V1704" "V1705" "V1706" "V1707" "V1708" "V1709" "V1710" "V1711" "V1712" "V1713" "V1714" "V1715" "V1716" "V1717" "V1718" "V1719" "V1720" "V1721" "V1722" "V1723" "V1724" "V1725" "V1726" "V1727" "V1728" "V1729" "V1730" "V1731" "V1732" "V1733" "V1734" "V1735" "V1736" "V1737" "V1738" "V1739" "V1740" "V1741" "V1742" "V1743" "V1744" "V1745" "V1746" "V1747" "V1748" "V1749" "V1750" "V1751" "V1752" "V1753" "V1754" "V1755" "V1756" "V1757" "V1758" "V1759" "V1760" "V1761" "V1762" "V1763" "V1764" "V1765" "V1766" "V1767" "V1768" "V1769" "V1770" "V1771" "V1772" "V1773" "V1774" "V1775" "V1776" "V1777" "V1778" "V1779" "V1780" "V1781" "V1782" "V1783" "V1784" "V1785" "V1786" "V1787" "V1788" "V1789" "V1790" "V1791" "V1792" "V1793" "V1794" "V1795" "V1796" "V1797" "V1798" "V1799" "V1800" "V1801" "V1802" "V1803" "V1804" "V1805" "V1806" "V1807" "V1808" "V1809" "V1810" "V1811" "V1812" "V1813" "V1814" "V1815" "V1816" "V1817" "V1818" "V1819" "V1820" "V1821" "V1822" "V1823" "V1824" "V1825" "V1826" "V1827" "V1828" "V1829" "V1830" "V1831" "V1832" "V1833" "V1834" "V1835" "V1836" "V1837" "V1838" "V1839" "V1840" "V1841" "V1842" "V1843" "V1844" "V1845" "V1846" "V1847" "V1848" "V1849" "V1850" "V1851" "V1852" "V1853" "V1854" "V1855" "V1856" "V1857" "V1858" "V1859" "V1860" "V1861" "V1862" "V1863" "V1864" "V1865" "V1866" "V1867" "V1868" "V1869" "V1870" "V1871" "V1872" "V1873" "V1874" "V1875" "V1876" "V1877" "V1878" "V1879" "V1880" "V1881" "V1882" "V1883" "V1884" "V1885" "V1886" "V1887" "V1888" "V1889" "V1890" "V1891" "V1892" "V1893" "V1894" "V1895" "V1896" "V1897" "V1898" "V1899" "V1900" "V1901" "V1902" "V1903" "V1904" "V1905" "V1906" "V1907" "V1908" "V1909" "V1910" "V1911" "V1912" "V1913" "V1914" "V1915" "V1916" "V1917" "V1918" "V1919" "V1920" "V1921" "V1922" "V1923" "V1924" "V1925" "V1926" "V1927" "V1928" "V1929" "V1930" "V1931" "V1932" "V1933" "V1934" "V1935" "V1936" "V1937" "V1938" "V1939" "V1940" "V1941" "V1942" "V1943" "V1944" "V1945" "V1946" "V1947" "V1948" "V1949" "V1950" "V1951" "V1952" "V1953" "V1954" "V1955" "V1956" "V1957" "V1958" "V1959" "V1960" "V1961" "V1962" "V1963" "V1964" "V1965" "V1966" "V1967" "V1968" "V1969" "V1970" "V1971" "V1972" "V1973" "V1974" "V1975" "V1976" "V1977" "V1978" "V1979" "V1980" "V1981" "V1982" "V1983" "V1984" "V1985" "V1986" "V1987" "V1988" "V1989" "V1990" "V1991" "V1992" "V1993" "V1994" "V1995" "V1996" "V1997" "V1998" "V1999" "V2000" "V2001" "V2002" "V2003" "V2004" "V2005" "V2006" "V2007" "V2008" "V2009" "V2010" "V2011" "V2012" "V2013" "V2014" "V2015" "V2016" "V2017" "V2018" "V2019" "V2020" "V2021" "V2022" "V2023" "V2024" "V2025" "V2026" "V2027" "V2028" "V2029" "V2030" "V2031" "V2032" "V2033" "V2034" "V2035" "V2036" "V2037" "V2038" "V2039" "V2040" "V2041" "V2042" "V2043" "V2044" "V2045" "V2046" "V2047" "V2048" "V2049" "V2050" "V2051" "V2052" "V2053" "V2054" "V2055" "V2056" "V2057" "V2058" "V2059" "V2060" "V2061" "V2062" "V2063" "V2064" "V2065" "V2066" "V2067" "V2068" "V2069" "V2070" "V2071" "V2072" "V2073" "V2074" "V2075" "V2076" "V2077" "V2078" "V2079" "V2080" "V2081" "V2082" "V2083" "V2084" "V2085" "V2086" "V2087" "V2088" "V2089" "V2090" "V2091" "V2092" "V2093" "V2094" "V2095" "V2096" "V2097" "V2098" "V2099" "V2100" "V2101" "V2102" "V2103" "V2104" "V2105" "V2106" "V2107" "V2108" "V2109" "V2110" "V2111" "V2112" "V2113" "V2114" "V2115" "V2116" "V2117" "V2118" "V2119" "V2120" "V2121" "V2122" "V2123" "V2124" "V2125" "V2126" "V2127" "V2128" "V2129" "V2130" "V2131" "V2132" "V2133" "V2134" "V2135" "V2136" "V2137" "V2138" "V2139" "V2140" "V2141" "V2142" "V2143" "V2144" "V2145" "V2146" "V2147" "V2148" "V2149" "V2150" "V2151" "V2152" "V2153" "V2154" "V2155" "V2156" "V2157" "V2158" "V2159" "V2160" "V2161" "V2162" "V2163" "V2164" "V2165" "V2166" "V2167" "V2168" "V2169" "V2170" "V2171" "V2172" "V2173" "V2174" "V2175" "V2176" "V2177" "V2178" "V2179" "V2180" "V2181" "V2182" "V2183" "V2184" "V2185" "V2186" "V2187" "V2188" "V2189" "V2190" "V2191" "V2192" "V2193" "V2194" "V2195" "V2196" "V2197" "V2198" "V2199" "V2200" "V2201" "V2202" "V2203" "V2204" "V2205" "V2206" "V2207" "V2208" "V2209" "V2210" "V2211" "V2212" "V2213" "V2214" "V2215" "V2216" "V2217" "V2218" "V2219" "V2220" "V2221" "V2222" "V2223" "V2224" "V2225" "V2226" "V2227" "V2228" "V2229" "V2230" "V2231" "V2232" "V2233" "V2234" "V2235" "V2236" "V2237" "V2238" "V2239" "V2240" "V2241" "V2242" "V2243" "V2244" "V2245" "V2246" "V2247" "V2248" "V2249" "V2250" "V2251" "V2252" "V2253" "V2254" "V2255" "V2256" "V2257" "V2258" "V2259" "V2260" "V2261" "V2262" "V2263" "V2264" "V2265" "V2266" "V2267" "V2268" "V2269" "V2270" "V2271" "V2272" "V2273" "V2274" "V2275" "V2276" "V2277" "V2278" "V2279" "V2280" "V2281" "V2282" "V2283" "V2284" "V2285" "V2286" "V2287" "V2288" "V2289" "V2290" "V2291" "V2292" "V2293" "V2294" "V2295" "V2296" "V2297" "V2298" "V2299" "V2300" "V2301" "V2302" "V2303" "V2304" "V2305" "V2306" "V2307" "V2308"
"1" 0.7721 0.1855 1.1922 0.0979 0.1841 0.9914 9.9955 1.5774 0.71 2.0473 7.8634 0.7915 8.9656 1.3517 0.4465 0.6234 1.5958 0.5582 0.1685 0.6951 0.7064 5.0801 0.4739 1.4495 0.886 6.7279 0.5141 0.8316 0.08 2.019 0.5358 1.0643 0.384 1.8097 2.2453 2.3255 0.7986 0.9876 0.5493 0.4326 0.1255 2.8963 0.6586 0.4998 0.9211 2.1081 7.0097 2.0309 0.5621 0.0477 2.5215 0.1718 1.0475 0.0351 2.2521 1.1645 2.9074 0.0671 2.5815 10.1384 5.5192 6.5395 1.1006 0.6398 2.3288 0.5144 0.15 1.1127 0.7758 0.1372 0.6399 1.0515 0.182 0.2739 0.1246 1.7462 6.2415 0.3292 0.1909 0.1594 0.539 0.1132 3.9218 2.0032 0.155 0.1133 0.9648 3.966 0.4217 0.1713 0.4831 1.1339 0.3893 8.632 0.2063 0.39 0.3693 0.0783 0.6427 0.0683 3.811 0.49 0.5414 0.911 0.7675 0.3156 0.1131 0.0723 0.2307 0.22 0.2171 0.9317 0.2084 0.6099 0.0847 0.1508 0.1519 1.159 0.1008 1.0562 0.3994 0.6775 0.059 2.1929 0.3991 3.034 0.7169 0.8984 0.0642 2.4771 0.5817 0.1224 2.8307 0.7623 0.4181 0.5255 0.2952 0.4248 0.1729 1.3171 1.961 2.8247 0.0544 3.3484 0.0845 0.4053 0.0615 9.241 1.5838 0.1199 0.3948 0.9862 1.8394 0.622 0.2031 0.4892 0.0646 0.5851 4.3754 0.1073 1.1962 1.2976 0.2684 2.1883 0.5777 0.3696 0.3644 0.4007 0.0753 1.4056 0.6923 0.1908 0.2764 0.0726 0.5384 3.6959 0.0711 1.1146 0.6219 1.7537 0.3366 0.1995 0.7823 0.0616 0.8103 0.1741 0.7745 0.5325 0.2284 0.1832 0.1635 0.064 0.4129 0.1075 0.0892 0.6527 0.0286 0.0441 0.4402 0.0765 0.6232 8.267 0.5175 0.2458 3.4377 0.8295 0.646 0.5906 0.1475 0.138 0.6546 0.4512 0.3963 1.9191 1.0191 0.5918 0.144 1.0776 0.0384 0.0379 0.5443 0.3596 0.7732 0.2999 0.1775 0.2359 0.2675 0.4366 0.2626 0.6089 0.0985 0.6468 0.2089 0.1285 0.2185 4.6866 0.669 0.1605 0.9927 0.0672 1.545 0.1494 0.1877 0.3343 1.506 0.4875 0.4442 0.6929 0.3112 1.4222 4.4046 2.6567 1.0014 2.2299 1.0883 0.8569 0.3238 0.0682 0.0976 2.5864 2.2974 0.3893 0.6121 0.1252 0.1209 0.9322 0.182 0.6786 0.0803 0.9914 0.4232 2.1569 1.2726 2.893 0.4197 0.3488 0.2909 1.0768 0.3862 0.4057 2.2203 0.9638 0.4131 0.0492 1.3137 0.7022 2.5595 0.1454 0.6564 0.0984 0.9996 8.3506 0.6039 5.2002 0.4941 0.8841 2.5049 1.4227 0.1833 0.4505 0.711 2.3542 0.2366 1.131 0.5341 0.5299 0.0808 3.3869 0.3978 0.1564 0.0504 0.051 0.1377 2.4502 0.2335 0.8548 0.9729 1.6103 0.186 1.3177 0.9314 0.0524 0.469 0.3317 0.1512 0.1683 0.1582 0.0793 3.5772 3.9224 9.0738 0.2412 0.3102 1.7086 0.1045 1.939 0.5035 0.0605 0.0892 0.2204 0.7485 1.5338 1.0476 0.9085 2.9133 3.8219 7.2173 0.116 0.9332 0.0943 0.4249 0.29 1.8937 0.0622 5.4353 0.5782 0.0544 0.0923 0.101 3.6478 1.5442 0.3477 0.0572 6.5294 0.0707 0.2485 0.3708 0.3741 0.6846 1.7035 0.3773 0.9298 0.8633 0.7232 0.2832 0.166 0.4014 0.1149 0.2364 1.0176 0.1706 0.0802 0.451 0.3927 0.1452 0.0511 0.3195 0.1937 0.1352 0.5111 0.8105 0.2447 0.4924 0.4702 0.0622 1.1184 0.5776 0.0705 0.2647 1.2242 0.2253 0.923 0.1663 0.0494 0.4831 1.4636 0.1391 0.323 0.0961 0.2965 0.1649 0.1281 0.0841 0.3852 0.6136 0.2426 3.628 0.4148 0.8008 0.8815 0.5033 1.3162 3.6736 0.9182 0.6441 0.4424 0.2623 0.0448 0.1425 1.7658 0.1677 0.6736 0.0831 0.5422 0.0682 0.3407 0.3084 4.0565 0.5733 0.1989 0.5177 1.4784 0.2503 0.6432 0.8187 0.2203 0.9552 7.2302 0.0443 1.1792 1.1268 0.0362 0.1894 0.0586 1.419 0.4041 0.5686 2.3951 0.3763 1.6739 0.8554 6.7318 0.1063 0.6351 0.4456 0.0573 0.804 4.0073 1.5079 2.9654 2.943 3.0009 1.6992 0.4046 4.5759 0.4331 0.2952 0.6242 1.058 0.5012 3.1033 1.2081 0.1586 0.2033 0.3885 0.2699 0.1712 0.8201 0.574 0.3862 1.0962 0.695 0.4863 1.5475 0.6663 0.3261 0.8804 0.4284 0.5916 0.5377 0.9469 0.3165 0.1501 0.0596 0.2643 0.0825 1.3653 0.0711 0.7583 1.0427 0.234 0.2988 1.1271 0.2504 0.4447 0.2998 0.4953 0.1465 0.8023 3.2737 0.1475 0.1565 1.4307 0.4748 0.5104 0.0985 0.6589 2.238 0.1124 1.7117 0.0625 1.0098 0.0863 0.4558 0.3842 2.0131 0.8103 3.1349 3.288 6.1703 6.5262 0.1078 0.0746 3.4959 1.2734 1.0479 1.6573 0.3144 0.7852 0.1785 5.2984 0.8395 0.2109 0.1693 1.1729 0.0829 0.2464 1.4705 0.937 0.9737 0.8084 0.809 3.2059 0.7315 0.0785 0.357 1.5168 0.5755 0.3035 0.6651 1.4528 0.61 1.5207 1.2239 0.8773 1.388 0.4798 0.8436 0.0472 0.3302 1.0372 0.2701 0.121 2.4968 0.4031 1.0598 0.2265 3.7024 0.5714 0.1218 0.3725 0.685 4.2182 2.2781 1.2271 2.0503 1.8138 0.1731 0.4511 0.2583 0.4641 0.3945 0.0694 0.3106 1.7281 0.1407 0.2691 0.0347 0.9019 0.8237 0.0476 0.0277 0.3938 2.0524 1.4451 0.2473 3.4611 0.1076 1.9821 0.9976 0.0547 1.1977 0.5296 0.0415 0.3412 0.0528 0.0805 0.1876 0.1562 1.2296 0.4484 0.0823 0.7031 1.2654 0.0808 0.5375 0.1964 2.3787 0.482 0.6702 0.27 0.3094 0.8675 1.7339 0.6095 0.3384 1.7033 0.292 0.6936 0.7482 1.4089 0.1598 0.6917 0.5237 0.4059 0.0712 0.408 1.0219 0.6472 0.5688 0.8534 0.7685 0.8933 0.4823 1.1498 0.4486 0.9729 0.4967 2.7948 0.5858 0.7194 1.5094 0.5142 2.0258 0.2657 0.1701 0.3529 0.3753 0.3728 0.4319 0.3431 0.0991 0.214 0.5023 0.6091 0.8193 0.0664 0.811 3.588 0.1854 0.5313 1.5533 1.1284 0.1813 0.3964 0.3138 2.5569 0.5936 2.088 2.1997 0.6731 1.6107 0.3049 0.5241 0.6907 0.956 0.8418 0.2357 2.1346 0.5812 0.3499 1.3299 0.1996 0.1758 0.3651 0.4533 0.3591 3.2756 1.3268 1.723 2.4377 1.1166 0.0876 0.9401 0.8258 0.3086 4.5901 0.1227 0.0343 0.0686 0.4252 0.1887 0.1712 0.9033 7.7235 0.7216 0.4121 0.1044 1.4845 0.2297 0.163 4.1888 0.5075 0.1908 0.8987 0.8677 0.4431 1.0564 0.5747 0.3043 0.9887 0.0877 0.2426 0.4267 0.098 1.2272 0.2423 0.9128 0.1999 0.8174 1.0798 0.4921 0.0838 0.1652 0.1358 1.006 0.1937 0.3323 0.3306 1.1693 1.0066 1.6609 0.2346 0.0897 1.7517 0.9047 0.5534 0.7383 0.1223 0.1868 2.0259 0.1577 0.0473 0.2529 0.287 0.4899 0.2815 0.5185 0.1566 0.6388 0.5694 0.1775 1.899 0.3884 0.9965 0.7305 0.6968 0.392 0.3585 0.6996 4.3795 1.5966 0.3578 0.5586 0.2473 0.4911 1.9147 0.0698 0.3281 0.7385 1.3533 0.392 0.3015 0.8687 0.6337 0.5869 0.5243 0.6877 0.0427 1.0207 0.9615 1.8271 0.7787 0.0193 1.1733 0.0853 0.5354 0.3127 0.0642 0.2555 0.1877 0.4723 0.5931 0.3498 0.1763 0.1318 0.1663 2.2735 0.5373 0.4826 0.8857 0.5091 1.0172 1.5125 0.3402 0.1411 0.3755 0.1097 0.1209 0.9476 1.1886 0.6431 0.3685 1.7573 3.2222 0.1868 1.4904 0.1122 1.5467 1.2362 0.1191 0.3755 0.4178 0.3774 1.3405 3.671 0.3779 0.3456 2.016 0.2439 0.3939 3.545 3.1972 1.9487 0.8787 0.2087 1.3679 0.3195 0.4413 0.0648 0.8053 0.921 1.5407 0.5529 0.2754 3.2419 0.0459 0.2868 1.665 0.259 0.6635 1.8661 0.1951 0.3667 0.4132 0.441 0.3591 1.0758 2.773 0.3274 2.944 1.1978 0.7491 0.2977 1.4293 1.0414 0.4005 0.3167 0.0816 1.7705 2.1372 4.0029 0.3105 0.1516 0.7887 0.8232 0.1982 0.2978 0.1252 0.0621 0.074 2.7076 0.2669 0.6079 0.9874 0.8674 0.5839 0.0224 0.6304 0.3195 0.1738 0.1937 0.4933 0.4502 1.1629 1.5163 2.8061 0.242 0.5055 0.1608 2.3919 0.2015 1.3404 0.1405 2.2765 0.0892 0.1229 1.1803 0.8187 0.3915 2.5982 0.2865 0.6695 0.6006 0.5675 0.5638 1.1575 0.2814 1.2898 0.1849 0.809 0.2705 1.0833 0.8619 0.1247 1.8553 0.2628 0.4668 0.9327 0.308 2.3075 0.4779 0.2242 2.5519 2.7183 3.788 0.9452 1.2738 0.4374 0.5793 0.1387 1.0963 1.5399 0.1454 0.3523 0.4357 0.8813 0.5786 0.7281 0.1211 2.0842 5.8861 0.9013 0.3217 0.7855 2.0818 0.6622 1.0708 0.3008 0.584 0.5396 0.1626 0.1452 0.2844 0.2427 0.4617 0.6705 0.5358 0.676 0.6293 0.6428 0.2824 0.5612 0.2778 0.5314 0.2903 0.7887 0.6116 0.514 0.7398 2.0169 0.1661 0.7106 1.1524 1.4565 0.4709 0.6023 0.734 2.0304 0.1797 0.2606 2.0234 0.743 0.3337 0.6817 0.3846 0.3536 0.3258 0.495 0.669 0.7047 0.9818 0.4397 4.3392 0.507 0.9839 0.1751 2.1609 0.5547 0.7034 0.3167 1.2692 1.7465 0.1421 0.1891 0.2058 1.7705 0.3723 0.8373 0.5754 0.6744 1.2616 0.4735 1.9078 4.5684 2.127 0.8788 0.3651 0.3121 0.8886 0.7288 4.8569 0.2467 2.0018 2.7884 1.1064 1.1706 3.1987 1.0697 1.5757 0.04 0.6405 1.228 4.2704 0.4326 0.2467 1.0523 1.2227 0.3447 1.6035 0.5385 0.0697 0.0806 0.6949 0.2705 1.2609 1.4641 1.2088 0.5539 0.0553 0.7945 0.7622 0.1769 0.7326 1.3203 0.8849 0.3474 0.434 4.9428 0.6254 0.3643 0.6857 5.1203 1.2371 0.3097 0.4163 0.2596 1.3129 0.9469 0.0854 0.1428 2.0178 0.6918 0.7236 1.9282 0.2082 0.6328 0.8749 1.0761 0.7356 1.3691 0.4131 0.8572 0.5421 0.6004 2.0251 0.8372 0.3088 1.0135 0.1742 3.2644 0.611 0.9435 1.3236 0.4806 0.3279 0.5548 0.5258 0.5702 6.0517 1.7803 0.9029 0.3572 0.4645 0.6348 0.3399 0.5358 0.4607 0.3281 0.6894 0.547 3.5967 0.6781 0.0632 0.2944 1.6841 2.2077 1.4403 1.8117 0.5757 0.1008 0.5383 0.062 0.7968 3.5981 0.2202 1.9214 0.1953 0.2653 0.8116 0.5638 0.6235 0.9255 2.1414 6.2503 0.147 0.3702 0.3565 0.8558 0.7373 0.0729 0.5685 0.9966 0.8832 1.3526 0.0389 0.9352 0.7144 1.1717 0.187 0.1946 0.4136 0.6017 0.1157 0.4873 0.1388 0.5127 0.1659 0.749 0.1499 0.5154 0.5262 0.5581 0.6793 0.3284 0.1319 1.1098 0.7527 1.4449 0.0769 0.2428 1.6307 1.1353 1.5367 0.2091 0.2587 1.6962 0.6212 2.3922 0.424 0.0872 0.2999 0.4357 0.0913 0.1024 0.0661 0.7254 0.3578 1.2034 0.4495 0.8784 0.7537 2.8285 0.3489 0.5146 0.5591 0.4216 0.5407 0.1789 0.233 0.3698 0.3067 0.453 0.257 0.3191 0.1045 0.7288 1.697 0.1326 0.2884 0.1852 0.1793 0.0721 1.0246 0.4213 0.3251 0.4433 0.8443 0.3271 0.5401 1.7786 0.6682 0.2639 0.0674 1.026 0.3212 0.757 0.0355 0.2145 0.3262 0.5998 1.1317 0.1484 0.6901 0.1356 0.2369 0.1125 0.4712 0.8073 0.3182 0.3268 0.972 0.5175 0.1555 0.2734 0.1081 0.0593 0.0463 0.0647 1.013 0.1597 0.5452 0.288 1.4009 0.1194 1.1563 0.3754 0.2866 1.9384 1.1002 1.2675 1.1993 0.9072 0.534 0.0762 0.4291 0.5655 1.5361 0.078 0.1682 1.2468 0.7597 1.0284 1.0629 0.365 0.5414 1.3055 0.2861 0.2148 0.6768 0.0919 0.0593 0.2495 0.4073 0.584 0.1025 0.1594 0.0521 3.2486 1.6423 0.5964 1.2736 0.178 0.1365 0.7713 0.0691 0.1074 0.7733 2.4311 0.0953 0.581 0.3536 0.3103 0.3086 0.4428 0.9389 0.856 1.4123 0.2547 0.0493 1.4836 1.4309 0.118 0.7701 1.0303 0.9921 0.14 0.1266 0.6805 0.333 2.1498 1.3664 0.0893 1.2709 0.2384 0.3386 1.3053 0.2745 1.2211 0.6706 0.6448 2.1055 0.8024 0.5775 0.6985 0.3841 0.2037 0.5741 0.1988 0.1789 0.3858 0.2697 0.8482 1.2134 1.237 0.3231 2.0386 0.3451 1.1282 0.2007 0.3405 2.2647 1.5152 0.3617 0.4208 0.19 0.4072 0.5659 0.4993 0.5521 0.3424 5.5152 0.1994 0.4476 0.5644 0.7462 1.9247 1.4899 0.7664 0.3756 1.195 0.2049 0.7672 0.4694 0.3553 1.3817 1.4434 0.5026 0.2601 1.1009 2.1056 0.6656 0.1978 0.9788 1.0328 0.955 0.1862 0.0942 0.5346 0.227 1.3263 0.3226 0.3578 0.2702 0.6517 0.4868 1.1826 4.1565 1.0008 0.5992 0.9473 1.2822 0.3318 0.0445 0.5759 0.6297 0.328 0.8499 0.5687 0.957 0.4703 0.6621 0.8636 0.4325 0.183 0.6318 0.4265 0.9007 0.5458 0.3868 0.4913 0.1982 0.4202 0.4616 0.9081 1.1621 0.6928 1.824 0.1686 0.9505 0.347 0.2608 2.1252 5.5736 0.6494 0.1386 0.3092 0.8698 1.2618 0.2971 0.3719 0.4423 0.2018 0.1157 0.1762 0.8653 2.079 0.5781 0.2166 0.4578 0.0575 0.1605 0.1145 0.4089 0.3123 0.3696 0.5709 0.4687 0.8005 0.7904 0.6614 0.886 0.362 0.5776 0.3861 0.8209 2.8632 0.625 0.9333 0.3066 0.2908 0.0856 0.3487 0.3259 1.2735 0.6723 1.5001 1.3493 2.3105 0.4387 1.0414 1.0157 1.0681 0.8355 2.7009 0.2435 1.2112 0.9932 0.2863 2.6758 2.2376 1.4662 0.6653 2.8912 0.6458 3.9211 5.5702 0.4134 1.0227 0.39 0.4399 0.3353 0.0517 0.0386 0.8803 0.1262 0.7129 0.1457 0.145 0.0453 0.8172 0.9733 0.1738 0.1771 0.1381 0.5744 0.1308 1.3395 0.4442 0.0434 2.3099 7.8616 3.045 5.6437 0.6921 0.862 0.8717 0.5539 0.2327 0.4857 0.5001 1.3806 0.2201 0.1241 1.2954 0.2717 0.5497 1.3766 0.4799 1.3115 0.581 0.3941 0.6815 1.0717 0.609 1.5692 0.5489 0.3584 0.3912 5.322 2.877 1.7494 0.9276 0.2266 0.0953 0.2488 3.8496 0.4125 0.6092 0.6941 0.5095 1.9345 0.0682 3.2171 3.887 2.3131 0.1925 1.2821 0.3152 2.9114 4.6031 1.1659 0.7486 0.735 3.5388 3.7418 0.1588 1.2789 0.5079 2.0963 0.1237 2.9418 1.7279 0.2732 0.4665 0.4384 0.135 0.5705 0.3917 0.5116 0.1604 0.3494 0.0813 0.6341 1.0766 0.4195 0.2583 3.3128 0.8523 1.0005 1.8249 0.6672 3.4025 1.7793 0.836 0.3438 0.1886 0.6638 1.0251 0.687 1.1384 0.8228 0.2667 0.8176 0.8659 2.8011 0.8578 0.44 0.3628 0.5381 0.5922 0.5111 0.853 0.7846 0.461 0.6612 0.0839 1.1575 0.2138 1.1825 0.5865 2.7127 1.5567 0.4153 0.6532 1.009 0.8177 0.3033 0.8092 1.2999 0.1183 0.3693 0.4921 0.2142 0.3487 0.5594 0.4759 0.5966 0.5576 0.3027 0.1091 0.3761 0.3398 1.4326 0.2995 0.3173 0.6134 0.3127 0.2894 0.2689 0.7644 0.4016 0.5955 0.326 1.1647 2.5457 0.1863 1.358 0.6601 0.3397 0.4275 0.4551 0.1477 0.1544 0.4429 1.5097 0.2236 0.1441 2.3002 2.1239 0.3029 0.1161 0.1144 0.33 0.0635 0.1103 0.1639 0.5741 0.1392 0.23 0.2301 0.2797 0.0642 0.7422 0.0769 0.1329 0.0646 0.8565 0.0921 3.5209 1.943 0.7713 0.7853 0.6218 0.7698 0.1454 0.3347 0.537 1.7727 0.459 0.1069 0.6877 0.4277 2.6387 4.167 0.3511 2.9589 0.5609 1.8133 0.4548 1.7692 0.8434 0.9487 5.8213 0.1365 0.6873 0.195 0.132 0.2539 1.7493 8.7304 0.0649 1.1454 1.977 0.1312 3.122 0.5481 0.0633 0.1943 1.8031 0.9176 0.4602 1.0584 1.4542 0.9467 0.4455 0.9077 0.144 0.5182 0.1047 0.3733 0.2453 0.0613 0.6191 0.84 0.2197 0.2787 0.4274 0.8184 0.5222 0.4077 2.8724 0.7247 0.2888 0.435 0.5228 0.3219 0.8693 0.5999 1.6611 1.8777 0.9407 0.6546 0.1067 0.1974 6.0448 0.3919 0.1178 0.1165 0.0449 0.0626 0.8634 0.2979 0.1157 0.8915 0.7546 0.4682 0.1881 1.0328 0.771 0.1922 0.1291 0.818 0.634 0.9053 0.1673 0.5444 0.2649 0.6184 0.174 1.3082 0.5056 0.0648 0.6682 3.1433 1.9167 1.6193 0.9155 0.3511 0.4278 0.0896 1.0299 2.2312 0.3852 0.7681 0.6322 0.2741 0.3859 1.3616 0.7832 1.3003 2.1722 0.6796 1.2615 0.1227 0.6549 0.6187 0.1912 1.3948 0.9108 1.6858 0.0851 1.284 0.5522 1.4043 0.6488 0.2447 1.0938 0.5321 0.7661 0.9266 0.8533 0.0609 3.9747 0.1879 0.3069 9.3153 0.3811 0.7274 1.7839 1.3139 0.1359 0.3581 0.5599 0.7274 0.4278 2.5009 1.3037 0.4232 0.411 0.0707 0.1424 1.2753 0.2343 0.1241 0.0629 0.2497 0.0703 0.0318 1.1355 0.1476 0.5533 0.092 0.1275 0.0796 0.1733 1.215 0.445 1.1753 0.6736 0.5681 4.0824 0.1097 0.26 0.3668 0.0808 3.849 0.4607 0.5745 1.8573 2.1255 0.4783 0.0328 0.852 3.4422 0.8573 1.8412 0.1892 1.5433 0.4929 0.5804 1.3408 1.0244 0.6171 0.5117 1.321 0.6576 0.2775 1.5395 1.72 0.1094 1.2466 0.7599 0.1539 3.2345 1.7701 0.6577 0.3758 0.4421 0.2232 0.1817 2.1563 1.1526 0.6067 0.0908 0.1449 1.7709 0.5322 0.3064 5.8188 0.7039 0.622 0.1088 0.5313 0.8114 0.8849 0.0671 0.2695 0.288 0.6516 0.1832 0.916 0.3714 0.5388 0.2937 0.6275 1.0954 0.4768 0.6506 0.4401 0.9567 0.3574 0.2628 0.6616 0.4258 0.3108 0.786 0.3798 0.4902 0.2331 0.7347 0.7765 0.1168 0.1764 0.4937 0.2526 0.868 0.2515 0.1774 0.8338 0.1981 0.6376 0.1709 0.1578 0.8145 0.1665 0.3172 0.5402 1.8738 0.3201 0.174 0.222 0.1819 0.1841 0.2849 0.3695 0.4709 0.3211 0.1115 0.1731 0.2281 0.3407 0.3255 0.1265 0.3229 0.1473 0.2031 0.1642 0.2376 2.7582 0.9887 0.3488 1.3859 0.5283 1.2099 0.1781 0.1356 0.2478 0.7848 0.6333 0.4454 0.3477 0.4855 0.3633 0.5329 0.9534 0.5796 0.5211 0.2559 0.0582 0.2154 0.2246 1.6232 0.3979 1.1643 0.136 2.4496 0.0571 0.2206 0.3477 0.5283 0.2515 0.0769 0.8652 1.1172 0.4362 0.8016 0.9753 0.8673 0.1979 0.5352 0.1107 0.2626 0.31 0.2522 0.1693 0.3922 0.3366 1.7844 0.6542 0.1606 3.9264 0.5583 1.2134 0.6285 0.6037 0.4422 0.6394 0.4332 0.3832 0.8331 0.1873 0.4782 0.5927 0.336 0.5001 0.6642 0.1906 0.2374 0.6273 0.3155 0.2174 1.0151 0.3966 0.4216 0.1691 0.5025 0.2237 0.17 0.1979 0.1388 0.9066 0.218 0.1542 1.6179 0.7061 0.2696 0.3821 1.307 0.8788 0.1312 0.5077 0.3242 0.6159 0.4055 0.1889 3.5194 0.2731 0.1971 1.3537 0.3188 0.0964 1.392 0.2105 0.316 0.5465 2.2161 0.1263 0.07 0.0385 1.0736 0.083 0.1408 0.0541 0.3967 0.6485 0.1039 1.1142 0.1156 0.2401 2.3643 0.5986 0.2731 1.2912 0.5861 0.7238 0.2164 0.6959 0.5844 0.9088 0.3007 0.3656 0.1965 0.0774 0.5057 0.7619 0.088 0.8638 0.4573 0.1006 0.6221 0.338 0.4296 0.7099 0.5499 0.7339 0.2605 0.786 1.4348 0.4668 0.7472 0.1867 0.278 0.9003 0.9114 0.8426 0.6436 0.811 1.0301 0.821 0.8028 0.1801 2.599 0.7818 1.263 0.199 0.0538 1.1746 0.4324 0.7328 0.632 0.3737 0.1468 0.3308 0.5842 0.4924 0.458 0.0979 0.6395 0.0744 0.8875 0.2749 0.2779 0.8197 5.3573 0.0973 0.4004 0.4656 2.5661 1.9476 0.9598 0.2061 0.3371 0.567 0.0505 0.3232 0.0971 0.2576 1.1268 0.1858 0.3144 0.2809 0.0908 0.2169 0.8632 1.8429 0.3519 0.4665 0.1451 2.0015 0.3041 0.355 3.0454 0.4072 0.4407 0.3034 0.4432 0.6226 0.0907 0.7351 0.2608 1.2785 1.1109 0.4898 0.3506 0.6347 3.1704 0.2091 0.299 0.3359 0.3704 0.3222 1.3217 0.2211 0.583 0.3972 0.461 0.3375 0.9168 0.0862 0.5252 7.0105 0.6628 0.2725 0.6683 0.3046 0.2751 0.4046 0.1288 0.2941 0.3197 0.3858 1.3418 0.2996 0.2328 0.5194 0.9413 0.3751
"2" 0.3296 0.351 0.4258 0.0737 0.1702 0.2839 4.1636 0.4754 1.8462 0.5868 14.1507 0.4207 3.0975 0.9741 0.3225 0.9427 0.7053 0.4827 0.1177 0.707 0.5077 3.2983 0.2293 0.793 0.3376 4.4077 0.4054 0.7607 0.3533 2.0133 0.1899 0.5549 1.244 1.5121 3.7501 1.3962 0.2808 0.5508 0.3125 0.1441 1.318 1.3823 0.4962 0.272 0.3902 0.8873 2.1724 1.077 0.231 1.1734 1.3506 0.2525 1.7534 0.0903 0.5421 0.3738 0.8853 0.0645 0.8177 4.243 2.7252 2.7764 0.4443 0.4598 1.0912 1.4759 1.5017 9.6318 0.5515 0.2264 0.9067 0.4746 0.272 0.2524 0.1386 0.301 5.6214 0.5874 0.202 1.2195 0.3536 0.2575 11.257 1.8987 2.7247 0.3907 0.7283 2.0249 0.1811 1.2978 0.298 1.6092 0.3879 3.5056 0.3545 0.5421 0.3507 0.2514 0.7223 0.3822 0.4235 0.3588 0.9002 1.681 0.4733 0.4595 1.8819 0.5358 0.3738 0.3351 0.2575 0.1951 0.3034 0.1104 0.4099 0.2671 0.2826 0.3679 0.3465 4.8968 1.1267 0.4904 0.4968 2.1678 0.5017 7.843 1.3533 1.3533 0.8914 0.3728 0.79 0.8241 3.7498 0.344 0.865 0.2533 0.1812 0.0831 0.1033 3.006 1.5218 0.4848 0.1527 6.7386 0.3041 8.8679 0.2734 3.4314 2.0171 0.1898 4.3881 1.2289 1.6194 0.2992 0.3798 2.3275 2.4963 0.6574 3.5223 0.3858 5.1242 1.4617 0.3103 0.7136 0.4926 0.4316 0.5956 0.6377 0.3435 0.7752 0.5489 0.2147 0.5407 0.3726 0.5747 1.347 0.2944 1.4951 0.6347 4.8449 0.3397 1.5563 0.3759 0.1738 0.508 0.2806 11.0667 0.5769 1.7546 0.5421 0.5063 3.0259 0.3427 0.0313 0.2342 0.8186 0.0298 0.6816 0.2262 0.592 0.8972 2.9311 0.6559 0.3193 0.9229 1.9197 0.5541 0.4188 1.4679 0.1942 0.9979 0.4331 0.1697 1.5976 1.717 0.1356 0.5424 0.0612 0.5415 0.0532 0.0493 0.2623 0.7786 0.1514 0.1066 0.3291 0.1372 0.4414 0.2811 1.353 0.2365 0.3536 0.2651 1.43 1.4644 0.2833 0.2522 0.3137 2.5457 0.1107 1.0884 0.1269 0.2136 0.4757 1.6538 0.9375 1.2918 0.8297 0.6641 0.6446 2.0964 2.6178 0.2607 3.6129 0.4683 3.0821 0.2272 0.2357 0.2682 1.1997 5.4313 0.3482 0.7422 0.6553 0.1138 2.4357 0.3967 0.9488 0.188 1.0922 0.2243 1.8358 0.646 4.5349 0.2934 8.7937 0.5159 0.6678 0.6489 1.3257 0.6234 1.4836 0.1386 0.0512 1.1288 0.2538 1.7471 0.2884 0.5506 0.1454 0.3292 15.4885 0.456 0.6142 0.5038 0.6499 1.4275 0.7304 0.6203 0.4101 0.9304 1.0479 2.3581 0.7403 0.9692 0.5091 0.2614 2.9973 0.0855 0.4413 0.2361 0.1776 0.7617 1.2573 0.3536 0.5663 3.4448 6.2016 0.2662 0.7006 0.3239 0.1354 0.3368 0.8029 0.4289 4.6822 0.401 0.1091 4.2784 1.3731 4.3817 0.2347 0.2466 8.2537 0.3618 2.5826 0.4885 0.6552 0.2829 0.3509 0.3588 1.9654 1.2475 2.4184 1.7159 1.3101 1.6219 1.7077 1.4152 1.9983 0.7728 4.2884 3.6235 0.3072 6.3616 0.881 0.2569 0.1901 0.1422 1.6697 1.2084 1.2277 0.1311 2.9542 0.2952 0.3288 0.4342 1.0271 0.3601 1.3825 0.4742 1.8325 0.2567 0.7196 0.6902 0.2856 0.5757 0.6338 0.3593 0.1524 0.2867 0.0674 0.6011 0.797 0.3194 0.0938 0.4044 0.4301 0.3175 0.2523 0.3554 0.2931 0.6505 0.5055 0.308 0.6796 0.6249 0.1567 0.3 0.3178 0.316 1.5081 0.5915 0.2609 0.4843 1.76 0.2368 0.3051 0.2352 0.34 0.3078 0.2631 0.1686 0.728 2.9291 0.3988 0.2547 0.317 0.1466 0.3359 0.7135 0.2233 1.8674 0.0887 0.8364 0.1348 0.3041 0.1616 0.2613 0.6269 1.0608 1.249 0.4467 2.0232 0.3128 0.2864 0.3424 0.2292 0.8078 0.3259 0.2906 0.3059 0.2501 0.27 3.5348 0.1749 0.3435 2.3856 0.6014 0.226 0.9953 0.2769 0.1972 0.3206 0.7412 0.6395 0.0918 1.3465 0.0392 0.3099 0.5077 2.3325 0.3366 0.3956 0.9131 0.1827 0.1507 11.1384 9.1412 1.9862 18.6634 0.9029 0.5275 0.3872 1.7592 0.8276 0.4265 1.0549 0.9371 0.1814 2.0699 1.4345 0.2284 0.3422 0.7283 0.271 0.41 0.8905 0.4479 0.2999 0.5871 1.3539 0.6858 0.7027 0.2784 0.2318 1.1001 0.2017 0.9239 1.2783 1.9514 0.1618 0.217 0.6141 0.5307 0.2717 1.2417 0.1877 24.3466 0.8635 0.3286 0.3129 0.5271 0.1887 0.3852 0.5289 0.2841 0.2604 0.5268 4.9666 0.4394 4.544 0.6527 0.7711 0.354 0.5013 0.2147 1.2414 0.1495 1.5164 0.1434 2.73 0.3576 0.3592 0.7706 0.6717 0.6241 5.4672 2.6761 9.9028 16.2219 0.2461 0.1992 0.8611 5.0829 3.5931 1.0986 0.2783 1.3296 0.3954 4.2746 0.415 0.3254 5.5491 1.3958 0.1667 0.3475 0.576 0.2146 1.0287 0.4366 1.2511 6.2702 0.3495 0.4036 0.8879 1.2675 1.0901 1.4598 0.8603 0.059 2.1742 0.6426 0.1047 0.0967 1.7593 0.4862 0.583 0.0966 0.154 0.9695 0.2829 0.2696 2.0671 1.1104 0.5029 0.2579 3.4296 0.3038 0.7055 0.2951 0.278 0.1542 0.4403 1.6788 0.9002 0.1003 0.0375 0.1705 0.1473 2.2793 0.1978 0.4458 1.6437 0.5062 0.0585 2.5256 0.1389 4.8374 0.4223 0.0876 0.1111 0.1797 1.5892 0.6907 0.1818 1.4307 0.1735 1.0085 0.8304 0.204 0.2113 0.2912 0.0743 2.5331 0.0913 0.0462 0.4268 0.263 0.2448 0.7687 0.6677 0.3181 1.9341 0.1745 0.5404 1.0538 1.1633 0.2659 0.7452 0.3643 0.3525 0.5692 1.5039 0.7405 0.2259 0.1107 0.2346 2.554 0.175 0.6593 0.4174 0.1245 0.5932 0.419 0.2933 4.1771 0.6517 0.2951 0.9296 1.2607 0.3752 0.7339 0.7961 10.5129 1.8656 0.2379 0.2652 1.6368 1.0604 0.7093 6.3938 0.7308 0.8402 0.4607 0.1067 0.408 0.4144 0.1901 0.3166 0.5995 0.5827 0.3216 0.5424 0.5058 0.4011 2.8707 0.6838 0.7338 0.7224 1.0437 1.9276 0.211 0.346 0.1992 0.7526 0.6626 0.3362 1.8185 0.5007 0.6572 0.771 1.2902 0.7788 1.1204 0.9759 1.4517 0.7818 0.7104 0.3703 0.5082 1.303 0.1885 4.3505 0.4808 0.4627 0.2863 1.6108 1.1887 0.6268 0.549 1.3089 0.2445 1.8761 0.5381 0.2666 1.435 0.0817 0.1525 0.1144 1.0507 0.2281 0.1923 0.3602 4.1748 1.2274 0.5971 0.2704 1.2155 0.6147 1.084 0.4648 0.7189 0.2816 0.5531 0.9982 0.459 1.0783 0.6952 0.8123 2.1713 0.1578 0.7193 0.2945 0.248 3.7916 0.3086 0.4181 0.3312 0.9524 1.0828 0.41 0.2871 0.2668 0.4936 0.2444 0.2297 0.6004 0.159 1.0163 0.6593 1.0692 0.3607 0.2832 0.6512 0.7149 0.4631 0.2903 0.033 0.4137 0.0993 0.4908 0.0464 0.3264 0.2838 0.1864 0.3266 2.4906 0.2928 0.4784 1.6 0.3282 0.3648 0.4084 0.7865 0.721 0.7203 0.1619 0.3593 1.7463 4.2318 0.542 1.0657 0.5213 0.0383 0.0411 1.0296 0.4905 0.2948 0.5248 0.8313 1.9314 0.5131 0.1707 0.7943 0.3411 0.3862 1.2121 0.2159 0.7513 0.5784 2.8865 0.3273 0.0526 0.3509 4.238 0.6125 0.5636 0.2267 0.239 1.9392 1.8827 0.1924 1.0813 0.356 0.6981 0.4153 2.9416 0.5317 1.5661 0.6885 6.2201 2.3962 0.3201 0.3567 0.6865 1.7772 0.3181 0.8827 1.2186 0.5234 0.3862 0.4278 0.9817 2.6043 0.8353 1.1759 0.2715 2.279 1.3478 0.5491 0.9911 0.7041 0.4794 0.8876 1.9737 0.802 0.2961 0.9699 1.2419 0.3156 0.875 0.7987 0.5073 0.7691 0.3635 3.0936 0.2409 0.5981 1.83 0.8609 0.2916 4.5801 1.8543 0.2126 0.4914 0.2298 0.3508 0.5167 0.4739 0.6748 0.8463 0.3686 0.5553 0.7639 0.623 0.1836 0.5522 2.1471 0.2672 1.5963 0.4089 0.374 0.2232 2.8193 0.4596 0.8087 0.2949 1.1958 0.9793 0.9813 1.3648 0.5882 0.2174 0.3913 0.1573 0.3141 0.1741 0.1816 0.2111 0.0927 1.1186 0.3745 0.5143 4.3732 0.6621 0.9071 0.093 2.3582 1.9068 0.4135 0.3072 0.4777 0.2879 0.6241 0.9634 0.4302 0.3169 0.5514 0.1959 0.8409 0.2482 2.7282 0.3566 0.6734 0.1686 1.5781 0.7247 0.6877 0.912 1.1726 1.7614 0.2308 2.2417 0.8144 0.2868 1.1054 0.4449 2.2055 0.316 1.2108 0.411 0.9932 0.9868 0.3605 1.0944 0.3828 0.3586 1.1595 1.7422 1.6378 0.7762 0.6193 2.8513 0.7944 0.5236 1.3261 0.676 1.0887 0.4891 0.2267 0.9674 1.1267 0.335 0.3871 0.4242 0.6848 0.5882 0.8169 0.4444 2.5119 3.0559 1.5827 0.4758 1.0678 2.8461 0.6393 0.7241 0.9598 0.6123 1.0884 0.9615 3.6757 0.2992 0.7079 0.4272 0.509 0.3111 0.4322 0.4105 0.316 0.644 0.383 0.4132 0.5917 0.394 0.4897 1.0384 0.3686 0.5405 1.024 1.2131 0.4965 0.9823 0.3712 0.522 0.5611 1.1137 0.6118 0.3503 0.5163 1.1956 0.606 0.7598 0.6073 0.3863 0.516 0.596 0.7935 0.7439 0.6574 2.0628 1.9388 2.502 0.539 0.5242 0.4222 0.671 0.2761 0.7631 0.3328 1.0454 2.3083 0.4089 2.5022 0.1968 0.7532 0.2368 0.9076 0.6914 0.8677 0.2989 0.2185 1.0395 3.5906 0.5563 0.4887 0.6195 1.1924 0.8651 0.9855 1.046 0.8749 2.757 2.4926 9.3891 0.6325 6.3008 1.8228 1.9287 0.0347 2.4801 9.5879 0.8267 0.4136 0.3179 0.4052 0.8952 0.6033 0.7534 0.7961 0.2383 0.5911 0.6063 0.5341 1.5485 1.4662 0.5077 0.2875 0.485 1.0657 1.2916 0.3946 1.3569 0.6063 0.4906 0.4193 0.2987 4.3069 0.4517 2.4935 0.8423 0.4925 0.3807 0.2295 1.3665 0.106 1.2609 0.805 0.509 0.415 6.2539 0.5293 0.6715 0.9668 0.348 0.6426 3.8081 0.3867 1.1755 1.3379 0.3696 0.4089 0.3951 0.3808 0.7246 0.6594 0.4214 1.5213 0.3553 0.5641 0.349 1.0056 0.6462 0.5002 0.2429 0.3004 0.325 0.1647 2.3386 1.0742 1.6959 0.4007 0.6446 0.4834 1.2696 0.4329 0.4135 4.519 0.3714 1.5676 2.5687 1.5955 0.4629 0.2269 3.5114 0.5793 2.3749 1.5722 1.5557 0.1682 0.3992 0.2911 0.7484 0.7966 0.8013 3.1495 0.4946 0.2435 0.3428 0.6558 1.9734 1.2449 5.9161 1.2575 0.5798 0.3391 1.6975 1.1519 0.7692 0.8087 0.1691 1.1564 0.4141 0.3452 0.4028 0.6459 0.3019 0.4351 0.5641 0.2653 1.0639 5.4529 0.4071 0.5513 0.28 0.6823 0.6976 0.4133 0.4643 0.2404 0.3291 0.0994 0.2088 0.4736 0.2374 1.4938 0.3536 0.8649 0.3613 0.5922 0.653 0.3781 1.017 1.1898 0.3199 0.2589 0.2985 2.2317 0.4072 0.3327 0.3187 1.4603 0.2787 0.2272 0.4088 0.2606 0.1021 0.6816 0.2583 1.4686 0.7335 3.5801 0.2835 0.9552 0.2829 2.9954 0.3084 0.6163 0.4599 0.2262 0.188 0.4651 0.7659 0.3996 0.1466 0.8376 0.5148 0.1862 0.2113 0.5113 0.2282 2.1595 1.0837 0.378 0.2418 0.8438 0.1837 0.5467 0.3743 1.1839 0.7301 0.3187 0.2149 1.5774 0.3731 1.2372 0.2483 0.1627 0.3264 1.4735 0.3985 0.1702 1.1929 0.2076 0.3016 0.2921 0.6477 0.4601 0.2978 0.1638 0.8677 0.3657 0.1719 0.3686 0.2016 0.1539 1.2337 2.9887 0.2809 0.5093 0.3125 0.2603 0.4782 0.2017 0.3246 3.592 0.1105 1.2386 0.8801 1.6084 0.177 0.9765 0.2055 0.1968 0.5231 1.5829 0.4007 0.1786 0.3127 1.068 0.8486 0.4791 0.2672 0.8746 0.2117 0.7881 0.3176 0.2433 0.157 0.6434 0.1264 0.1567 0.1263 0.1539 1.2084 0.2756 0.3236 0.5221 2.1587 0.4341 1.317 0.545 0.1414 0.5419 0.7855 0.0753 0.2117 3.6521 0.1481 0.3167 0.3149 3.9337 0.6412 0.2436 0.3414 1.5365 1.1245 0.2686 0.6303 1.4023 2.1605 0.1 0.7487 0.5154 0.5169 0.1737 0.3804 0.468 0.1869 1.159 1.4076 3.1978 0.2012 0.3929 0.93 2.8304 0.398 1.0429 1.3354 0.626 1.6224 0.7893 0.2058 0.3965 0.7304 0.3306 0.6286 2.9348 1.6608 2.1756 0.2405 0.1307 0.1821 0.4452 0.402 1.6891 0.2032 0.7063 0.2651 0.3845 0.2169 3.0556 0.6293 1.2806 0.3177 0.2722 0.3599 0.2162 0.1216 0.2747 0.371 0.2004 0.1423 0.2299 0.1374 0.2062 0.2818 1.294 0.5985 2.7889 0.8891 0.3529 0.3604 0.7358 1.218 0.3491 0.3093 0.4003 0.4538 0.5475 0.98 0.1881 0.1568 0.7273 0.4104 0.2203 0.1866 0.249 0.6533 0.6258 0.1479 0.33 0.3508 0.3015 0.2996 0.6035 1.1054 0.82 0.3709 1.1627 1.7151 0.3158 0.0725 0.3696 1.4718 0.1539 0.4015 0.7672 0.2449 0.7628 0.1517 0.6891 0.4052 0.2801 0.3094 0.2 0.4876 0.5078 0.2497 1.1056 0.2565 0.2321 0.2022 0.2385 0.9381 0.2348 0.5244 0.1734 0.4376 0.6256 0.2317 4.4822 3.3407 0.7522 0.3205 0.2645 1.3264 0.336 0.2487 0.2973 0.2231 0.1477 0.2761 0.3965 1.1028 1.0118 0.3383 0.2184 0.6879 0.1782 0.1428 0.1567 0.2522 0.2707 0.182 0.299 0.1776 1.033 0.6865 0.7818 0.2087 0.7161 0.3296 0.6649 1.1162 0.8177 1.3846 1.6718 0.2949 0.3647 0.5497 0.5654 0.5634 4.0521 0.63 1.7209 0.4157 0.4114 1.3721 0.1933 2.6764 2.568 0.1562 0.4989 0.1888 0.3607 1.2437 0.8518 3.918 1.8706 1.1174 0.525 0.2659 0.3526 1.4991 0.4887 0.1582 0.303 0.6302 0.3862 0.3344 0.2417 0.1459 1.4793 0.2907 0.256 0.128 0.2836 0.1306 0.5414 0.6729 0.3012 0.1754 0.2464 0.2957 0.9978 0.9821 0.2631 0.1707 2.1315 16.1746 4.6571 10.5855 0.6175 0.9922 1.6548 1.3755 0.2372 0.5265 0.262 0.2976 0.158 0.2576 0.5953 0.1952 0.3016 1.1337 0.1764 1.2801 0.6897 0.5324 0.1951 0.1361 1.4955 0.6031 0.1662 0.4051 0.3466 1.3247 0.9074 0.7353 1.0681 0.5796 0.153 0.5488 1.0826 12.0542 1.2243 0.5854 0.449 2.2426 0.3331 7.1063 1.297 0.5471 0.1873 0.327 0.1243 2.1807 0.5793 0.5892 0.5359 0.2941 0.6563 2.3426 0.5284 0.3601 0.2843 4.7083 0.1676 0.879 0.8984 0.5243 0.1749 0.7599 0.1957 0.2364 1.449 0.24 0.4313 0.2319 1.6477 3.5747 0.1548 0.5154 0.2405 1.5735 1.6184 1.6702 1.004 0.7126 6.2219 0.3355 0.3312 0.2567 0.34 0.394 1.0619 0.5784 0.9117 0.2024 0.3489 0.5105 0.3341 2.5425 0.3948 0.9972 0.339 0.2798 0.766 0.2712 0.5084 0.2236 0.529 0.5655 0.5026 0.527 0.3592 0.5288 0.2412 0.7918 2.0573 0.2287 0.275 0.2333 0.3725 1.6806 0.2517 3.7942 0.2323 2.6831 0.6447 0.108 0.1103 0.3378 0.2421 0.6192 0.7464 0.2858 0.5021 0.2173 0.2604 0.3171 0.458 0.2191 0.6081 0.1699 0.2266 0.3284 0.4424 0.3173 0.8419 0.3895 0.72 0.4198 0.6639 0.3756 0.3716 0.1465 0.3459 0.7569 0.3875 0.3808 0.3273 6.7551 0.546 0.5017 3.6025 0.5784 0.4034 0.6749 0.7555 0.757 0.1858 0.2707 0.2097 2.5404 6.2928 0.1587 0.2974 0.2229 0.2231 0.4057 0.3446 0.6808 0.6763 0.3696 1.3229 0.5915 0.4861 0.9781 0.8349 0.8381 0.9636 0.2952 0.1443 0.2452 0.3591 0.5192 0.1197 0.3058 0.2865 0.139 0.9538 0.2506 3.2299 0.5548 0.9049 0.489 1.1912 4.3006 0.4803 2.5931 0.6466 0.2929 0.2489 0.3979 0.2494 0.7254 2.7201 0.492 1.7453 0.3118 0.5174 1.2186 0.2294 0.1891 0.2642 0.4375 0.588 0.898 1.1946 1.0542 1.3188 0.4014 1.1566 0.2629 0.9521 0.0964 0.7266 0.0988 0.4995 0.2076 1.4564 0.8798 0.1977 0.178 0.3317 0.3438 1.1711 2.218 0.7395 0.8308 0.9491 0.2459 0.3135 0.3597 1.2139 0.9513 1.3769 0.8496 0.6404 0.3761 0.395 2.9846 0.4127 0.4993 0.1326 0.129 1.6967 0.1905 0.2805 7.3574 0.4978 1.2392 1.4178 0.177 0.544 0.9089 0.437 0.257 0.256 0.6384 1.4251 0.3019 0.4615 0.2753 0.7651 0.2369 0.3669 0.9779 0.7974 0.3414 3.7234 1.6529 0.4595 0.2138 1.067 1.1502 0.9826 0.599 2.352 0.3096 1.0195 0.3922 0.5251 0.3824 1.7949 0.4753 1.8103 1.5013 1.087 0.2752 0.4385 1.4122 0.3933 0.3184 1.5561 0.3599 0.2847 1.0017 0.6659 0.3031 1.7037 0.7129 0.1065 0.9425 0.0823 0.507 0.9871 1.2264 0.2553 0.085 0.0709 0.4049 10.4088 0.5144 0.4438 0.7699 0.8843 0.3065 0.3723 1.048 0.5003 0.2829 1.4631 0.4944 0.9545 2.6105 0.2895 0.0443 0.4249 0.2077 2.1697 0.4756 0.4232 0.4055 0.096 0.8266 0.6175 0.3533 0.1343 0.576 0.0877 0.1083 4.9399 0.4359 1.6643 0.9099 0.2414 0.8196 0.1546 0.5976 0.6617 0.22 3.5234 0.8951 0.5747 0.7816 1.4191 0.7943 0.0787 0.5056 0.859 0.3106 1.0056 0.4585 0.5931 0.3993 0.4934 0.4578 1.5813 1.6826 1.4344 1.6068 0.5965 0.3619 1.675 0.5955 0.9353 1.5679 1.951 0.5972 5.6544 1.3289 0.7094 0.2253 0.3243 0.1516 0.1834 0.2356 1.959 0.5035 7.3764 0.3083 1.2584 10.5101 0.3296 0.7452 0.3156 0.5171 0.1385 0.2815 0.3853 0.6928 0.1658 0.2508 0.336 0.3575 0.1356 0.246 0.2293 0.1848 0.2142 0.163 0.6523 0.2053 0.5427 0.247 0.7022 0.5373 0.1692 1.1061 0.3237 0.4505 0.4512 0.3185 0.8137 0.1506 0.1379 0.5859 0.0751 0.16 0.1947 0.3094 0.1972 0.3403 1.0626 0.2797 0.2421 0.6335 0.0918 0.2042 0.2133 0.1735 0.1215 0.3264 0.6707 0.1772 0.1507 0.2217 0.2004 0.1782 0.2789 0.4136 0.8811 0.8067 0.1621 0.257 0.2693 0.4287 0.4165 0.104 0.2644 0.571 0.2351 0.1891 0.5541 4.1578 0.2413 0.1908 0.2212 0.2927 0.3269 0.1472 0.2385 0.3255 0.2923 0.3428 0.5206 0.2394 0.2013 0.2975 0.2218 0.1947 0.0997 0.2717 0.1879 0.1407 0.1934 0.2152 1.8405 0.2734 0.0983 0.1351 1.0923 0.088 0.0827 0.4319 0.5712 0.2497 0.2188 0.1681 0.2206 0.2459 0.7256 0.431 0.2873 0.1095 0.1323 0.173 0.2162 0.2013 0.4081 0.1707 0.383 0.5724 0.2016 0.7225 0.1613 1.9579 0.1305 0.1574 0.2574 0.4383 0.1437 0.1305 0.1131 0.1319 0.294 0.1567 0.3255 0.2532 0.2149 0.1156 0.5681 0.105 0.435 0.3686 0.1001 0.1621 1.6567 0.2173 0.2917 0.1691 0.1232 0.1785 0.2154 0.1772 0.0925 0.1515 0.103 0.1975 0.4198 0.234 0.1897 0.1487 0.8189 0.2268 0.1546 0.6013 0.208 0.1745 0.1139 0.2962 4.3212 0.4081 0.3094 0.7164 0.7663 0.3988 1.8939 0.4176 0.2209 0.1918 1.0575 0.085 0.1266 0.4189 0.416 0.2546 0.1075 0.0959 0.893 0.9267 0.2372 0.7509 0.0913 1.0213 1.1539 0.4032 0.2856 0.5848 0.1864 0.7151 0.313 0.2664 0.5626 1.7743 0.2766 0.1429 0.2788 0.095 0.7778 1.0387 0.2194 0.6064 0.4927 0.1877 0.9685 0.2644 0.2766 0.1624 0.6527 0.3567 1.4404 0.7273 0.1335 0.7497 0.5224 0.2965 0.5362 0.2905 0.69 0.7833 0.6865 0.2299 0.7844 0.9803 1.0767 0.1605 1.1865 1.0434 0.5575 0.177 0.1762 1.3512 0.4303 1.9133 0.2759 0.3662 0.4289 0.1176 0.4954 0.6928 0.2044 0.8942 0.4083 0.3541 0.2544 0.1993 0.1201 0.8887 0.2798 0.1623 0.7195 0.1371 1.9301 2.0242 1.035 0.2031 0.1933 0.2079 0.0926 0.3088 0.1928 0.3793 1.1668 0.2166 0.2372 0.317 0.5674 0.0873 0.1762 0.4476 0.0657 0.2626 0.1369 1.3004 0.6135 0.1441 2.9629 0.1633 0.2495 0.0848 0.5921 0.5896 0.9881 0.0898 0.165 1.218 0.1394 0.672 0.0922 0.2823 5.1466 0.1057 0.7202 0.5694 0.6458 0.8868 1.9489 0.1865 0.8763 0.6709 0.7908 0.5115 0.2605 0.7856 1.0575 0.7074 0.7999 0.1271 0.4027 0.3825 3.9252 0.5216 0.3817 0.3617 0.371 0.5255 0.0979 0.238 0.6157 1.615 0.3655 0.4591
"3" 1.1497 0.3107 1.7594 0.0345 0.2663 0.5003 10.2512 2.5186 1.1187 1.6649 11.0725 1.221 8.6565 1.6728 0.6072 1.3921 0.967 4.735 0.0909 2.1186 1.0487 9.6734 0.3606 0.6876 1.2521 14.6187 0.0572 2.4192 0.1088 3.252 0.6166 1.2414 0.0475 0.7976 7.1556 2.2452 0.6888 0.2015 0.5005 0.2728 0.0906 7.323 0.2846 0.4533 1.1334 2.5035 7.1755 1.8375 0.381 0.1938 3.7243 0.595 1.5847 0.079 4.0887 2.6707 11.8735 0.0497 5.1257 10.8935 14.8016 2.0508 2.374 0.5733 4.4537 0.3883 0.1001 0.6977 0.4715 0.0965 0.1379 0.5045 0.0448 2.1254 0.2786 2.2014 2.6915 0.3478 0.0441 0.1233 0.2441 0.0613 6.8619 0.4927 0.1609 0.064 0.6376 3.595 0.2122 0.1953 0.1254 1.1351 0.1405 2.9976 0.3242 0.2697 0.316 0.0789 1.5033 0.084 4.2816 0.4493 0.7577 0.7189 0.9944 0.4179 0.1765 0.0584 0.2709 0.0747 0.0563 2.8017 0.6833 0.6957 0.1105 0.1722 0.0934 1.3574 0.0954 1.2971 0.3344 0.5488 0.0617 1.1081 0.2917 1.6888 0.2165 0.2805 0.1616 1.2873 1.1887 0.0483 1.1108 0.2125 0.4319 0.567 0.0841 0.7993 0.2922 1.4564 4.4998 4.4342 0.0395 2.737 0.053 0.1421 0.047 9.8982 0.9382 0.0838 0.1071 1.8016 0.6869 0.4929 0.7201 0.7427 0.1474 1.3538 0.7273 0.044 3.9172 0.2926 0.233 0.4098 1.1387 0.0962 0.2641 0.5615 0.4922 0.8559 0.2964 0.1201 0.5145 0.0636 1.7419 3.6318 0.0531 2.582 0.6894 3.3614 0.2183 0.0431 1.3183 0.0903 0.2693 0.2748 0.4253 0.0882 0.4083 0.0752 0.0626 0.1228 0.0874 0.9897 0.0718 0.6372 0.0349 0.0343 0.9207 0.0411 0.0642 0.27 0.5642 0.2285 1.2308 1.0845 0.7848 0.4347 0.0583 0.1197 0.8959 0.4177 0.8355 0.8274 2.1908 0.5379 0.0711 2.502 0.0552 0.0796 0.5792 0.2868 0.1272 0.2564 0.8697 0.4134 0.1422 0.8999 0.1822 1.2889 0.1702 0.4769 0.0894 0.1536 0.1856 1.0091 0.9581 0.2728 1.2213 0.3076 1.6621 0.5454 0.0494 0.3917 2.7417 0.082 0.4483 0.3037 0.0559 0.1114 1.7262 6.3974 0.6853 2.7189 3.2082 0.6209 0.3834 0.0512 0.1193 1.5035 1.8285 0.6547 0.3227 0.1491 0.3524 0.1277 0.2051 0.2085 0.0413 0.8456 0.2057 0.5235 0.2636 2.9845 0.255 0.5483 0.3465 1.3906 0.0875 0.6797 1.7024 0.8846 0.2934 0.0875 1.6653 0.8442 3.4241 0.0998 1.3114 0.1224 0.6518 4.9389 0.5601 6.4905 0.3227 0.9789 0.5378 0.1314 0.0504 0.1297 0.5138 0.9944 0.0735 1.7321 0.4058 0.6209 0.0542 1.8095 0.3516 0.1869 0.0653 0.1246 0.0567 0.4787 0.2488 1.472 1.8313 1.3072 0.2703 1.4578 0.0986 0.0501 0.5365 0.1044 0.1857 0.4678 0.1985 0.0911 2.9345 3.9634 4.8881 0.6002 0.0712 4.9138 0.1411 1.2001 0.8612 0.0418 0.0832 0.1938 0.3354 2.2455 1.983 1.0788 5.5793 0.8483 7.4768 0.2058 1.0331 0.1622 0.9979 0.2109 3.2961 0.096 3.6879 0.3356 0.0622 0.0488 0.1526 4.2632 0.6774 1.4619 0.0683 3.6737 0.1251 0.5036 0.1365 0.1672 0.6061 0.2528 0.4266 0.6276 0.4185 0.4958 0.3839 0.1946 0.6937 0.5048 0.2384 1.0732 0.2561 0.0828 1.3119 0.2919 0.1091 0.0617 0.4452 0.1516 0.1148 0.4943 0.8662 0.4371 0.8917 0.3121 0.0742 0.6254 0.7551 0.117 0.3056 0.7569 0.188 1.0753 0.0518 0.0544 0.291 0.4312 0.1689 0.0735 0.1087 0.1369 0.0622 0.0747 0.2116 0.8954 1.2887 0.0847 3.3985 0.4428 0.8046 1.4484 0.739 0.6811 6.3367 1.3712 0.6809 0.3531 0.3072 0.0956 0.5005 1.9996 0.0541 0.9065 0.057 0.162 0.0652 0.2712 0.3447 1.8921 0.6593 0.345 0.2886 0.7387 0.088 0.5558 0.9579 0.1902 1.3041 6.8909 0.4832 0.441 0.7034 0.1021 0.2102 0.882 1.7448 0.3091 0.427 1.9868 0.4763 2.1695 0.8769 5.5166 0.1385 1.0539 0.2913 0.0922 0.4149 2.9214 0.6346 3.2143 0.3034 4.4503 0.7752 0.2336 1.4386 0.9484 0.0637 0.463 1.9673 0.177 1.9643 1.0836 0.1269 0.0646 0.1324 0.0453 0.0957 0.3333 0.4379 1.2269 0.0862 0.414 0.3011 0.2354 0.716 0.1361 0.5709 0.0966 0.1173 0.7517 3.1196 0.3583 0.1001 0.1056 0.0493 0.2237 1.8617 0.1053 0.2548 0.2923 0.541 0.0714 0.6925 0.0762 0.1914 0.1862 0.2767 0.0579 0.1449 2.682 0.1578 0.0728 0.5964 0.1281 0.4077 0.0963 0.0849 2.2043 0.0394 0.6674 0.0365 0.7495 0.0775 0.3171 0.0984 1.6671 0.2349 1.2714 3.1479 2.1136 1.7469 0.0491 0.0559 1.2794 0.8108 0.1995 0.9675 0.2024 0.199 0.0649 2.1779 0.2044 0.1589 0.1145 0.3436 0.0399 0.0488 1.3857 0.3742 4.5819 0.0955 1.1159 1.0408 0.2144 0.0447 0.0502 0.4206 0.5535 0.145 0.2638 1.8632 0.7038 0.9121 1.749 0.4128 0.0442 0.1111 0.6393 0.0802 0.0947 0.5606 0.1019 0.1321 0.9976 0.1091 0.691 0.0642 2.929 0.2056 0.0681 0.0877 0.1891 0.6997 1.0608 1.4244 2.3609 0.8843 0.145 0.7265 0.2606 0.338 0.1571 0.068 0.3238 1.4481 0.3813 0.0394 0.0516 0.1931 0.7958 0.0885 0.0494 0.1055 1.3779 0.0795 0.0557 1.3779 0.0395 0.1779 0.1488 0.0344 0.4359 0.0607 0.0551 0.0536 0.0405 0.0474 0.036 0.2263 0.1306 0.2825 0.1309 4.6158 0.951 0.0731 0.2066 0.3115 1.0124 0.3726 1.127 0.041 0.178 0.355 5.6128 0.4833 0.4334 3.0183 0.0846 0.7574 0.6952 1.3543 0.4299 0.0336 0.4882 0.131 0.0772 0.0364 0.8964 0.064 0.0709 0.8088 0.6946 0.1769 0.2796 0.2175 0.1558 1.417 0.3253 2.0555 0.6413 0.7889 0.3953 1.4414 1.2644 0.2069 0.1377 0.1027 0.5186 0.1592 0.1506 0.1423 0.318 0.5493 0.0409 0.0497 0.698 0.4262 0.8819 1.4898 0.0722 0.6987 0.4397 1.044 0.0623 0.5577 0.0525 0.5079 0.3274 1.2302 0.2576 0.4969 1.1093 0.4764 0.2658 0.2823 0.4086 0.5028 0.383 1.5716 0.2808 0.184 1.5726 0.1828 0.1016 0.0727 0.7489 0.1545 3.24 0.7297 3.4769 4.8175 1.0833 0.065 2.273 1.1168 0.3231 4.1713 0.5651 0.0572 0.1464 1.2618 0.1817 0.2668 0.3005 12.7404 2.3221 0.8401 0.3088 2.4047 0.4781 0.0419 3.0163 0.0867 0.0705 0.8767 1.0883 0.1993 3.5532 0.124 0.4182 0.9478 1.0649 0.4038 0.6154 0.0677 0.9106 0.0695 1.7678 0.2213 0.9697 0.4774 0.3945 0.068 0.1164 0.0434 0.6714 0.0946 0.2524 0.4129 0.4046 0.5135 0.6566 0.1295 0.5436 1.1764 0.4958 0.3391 0.1912 0.1142 0.2056 4.5242 0.1084 0.1486 0.1008 0.376 0.2329 0.1417 0.2677 0.5291 0.3672 0.1852 0.052 1.3353 0.2192 0.3037 0.127 0.4598 0.2619 0.2079 1.711 4.1365 0.4268 0.3714 0.3475 0.1585 0.4779 1.0216 0.0701 0.3222 0.2644 0.3931 0.4864 0.1369 0.3486 0.5968 0.9191 0.5162 0.159 0.1907 0.3833 0.503 0.7512 0.1309 0.1053 0.2608 0.1586 0.1005 0.3196 0.0595 0.2557 0.2192 0.8452 0.6033 0.3805 0.2843 0.0701 0.0605 1.7055 0.1152 0.3229 0.0633 0.6914 0.2814 1.85 0.2126 0.1153 0.6194 0.1471 0.1398 0.4662 1.5455 0.4857 0.5603 0.4148 2.0517 0.116 1.187 0.1033 1.4272 0.8725 0.129 0.3835 0.0487 0.3877 0.4132 0.978 0.063 0.2685 0.5507 0.066 0.6485 1.6902 0.2016 3.6343 0.4229 0.1409 0.9512 0.1369 0.1142 0.075 0.3297 0.6312 0.7462 0.5192 0.0652 4.6629 0.0773 0.087 0.6268 0.6259 0.3153 0.1899 0.1207 0.1952 0.2696 0.2363 0.0983 1.533 1.3559 0.6271 2.9623 0.9736 0.2865 0.532 0.3882 0.3988 0.2074 1.1361 0.0509 0.533 1.4838 1.3373 0.3488 0.3004 0.5722 2.1863 0.0942 0.2575 0.0984 0.2409 0.0692 1.0883 0.2853 0.3276 0.5158 0.2424 0.1426 0.0447 0.9649 0.0828 0.1816 0.0569 0.9262 0.1195 0.3289 0.6262 1.8322 0.0969 0.2471 0.2075 1.1609 0.2482 1.6161 0.1253 1.3473 0.0673 0.081 1.7489 1.7454 0.2752 0.5237 0.1162 1.6149 0.3379 0.1084 0.7943 0.1431 0.2625 0.3447 0.1251 1.6608 0.1729 0.743 0.508 0.0745 1.1807 0.5198 0.21 1.1009 0.0556 2.2653 0.1792 0.3018 0.7852 1.209 1.7124 1.6205 1.3017 0.3687 0.3813 0.0542 0.6126 1.7658 0.1242 0.2283 0.1161 1.8419 0.6151 0.011 0.0584 0.1692 0.5051 0.5805 0.8995 0.6058 5.1534 0.6712 1.5585 0.7616 0.662 0.4934 0.3814 0.1369 0.142 0.2453 0.2472 0.5152 0.4162 1.4129 0.7549 0.5041 0.5607 0.2793 0.2062 0.7241 0.1779 3.0932 0.3915 0.8335 1.927 2.1568 0.9749 1.1323 2.9185 1.6569 1.3232 0.4845 0.7799 4.9775 0.2122 1.0817 2.0955 0.6426 0.5199 1.2512 0.4254 0.6236 0.393 0.485 0.5858 1.0474 1.273 0.511 7.4434 1.1981 0.7266 0.4314 6.8781 0.876 1.7544 0.4401 0.2865 3.3208 0.2603 0.1084 0.0666 0.9006 0.5202 0.0508 0.4303 0.3063 1.2477 0.2364 1.2273 6.087 0.256 0.9309 0.1304 0.1891 0.9568 1.4768 5.9375 0.373 0.4589 3.4696 0.5365 1.9215 0.7163 3.4449 0.9931 0.086 0.2599 0.9364 1.2575 0.3891 0.2868 0.778 0.5023 0.6573 0.964 0.2463 0.0473 0.0802 1.7495 0.1202 1.3282 0.6583 0.8287 1.0826 0.0374 0.7088 0.3643 0.0863 0.7332 0.8839 1.4235 0.1916 0.4507 9.7371 0.1036 0.2973 0.6135 4.4354 0.7867 0.5985 0.5987 0.174 0.8811 0.5795 0.0748 0.4291 2.6951 0.052 0.0588 2.9727 0.2435 0.848 0.0344 0.2748 0.9922 1.0112 1.0847 0.0809 0.1994 0.421 1.2822 0.452 0.2999 0.531 0.2565 2.0123 0.4319 1.1414 14.7476 0.7043 0.3044 0.6721 0.4156 1.1313 7.6904 12.007 1.3599 0.2093 0.0986 0.4422 0.349 0.4269 0.7392 0.6856 0.2737 0.5073 2.2024 0.4322 0.0545 0.323 2.0876 1.1336 0.6828 2.6579 0.2237 0.1642 0.5527 0.0877 1.5529 2.8526 0.1725 2.3044 0.0478 0.0608 0.2108 1.3101 0.9102 0.628 0.8744 2.6246 0.1945 0.6649 0.36 0.9448 1.3447 0.0641 0.6232 0.4451 0.5005 0.608 0.057 0.2113 0.5281 2.2495 0.1257 0.0724 0.2856 1.6728 0.1246 1.8335 0.1273 0.1503 0.5384 0.2217 0.2602 0.4326 0.4263 0.7192 0.8129 0.1832 0.268 1.7955 1.3018 1.9755 0.1365 0.7394 1.113 1.9462 1.3326 1.0053 0.2899 0.2109 0.2296 3.4087 0.233 0.3294 0.6309 0.5801 0.1808 1.9594 0.0915 2.8382 0.0979 1.9507 0.5595 1.2209 1.5001 2.1071 0.184 0.4884 0.0848 0.2999 0.2937 0.1616 0.1488 0.2329 0.5942 0.6961 0.1935 0.4927 0.0976 0.5551 1.0203 0.0959 0.2092 0.1161 0.4408 0.0761 0.2076 0.4172 0.1443 0.1403 0.7454 0.0877 0.7917 1.0565 0.6856 0.3748 0.0904 0.5775 0.2772 0.6668 0.0688 1.6051 0.3621 1.0441 2.1636 0.0948 0.8164 0.0451 0.3529 0.3662 0.1862 0.3253 0.6147 0.201 0.82 0.0698 0.2048 0.0499 0.1153 0.0309 0.0347 0.0505 0.036 0.6314 0.256 0.1538 1.1688 0.0583 0.6443 0.1567 0.1562 1.1516 2.3068 1.2126 1.5788 2.1089 0.3627 0.0749 0.1438 0.2313 5.5184 0.8834 0.4779 0.5698 0.2857 0.5116 0.6864 0.2556 0.0501 0.7632 0.1177 0.0734 0.1183 0.1073 0.0572 0.3026 0.4742 0.2867 0.1008 0.1731 0.083 1.3 0.8235 0.356 1.4462 0.1297 0.191 0.0657 0.1071 0.105 1.9126 1.5173 0.1298 0.2626 0.2618 0.1326 0.3127 0.7562 1.362 0.5512 0.5244 0.5496 0.351 0.1021 0.2101 0.1383 0.6538 0.0999 0.0824 0.1219 0.2046 0.5024 0.2226 0.5733 1.3102 0.215 1.3596 0.7891 0.7078 1.1578 0.1856 2.0402 0.3064 1.2975 0.4538 0.2129 0.638 0.2696 0.3515 0.0905 0.816 0.112 0.139 0.5547 0.1505 0.4626 1.4147 0.4651 0.5461 0.9195 0.2179 1.2543 0.2686 0.6056 4.1766 2.5037 0.2768 0.9202 0.6214 0.4802 1.7069 0.5529 0.6261 0.2959 7.7803 0.1999 0.3455 0.3832 0.45 1.7313 2.1075 0.6793 0.9102 1.281 0.1126 0.757 0.369 0.296 2.2091 1.1973 0.5514 0.2546 1.4555 0.6633 0.0839 0.3984 0.9623 1.4862 1.3027 0.4016 0.121 1.1771 0.4034 2.0006 0.0536 0.8564 1.1633 0.6596 1.6245 1.0182 5.157 1.0635 0.8587 1.2539 1.1737 0.1211 0.3415 0.2311 0.5654 0.4066 1.0955 0.9143 1.4509 0.7822 1.2222 1.1228 0.9727 0.1953 0.8978 0.565 0.4183 1.302 0.9491 0.4024 0.5916 0.7152 0.5742 0.5867 0.2961 0.425 0.6074 0.1552 0.1516 0.3315 0.2976 2.1449 3.6095 0.6773 0.1546 0.3373 1.0421 1.0561 1.2112 0.678 0.6596 0.1552 0.1567 0.1772 1.2454 2.4672 1.0724 0.4414 0.3583 0.1037 0.1367 0.1257 0.3579 0.4219 0.083 0.9545 0.5194 1.7384 1.0621 1.034 0.1845 0.5898 0.3892 0.2038 1.4026 2.8563 0.6187 1.8853 1.9862 0.4299 0.3667 0.3766 0.2002 2.1674 0.3827 1.681 1.9561 3.3022 0.9186 1.1954 0.1478 1.3203 1.3091 5.4232 0.1619 0.7235 0.6062 0.4556 4.517 2.1382 1.5888 1.7157 5.9451 0.5144 6.0977 13.0032 0.3376 0.2641 0.0763 0.068 0.1397 0.0497 0.0613 0.8321 0.0688 0.3593 0.0456 0.1554 0.0295 0.2114 0.2489 0.096 0.1002 0.0737 0.451 0.1716 1.3616 0.4862 0.0366 0.9246 9.3321 1.5755 3.6012 0.451 0.3288 0.3633 1.9065 0.0655 0.1937 0.1051 0.4648 0.0864 0.0816 1.094 0.2308 0.7124 0.168 0.2753 0.6867 0.4507 0.2381 0.5582 1.5062 0.0984 0.7516 0.3178 0.3528 0.6353 15.4209 6.054 2.9889 0.0897 0.1207 0.1737 0.3385 6.6333 0.6471 0.9648 0.936 1.7935 3.1736 0.1903 6.9348 4.5936 2.8383 0.7037 1.4709 0.1098 0.549 2.3542 0.686 0.0943 0.7198 6.4197 3.2527 0.1444 1.0586 0.1995 1.8342 0.1282 3.9506 1.5112 0.4152 0.5543 0.847 0.1969 0.166 0.3223 0.5215 0.5602 1.1053 0.1434 0.9388 5.22 1.4529 0.7176 0.89 0.3602 0.8857 3.3616 0.1475 2.0188 2.4335 0.5159 0.1714 0.0884 0.0468 0.4023 0.2241 1.0931 1.0771 0.3036 0.5759 1.0992 3.2576 0.474 0.3673 0.4145 0.8076 0.7152 0.8769 0.4807 0.6113 0.9876 0.1711 0.0681 0.4155 0.1555 2.2601 0.5561 0.207 0.9427 0.1425 0.7452 3.0264 0.482 0.728 0.6244 1.8651 0.1229 0.912 0.1754 0.4695 0.0584 0.3605 0.4373 0.4051 0.5721 0.3199 0.3176 0.1057 0.1058 1.6875 0.7578 0.0743 0.7463 0.284 0.1301 0.1187 0.6593 0.1669 0.2023 0.2333 1.9259 0.9653 0.1252 0.7607 0.968 0.1866 0.4152 0.3078 0.0732 0.0313 0.0525 1.6091 0.0716 0.2233 0.216 0.8845 0.2804 0.4158 0.114 0.3262 0.045 0.0858 0.034 0.2913 0.061 0.1105 0.217 0.1231 0.0381 0.2594 0.9102 0.129 0.0927 0.5027 0.0762 3.6869 3.6589 1.2631 0.1579 0.3648 0.0427 0.1521 0.1359 0.1694 0.5106 0.2432 0.0881 0.4415 0.1332 0.4378 2.2112 0.4463 0.982 0.1872 1.3044 0.5778 3.8649 0.6689 0.2953 9.8094 0.1326 0.8916 0.1928 0.088 0.0597 2.1927 10.4513 0.0787 4.4216 0.4986 0.1328 5.464 0.3436 0.0461 0.4064 1.6393 0.6883 0.0855 1.4383 0.6191 0.4823 0.0517 1.3558 0.1823 2.0978 0.1281 0.2194 0.1468 0.0549 0.5875 0.0476 0.2346 0.1852 0.3686 0.5301 0.1407 0.0642 4.8063 0.6781 1.9102 0.3584 0.0456 0.1166 3.6038 0.1896 0.9058 0.1001 0.2269 0.0565 0.0851 0.1588 2.3322 0.7138 0.0787 0.4562 0.0403 0.0783 0.8305 0.1783 0.089 0.0748 2.67 0.2175 0.1131 0.4814 0.7535 0.059 0.0464 0.3724 1.2703 0.0378 0.1099 0.1922 0.3834 0.1833 0.0513 0.9841 0.2339 0.0348 1.0278 1.4327 0.9849 0.6819 0.618 0.4325 0.9598 0.0693 1.254 0.6728 0.3736 0.9345 0.0671 0.3697 0.4188 0.221 0.6354 4.1682 0.3308 0.9899 0.6363 0.054 0.0633 0.728 0.2275 1.7926 0.7002 1.2032 0.0799 0.9417 0.2905 2.6939 0.1514 0.2299 0.2135 0.7399 0.104 1.7179 0.643 0.0899 5.2361 0.2434 0.4495 3.0813 0.8268 0.6855 1.5989 3.2162 0.0529 0.6543 1.0771 0.8967 0.2583 2.0241 1.901 0.1962 0.0414 0.0514 0.5161 0.9857 0.7253 0.0971 0.1018 0.4623 0.0896 0.0451 1.5243 0.4192 0.7313 0.0398 0.2214 0.1579 0.0958 0.2163 0.4676 0.3087 1.0283 0.0807 3.1016 0.0566 0.0511 0.5727 0.0524 1.6324 0.3322 0.2287 2.1781 0.8297 0.3566 0.1475 0.2849 0.506 0.5155 0.143 0.0546 0.5377 0.1345 0.9145 0.9535 1.3748 0.25 0.1667 2.6551 0.7503 0.0652 2.7562 0.3578 0.0852 0.7947 0.5133 0.078 1.3645 3.124 0.9271 0.3463 0.0698 0.249 0.0437 1.0762 1.6559 0.0627 0.1673 0.0915 1.0736 0.1831 0.0811 5.3632 0.7667 0.4176 0.0415 0.9405 1.4053 1.3265 0.6011 0.1444 0.4039 1.0619 0.266 0.3863 0.1858 0.3593 0.2889 0.8498 0.6794 0.4036 0.3608 0.2213 1.0094 0.3031 0.1224 0.5518 0.1706 0.3371 0.3444 0.2581 0.7996 1.3076 0.0474 0.2703 0.0906 0.2144 0.0606 0.2207 0.4161 0.2179 0.0807 1.5352 0.2049 1.1601 0.1987 0.0659 0.2905 0.1397 0.115 0.3151 3.2192 0.3175 0.1916 0.2546 0.4564 0.2423 0.1984 1.0956 0.2448 0.4704 0.1835 0.146 0.1785 0.5212 0.0828 0.0303 0.3261 1.0576 0.0825 0.2474 0.2207 1.787 0.969 0.3753 0.3636 0.1826 0.4703 0.2023 0.2041 0.4159 0.2493 0.7585 0.7819 0.4977 0.2491 0.2303 0.6565 0.4201 0.6895 0.5586 0.0788 0.069 0.1153 0.2776 0.9746 0.3258 0.5843 0.0802 2.8284 0.0787 0.1582 0.608 1.1716 0.3443 0.4228 0.6446 0.3345 0.5661 0.9436 1.8255 0.9761 0.117 2.0525 0.5693 0.5796 0.1414 0.302 0.0402 1.1992 0.7712 3.2216 0.1651 0.0719 3.0207 0.1581 1.3973 1.1186 0.693 0.27 0.1793 0.2955 0.0646 1.3113 0.5624 1.4121 0.1304 0.0799 0.7126 2.5102 0.1467 0.7381 1.3705 0.3617 0.1769 0.3814 0.4534 0.1023 0.1083 0.5406 0.0839 0.1405 0.238 0.09 0.2533 0.1731 0.4657 0.3452 0.4539 0.8277 0.3289 0.9518 3.4756 0.0932 0.8082 0.0378 0.3279 0.1711 0.0854 0.5981 0.1871 0.1745 0.3794 0.1902 0.0582 2.6835 0.3072 0.6295 0.0724 0.8212 0.0599 0.0442 0.0963 0.7621 0.0478 0.0839 0.0477 0.4145 0.58 0.0669 0.4833 0.0761 0.2551 0.9943 0.2159 1.7666 0.5853 0.202 0.7437 0.3164 1.1535 0.6803 1.2739 0.3029 2.3677 0.1502 0.4956 0.2765 0.3382 0.2304 0.9632 0.8511 0.0896 1.9307 1.7721 0.2019 0.8426 0.3806 0.4626 0.9083 1.1713 1.6705 0.811 0.174 0.1138 0.1637 0.58 1.1081 0.2338 0.1074 0.6412 0.4143 0.3047 1.2437 0.3331 4.1286 1.8334 2.5309 0.652 0.4562 2.5873 0.3415 0.4746 2.2699 0.6528 0.4935 0.1177 0.47 0.1477 0.4017 0.203 0.3007 0.0437 0.8881 0.6592 0.1068 1.6445 1.3493 0.273 0.6208 0.155 1.1309 2.383 0.5695 0.2393 0.3885 0.559 0.0401 0.141 0.0688 0.2564 1.5473 0.2703 0.5859 0.1377 0.1799 0.1863 0.4261 0.717 0.0719 0.5054 0.5853 1.6535 0.2005 0.245 1.8064 0.3069 0.2962 0.0267 0.4556 0.6865 0.0963 0.5106 0.7751 1.2272 1.4474 0.2448 0.1083 0.2599 1.829 0.0469 0.3472 0.3677 0.0692 0.0946 1.8003 0.5457 0.4031 0.2217 1.0127 0.5723 1.1476 0.1006 0.2967 1.1656 0.5782 0.1872 0.4216 0.2016 0.1277 0.9591 0.8346 0.3896 0.298 0.555 0.932 0.0618 0.0584 0.3132 0.7096 0.946
"4" 3.2036 0.1329 3.0148 0.1147 0.2369 0.6457 14.319 3.4008 1.2343 2.845 10.4594 0.3027 4.557 1.6991 0.2812 1.1016 1.3856 4.4937 0.0824 2.0274 2.6849 8.8523 0.1625 1.0551 0.6877 11.1453 0.0795 0.7877 0.0668 3.0102 0.1196 1.0563 0.05 1.0825 11.0402 5.7891 0.9488 0.1935 0.4214 0.529 0.191 9.0717 0.2115 0.3691 1.0058 3.0941 7.815 0.3326 0.2796 0.0827 2.4467 0.5171 2.3028 0.081 1.7879 2.9874 7.5594 0.0452 4.7597 13.1343 9.4411 4.9062 0.8585 0.3879 1.4252 0.4203 0.1502 0.8942 0.51 0.1169 0.0499 0.2101 0.2381 0.0813 0.6983 1.4014 6.1256 0.3164 0.036 0.2763 0.0951 0.0434 3.9288 0.3156 1.3048 0.1992 0.4104 3.5911 0.1313 0.1117 0.1266 0.4837 0.0802 1.4616 0.2515 0.1762 0.3253 0.101 2.2827 0.0566 7.7114 1.6766 0.9559 3.5046 1.0218 0.3653 0.1563 0.1008 0.0459 0.1247 0.1515 1.2542 0.4448 0.515 0.0787 0.1102 0.0515 0.5441 0.0846 0.3578 0.379 0.1235 0.1622 0.6755 0.2193 1.5584 0.4335 4.0059 0.2771 1.8009 0.4291 0.0718 4.0828 0.1462 0.3127 0.1799 0.074 0.2281 1.1114 5.0259 2.3912 0.1099 0.0292 1.9764 0.0658 0.1023 0.0603 12.116 0.9869 0.1532 0.9133 0.4625 0.2822 0.8738 0.2571 0.8907 0.0551 1.8747 0.096 0.0439 2.3914 0.1244 0.3382 0.1058 1.0622 0.5332 0.2998 0.8312 0.32 2.36 1.4129 0.6588 0.4372 0.0758 0.7472 6.7884 0.098 2.007 0.1635 2.2701 0.0516 0.0473 1.6198 0.1067 0.4484 0.4094 0.0553 0.3342 0.063 0.1285 0.0814 0.0956 0.1939 0.3581 0.1006 1.8089 0.044 0.0761 0.2067 0.0475 0.0503 0.2096 1.2285 0.1158 0.1855 1.3431 0.6994 0.8513 0.0732 0.0418 1.7175 0.3691 0.4753 1.8437 1.0012 0.2581 0.0765 0.8334 0.0504 0.0753 0.3876 0.2222 0.1393 0.0857 2.0409 1.121 0.2187 0.4253 0.3053 0.0988 0.1222 0.2398 0.1174 0.0481 1.0198 0.1976 0.2927 0.3213 0.9982 0.2246 1.975 0.2874 0.0752 0.1488 0.9308 0.5974 0.1793 0.1903 0.064 0.044 1.423 9.0258 0.3732 15.4487 0.5528 0.2587 1.1494 0.0592 0.1279 3.0111 0.8519 0.5107 0.0686 0.0985 0.3518 0.2091 0.0335 0.139 0.0456 1.7488 0.3234 3.6137 0.5611 0.3673 0.1308 0.0898 0.348 0.2798 0.2753 0.1541 1.1764 0.9092 0.203 0.0585 1.1822 6.0053 2.5938 0.0882 1.8226 0.1213 1.0641 2.152 0.1285 2.8858 0.2488 0.2869 0.2688 0.2265 0.0566 0.2636 0.6376 3.8888 0.1415 0.4961 0.1631 0.3313 0.0764 0.4399 0.2019 0.9673 0.0728 0.0532 0.1065 0.1153 0.2544 0.1297 2.6954 3.232 0.2648 1.5475 0.1095 0.0354 0.0542 0.2518 0.4013 1.9462 0.1383 0.0762 2.8768 1.3152 1.7541 0.5406 0.0763 6.3051 0.1496 0.5504 1.0489 0.1571 0.1037 0.2091 0.1872 3.0556 3.2455 1.1648 8.8383 2.8289 15.2423 3.0068 0.356 0.0782 0.1268 0.9553 0.987 0.0402 0.841 0.6328 0.1278 0.0674 0.2047 9.1886 1.1266 1.1474 0.1298 4.3572 0.7063 0.2482 0.1944 0.3326 0.0743 0.598 1.0007 0.6992 0.8205 1.6504 0.1236 0.7054 0.159 0.1516 0.1234 2.3713 0.1751 0.0875 2.5409 0.1076 0.1054 0.0563 0.2199 0.2178 0.0724 0.5072 1.343 1.3739 1.168 1.7371 0.0919 0.6875 0.5685 0.0678 0.0592 0.0907 0.0783 1.657 0.0604 0.1281 0.1747 0.0658 0.8412 0.1391 0.3156 0.2618 0.1037 0.4413 0.1541 0.581 0.1434 0.4361 0.6796 0.257 0.2471 0.7762 0.8787 0.2883 3.2087 0.6927 0.7418 0.2714 0.2994 0.1355 0.0735 2.6562 0.102 1.0603 0.0588 0.2372 0.0499 0.4025 0.1369 4.6251 1.7795 0.7986 0.7251 0.1284 0.1084 0.5688 0.1295 0.5898 0.7059 14.0528 0.4508 0.5316 2.0973 0.0803 0.1923 0.1232 1.1144 0.2858 0.1254 3.5467 0.3596 1.1104 0.2662 0.9717 0.0786 0.6496 0.6375 0.0642 0.8296 7.9765 1.0335 4.3692 0.4486 1.9124 1.5279 0.1348 6.062 0.3293 0.1456 0.1304 2.4772 0.105 2.3777 2.7804 0.0677 0.0348 0.1393 0.0453 0.0402 0.3286 0.0708 0.6741 0.1013 0.367 0.927 0.2952 1.1358 0.0761 0.6948 0.1508 0.2125 0.2861 0.7677 0.2833 0.0653 0.0635 0.0455 0.1244 1.3429 0.0718 0.0939 0.7678 1.0301 0.0776 3.9655 0.0953 0.262 0.4134 0.4022 0.2164 0.3383 6.7655 0.0863 0.1097 0.308 0.1319 0.2061 0.0787 0.1258 2.1474 0.0466 0.2013 0.0576 0.1165 0.424 0.2156 0.0831 1.601 0.8857 2.8522 4.7387 3.982 4.3763 0.101 0.1039 4.1616 5.7586 1.0794 1.0571 0.1223 0.1158 0.096 1.9857 0.2948 0.092 0.1297 0.1743 0.0327 0.0424 0.6945 0.5148 5.2874 0.1393 3.0387 1.1378 0.2745 0.0428 0.7325 0.5872 0.0408 0.1565 0.3141 0.6087 1.1306 0.366 0.459 0.1344 0.1556 4.9314 0.1521 0.0773 0.0471 0.209 0.1053 0.0732 5.6637 0.2058 1.7423 0.1035 3.0443 0.3458 0.1528 0.0809 0.2368 0.0772 0.7046 0.1131 3.01 0.2933 0.1549 0.8923 0.0773 0.4906 0.1934 0.0358 1.1111 0.4011 0.7259 0.1262 0.0546 0.3191 0.6803 0.045 0.0827 0.042 1.3211 0.0423 0.037 3.4714 0.0831 0.2668 0.4386 0.0544 0.0523 0.054 0.0299 0.0826 0.039 0.0521 0.0395 0.2818 0.0797 0.2862 0.6037 2.4164 1.9386 0.1051 0.1182 0.711 1.4692 0.1624 0.1532 0.0768 0.0729 0.3126 2.4331 0.1747 0.227 1.1445 0.0954 0.8476 0.5236 0.7015 0.2191 0.0534 0.0673 0.186 0.0613 0.0704 0.4659 0.0525 0.0436 0.817 1.8359 0.3228 0.6191 0.1986 0.2207 0.0644 0.2743 0.267 0.1132 0.2124 0.2664 0.2674 0.5404 0.1362 0.1431 0.0735 0.8503 0.1986 0.1247 0.0612 0.0964 0.272 0.0366 0.0375 0.3616 1.026 1.5502 2.0174 0.1294 0.2797 0.8077 0.0976 2.1443 0.0509 0.0768 0.2015 0.0687 1.5687 0.0429 0.1582 0.332 0.6148 0.3096 0.6548 1.2133 0.8108 0.7561 1.6152 0.3617 0.7438 0.5425 0.3099 0.0714 0.0983 1.765 0.1092 0.8586 0.8765 1.9479 5.3534 1.2099 0.091 1.801 1.1892 0.0688 1.9606 0.1057 0.0995 0.2711 0.4874 0.0698 0.2581 0.0997 15.2351 2.3171 0.2181 0.3133 1.6589 0.2552 0.0361 0.3133 0.3235 0.0909 0.4663 2.1002 0.7046 4.8567 0.4909 1.1609 2.7326 0.9561 0.0826 0.2267 0.0762 1.9824 0.0638 0.3886 0.0858 0.2001 0.1815 0.0931 0.0415 0.0761 0.0308 0.2329 0.1011 0.5375 0.4082 0.5302 1.1117 0.5492 0.0666 1.4274 0.1667 0.2726 0.368 0.2263 0.123 0.1204 0.8799 0.2844 0.5139 0.1844 0.1222 0.1241 0.1217 0.2275 0.331 0.1851 0.8147 0.0644 1.8756 0.2392 0.5282 0.2363 0.4092 0.2442 0.0544 1.4692 1.8245 0.3317 0.9255 0.2171 0.1131 0.3323 1.2014 0.0651 0.291 0.1419 0.2568 0.4589 0.3306 0.2339 0.5322 0.8091 0.6061 0.5969 0.1109 1.5481 1.2026 0.3375 0.2196 0.0418 0.1559 0.0604 0.1273 0.5212 0.1579 0.0897 0.275 1.0664 0.0905 0.1814 0.2018 0.0536 0.1326 1.3252 0.1553 0.2987 0.0368 2.1632 0.3785 3.4045 0.4309 0.0831 2.7812 0.1007 0.0467 0.344 0.1994 0.4982 0.112 1.517 4.6419 0.2107 1.3556 0.1119 0.8208 0.8533 0.0538 0.1048 0.0314 0.0764 0.3294 0.8305 0.0313 0.0796 0.0869 0.0429 1.623 3.0847 0.3805 4.1004 2.0701 0.2943 0.5095 0.0982 0.1283 0.0753 0.1701 0.317 0.589 0.2587 0.0402 2.7301 0.096 0.1251 0.6898 0.116 0.1447 0.0622 0.1102 0.396 1.558 0.2814 0.4808 0.8155 2.0644 0.5401 1.3606 2.2645 0.3609 0.0758 0.2638 0.1521 0.2936 0.3743 0.0806 0.5499 0.5351 1.9081 0.2136 0.1668 0.3879 1.4241 0.0746 0.209 0.2421 0.1395 0.0756 2.3771 0.04 0.5029 0.0978 0.1551 0.1224 0.0427 0.6854 0.0853 0.3054 0.1223 0.3928 0.2143 0.7903 0.4446 1.7395 0.1237 0.3849 0.1398 1.0398 0.5223 1.8711 0.0669 0.3953 0.0502 0.1234 2.1461 0.9753 0.1492 0.5085 0.0215 0.2641 0.2388 0.0564 0.1881 0.1848 0.083 1.1875 0.2542 4.1694 0.5486 2.7077 1.6333 0.284 1.9318 0.3925 0.3327 0.5664 0.0898 1.5173 0.0916 0.1119 0.963 0.5847 0.3991 1.0743 0.391 0.2281 0.4906 0.0384 1.5612 0.3465 0.1287 0.0969 0.1528 0.621 0.4315 0.0625 0.0609 0.2676 0.3039 0.2877 1.4619 1.453 9.3472 0.6531 3.7735 0.3604 1.3301 2.3192 0.9051 0.0535 0.1141 0.0794 0.1782 0.4642 0.6729 0.648 0.6122 0.3044 0.5656 0.1297 0.1329 1.0816 0.0836 1.268 0.4055 0.3275 0.2862 1.4999 0.1813 0.5445 2.8186 4.0162 0.8685 1.8204 2.3384 4.3461 0.1398 0.8724 0.8985 0.5801 0.5975 1.2439 0.3229 0.8311 0.3231 1.4063 0.1831 1.2532 0.6406 0.3574 8.6215 0.6384 0.4904 0.156 6.8395 0.1834 1.1303 0.1125 0.0829 0.595 0.0989 0.3901 0.0991 1.7473 0.7607 0.0572 0.4627 0.6545 0.9999 0.0974 0.2213 9.8744 0.2796 0.4187 0.0674 0.1248 1.0725 1.4451 1.7501 0.5836 0.6609 2.9263 0.3846 5.6414 1.9093 0.7797 0.4755 0.1336 0.2521 0.778 0.9024 0.2885 0.1833 0.2338 0.3472 0.3589 0.8519 0.4042 0.0576 1.8999 0.1815 0.2191 1.5334 1.4927 2.8756 0.9967 0.4865 1.5229 0.533 0.4688 0.387 0.5293 0.1838 0.0822 0.8568 2.2184 0.2406 0.1518 0.3192 6.105 0.4213 0.4814 1.2622 0.0652 1.372 1.3397 0.42 0.146 2.3858 0.024 0.049 1.269 0.2408 0.2292 0.0439 0.712 2.815 2.0543 0.581 0.1197 1.0533 0.3306 1.196 0.0957 0.1263 0.2224 0.086 1.7063 0.2981 1.8454 1.354 1.0905 0.1352 0.2618 0.1776 1.5155 6.8564 1.9445 0.8675 0.0901 0.0843 0.4326 0.744 0.7183 2.5185 0.3857 0.1854 0.0571 4.8962 0.0731 0.0913 0.4577 0.0797 1.4716 0.8204 2.5651 0.2908 0.0725 0.2727 0.0903 0.5092 1.47 0.1292 2.2788 0.0322 0.037 0.4518 2.2676 3.7571 2.9488 2.6434 2.3255 0.1386 0.5263 0.0405 1.1635 1.2854 0.0493 0.4484 1.6658 0.1702 1.5007 0.0557 0.2565 0.564 3.0241 0.0594 0.1084 0.0837 0.2033 0.1083 2.559 0.0887 0.2729 0.2794 0.2109 0.2109 0.12 0.1292 0.1306 0.6293 0.2471 0.3009 1.2318 0.2002 0.4861 0.093 0.481 0.9509 0.9432 2.4287 0.1196 0.2639 10.6551 0.3389 1.8041 0.2726 0.2704 0.2747 0.3612 0.1603 1.4662 0.1021 1.2022 0.0693 2.4487 0.5688 2.3946 2.7473 5.4758 0.1222 0.5419 0.132 0.2413 0.2506 0.1117 0.0726 0.2606 0.6836 0.7431 0.105 0.3606 0.4713 0.2989 0.7043 0.026 0.0568 0.0629 0.1898 0.1021 0.7721 0.3668 0.2187 0.1332 1.5344 0.2443 0.2989 0.4186 0.5902 0.1988 0.0636 0.4766 0.1714 0.6774 0.0906 0.8829 0.4051 0.5972 1.9637 0.2325 1.2596 0.0483 0.5603 0.2326 0.3462 0.2065 0.2738 0.0627 1.3221 0.0429 0.1195 0.1857 0.0456 0.018 0.1607 0.6742 0.0236 1.6772 0.443 0.4218 1.29 0.3168 1.1292 0.1122 0.0928 1.4823 1.8664 1.3121 0.3421 3.3491 0.1481 0.0689 0.0878 0.2899 1.3253 0.4461 0.2112 1.1306 1.2376 0.9264 1.5728 0.6077 0.0849 1.4978 0.0658 0.1209 0.6145 0.0442 0.0627 0.7683 0.0912 0.102 0.2491 0.0823 0.0723 1.9507 0.667 0.2962 0.2733 0.2809 0.0466 0.0447 0.0305 0.0785 0.2991 1.6189 0.1437 0.1026 0.1646 0.1344 0.1712 0.1818 0.2548 0.5827 1.1195 0.9947 0.1478 0.4075 0.8552 0.2674 0.6173 0.1295 0.0885 0.1227 0.1468 0.196 0.125 0.8345 0.53 0.2016 1.9045 0.3045 0.1622 0.2115 0.0472 1.0124 0.3133 0.2407 0.1228 0.5291 0.3165 0.6064 0.2577 0.1025 0.3104 0.5283 0.1125 0.5515 0.1067 0.326 0.4057 0.4794 0.1546 0.5408 0.103 0.2651 0.1329 0.1171 0.6172 0.3075 0.1396 0.5361 0.3086 0.6434 1.3916 0.8531 0.6335 0.6205 9.254 0.2036 0.5249 0.3274 0.5536 1.7714 2.8747 0.5154 0.3954 1.3241 0.5501 0.328 1.6328 0.5035 2.046 1.1194 0.4641 0.1718 1.1943 0.1585 0.1801 0.145 0.639 1.5583 0.9035 0.3926 0.1626 0.3516 0.4378 0.6883 0.061 1.5203 4.26 0.8812 1.9963 2.2615 10.4983 2.4407 1.22 1.0683 2.2833 0.1881 0.2809 0.4577 0.4928 0.4473 1.0781 1.2461 0.3142 0.3257 0.6031 1.0075 1.443 0.1524 0.5134 0.4693 0.3296 0.7445 0.2399 0.2874 0.0903 0.2852 0.3364 0.44 0.4615 1.4307 2.4794 1.0757 0.2186 0.5377 0.4066 2.5097 3.3561 1.8305 0.4439 0.2972 0.9848 1.1849 1.1897 0.2326 0.2074 0.0674 0.2815 0.0947 1.8264 4.6349 0.7096 0.1877 0.4309 0.0767 0.1304 0.1243 0.4037 0.1375 0.0808 1.1831 0.2064 2.979 1.2239 1.1066 0.1985 0.3709 0.1376 0.1117 0.7812 1.0942 1.6917 0.6086 1.384 0.1941 0.162 0.1569 0.2208 3.0732 0.2024 3.2199 1.9601 0.7914 1.53 0.3221 0.1212 3.6765 1.0295 3.5305 0.2634 0.9988 0.295 0.434 5.6574 1.4022 2.2509 1.5691 10.6047 0.1838 3.5767 14.5521 0.5074 0.2653 0.2324 0.0789 0.0808 0.1111 0.0496 0.2446 0.1208 1.1539 0.077 0.1394 0.0417 0.2072 0.2402 0.1232 0.1079 0.0803 0.1017 0.0872 0.4978 0.1363 0.0501 1.4541 8.7071 1.564 2.9173 0.4725 0.6276 0.275 2.2359 0.1331 0.4787 0.1081 0.869 0.1304 0.0854 0.8995 0.3114 0.5406 0.2759 0.1446 0.3874 1.6699 2.1002 0.5041 0.1004 0.5067 1.3328 0.3033 0.2804 0.2065 4.3967 0.385 1.7884 0.2503 0.0472 0.0951 0.3253 2.6984 2.9607 0.5118 0.4278 2.0075 0.3641 0.5598 4.5082 2.798 0.5119 0.347 0.6398 0.1357 0.3821 4.4988 0.7097 0.2357 0.516 7.3564 2.8061 0.1102 0.8713 0.4651 0.9044 0.1378 3.4844 0.9632 0.6022 0.1279 0.6063 0.162 0.1762 0.2991 0.3071 0.1065 0.268 0.3211 0.7003 4.2896 0.2752 0.2601 0.4659 0.2084 2.1285 3.1993 0.6908 4.6485 1.8188 0.3255 0.1077 0.7028 0.1549 0.622 0.0895 0.3792 0.0794 0.2851 0.4196 0.2639 3.3953 0.243 0.199 0.1739 0.7304 0.1663 0.2338 0.2787 0.1206 0.4235 0.1667 0.0962 0.3315 0.1506 1.3488 0.4149 0.7385 0.6833 0.2752 0.8168 1.2796 0.2294 0.5802 0.3423 1.6432 0.2994 0.3001 0.7674 0.3969 0.2307 0.4997 0.0789 0.7926 0.2333 1.0611 0.4381 0.2155 0.2537 0.2632 0.545 0.0554 0.6019 0.0441 0.207 0.0589 0.2056 0.0444 0.1616 0.4381 2.3846 1.1211 0.3512 1.2954 0.2401 0.2512 0.6035 0.6674 0.0541 0.0575 0.0794 3.7058 0.1082 0.3032 1.2616 0.2648 0.2442 0.329 0.1049 0.1919 0.0491 0.1426 0.0236 0.7996 0.0495 0.3776 0.1319 0.4704 0.0665 0.4231 0.0735 0.1242 0.1363 0.2521 0.1325 10.9897 1.2279 0.9912 0.4557 0.0887 0.044 0.0642 0.1263 0.3707 1.1284 0.4074 0.1678 0.7456 0.1132 0.1623 2.9531 0.3134 1.3609 0.2173 1.1472 0.7423 4.8034 0.3466 0.0828 14.6606 0.1137 0.0368 0.2859 0.0481 0.0708 6.8649 21.6891 0.1064 0.7096 0.4366 0.1994 5.1573 0.0907 0.0633 0.2306 2.0958 0.4192 0.2907 0.7911 0.0737 0.5001 0.026 1.141 0.1768 0.2456 0.4161 0.6647 0.4774 0.0901 0.2597 0.0852 0.1433 0.188 0.2609 0.448 0.189 0.0671 2.0234 0.29 1.5433 0.2283 0.0559 0.0973 3.026 0.5411 4.1691 0.1441 0.4963 0.138 0.0808 0.1528 3.194 0.7795 0.0441 0.1006 0.0289 0.437 0.4739 0.2191 0.1447 0.0729 3.1268 0.625 0.0793 0.154 0.3312 0.0755 0.0727 0.1476 0.6555 0.0415 0.0852 0.5694 0.1534 0.061 0.056 0.775 0.1359 0.0427 0.6289 6.2811 0.5508 0.3697 0.6968 0.3559 1.0071 0.0694 0.5326 0.5666 0.3096 1.0894 0.0641 0.9736 0.1181 0.3281 1.156 6.7552 0.2082 1.7656 0.2411 0.0509 0.0533 2.6743 0.9892 3.9728 0.715 1.2481 0.1052 0.6915 0.1598 2.4271 0.4614 0.0669 0.3632 0.6859 0.0543 3.5736 1.0919 0.0766 4.0708 0.2073 0.2951 4.493 0.2789 0.3925 2.1671 2.3694 0.0507 1.2468 1.5205 0.9928 2.651 6.8933 1.6239 0.4091 0.0709 0.0675 0.3694 0.3706 1.3107 0.1153 0.0917 0.1087 0.0743 0.0632 1.3404 0.1409 0.3172 0.0436 0.2389 0.162 0.3456 0.7875 0.9613 1.3045 0.8085 0.0812 3.4566 0.0455 0.1023 0.1346 0.073 1.7933 0.0953 0.5398 2.3091 0.4361 0.6104 0.0422 0.1245 0.9784 0.0983 0.4658 0.0662 0.3002 0.0727 0.6317 1.4551 1.9547 1.5438 0.3052 3.329 0.1743 0.079 0.9686 0.326 0.0563 0.3379 1.0062 0.1696 0.1562 1.6807 0.4318 0.2054 0.0861 0.2565 0.0519 0.4741 1.5029 0.0625 0.1642 0.0654 0.9059 0.2297 0.0487 5.6127 0.2875 0.295 0.0476 0.2669 0.1477 0.5374 0.4181 0.1132 0.2846 0.3024 1.2596 0.9314 0.2213 0.632 0.3908 0.7607 0.6211 0.2112 0.1491 0.2751 0.6318 0.477 0.0906 0.4477 0.0939 0.3121 0.1007 0.1453 0.2098 0.2792 0.0632 0.4379 0.278 0.0867 0.1024 0.4572 0.4147 0.3322 0.0802 0.9481 0.3773 0.3812 0.1303 0.0996 0.301 0.1319 0.126 0.2231 2.9599 0.289 0.0995 0.0749 0.0875 0.1938 0.1148 0.2678 0.125 0.1434 0.09 0.1653 0.1609 0.2584 0.2065 0.0468 0.1777 0.052 0.0417 0.1282 0.6601 0.073 0.4354 0.1488 0.4233 0.2091 0.4067 0.1127 0.4024 0.4922 0.1327 0.1579 0.4684 0.1559 0.2329 0.171 0.1979 0.1466 0.2423 0.606 0.0645 0.0673 0.0916 0.2891 1.4398 0.3969 0.3784 0.0742 2.3726 0.0433 0.0706 0.1696 0.5857 0.0813 0.1099 1.407 0.4587 0.1212 0.5485 0.1193 0.2007 0.0743 0.6548 0.2935 0.3776 0.0575 0.0787 0.0447 0.2206 0.2637 0.429 0.2928 0.0584 1.6912 0.1065 0.3017 0.5101 0.7243 0.3565 0.1464 0.2427 0.0404 0.3168 1.0343 0.65 0.1142 0.1332 0.1073 4.2767 0.1094 0.2827 0.6119 0.0657 0.0514 0.1383 0.1884 0.0571 0.0958 0.5104 0.0591 0.0384 0.0468 0.1288 0.0755 0.2125 0.1418 0.3048 0.1657 0.4875 0.144 0.7799 0.1568 0.0538 0.3346 0.033 0.0594 0.1702 0.1078 1.223 0.0486 0.0716 0.4269 0.1398 0.0797 1.4552 0.1872 0.2606 0.0443 0.199 0.0421 0.0328 0.0499 0.6078 0.3223 0.0584 0.0212 0.0711 0.0918 0.0584 0.4641 0.076 0.3269 1.3528 0.0847 1.3969 0.2903 0.2023 0.6333 0.2057 1.0144 0.6025 0.2623 0.1282 0.849 0.2082 0.6882 0.7274 0.2093 0.0733 0.9521 0.3716 0.021 0.4936 0.2894 0.3399 0.2824 0.1188 0.0806 0.6695 0.335 0.0666 1.1059 0.1421 0.1686 0.8131 0.7416 1.312 0.1855 0.0565 0.2511 0.2977 0.1498 0.3561 0.1103 1.6992 0.6699 0.8881 0.097 0.1877 0.5026 0.4632 0.1934 1.792 0.1922 0.5346 0.2957 0.5555 0.1357 0.3002 0.6095 0.4118 2.5587 0.6416 0.1573 0.0499 1.1427 0.1696 0.2941 0.9655 0.3134 0.6801 0.88 0.9733 0.1319 0.1586 0.4378 0.0583 0.2798 0.0808 0.2599 0.7623 0.7262 0.2445 0.0507 0.1171 0.1566 0.4559 0.0889 0.2052 0.2406 0.3162 2.0466 0.4341 0.243 1.0323 0.3133 0.2441 0.0333 0.3268 0.3625 0.0652 0.4666 0.0812 2.5547 0.5337 0.6677 0.0407 0.3224 1.4595 0.0538 0.3554 0.4184 0.0988 0.0677 0.5882 0.3581 0.1351 0.1373 0.6874 0.9645 0.3723 0.0908 1.4235 1.2221 0.4224 4.5167 0.2726 0.0641 0.067 0.1508 0.4919 0.2159 0.092 0.6773 1.5262 0.0598 0.0887 0.1786 0.182 0.1827
"5" 2.3189 1.2901 0.8116 0.1167 0.2203 0.2826 19.0419 1.0918 1.6208 2.8951 8.5383 1.1749 10.4958 2.6859 0.4372 0.646 0.8126 3.5852 0.1151 1.9181 1.5358 13.6498 0.3275 0.5989 1.1011 11.9312 0.1803 0.7856 0.1128 0.918 0.2391 0.914 0.1474 0.419 7.0386 1.3272 0.8171 0.7836 0.3825 0.1132 0.2164 2.7661 0.1896 0.2548 1.2559 1.1099 6.2491 1.2537 0.4517 0.2183 2.089 0.338 1.3018 0.8094 2.6291 1.1664 5.7984 0.126 5.9119 8.9194 7.3871 7.3261 1.4345 0.6398 2.0738 1.6368 0.4296 2.7682 0.3896 0.6354 0.1336 0.2606 0.1309 0.1221 0.1758 1.4392 2.3558 0.748 0.1204 0.2461 0.2015 0.0966 7.2364 0.3225 0.2651 0.2409 1.7841 2.5097 0.2671 0.5669 0.2728 0.4528 0.1144 1.7033 0.3127 0.1719 0.5945 0.1271 1.9176 0.1009 3.8452 0.7205 1.6487 1.0236 1.257 0.4675 2.2933 0.1603 0.222 0.1726 0.1488 0.8456 0.4842 0.9431 0.2698 0.1294 0.117 1.8034 0.1135 0.4162 0.9011 0.5231 0.1297 0.6412 0.3453 5.1828 1.108 2.1272 13.9601 0.8963 0.3623 0.1301 1.3442 0.3105 1.9248 1.0111 0.0821 0.5151 0.3151 1.9466 4.8245 0.6289 0.1243 1.3363 0.1014 1.5339 0.1513 10.7819 1.0546 0.0989 0.4026 1.0387 0.9374 0.2758 0.3578 0.2756 0.2201 0.8912 0.3669 0.131 3.0102 0.2486 0.2421 0.297 0.1633 0.1008 0.8064 0.5009 0.3033 1.8868 0.9136 0.2162 0.5288 0.5114 0.4525 1.5356 0.1028 1.6004 1.1546 2.1821 0.2837 0.1 0.5353 0.1405 0.9612 0.7799 19.2571 0.1109 0.7424 0.1722 0.8647 1.7838 0.3075 0.2959 0.2611 0.7218 0.1004 0.14 0.5748 0.1315 0.1031 0.6285 0.5271 0.4822 0.2187 1.6904 1.1948 0.326 0.567 0.1664 0.4177 1.0256 0.7783 0.7999 2.0249 0.1489 0.4701 3.0923 0.0916 0.1187 1.1756 0.6591 0.1492 0.2199 0.5204 0.9238 0.3541 0.4841 0.5163 1.5578 0.8618 0.5835 0.1403 0.1672 0.4428 1.5919 0.5032 0.3213 0.8093 0.3142 2.7153 0.3293 0.325 0.57 1.9589 0.1447 0.2072 0.8582 0.1223 0.2105 2.8419 6.6641 0.4951 2.7499 0.358 1.2199 0.4626 0.1655 0.1841 1.703 6.0567 0.4693 0.2816 0.229 0.429 0.1218 0.1687 0.2885 0.0958 2.0601 0.2707 0.804 0.4631 4.5558 0.4509 0.6997 0.259 0.8824 0.2085 0.7244 4.9083 1.0837 0.2752 0.1403 2.3458 0.2385 2.3359 0.1394 0.4174 0.163 0.8168 6.4817 0.5886 1.1978 0.1978 0.3502 0.543 0.2686 0.204 0.3169 0.4828 1.4806 0.2383 0.9702 0.2884 0.3886 0.2676 2.9701 0.3806 0.7931 0.0961 0.1291 0.1151 0.4509 0.1322 0.4891 1.8065 1.2989 0.1692 2.0282 0.2218 0.1125 0.6258 0.1931 0.1606 1.2139 0.1265 0.1317 4.3921 7.0013 5.1878 1.403 0.1525 10.3777 0.1092 0.184 0.9048 0.282 0.1332 0.213 0.2339 1.2981 1.6111 2.1847 3.6025 1.9896 5.5945 0.4634 0.8011 0.2229 0.7458 0.3426 2.6745 0.1699 6.4177 0.556 0.0959 0.118 0.2169 3.5756 0.7688 1.2671 0.1061 3.2342 0.2105 0.3991 0.1749 0.8458 0.0943 0.6005 0.5919 1.6175 0.346 0.5731 0.5328 0.8307 0.4057 0.2878 0.2315 0.1416 1.3247 0.1014 0.5714 0.1962 0.125 0.0946 0.1605 0.1608 0.1381 0.2301 0.5306 0.4042 0.3796 0.7168 0.1289 1.8068 0.778 0.0851 0.1371 0.2844 0.1547 0.911 0.1082 0.1052 0.9436 0.4541 0.3024 0.4233 0.2808 0.2419 0.1682 0.1512 0.1531 0.6705 0.3733 0.2964 0.3697 0.9176 0.7576 1.8918 0.3601 0.1551 1.4249 0.6844 1.1458 0.4328 0.2789 0.1446 0.144 1.5355 0.1712 1.4081 0.2692 0.2112 0.1632 0.2524 0.1741 2.9789 0.4196 0.3602 0.3948 0.3231 0.1603 0.3436 0.5473 0.3464 0.9581 5.7549 1.7236 0.3424 0.7992 0.1663 0.3402 0.3547 0.8754 0.6057 0.6293 1.0026 0.2842 1.658 1.5966 1.3568 0.2545 0.634 0.1227 0.1993 0.3751 5.2797 0.411 2.4376 1.1845 1.0215 0.5152 0.3637 2.7166 0.571 0.2381 0.4273 1.3947 0.3646 2.5841 0.5405 0.2827 0.0823 0.1133 0.0954 0.1179 0.1897 0.159 0.9006 0.124 2.2394 0.2101 0.4656 0.9578 0.1721 1.5784 0.1295 0.1718 1.2648 2.9026 0.6151 0.1241 0.1495 0.1064 0.1947 0.7841 0.1769 16.695 0.4538 0.4533 0.1447 1.0481 0.4902 0.7471 0.3689 0.8129 0.1636 0.2737 6.9735 0.4279 0.2886 2.8432 0.2624 0.3848 0.165 0.3605 1.5756 0.0838 0.5106 0.0983 0.6206 0.1221 0.2983 0.116 1.3594 0.2906 2.5449 5.9601 2.1085 5.5109 0.5111 0.1631 3.0711 2.0046 0.6358 1.4328 0.1764 0.3952 0.1368 2.7704 0.192 0.212 5.3187 0.3162 0.1354 0.1531 1.2571 0.3798 1.0406 0.1274 0.7064 1.054 0.3129 0.0689 0.1562 0.7919 0.7691 0.3999 0.2045 1.1315 0.6508 0.7532 0.2364 0.2633 0.0946 0.1199 0.3961 0.666 0.1213 0.3627 0.1598 0.1027 0.3717 0.26 0.3991 0.201 2.9352 0.3209 0.2531 0.1589 0.3424 0.5024 2.4213 0.5641 2.9601 1.099 0.2085 0.8664 0.3356 2.0743 0.2614 0.5507 0.1985 0.674 0.2552 0.1356 0.0843 0.1599 0.4577 0.1014 0.0749 0.1473 0.7106 0.0963 0.1166 0.9244 0.0791 0.3753 0.2995 0.0749 0.1483 0.0893 0.0826 0.146 0.09 0.0903 0.0892 0.2481 0.1086 0.1324 0.1937 1.3352 0.9384 0.1354 0.2832 0.3874 1.2778 0.2865 0.6355 0.1583 0.6303 0.385 1.4039 0.369 0.173 1.0667 0.1367 1.486 0.144 0.3777 0.3042 0.1047 0.3707 0.1734 0.1791 0.0964 0.3767 0.105 0.0986 2.0449 0.6229 0.2172 0.4865 0.9537 0.2086 0.6904 0.7696 3.7942 0.638 0.6937 2.74 0.8355 0.8136 0.3749 0.1959 0.1327 0.8789 0.1612 0.1325 0.1003 0.2111 0.1868 0.1014 0.1003 1.1996 0.14 2.0516 2.0155 0.1375 0.5673 1.1578 0.3849 0.1743 0.2139 0.1141 1.3097 0.1066 0.3591 0.1025 0.266 1.5365 0.3295 0.1811 0.2648 0.4029 1.9062 0.3235 1.856 0.3814 0.3502 1.0561 0.1702 17.7745 0.3809 0.7672 0.1309 1.5173 0.8882 3.3412 1.7847 0.3391 0.1126 1.2363 0.4238 0.3771 2.2616 0.3509 0.3764 0.8577 0.5166 0.1082 0.1873 0.1242 9.338 1.3684 0.1938 0.3017 2.7483 0.5241 0.1095 0.4807 0.1881 0.1341 0.2846 0.8139 1.2463 1.6708 0.2498 0.4848 1.7549 0.662 0.5649 0.3464 0.0977 1.0073 0.1374 0.2453 0.2528 1.3037 0.9001 1.5541 0.0917 0.236 0.0929 0.9725 0.1842 0.3996 0.8032 1.3076 1.0894 0.8905 0.3057 0.4636 1.2663 0.531 0.4941 0.267 0.1638 0.1354 0.7884 0.8418 0.1242 0.1156 0.1568 0.2573 0.0937 0.1733 0.2292 0.2022 0.7613 0.1509 1.9409 0.2503 0.773 0.5594 0.3875 0.2386 0.1138 2.0976 2.0257 0.3103 0.3633 0.354 0.157 0.1218 0.9758 0.1009 0.1883 0.3608 0.133 0.2416 0.1357 0.3478 1.0949 0.9614 0.5403 0.2367 0.3615 0.3839 0.672 2.0364 0.2255 0.147 0.3208 1.3281 0.1792 0.2349 0.1194 0.2539 0.4799 0.9845 0.5328 0.2541 0.2622 0.1269 0.2346 1.5685 0.1363 0.6366 0.1036 2.5273 0.2766 2.1301 0.3488 0.1161 1.6845 0.1337 0.2416 0.3007 0.5531 0.2912 0.6898 0.8325 2.3253 0.2028 1.6635 0.1218 1.2262 1.6843 0.1712 0.326 0.0995 0.7579 0.2072 2.1896 0.1047 0.1528 0.291 0.1318 0.6594 2.0555 0.3951 2.2681 0.6515 0.33 1.5015 0.1858 0.1116 0.3526 0.3865 0.403 1.0169 0.4846 0.1052 1.9735 0.1038 0.136 0.8141 0.5198 0.1784 0.1522 0.1617 0.1185 0.9219 0.3345 0.2866 1.0257 2.0106 0.8782 2.3504 2.4996 0.3185 0.5393 0.4345 0.3716 0.2548 0.5624 0.1039 4.3192 2.2938 0.9839 0.3155 0.298 1.325 1.3111 0.1014 0.2515 0.0954 0.0981 0.101 0.7546 0.0867 0.2362 0.2415 0.3015 0.1258 0.139 0.5588 0.1636 0.2809 0.1433 0.8399 0.3046 0.8285 0.7647 0.8373 0.1507 0.1471 0.3788 2.001 0.187 0.7223 0.177 0.8499 0.0943 0.1363 0.8046 1.8036 0.3712 0.1608 0.1888 0.4067 0.3439 0.1681 0.3619 0.3166 0.1524 0.3113 0.1568 1.4535 0.3747 1.0496 0.5957 0.4116 2.0449 0.2743 0.2965 0.6085 0.7615 2.8911 0.1064 0.2263 1.1433 1.3255 0.3704 1.6075 1.4882 1.0556 0.3232 0.0851 0.3672 2.242 0.189 0.1555 0.1759 0.7771 0.2273 0.1171 0.242 0.1531 0.7055 0.3003 0.6552 0.5255 5.553 0.6094 1.2349 0.7137 1.411 0.9843 0.6347 2.7198 0.2237 0.5326 0.2882 0.1724 0.1935 0.4559 0.8492 0.8685 0.2967 0.3894 0.1804 0.193 0.2968 0.4195 0.5726 0.7392 0.6343 0.7437 0.4874 0.2081 1.7676 1.1868 1.5595 0.9637 0.5933 2.1914 0.2085 1.8579 1.7939 0.6375 0.484 0.9415 0.5625 0.344 0.4082 0.5789 0.745 1.3445 0.8615 0.6175 5.1925 0.8742 0.5727 0.2973 3.9145 1.3345 0.4107 0.3583 0.1446 1.6246 0.1127 0.7756 0.166 0.9032 0.2794 0.1418 0.2417 0.3234 0.4653 0.2386 1.1385 12.335 0.1968 0.5011 0.2118 0.4345 0.7132 1.2288 3.9099 0.6425 0.3451 3.2674 0.2741 1.9876 0.3798 6.3825 1.3729 0.1081 0.5866 1.4195 0.4608 0.3458 0.253 0.3933 0.6981 0.4879 0.4869 1.3606 0.0938 1.2989 0.906 0.3464 0.6087 0.643 0.8243 0.5836 1.0861 1.6024 0.6674 0.1301 0.8742 4.4809 0.8478 0.2113 0.5292 5.3801 0.2327 0.3988 0.4462 0.663 0.3758 0.3734 0.5045 0.1102 0.9718 0.9112 0.2309 0.1515 0.3594 0.0961 0.1289 2.7048 0.1033 0.5891 0.1066 0.6034 1.9873 1.4314 1.2344 0.111 0.2181 0.4778 0.834 0.3276 0.259 0.7067 0.3 1.4634 0.3956 0.6312 1.8034 0.291 0.3668 0.3699 0.403 1.244 7.9964 1.5598 1.1641 0.221 0.1355 0.4808 0.6953 0.3226 1.2748 0.6044 0.1475 0.4439 3.6203 0.5951 0.1179 0.2639 2.3525 1.7391 1.3193 2.029 0.4334 0.2037 0.2746 0.0939 0.618 2.1201 0.4035 2.4709 0.0952 0.1204 0.4224 1.2889 0.8916 0.7206 1.7735 1.7625 0.6127 0.3448 0.3172 0.8089 0.6789 0.1045 0.4385 0.8155 0.4444 0.299 2.2916 1.4029 0.9869 1.8698 0.1398 1.6773 0.6665 1.3771 0.1446 0.8119 0.2728 4.1883 0.9658 0.2357 0.2993 0.2442 1.0316 0.2837 0.9902 0.1797 0.3864 1.7554 0.4324 1.3551 0.2893 0.5102 0.7605 3.6398 1.1646 1.4957 0.247 0.267 0.3279 2.1312 0.4769 0.3824 0.5107 0.1886 0.3148 1.8037 0.136 3.2794 0.2562 1.1855 0.3331 1.3308 1.0107 2.4699 0.7034 0.2985 0.3298 1.32 0.4052 0.2574 0.1333 0.2491 0.4599 0.6224 1.1848 0.4864 0.1878 0.7497 1.1341 0.3834 0.197 0.142 0.2491 2.6192 0.2378 0.9497 0.2299 0.2397 0.5988 0.15 0.3602 1.3233 0.885 0.6786 0.0823 0.4472 0.3463 0.3003 0.1189 0.8568 0.4453 0.7048 0.5183 0.2637 0.6952 0.1629 0.4436 0.6039 0.1773 0.214 0.7176 0.1393 0.8969 0.1187 0.2359 0.1351 0.164 0.177 0.0842 0.0989 0.1 0.5896 0.3319 0.3758 0.5563 0.1694 1.0659 0.3419 0.2479 0.5513 0.9789 1.183 0.4805 1.4059 0.4582 0.2257 0.1446 0.3245 2.4113 0.2045 0.159 0.6445 0.6304 0.9907 0.4271 0.3902 0.0962 0.6617 0.128 0.1081 0.3485 0.495 0.1592 0.4129 0.3957 0.235 0.1331 0.231 0.1885 0.3796 0.357 0.2398 0.8557 0.4686 0.3505 0.3202 0.2846 0.1299 0.842 2.5444 0.2404 0.3326 0.3112 0.4805 0.2989 0.1858 0.4473 0.2988 0.5555 0.545 0.2661 0.2869 0.4939 0.2627 0.713 0.2072 0.202 0.1911 0.2561 0.3353 0.1842 0.7118 16.1503 0.4116 1.4924 0.4488 0.492 0.4072 0.2946 0.8161 0.1594 0.3796 0.2311 0.3954 0.3436 0.3726 0.3627 0.1299 0.3466 0.2601 0.1786 1.1405 0.1774 0.7526 1.0209 0.9949 2.0347 0.9764 0.1555 0.6295 0.1997 0.8174 1.0773 0.5856 0.1619 0.4271 0.3124 0.6821 0.7266 0.6605 0.5683 0.318 6.9841 0.1964 0.4797 0.4653 0.9662 0.7205 0.8012 0.5197 0.6605 1.5187 0.4893 0.4804 0.5358 0.4841 2.2541 0.686 0.4499 0.34 1.0137 0.9094 0.3293 0.6214 0.5507 1.2708 0.7937 0.7408 0.1559 1.2353 0.4245 1.3891 0.1286 0.2726 0.9119 1.1113 0.7353 1.4754 4.0337 1.2282 0.5547 1.0975 1.5329 0.1802 0.2604 0.1931 0.6818 0.4317 1.3833 0.5142 0.1973 0.6982 1.2025 0.8543 0.9213 0.2386 1.1887 0.5287 0.3209 0.5306 0.6591 0.2294 0.7709 1.0339 0.286 0.5246 0.7875 0.5306 1.5245 3.268 0.1765 0.5109 0.4389 3.8995 2.8012 0.7372 0.3624 0.3009 1.0217 1.2399 0.3887 0.4148 0.5242 0.4292 0.3347 0.2017 0.4866 1.8371 0.8207 0.4576 0.6667 0.1341 0.1738 0.1508 0.4099 0.2242 0.1087 0.9005 1.2419 1.8889 0.8193 0.8741 0.334 0.7032 0.4124 0.1707 0.7688 9.0742 0.5428 0.6184 1.3564 0.2843 0.2578 0.523 0.5724 0.9709 0.226 1.7659 1.7967 0.4964 0.8203 0.3037 0.1414 1.109 0.6522 2.3167 0.1482 1.2359 0.6843 0.504 5.7227 1.1917 1.743 4.4684 4.6408 0.348 4.2524 9.2297 0.7179 0.4616 0.1565 0.2161 0.18 0.1378 0.1099 0.7525 0.103 0.7203 0.106 0.1524 0.0791 0.3348 0.3496 0.1214 0.1708 0.2758 0.4666 0.1109 1.0394 0.3838 0.1033 1.75 10.533 5.4251 7.6982 0.4674 0.8036 0.3958 0.7317 0.1364 0.3331 0.1359 0.8188 0.1641 0.1296 0.6859 0.4447 0.5088 0.4895 0.4553 0.3891 1.2256 0.2836 0.4078 0.5012 0.5685 2.4687 1.5958 0.5311 0.5247 11.4988 1.1794 3.2262 0.46 0.3807 0.1178 0.2353 2.5506 0.98 0.4504 0.6213 0.6955 2.229 0.7013 6.421 3.3569 1.6312 0.2669 1.7155 0.36 2.3636 3.221 1.0991 0.3813 0.392 2.7015 0.3921 0.4171 0.5846 0.2375 3.6215 0.2343 3.7814 1.3771 0.4799 0.6309 1.3351 0.2058 0.1346 0.3107 0.6607 0.8129 0.7524 0.3741 1.1777 0.1409 0.48 0.5435 0.693 0.3663 0.816 1.5821 0.3026 7.5943 3.3838 0.7303 0.2193 0.248 0.0922 0.3152 0.3064 0.3801 0.4877 0.246 0.5366 0.359 1.9108 0.1907 0.2751 0.3654 0.3378 0.5624 0.4211 0.1543 0.1625 0.6299 0.1582 0.216 0.8945 0.3791 1.3812 0.1218 0.608 0.8695 0.2701 0.7064 2.2075 0.292 1.3264 0.3659 2.1493 0.3331 0.5258 0.5055 0.1784 0.1375 0.4366 0.2329 0.3414 0.4158 0.7476 0.2286 0.1896 0.2539 0.3707 0.4811 0.1014 1.4468 0.1557 0.1274 0.1161 1.7088 0.1524 0.4138 0.2975 2.7732 0.8472 0.2272 1.018 0.7547 0.5367 2.0024 0.3521 0.1802 0.1648 0.103 2.3118 0.3432 0.315 0.5027 0.2832 0.3578 0.5523 0.1763 0.1252 0.1334 0.2622 0.1 1.4294 0.2136 0.2984 0.235 0.2415 0.1388 0.5107 0.1032 0.3073 0.4097 0.7408 0.1645 1.7865 2.2428 0.6829 0.1733 0.1726 0.1026 0.104 0.2605 0.8176 1.6347 0.6044 0.1331 0.2331 0.2323 0.2168 1.7459 0.5088 1.6113 0.6633 1.7116 2.3654 1.6024 0.2275 0.3497 4.9828 0.8281 0.1252 0.2918 0.1535 0.1313 1.5581 12.187 0.2647 1.4414 0.8948 0.5268 6.0335 0.5146 0.2022 0.2305 0.7831 1.2455 0.103 0.9732 0.2989 10.0191 0.1271 2.4574 0.5266 3.2424 0.1706 0.1707 0.3744 0.2747 0.1691 0.1183 0.4665 0.4583 0.8203 1.4088 0.5715 0.1194 6.1883 1.5022 4.573 0.362 0.1109 0.1593 1.7555 0.7131 0.8271 0.8659 0.7558 0.3277 0.1176 0.1574 4.3709 0.5131 0.1214 0.2091 0.1045 0.1833 0.1965 0.2047 1.3548 0.0725 1.7632 0.772 0.1496 0.1823 0.269 0.568 0.0973 0.4608 0.6854 0.0838 0.1009 0.4198 0.9022 0.2295 0.1301 0.2915 0.2714 0.1128 0.4912 1.1271 0.504 0.7895 0.9843 0.3552 0.5172 0.2307 0.3002 0.7319 0.676 0.6376 0.1013 0.2229 0.2816 0.2434 0.6186 3.0683 0.2375 0.7234 0.8117 0.1098 0.1181 1.6208 0.3616 1.3466 0.7412 0.8315 0.2369 1.5962 0.1869 2.4574 0.1125 0.131 0.6475 0.8949 0.1975 1.1884 0.463 0.07 1.6532 0.966 6.6243 3.3072 0.6163 0.4478 2.1584 0.8854 0.0914 1.0062 1.3937 0.7809 0.3779 3.6426 1.1697 0.4442 0.3965 0.226 0.8223 0.9185 0.2502 0.2096 0.1661 0.1676 0.1691 0.1164 1.7327 0.3324 0.4735 0.1009 0.6855 0.8964 0.1628 0.5929 0.4888 2.5444 1.2961 0.2572 0.6555 0.2116 0.2195 1.0519 0.1148 1.4749 0.5041 0.392 2.9325 1.2293 0.6925 0.083 0.3293 0.361 0.1408 1.0905 0.1372 0.2126 0.2591 0.3431 3.3629 1.4936 0.61 2.2785 1.8691 1.127 0.1268 1.6963 0.1822 1.1141 0.8424 0.8347 0.2051 0.86 1.9 0.581 0.455 0.126 0.1398 0.0976 0.8119 1.2481 0.138 1.9068 0.143 1.858 0.1645 0.1257 0.3441 0.481 0.3554 0.1031 0.7272 2.176 1.531 0.614 0.1726 0.1989 0.7633 0.3514 0.1588 0.3366 0.5638 0.6314 0.6572 0.6458 0.135 0.391 0.3042 0.8838 0.42 0.1467 0.4595 0.4655 0.3004 0.4068 0.123 0.4687 0.9144 0.1276 0.2358 0.1358 0.4233 0.1961 0.1336 0.4034 0.2932 0.2975 1.3717 0.1953 1.4014 0.2319 0.0903 0.9577 0.1748 0.2279 0.359 2.4386 0.4604 0.3172 0.372 0.2066 0.217 0.1514 0.6685 0.1834 0.2788 0.5688 0.1765 0.2486 1.2811 0.1233 0.0929 0.2756 3.7597 0.1844 0.3056 0.3331 1.0895 0.6009 0.1683 1.1199 0.4764 0.6199 0.3678 0.1422 0.111 0.3435 1.2533 1.8131 0.3755 0.3779 0.3695 0.6712 0.3327 0.6848 0.612 0.114 0.3374 0.1311 0.2086 1.2486 0.2252 0.6741 0.1384 1.5518 0.1288 0.1645 0.4192 1.2172 0.3009 0.4362 0.4291 0.4888 0.86 0.8465 0.9514 0.4983 0.1449 0.5261 0.4037 2.4192 0.3127 0.3482 0.118 0.5965 0.3095 3.721 0.4806 0.146 4.2798 0.7472 0.5948 0.7149 0.4304 0.3542 0.1783 0.4481 0.1786 0.9584 0.325 1.1919 0.2324 0.3186 0.4285 2.7343 0.2305 0.7835 1.0321 0.1619 0.128 0.4253 0.6813 0.1052 0.1374 0.5114 0.1298 0.1053 0.1328 0.1151 0.1244 0.3278 0.4962 1.4233 0.3041 0.2483 0.4243 1.4024 2.3135 0.1185 0.498 0.1089 0.1552 0.172 1.0461 1.4996 0.7671 0.8525 0.426 0.1815 0.2762 1.4949 0.1779 0.2262 0.0942 0.8907 0.0658 0.149 0.0882 0.2003 0.3415 0.093 0.0885 0.4869 0.1925 0.1181 0.7766 0.1356 0.7144 1.1239 0.2434 1.3351 0.8363 0.3672 0.5222 0.4164 0.6794 0.3442 0.2696 0.2214 0.8906 0.1921 0.5481 0.4095 0.3136 0.3157 0.5642 0.5535 0.0922 0.9606 0.8768 0.3103 0.6041 0.3035 0.37 0.5233 0.7118 0.1302 0.5965 0.1241 0.2007 0.3983 0.5152 0.8397 0.2846 0.0908 0.2469 0.7125 0.2257 0.2942 0.1825 1.8324 0.4727 1.3634 0.1944 0.4374 0.8806 0.5821 0.3844 2.101 0.3593 0.499 0.1816 0.5734 0.5017 2.8445 2.4849 0.8874 0.4699 1.7155 0.7235 0.1829 1.1009 2.0421 0.1425 0.408 0.4649 0.6792 2.0097 0.5264 0.4624 1.0852 0.6267 0.0814 0.1264 1.1957 0.3307 2.1167 0.2564 0.2963 0.1223 0.1365 0.177 0.2628 0.2804 0.1332 0.2505 1.2299 0.7918 0.43 0.518 0.9561 0.3391 0.5193 0.1033 0.3207 0.4505 0.0958 0.5316 0.4298 1.4196 2.6104 0.3751 0.452 0.8464 1.4265 0.1041 0.4355 0.9422 0.1367 0.3087 0.6724 0.2801 0.1741 0.2324 0.646 0.4533 0.4611 1.1456 0.2472 6.3711 0.6632 0.6272 0.1491 0.356 0.1683 0.6137 0.9343 0.1566 0.2141 0.1697 0.1526 0.1038 0.0902 0.8383 0.8792 0.3692
"6" 0.1414 0.107 1.3252 0.0675 0.2968 0.3465 12.159 2.1819 2.8337 2.0699 13.3971 0.1977 2.8479 1.5376 0.4779 0.5848 1.0824 4.3573 0.0781 1.2981 2.8002 6.3397 0.1269 0.5205 0.4688 10.9542 0.3708 1.2515 0.1783 2.9552 0.1819 1.2226 0.0346 0.7386 9.6703 4.7446 0.7754 0.1206 0.5574 0.2334 0.7595 3.3666 0.1916 0.3776 0.9044 2.935 8.5049 0.5041 0.3484 0.0602 2.4628 0.5608 2.3667 0.083 1.6212 2.4119 4.9169 0.0531 4.0479 9.1657 7.82 5.4282 1.1337 0.3842 2.6435 0.8477 0.231 1.0829 0.1522 0.099 0.0431 0.3395 0.0777 0.7359 0.2984 5.1301 3.6646 0.2082 0.0298 0.3591 0.137 0.0342 0.661 0.099 5.3431 0.052 0.3679 1.2216 0.0911 0.1392 0.2223 0.3311 0.0473 3.8141 0.2124 0.1876 0.1842 0.0538 0.671 0.0516 3.1056 0.8174 0.1432 0.4275 0.5488 0.6308 0.0892 0.1001 0.0535 0.1256 0.1527 0.7989 0.7756 1.6688 0.084 0.1573 0.0652 0.8951 0.1697 0.8865 0.8488 0.2137 0.7908 0.9646 0.2772 2.6273 0.284 1.9569 0.1889 1.4662 0.7805 0.0705 1.9104 0.5435 0.5039 0.1204 0.07 0.299 0.3074 4.5417 0.2441 0.0945 0.0471 2.5846 0.0853 0.0823 0.0492 19.3932 1.7006 0.0639 9.4148 0.4997 0.0892 0.1046 0.2778 0.289 0.0805 1.9435 0.1009 0.0453 2.9839 0.0688 0.3225 0.1733 2.891 2.1114 0.2879 0.9398 0.1301 1.0838 0.4552 0.5271 0.9667 0.0914 1.8443 3.6714 0.0742 2.5283 0.2524 3.0217 0.1683 0.0409 1.493 0.1196 0.1818 0.6916 0.044 0.6609 0.106 1.0652 0.0809 0.0452 0.2157 0.8066 0.3788 1.5606 0.0337 0.3068 0.0962 0.0577 0.0364 0.2277 0.9546 0.1017 0.1443 0.7022 0.5332 1.7096 0.118 0.0392 0.8234 0.1761 0.9144 1.3749 2.0188 0.4751 0.1554 1.0608 0.0848 0.0691 0.4649 0.5376 0.0514 0.0611 2.2382 0.8348 0.1682 1.082 0.5011 0.1009 0.088 0.4877 0.0859 0.0456 0.1062 0.0603 0.2025 0.3227 0.2425 0.2124 2.8234 0.5675 0.0629 0.1274 1.0005 0.1969 0.0706 0.0796 0.0651 0.05 0.0909 9.4978 0.2055 5.1278 0.4085 0.3039 0.09 0.082 0.1264 0.9349 3.2106 1.163 0.1111 0.3609 0.2861 0.1168 0.049 0.2534 0.0467 1.5842 0.0757 3.0052 0.2859 0.1641 0.1102 4.7976 0.4212 0.1238 2.303 0.0553 0.1605 0.2792 0.3692 0.0596 2.668 2.4598 3.0452 0.2165 13.6524 0.1418 0.674 4.2376 0.1314 3.4598 0.6717 0.2802 0.4087 0.0898 0.0848 0.4806 0.952 7.3522 0.1021 0.5451 0.1415 0.4444 0.0921 2.5894 0.2807 0.1449 0.0637 0.782 0.0932 0.1359 0.429 0.4817 2.4083 2.5568 0.5671 1.6246 0.2377 0.0335 0.0936 0.7118 0.493 0.7566 0.2875 0.1507 4.5323 3.7496 0.498 0.5708 0.0934 8.3831 2.0582 0.4581 1.4801 0.0327 0.133 0.1414 0.182 3.2825 3.1508 0.7505 6.4251 0.8409 10.4063 0.8237 0.5939 0.1141 0.075 0.5188 1.7821 0.0416 2.2806 0.8772 0.0974 0.0689 0.1877 4.9992 1.044 1.1088 0.2443 5.59 0.29 0.1428 0.2495 0.1475 0.0439 2.3829 0.4784 0.4794 0.6148 0.7372 0.2146 0.6775 0.167 0.2606 0.2884 0.1611 0.1176 0.0597 0.9729 0.1978 0.0738 0.0499 0.1152 0.3223 0.1556 0.0867 0.6446 0.5878 0.4109 0.6844 0.0801 1.1901 0.5967 0.0674 0.0733 0.158 0.1043 1.2818 0.043 0.4617 0.376 0.2243 0.4058 0.1106 0.486 0.1024 0.0722 0.1054 0.2323 0.3686 0.1801 0.2351 0.1021 0.0872 0.2397 1.2882 1.6554 0.3971 4.2626 0.9541 0.8184 0.2128 0.6548 0.0894 0.0714 1.9549 0.0669 1.1712 0.058 0.4772 0.0353 0.1718 0.4993 2.214 1.6571 1.3874 0.2474 0.0742 0.1279 0.683 0.1515 0.5281 0.821 9.4752 0.4094 0.8348 1.0576 0.0979 0.1782 0.095 1.1191 0.9229 0.3376 4.6819 0.882 1.8513 0.4443 2.8968 0.2393 0.2711 1.1406 0.0453 0.7489 13.1848 1.9272 4.1814 0.4738 1.0564 2.5794 0.1172 1.9051 0.1212 0.136 0.2409 1.0676 0.1396 2.1207 1.956 0.1453 0.0516 0.2724 0.0598 0.0366 0.4971 0.2296 1.6256 0.0341 0.6035 0.9589 0.2262 0.8138 0.0803 0.9451 0.0833 0.4464 0.4112 2.0765 0.6907 0.0715 0.0786 0.0444 0.1874 0.8202 0.1292 0.0801 0.7703 0.097 0.0738 4.1347 0.0811 0.18 0.1737 0.1932 0.6245 0.3006 7.6486 0.0513 0.0726 0.3476 0.0787 0.1731 0.1018 0.1596 5.507 0.039 0.3714 0.0572 0.1248 0.0661 0.2532 0.0934 1.4643 0.5174 3.3236 2.7811 4.4367 5.5863 0.0762 0.0739 0.1656 0.5402 0.7127 1.8739 0.0842 0.0777 0.0843 1.1149 0.2107 0.0703 0.1788 0.9712 0.025 0.0567 0.2671 0.2982 5.292 0.0416 1.7739 1.2146 0.1827 0.0484 0.0495 0.24 0.051 0.9722 0.4462 0.9058 3.7 0.6611 0.7077 0.0385 0.1325 1.4742 0.226 0.0669 0.0635 0.0987 0.3345 0.0217 4.2611 0.6794 0.0986 0.0445 7.0855 0.2597 0.0777 0.1096 0.3109 0.111 0.4671 0.1734 4.1061 0.2242 0.7418 0.7833 0.0905 0.8752 0.1444 0.0382 0.7434 0.5255 0.9952 0.0668 0.041 0.1823 0.4757 0.0381 0.0445 0.0471 1.3607 0.0258 0.0401 1.6965 0.0417 0.2176 0.3986 0.0535 0.0664 0.0645 0.0325 0.0916 1.0964 0.0605 0.1416 2.4076 0.0477 0.1873 1.3396 4.1041 1.8844 0.0777 0.1394 1.6612 0.7134 0.1901 0.4157 0.2036 0.0964 0.6644 2.941 0.241 0.0883 1.2786 0.1965 3.9676 0.2658 0.5531 0.1861 0.0477 0.1006 0.2032 0.0716 0.0856 0.7599 0.044 0.0639 0.8571 1.5434 0.0448 0.374 0.1436 0.0246 0.1519 0.2456 0.5981 0.0934 0.1259 0.0785 0.5286 1.0316 0.1397 0.1726 0.1193 0.5301 0.1143 0.1684 0.172 0.0729 0.359 0.0427 0.0765 0.2397 0.0503 0.9575 3.5236 0.0897 0.5795 2.1293 0.0588 0.1088 0.0635 0.1371 0.3465 0.118 0.4565 0.0602 0.19 1.4807 0.123 0.1075 0.2748 0.3056 1.414 0.9816 0.3648 0.1541 0.2511 0.8761 0.1025 0.095 0.0805 0.8595 0.0738 1.4984 0.3321 4.1781 5.4368 1.8221 0.1119 2.7695 1.1938 0.058 1.5603 0.0556 0.2207 2.0359 0.3262 0.2298 1.2086 0.0978 9.8966 2.1956 0.328 0.1512 2.7139 0.498 0.064 0.0974 0.2462 0.1096 0.3399 3.3582 0.3545 7.3467 0.1624 1.9627 1.9549 0.8994 0.0462 0.2471 0.4856 1.5441 0.0805 1.4279 0.1604 0.475 0.2443 0.5917 0.0378 0.1329 0.0346 0.2294 0.0495 1.1135 0.103 0.3149 0.7548 0.8718 0.0954 1.0783 0.1933 0.2242 0.1875 0.1792 0.4766 0.3061 2.2615 0.2965 1.878 0.0392 0.1163 0.1012 0.0925 0.0507 0.2572 0.0661 0.6009 0.0781 0.543 0.3291 1.4581 0.1361 0.7267 0.1814 0.0557 1.0086 2.4535 0.5214 0.7792 0.1624 0.0527 0.1711 0.9783 0.2279 0.2762 0.4751 0.3097 0.4851 0.2513 0.3465 0.3648 0.7952 0.9048 0.0733 0.042 1.5828 1.1392 0.2774 0.1577 0.0512 0.1257 0.2884 0.2091 0.2346 0.1283 0.0931 0.1602 1.3722 0.1381 0.4746 0.2705 0.3039 0.0791 1.7282 0.1917 0.7885 0.0404 4.2952 0.4971 5.6747 0.2222 1.6066 0.5558 0.0578 0.0538 0.1052 0.0673 0.3948 0.1274 1.1216 11.0657 0.2629 1.736 0.1697 0.8887 1.3244 0.0807 0.0947 0.0382 0.205 0.2071 0.9486 0.0208 0.1145 0.3004 0.0577 0.8705 1.1418 0.6561 3.9385 1.425 0.2783 0.619 0.0829 0.0692 0.0735 0.2109 0.2917 0.4469 0.5679 0.0726 3.3584 0.0973 0.0933 0.4191 0.1116 0.0501 0.1576 0.1042 0.2586 0.2552 0.3639 0.1248 0.8723 0.6884 0.5086 1.0756 0.5686 0.1816 0.0951 0.2316 0.2819 0.1985 0.1826 0.0974 0.3884 0.4062 3.8688 0.1264 0.202 0.3876 3.0566 0.0753 0.5111 0.0606 0.148 0.0519 2.5378 0.0816 0.6806 0.7769 0.1369 0.1073 0.0492 0.8441 0.0647 0.1794 0.2403 0.056 0.1084 0.8394 0.3043 2.7016 0.0671 0.4949 0.1768 1.5345 0.2032 1.3617 0.0497 0.4549 0.0732 0.0551 1.9318 1.0666 0.6426 0.1163 0.0626 0.3468 0.3993 0.125 0.3544 0.3699 0.1006 0.4 0.0829 4.1392 0.2202 2.5275 0.8367 0.4183 0.5435 0.771 0.3203 0.7365 0.1953 2.7369 0.0696 0.3318 1.297 0.9554 0.6581 1.2936 0.5419 0.9115 0.313 0.0173 0.9553 0.3856 0.1546 0.1255 0.1077 0.7898 1.1196 0.0298 0.2202 0.2771 0.4861 0.7691 2.2498 1.3094 11.3185 1.539 2.5011 0.3618 0.7548 2.7511 1.773 0.0648 0.0978 0.0757 0.1944 0.977 0.2172 0.4154 0.4873 0.1582 0.4053 0.2755 0.3825 2.0613 0.2503 3.3504 1.1165 0.2009 0.5789 1.2677 0.2234 0.5594 3.7141 2.8073 1.4652 0.7279 1.7969 3.564 0.083 2.9405 3.0444 0.5736 0.8747 1.5286 0.9271 0.6037 0.5169 3.8142 0.6825 1.5997 3.0302 0.2707 8.4808 0.6603 0.4373 0.1899 5.2358 0.1334 0.9562 0.1328 0.2876 2.6399 0.1008 0.0536 0.0894 1.1988 0.9637 0.0579 0.186 0.7006 1.0102 0.1433 0.3368 8.9326 0.0572 0.6376 0.1229 0.0794 0.8821 1.8772 1.5214 0.1982 0.2675 2.3436 0.2313 2.3524 0.3663 1.4935 0.3305 0.0827 0.065 0.269 0.3425 0.0743 0.1374 0.2635 0.8184 0.418 2.8343 1.1919 0.0428 0.9204 0.3253 0.1714 2.9975 1.3275 2.8756 0.6934 0.0947 1.5468 0.6315 0.1187 0.91 0.1743 0.5572 0.0475 0.8787 5.5085 0.1204 0.2058 0.1434 4.0191 1.0888 0.3816 9.468 0.0728 1.996 1.5688 0.144 0.1685 2.1288 0.0901 0.1262 1.652 0.0545 0.2633 0.0878 0.2844 4.1412 1.7898 0.2487 0.134 0.3622 0.1763 0.6807 0.591 0.0776 0.2055 0.1178 3.1084 0.5256 2.1831 0.7671 0.8503 0.1609 0.2886 0.121 0.8527 7.155 0.74 1.6213 0.0536 0.068 0.3196 0.4629 0.2381 2.5264 0.1238 0.0849 0.0741 6.3216 0.0728 0.0545 0.9173 0.1484 1.5843 1.0558 3.4923 0.289 0.0623 0.3821 0.1023 0.701 1.4226 0.0721 2.9108 0.0668 0.1112 0.2163 2.9213 4.5508 3.17 0.6536 1.9123 0.1319 1.281 0.0432 0.6914 3.229 0.0973 0.3489 0.8722 0.2288 0.1661 0.0628 0.0775 0.1214 1.1005 0.1038 0.1017 0.1754 0.2171 0.4424 2.0855 0.3385 0.2745 0.1017 0.8238 0.2268 0.1355 0.341 0.5358 0.7763 0.2043 0.3471 1.0239 0.4848 0.9845 0.0987 1.0102 1.0667 0.6772 1.9639 0.0792 0.1041 0.0995 0.2755 1.7413 0.6703 0.3037 0.1897 0.4076 0.4084 0.1592 0.0385 0.2726 0.0435 3.6521 0.6363 2.4581 6.4445 4.5336 0.1504 0.2388 0.0814 0.6527 0.3103 0.1124 0.0675 0.3456 0.8501 0.3341 0.1005 0.3936 0.1383 1.2733 0.8291 0.0622 0.0597 0.213 0.2419 0.0664 0.2421 0.3952 0.2442 0.09 1.4663 0.101 0.283 0.4165 0.5223 0.6601 0.0736 0.7568 0.3574 0.4071 0.0777 1.1722 1.1012 0.6169 1.4059 0.2063 2.2176 0.0718 1.2796 0.5489 0.1969 0.138 0.2902 0.0693 1.3605 0.1049 0.1545 0.1309 0.1039 0.0271 0.2686 2.6749 0.0628 0.1392 0.2931 0.2045 0.5775 0.1213 0.8887 0.4904 0.2532 2.1725 0.955 1.8669 0.4153 2.9398 0.1193 0.0497 0.1789 0.2531 2.8712 0.0769 0.524 0.3595 0.9516 0.3338 1.0119 0.6896 0.1073 0.8055 0.0752 0.1706 0.1257 0.0632 0.0843 0.377 0.0672 0.1094 0.1416 0.1268 0.0516 2.6531 0.9436 0.1933 0.2998 0.385 0.0534 0.0731 0.0689 0.0604 0.1906 1.2285 0.0979 0.2995 0.1619 0.1028 0.2514 0.0716 0.3903 1.2353 0.7044 0.7101 0.2123 0.2847 1.1543 0.156 1.0956 0.0848 0.1606 0.0838 0.2358 0.1796 0.1478 1.3766 1.5645 0.2523 2.2953 0.4659 0.384 0.3372 0.2882 1.1738 0.448 0.3618 0.358 0.8964 0.5046 0.6198 1.674 0.3944 0.4212 0.1434 0.2958 0.5246 0.1331 0.1779 0.7023 0.702 0.2876 0.5762 0.4243 0.5654 0.5566 0.1961 0.4003 0.9409 0.8977 0.7649 1.3718 0.3725 1.574 0.6618 0.0882 0.4851 2.9259 0.263 0.7521 0.543 0.1671 3.4661 2.1087 0.8069 1.0424 1.6575 0.3357 0.1032 1.9839 0.2226 1.8132 0.0728 1.0297 0.3082 1.6549 0.2147 0.2163 0.2714 0.1739 1.4065 1.157 0.1049 0.0765 0.5189 0.2529 0.809 0.0516 1.1941 1.6855 0.7237 0.8253 2.1005 7.6966 1.5764 1.9617 1.7633 2.6513 0.4841 0.165 0.8064 0.7141 0.9591 2.0105 1.072 0.2368 0.6222 0.612 0.8111 0.433 0.119 0.6436 0.5553 0.2222 1.8403 0.4393 1.4707 0.1675 0.5044 0.1362 0.1964 0.4665 1.6828 3.0584 0.1204 0.2452 0.2465 0.4017 1.1839 2.6286 2.1834 0.0714 0.3006 1.0664 0.5581 0.1748 0.1501 0.247 0.0618 0.068 0.208 1.8592 1.0451 0.5095 0.2635 0.3955 0.0628 0.0507 0.1052 0.6848 0.262 0.0232 0.6618 0.1743 2.4192 3.2443 2 0.1888 0.1995 0.217 0.104 1.5496 0.6178 1.1123 0.7656 2.0203 0.1357 0.5518 0.2573 0.0621 2.1136 0.6889 3.7437 0.9023 2.2695 2.2536 0.2041 0.2601 1.2102 0.8062 2.3751 3.3617 1.7797 0.3218 0.2624 5.8779 0.9999 2.1333 1.137 6.3013 0.128 4.7836 11.4537 0.1805 0.0774 0.1087 0.0502 0.0711 0.5556 0.0375 0.3483 0.1023 0.6186 0.0707 0.0943 0.0331 0.144 0.6126 0.1569 0.0883 0.0357 0.1696 0.1333 0.4071 0.258 0.0561 1.8097 12.3151 1.2373 2.12 0.3185 1.1725 0.0979 1.7712 0.2724 0.79 0.0867 0.6485 0.1025 0.0549 0.8131 0.354 0.8473 0.2012 0.4 0.3348 0.9172 0.8206 0.434 0.0663 0.1084 1.2862 0.3694 0.6274 0.1313 4.2342 0.0618 2.2115 0.46 0.0768 0.1132 4.3587 4.2392 0.3415 0.8688 0.8387 1.9392 0.5996 0.0857 10.1984 3.3839 0.7787 0.201 0.7783 0.0687 0.2288 2.8927 0.5168 0.2005 0.3242 2.7953 0.5359 0.1401 0.5035 0.5725 1.3338 0.1432 3.7089 1.8846 1.7811 0.0684 0.8774 0.2216 0.2436 0.5439 0.2705 0.6236 0.3101 0.1418 2.2085 0.0973 0.1484 0.2104 0.4378 0.1904 0.6657 2.4659 0.5991 4.0455 1.4956 0.2078 0.0977 0.1877 0.1305 0.7176 0.1343 0.5382 0.0594 0.4969 0.6332 0.1332 2.5201 0.1274 0.1308 0.2435 0.3221 0.3305 0.2561 0.0614 0.1455 0.2079 0.6544 0.0438 0.5469 0.2347 0.7408 0.4052 0.3481 0.6199 0.3528 1.0715 1.6691 0.1602 0.4179 0.2562 1.4016 0.0928 0.3048 0.3058 0.1497 0.049 0.2499 0.056 0.8576 0.2991 0.3558 0.1249 0.1016 0.2609 0.1954 0.9716 0.0418 0.4207 0.0617 0.1152 0.0578 0.2719 0.0594 0.2151 0.1746 2.055 0.4152 0.2106 1.067 1.3358 0.1557 0.194 0.394 0.0495 0.0637 0.1757 2.3689 0.0504 0.0963 1.4525 0.5966 0.2922 0.7286 0.0596 0.2522 0.1118 0.0564 0.0321 0.6462 0.048 0.1285 0.1205 0.5815 0.0527 0.4593 0.1573 0.0694 0.5626 0.1195 0.0578 0.0696 0.0953 1.709 0.2634 0.0894 0.0425 0.0436 0.1065 0.2604 0.3912 0.3661 0.0477 0.2884 0.1971 0.1209 3.3045 0.3345 1.8756 0.1639 1.5663 0.5661 11.6251 0.2576 0.0957 11.2208 0.0859 0.0571 0.182 0.1027 0.0759 1.3498 16.2183 0.0622 2.1346 0.6299 0.2229 4.8942 0.234 0.0575 0.2047 1.3795 0.2833 0.044 2.213 0.1299 0.1759 0.034 1.2843 0.1065 0.569 0.4827 0.909 0.1908 0.0749 0.0765 0.0684 0.1895 0.2913 0.0772 0.4405 0.0889 0.054 1.5229 0.146 2.0459 0.4351 0.0409 0.0641 1.1184 0.4139 2.6864 0.0748 0.4412 0.1476 0.1294 0.1066 3.3334 0.8319 0.0322 0.1446 0.0309 0.058 0.3546 0.4112 0.1306 0.0785 4.6662 0.5151 0.0999 0.1504 0.3867 0.0866 0.0736 0.1363 0.4118 0.0438 0.139 0.1626 0.1602 0.1298 0.1148 2.1829 0.1735 0.0523 1.0248 4.5994 0.5331 3.215 0.1256 0.3941 1.4466 0.0535 0.5233 1.2163 0.4611 1.243 0.0615 1.3349 0.0694 0.4243 0.8718 7.0189 0.1786 1.6964 0.328 0.0414 0.0274 1.118 0.6454 2.5558 0.1411 0.1344 0.2206 1.0548 0.537 2.7865 0.0593 0.0598 0.1394 0.7754 0.0695 5.7246 1.7619 0.1398 3.7766 0.3436 0.2949 2.0667 0.4218 0.6353 2.6049 2.3879 0.0427 0.4935 0.6302 0.8299 0.1587 12.4856 0.348 2.7522 0.0733 0.0463 0.7159 0.4639 2.4571 4.6544 5.7943 0.2471 0.2518 0.0591 1.0383 0.3699 0.5873 0.0357 2.2676 0.1109 0.1635 1.4514 1.1134 1.2174 2.4985 0.1844 5.5823 0.0436 0.1815 0.6648 0.0756 0.7899 0.1481 0.6792 0.9683 0.7174 0.2883 0.0363 0.1656 0.3983 0.2598 1.0431 0.0757 0.434 0.0882 0.3524 0.6957 1.6142 0.29 0.0953 3.0154 0.1242 0.0857 1.3558 0.5023 0.0517 0.4111 0.912 0.7815 1.0396 1.5007 1.3719 0.0608 0.0941 0.1429 0.1054 0.2872 1.7876 0.0715 0.132 0.1608 1.4501 0.0755 0.0514 0.2252 0.4461 0.6399 0.0479 0.2495 0.4758 1.006 0.312 0.0747 0.5559 0.2888 0.0477 1.0748 0.3999 0.2688 0.2429 0.7828 0.4933 0.2731 0.1973 0.2471 1.087 0.5452 0.1178 0.8937 0.112 0.1325 0.0374 0.5972 0.4215 0.317 0.0538 0.3831 0.0745 0.1152 0.0713 0.7199 1.1109 0.3714 0.0656 1.7799 0.0754 0.0579 0.0724 0.0477 0.3365 0.1438 0.1342 0.2642 1.5598 0.1903 0.058 0.0318 0.2226 0.0825 0.0882 0.1281 0.1285 0.4541 0.0806 0.0663 0.0479 0.2329 0.339 0.0396 0.1988 0.0506 0.0667 0.0925 0.1817 0.1538 0.3245 0.1385 0.4284 0.3092 0.3402 0.148 0.074 0.3931 0.1411 0.3025 1.1149 0.278 0.1446 0.2109 0.1785 0.2254 0.2655 0.4035 0.0594 0.0656 0.0669 0.2753 1.12 0.2355 0.2316 0.0523 2.3454 0.0392 0.065 0.0745 0.0658 0.0389 0.2152 0.6184 0.3131 0.284 0.7756 0.1512 0.2375 0.0575 1.1438 0.1337 0.4083 0.0383 0.0591 0.0289 0.286 0.6133 0.463 0.2835 0.0412 1.2674 0.134 0.3398 0.0984 0.5736 0.1966 0.2243 0.563 0.0304 0.2346 0.4824 1.2336 0.0331 0.1242 0.2838 1.6649 0.2511 0.2284 0.3816 0.066 0.0755 0.1732 0.184 0.0723 0.0417 1.037 0.0893 0.0388 0.0725 0.192 0.0372 0.1985 0.088 0.1391 0.2403 0.707 0.0628 1.0628 0.4048 0.0383 0.4843 0.0348 0.0369 0.0656 0.0379 0.3928 0.1017 0.108 0.8309 0.26 0.2607 0.5489 0.1799 0.1997 0.0414 0.2661 0.0383 0.0218 0.0521 0.2196 0.0334 0.0523 0.0349 0.3181 0.061 0.0648 0.0781 0.0672 0.1708 2.1473 0.1359 2.5373 0.584 0.2866 0.8388 0.1583 0.9262 0.3849 2.1438 0.201 1.9747 0.1295 1.0927 0.3808 1.121 0.0554 1.2139 0.5182 0.0532 1.0254 3.1325 0.4533 0.4349 0.1279 0.0749 1.8128 0.0676 0.1151 0.1273 0.1304 0.2128 0.2295 0.2748 1.171 0.2117 0.0635 0.3096 0.3184 0.1849 0.3976 0.0996 1.0948 0.4655 1.0156 0.3219 0.0666 1.7029 0.1823 0.1762 1.2718 0.3369 1.4977 0.1292 0.8377 0.0709 0.322 1.4263 0.7109 1.5384 0.5157 0.1432 0.0967 2.2791 0.1054 0.2735 1.7979 0.2383 0.7994 1.5981 1.1183 0.1325 0.3213 0.2934 0.0285 0.1988 0.0521 0.3004 1.4871 0.367 0.1804 0.0456 0.1145 0.3436 0.117 0.2903 0.0785 0.3112 0.0405 2.1383 0.9407 0.6707 2.3785 1.0149 0.1006 0.0226 0.3518 0.9793 0.0893 0.4787 0.4046 0.8733 0.3274 0.4499 0.0419 0.8835 1.9487 0.0574 0.6932 0.3702 0.1099 0.0829 0.533 0.5363 0.1766 0.1588 0.7748 0.9872 0.3444 0.6869 0.302 2.8868 0.5242 0.0649 0.4997 0.1693 0.0787 0.2018 0.2984 0.5 0.1578 0.3703 0.0371 0.0357 0.102 0.5186 0.1337 0.1885
"7" 4.3557 0.1735 0.7736 0.1497 0.2554 0.3016 12.0598 0.9656 2.3013 2.1799 9.2724 0.4616 5.7224 2.0692 0.7074 0.2793 0.8698 1.9371 0.0854 0.6607 2.0318 2.2653 0.1996 0.4738 0.2735 7.8334 0.3845 1.4012 0.2294 2.2544 0.4074 1.4851 0.645 0.5028 7.2483 1.6102 0.6371 0.5795 0.5608 0.254 1.1529 4.4728 0.184 0.3536 0.6142 1.4996 6.6875 1.3419 0.2591 0.2376 0.4826 0.549 1.8139 0.251 1.119 0.9115 3.8992 0.1336 1.8 8.9758 6.749 5.925 1.1428 0.7677 2.3826 1.762 1.1996 17.9885 0.632 0.2809 0.2145 1.0204 0.4032 0.4509 0.5714 1.019 5.9803 0.8863 0.0644 0.6153 0.116 0.0971 3.83 0.3567 1.1226 0.5238 2.0076 4.1244 0.3376 0.3768 0.9246 0.3814 0.139 2.147 0.3862 0.2896 0.5803 0.2129 0.3864 0.1325 2.8883 1.2692 0.3411 2.2888 0.4393 0.3932 1.0126 1.7495 0.1106 0.4505 0.2604 1.361 0.6071 1.0253 0.3591 0.3341 0.2601 1.4836 0.5221 1.1215 1.6331 0.5876 0.2034 3.2415 0.1841 1.2342 1.0222 0.5972 0.3158 2.8038 0.7454 0.3882 8.529 0.4266 1.2113 0.7106 0.0912 0.9059 1.0006 5.2963 1.9315 0.4967 0.1122 2.4287 0.167 0.9052 0.1262 12.1923 0.904 0.2237 4.7922 1.0051 1.1497 0.4072 0.2713 0.9636 0.6549 0.6832 0.1047 0.171 2.2697 0.1565 0.5526 0.1944 0.8341 0.5415 0.9791 0.4196 0.9409 1.7361 1.9716 0.7488 0.7461 0.3313 0.6942 4.2833 0.4222 1.9748 0.6563 1.285 0.3849 0.1154 0.1639 0.2752 2.7284 0.5248 0.463 0.4645 0.1478 0.8839 0.2494 0.4116 0.6466 0.4644 0.5974 0.8272 0.0991 0.1802 0.1145 0.1552 0.1457 0.6352 0.3927 0.4986 0.2096 3.6205 0.2667 0.6039 0.2389 0.1299 0.3405 0.7509 0.4828 1.5635 3.0741 0.1923 0.2871 2.0956 0.1592 0.3542 0.7505 1.0585 0.2156 0.1036 0.6783 0.6153 0.4118 1.1323 0.271 0.6801 1.8581 0.8314 0.2569 0.1828 1.9964 0.1831 0.8278 0.5354 0.601 0.2687 2.7363 0.287 0.1873 0.7207 2.6009 0.6923 1.4265 1.6835 0.1472 0.2183 0.9403 4.6229 0.3863 8.7806 0.4039 0.384 3.0585 0.1212 0.2653 2.4264 2.6241 0.4489 0.4271 0.4936 0.3694 0.5255 0.1463 0.5054 0.1035 1.5612 0.5476 1.4486 1.2822 1.3203 0.2928 1.5315 0.5489 0.1255 0.7936 0.1545 7.2695 0.3271 0.4339 0.1628 1.8427 0.5381 2.5176 0.1325 0.6694 0.271 0.621 7.9521 0.2315 1.8209 0.4455 0.2675 0.2923 0.2258 0.1871 0.4054 0.6174 5.5233 2.561 0.363 0.2653 1.4709 0.2476 1.9112 0.3537 0.3675 0.1429 0.3767 0.2731 0.4972 0.491 0.617 1.325 2.4068 0.2223 1.8469 0.1574 0.1022 0.1158 0.798 0.292 3.1501 0.3386 0.1699 2.5212 2.4827 1.0056 0.6768 0.0804 7.2266 0.3696 0.7756 0.8119 0.178 0.2054 0.24 0.3328 3.0456 1.9627 1.7479 2.7282 2.6943 9.5639 17.8767 0.2067 0.2207 0.3852 1.5729 0.2228 0.1356 0.9296 0.811 0.1446 0.133 1.597 5.3738 0.5396 2.9478 0.3011 3.6146 0.9259 0.3893 0.2023 2.0129 0.1774 0.2272 0.7699 1.0927 2.4261 1.0321 0.3047 0.2806 0.3532 0.4062 0.4968 0.4311 0.2878 0.1429 0.4745 0.4002 0.187 0.1377 0.3073 0.6422 0.1376 0.6516 0.3839 0.9146 1.1308 0.3333 0.1591 3.3788 0.5988 0.1522 0.1973 0.1474 0.2458 1.1486 0.1553 0.2173 0.5095 0.1385 1.152 0.6521 0.9091 0.3725 0.2073 1.4373 0.1911 0.3855 0.4006 1.1205 0.4171 0.3796 0.4747 1.3893 0.4326 0.4636 4.0564 0.5735 1.0135 0.394 0.1853 0.155 0.1745 7.4119 0.243 1.1862 0.3097 1.1392 0.2181 0.2762 1.5873 0.9189 0.7236 0.5439 0.4378 0.1724 0.4182 0.5328 0.941 0.8673 0.3796 9.5417 0.5047 1.1386 1.4656 0.1992 0.2706 0.3483 0.9376 1.0377 0.2472 2.609 0.4367 1.6272 1.3453 2.7048 0.2416 0.2971 1.0358 0.1418 0.4195 4.4669 2.1667 3.024 0.6743 1.1576 1.2455 0.2808 1.7639 0.8144 0.4694 0.7203 1.1423 0.3142 1.2955 1.0882 0.2182 0.1417 0.4869 0.1349 0.1314 0.4107 0.4431 1.7788 0.0807 0.793 0.6283 0.2497 0.3706 0.1347 0.4502 0.1925 0.3168 0.6965 0.6122 0.5321 0.1644 0.1303 0.1876 0.2689 1.4852 0.2674 1.0523 0.389 0.5593 0.6023 1.4536 0.2047 0.4447 0.5101 0.2988 0.7695 0.2972 4.3531 0.5243 0.828 1.0765 0.1141 0.2946 0.1521 0.2331 0.7959 22.7355 0.3872 0.0935 0.1378 0.2596 0.1864 0.1117 0.6012 0.2914 2.5351 4.1385 2.8699 1.4792 0.2262 0.1845 4.2638 2.0402 1.0783 1.1272 0.2628 0.1314 0.1045 0.2098 0.9047 0.105 0.1978 0.1194 0.1385 0.1711 0.4834 0.3054 1.681 0.2318 1.0872 0.3291 0.2476 0.0882 4.7021 4.118 0.1337 1.0042 0.4226 0.6858 1.9506 1.067 0.4082 0.3122 0.1427 6.9102 0.6258 0.1853 0.0784 0.5296 0.1407 0.1597 2.9676 0.1605 0.2895 0.2718 4.3258 0.4016 0.462 0.3719 0.5605 0.5595 2.511 0.2377 2.5464 0.614 0.3552 0.7798 0.1783 1.0747 0.2455 0.1527 1.4015 0.4108 0.2158 0.3082 0.0848 0.1147 0.2247 0.148 0.0728 0.1313 0.7654 0.1817 0.0991 1.6636 0.0948 0.2158 0.2189 0.0841 0.1714 0.121 0.1086 0.4806 0.0849 0.1027 0.1324 0.4117 0.1111 0.157 0.2783 2.1605 2.4306 0.1709 0.4069 0.4811 3.0391 0.49 0.5125 0.2416 0.3327 0.632 1.8359 1.0811 0.2973 0.7266 0.274 2.6551 0.3254 0.8136 0.3201 0.101 0.6194 0.144 0.2451 0.231 0.709 0.1046 0.1248 0.8877 1.3034 0.1993 0.6354 2.1242 1.522 0.3544 1.2908 1.535 0.1477 2.2506 1.4612 0.2826 1.5285 0.501 0.2308 0.2032 0.2501 0.2875 0.3577 0.2208 0.1801 0.56 0.1109 0.176 0.7069 0.2898 1.1969 1.073 0.3964 0.6367 2.2021 0.1564 3.2477 0.1523 0.3904 0.4255 0.125 0.4482 0.1516 0.2322 0.6618 0.4333 0.7981 0.306 0.7667 2.2606 0.5307 1.1074 0.3074 0.193 0.7513 0.3463 0.4083 0.2249 0.8862 0.1397 1.4588 1.259 2.8205 1.6055 2.9235 0.1525 0.8111 0.9237 0.1949 4.395 0.1452 0.3069 0.409 1.1864 0.1622 0.2866 0.2394 6.4882 1.073 0.3564 0.3466 0.8081 0.9347 0.1122 0.2797 0.3495 0.1248 0.2569 1.655 0.2665 1.8315 0.6591 0.7185 3.0139 0.3163 0.2507 0.2805 0.2679 3.2167 0.1704 0.19 0.1993 1.883 0.8957 0.4666 0.1465 0.3745 0.0961 0.5154 0.2135 0.4691 0.4358 0.5142 0.7782 1.0262 0.2117 2.1695 0.6851 0.6354 0.8665 0.3975 0.913 0.1639 0.518 0.6863 0.2717 0.1132 0.329 0.2644 0.1732 0.319 0.4801 0.2223 0.5225 0.3929 0.6036 0.3498 0.5994 1.7297 0.4861 0.4649 0.163 1.7046 0.9073 0.3276 0.9767 0.2762 0.112 0.3582 1.239 0.2639 0.539 0.2824 0.193 0.4583 0.2642 0.2357 0.6454 0.8645 1.5063 0.3657 0.1597 1.6777 0.7969 0.6967 0.1906 0.4797 0.341 0.6284 0.222 0.0509 0.4041 0.2233 1.349 1.9886 0.2001 0.4276 0.2439 0.2132 0.1869 3.3327 0.1455 0.3231 0.1313 5.1737 0.486 2.5804 0.2663 0.2052 2.0033 0.3621 0.1307 0.4111 1.73 0.7894 0.1874 0.5849 1.7441 0.3541 2.2866 0.1891 1.6705 0.5144 0.1821 0.3001 0.1204 0.5062 0.2546 0.8276 0.1296 0.3384 0.2538 0.1951 0.4356 2.1439 0.7038 1.9891 0.8295 0.4904 1.1074 0.2244 0.1949 0.8564 0.2963 0.701 0.2363 0.4323 0.1553 1.5088 0.2567 0.16 0.4502 0.3542 0.4088 0.1475 0.175 0.3313 0.6089 0.7968 0.26 0.8022 1.1398 1.5802 3.9712 1.7927 0.797 0.1653 1.8704 0.279 0.4619 0.3815 0.1961 0.8062 1.9985 4.0568 0.241 0.1376 1.9028 0.4962 0.1608 0.2931 0.1146 0.5772 0.1147 0.9339 0.1498 0.5931 0.7043 0.2299 0.4092 0.1251 0.8359 0.9126 0.7708 0.1392 0.8681 0.2504 0.2885 2.153 1.4224 0.2626 0.2776 0.1382 1.9278 0.1836 1.9045 0.317 0.5729 0.1164 0.2358 1.531 0.88 0.2573 1.0138 0.1859 0.5203 0.2306 0.1338 0.7522 2.7893 0.2507 0.7969 0.5505 2.4101 1.8925 0.6961 0.2211 0.1709 0.8957 0.6091 0.6843 0.3526 0.5562 1.9428 0.199 1.3412 0.9639 0.6283 0.5717 1.5546 1.1529 0.3687 0.6098 0.082 0.7136 0.8221 0.2183 0.5755 0.1409 0.8415 0.4353 0.1002 0.1901 0.1611 0.7189 1.141 1.2289 0.9847 6.5009 2.2336 2.2001 0.5958 0.4893 1.4496 0.9385 0.3819 0.1898 0.2438 0.6085 0.5021 0.6172 0.884 0.281 0.5548 0.2495 0.6946 0.308 0.5806 0.4396 1.1153 0.3251 0.3189 0.2719 1.6868 0.4104 0.5212 1.912 2.0148 1.4033 1.2111 1.188 2.155 0.2237 2.0352 3.4393 0.7749 1.5272 0.8045 0.5608 1.1304 0.7195 1.065 0.5629 1.4055 1.6126 0.2886 3.0834 0.471 0.6136 0.6749 0.6982 3.2451 0.4824 0.2639 0.1556 2.0237 0.1742 0.4451 0.1649 1.5528 0.8355 0.1373 0.2974 0.6048 0.5845 0.1978 0.7391 6.5835 0.1857 0.4368 0.1796 0.1677 5.4992 0.8643 0.8229 0.4755 0.508 1.7622 0.5503 0.9585 0.4251 4.6283 1.321 0.1403 0.5393 3.7997 1.7887 0.4792 0.3501 0.3962 0.371 0.2673 0.5425 0.2783 0.1083 0.8303 1.2688 0.3569 0.9888 1.2829 1.2406 0.9542 0.8033 1.305 0.5404 0.4542 0.3023 2.2181 0.3974 0.1134 0.519 3.0728 0.2338 0.203 0.2284 3.4938 0.5656 0.4597 2.0525 0.2047 0.9997 0.5085 0.442 0.3097 3.0503 0.156 0.1425 2.0556 0.2932 0.4798 0.1241 0.3166 2.2703 1.4086 0.3955 0.1744 0.2328 0.4433 2.5395 0.1771 0.1702 0.343 0.1897 3.7499 0.3624 1.8663 0.6486 0.1981 0.3566 0.5179 0.1435 0.4088 3.9743 0.7634 1.5254 0.1865 0.184 0.2576 1.5748 0.4354 0.4561 0.6583 0.4437 0.1583 6.8603 0.2409 0.1772 0.3867 0.1935 1.1478 1.9217 3.3943 0.2951 0.1083 0.5395 0.1204 0.7917 0.3884 0.4919 3.5507 0.0829 0.1144 0.4493 0.8404 2.7615 3.3096 1.029 1.5694 0.98 0.3131 0.1749 2.3199 1.4768 0.1429 0.9213 0.7655 0.1237 1.1805 0.1313 0.2149 0.4561 2.5266 0.2145 0.6747 0.1828 0.4275 0.2174 0.7147 0.2612 0.9749 0.4744 0.3998 0.5482 0.2063 0.5393 0.3195 0.3012 0.3139 0.5344 1.179 0.7302 1.4342 0.3908 0.5715 2.3079 1.9466 3.7673 0.4253 0.2271 2.3086 0.4369 2.1474 0.4671 0.39 0.5472 0.2308 0.2834 0.797 0.1699 1.262 0.1321 1.728 0.5515 3.6128 1.7111 6.2074 0.598 0.8732 1.0631 0.1696 1.0683 0.1256 0.1485 0.4417 0.7972 0.4552 0.1993 0.7988 0.1146 0.6402 0.6488 0.1236 0.1078 0.1309 0.2427 0.2667 0.1616 0.2848 0.3126 0.1575 0.6664 0.1161 0.4727 0.6681 0.4016 0.3682 0.122 0.3658 0.3643 1.1649 0.1967 0.76 0.3318 3.7009 1.3729 0.201 0.7728 0.2143 0.7049 0.2558 0.4719 0.0912 0.4867 0.1021 0.2281 0.152 0.1783 0.3299 0.3436 0.0985 0.4079 0.7763 0.1184 0.5175 0.2075 0.2157 1.1234 0.1299 0.7128 0.3498 0.207 1.0996 0.3943 1.8021 0.5488 1.3169 0.1631 0.103 0.1697 0.311 1.4511 1.5253 0.3491 0.7901 0.9448 0.6412 0.5694 0.5592 0.1953 2.4751 0.1186 0.2764 0.413 0.0952 0.1717 0.2959 0.1976 0.1134 5.6718 0.2485 0.2475 0.4812 0.5519 0.2596 0.9332 0.3044 0.1255 0.2048 0.0863 0.1501 0.3445 1.3124 0.1343 0.254 0.3258 0.6021 0.2408 0.2384 0.4351 0.226 0.5908 0.1878 0.3567 0.1861 0.8641 0.2408 0.6627 0.1588 0.2277 0.4456 0.3649 0.3149 0.2172 0.7847 1.5291 0.4919 0.8117 0.7461 0.7229 0.8549 0.2263 1.0486 0.4238 0.72 0.3052 0.3846 0.5445 0.2899 0.2503 0.1745 0.5868 2.6372 0.225 1.6906 0.1619 0.2082 0.3798 0.5791 0.3649 0.5895 0.2 1.1203 0.3702 0.6368 0.5937 0.7945 0.3568 0.7023 0.454 0.761 0.9739 0.4074 0.5361 0.1847 7.9063 0.2487 0.4877 0.3859 0.381 0.4317 0.8568 0.6069 0.3798 0.8118 0.244 0.3536 0.928 1.001 2.4954 1.3259 0.4758 0.2834 2.3797 0.5037 0.5702 0.3404 0.5025 0.7349 0.4373 0.1407 0.2523 0.5208 0.8465 0.7528 0.1834 0.3587 0.8867 0.9547 0.7122 1.2095 4.1519 0.8093 0.4464 2.2474 1.6723 0.2733 0.2441 0.3545 0.4559 0.3888 1.1968 0.8687 0.2179 0.6901 0.332 0.6074 0.7592 0.2624 0.4653 0.2237 0.1169 0.5716 0.4473 0.7503 0.6624 0.2439 0.4172 1.0361 0.4318 0.7559 2.0942 0.2188 0.3449 0.3575 0.4162 1.6852 1.8792 1.5881 0.4208 0.4365 1.3007 1.9004 0.5326 0.2801 0.4339 0.1699 0.4919 0.1444 0.6407 1.4948 0.8209 0.5207 0.2282 0.1134 0.0902 0.1553 0.5846 0.2666 0.1405 0.8332 0.4169 0.9806 1.3202 1.2796 0.5195 0.5106 0.1204 0.1426 0.6844 10.3521 0.7975 1.9027 0.4081 0.5006 0.1409 0.305 0.2167 1.6547 0.7551 1.4581 1.7114 0.8287 1.1014 0.2697 0.2246 2.4984 0.4509 2.3037 0.1698 2.2044 0.5451 0.4529 4.443 0.5295 1.3475 1.8473 4.2228 0.7929 1.9807 10.3936 0.2891 0.1769 0.2301 0.1991 0.1561 0.2183 0.2055 0.247 0.2078 6.3029 0.2053 0.1443 0.0854 0.2471 0.2459 0.1653 0.1199 0.1089 0.35 0.1658 0.5833 0.4683 0.1489 1.6329 6.672 1.7115 2.0929 0.3536 0.5261 0.2434 0.4318 0.1872 0.5309 0.111 1.1146 4.1689 0.1039 0.5362 0.2749 0.6591 0.1995 0.173 0.2485 1.4993 0.5463 0.2223 0.2005 0.7287 2.9417 0.6156 0.7528 0.3005 4.709 1.2746 1.2631 4.0818 0.8992 0.2192 0.4747 1.6199 2.7583 0.4667 0.4586 0.6131 1.368 1.3217 4.9011 2.3442 1.8505 0.2896 3.1204 0.2402 1.1506 2.0738 0.4831 0.3649 0.8286 3.2415 2.3861 1.1918 0.3944 0.3336 1.1126 0.2406 1.8315 0.7355 1.0286 0.2768 0.5554 0.2155 0.2776 0.4401 0.2581 0.6701 0.8435 0.3543 0.9213 4.7385 0.4084 0.3887 0.9226 0.2192 1.1548 2.6874 0.3609 3.5973 1.9322 0.3329 0.118 0.4287 0.1777 0.2748 0.11 0.3398 0.2554 0.2265 0.3919 0.3279 2.2261 0.2972 0.1599 0.2556 0.3981 1.0858 0.3685 0.2351 0.2194 0.3271 0.2394 0.1145 0.6134 0.6634 1.7644 0.2319 0.218 0.4778 0.2218 0.2412 1.219 0.1329 0.411 0.2336 1.1361 0.1712 0.1843 0.3306 0.5663 0.1533 0.4688 0.1892 0.2667 0.1139 1.68 0.3733 0.3938 0.2311 0.7459 0.3417 0.0791 0.8776 1.0278 0.1011 0.083 0.6339 0.1282 0.3634 0.2235 0.9434 0.4717 0.7375 1.6849 0.338 0.2978 2.0788 0.4411 0.1583 0.087 0.184 2.2921 0.1332 0.518 1.3966 0.4872 0.398 0.5178 0.19 0.2794 0.0932 0.7104 0.0848 0.8753 0.9189 0.1263 0.2038 0.2072 0.156 0.2791 0.2596 0.227 0.1915 1.1639 0.1994 0.7357 0.5752 0.6332 0.1223 0.1212 0.1421 0.0773 0.3058 0.3872 0.7475 1.1054 0.1633 0.4343 0.1698 0.6712 5.7187 0.2111 0.9281 0.2419 0.3763 0.723 2.3983 0.3186 0.3223 2.6297 0.297 0.1289 0.3188 0.1226 0.1962 1.2374 9.8979 0.5008 0.5316 0.2151 0.3739 3.0491 0.2159 0.1534 0.1946 0.5803 0.2661 0.3377 0.7083 0.1402 0.6842 0.0722 1.8936 0.2324 0.7914 0.3425 0.4369 0.4076 0.9962 0.1463 0.1983 0.9312 0.2999 0.3451 0.5435 0.4342 0.1332 4.4806 0.4742 1.3065 0.544 0.0953 0.1484 1.1 0.3286 1.3169 0.5113 0.3007 0.1751 0.3477 0.1816 2.9301 1.1335 0.1331 0.3135 0.1082 0.5715 0.3914 0.1654 8.1617 0.1866 1.319 2.2882 0.2475 0.3388 0.6905 0.5103 0.2296 0.28 0.385 0.2679 0.7841 0.7432 0.3755 0.2918 0.2362 0.1841 0.3192 0.1869 0.5662 1.8711 0.1647 1.4876 0.4931 0.4266 0.7706 0.2059 0.666 0.8388 0.4884 1.0161 0.1769 0.3753 0.3248 0.6194 0.8443 2.428 0.701 2.2677 0.4539 0.1001 0.0861 3.0891 0.6245 1.8006 0.7412 0.5037 0.3512 1.0125 0.4378 1.178 0.5639 0.148 0.5602 1.209 2.2328 0.7917 1.0958 0.1717 1.8236 0.9129 0.4044 6.2951 0.7379 0.377 1.0288 0.3222 0.1168 1.6299 1.6269 0.8114 0.8501 1.8357 2.1774 0.3522 0.6595 0.125 0.5309 1.0602 0.8282 1.1342 0.5117 0.5005 0.1646 0.1624 0.7225 0.7404 0.9678 0.1089 0.4829 0.679 0.1741 0.5979 0.6042 2.0495 1.7347 0.1572 0.7159 0.0775 0.2355 0.2836 0.1511 1.5332 0.1976 0.7292 2.4554 2.0893 0.3519 0.0857 0.2726 1.0679 0.1707 1.0825 0.135 0.185 0.1164 0.3657 1.3198 3.4484 9.6467 0.3074 2.3228 0.6452 0.1916 0.8859 0.2304 0.2619 0.3155 0.5694 0.375 0.438 1.5848 0.871 0.3243 0.1757 0.1809 0.1957 0.7159 0.7662 0.1302 2.0546 0.3174 0.5996 0.5743 0.1623 15.357 0.3972 0.4571 0.8817 0.2752 1.1519 0.76 0.8177 0.1442 0.1509 0.2684 1.5662 0.1441 0.3143 0.2818 0.1769 0.4001 0.4034 0.1698 0.3441 0.4442 0.5901 0.3847 0.1122 0.4654 0.7483 0.3412 0.1357 0.2179 0.509 1.2161 0.1338 0.5791 0.1862 0.3622 0.2134 0.1832 0.3016 0.311 0.1204 1.0935 0.135 0.8149 0.1287 0.1136 0.4755 0.1343 0.2142 0.4072 0.8407 0.2445 0.1284 0.1575 0.2197 0.3227 0.1655 0.236 0.4528 0.2135 0.2134 0.3112 0.162 0.4654 0.4114 0.1556 0.332 0.3426 0.1826 0.2754 0.1981 0.1144 0.4208 0.1456 0.5442 0.5213 0.6288 0.3053 0.127 1.1494 0.5595 0.8477 0.3297 0.3057 0.3882 0.3526 0.9251 0.643 0.572 0.2785 0.1042 0.1867 0.1371 0.3702 0.7992 0.2424 0.3434 0.1332 1.5643 0.0876 0.086 0.1474 0.5485 0.1215 0.2887 17.0706 1.0054 0.6117 0.4919 0.3366 0.1731 0.1513 0.2893 0.2182 0.5108 0.1775 0.2558 0.1962 0.5958 0.4382 9.2884 0.2344 0.15 0.9064 0.2904 0.1888 0.357 0.5406 0.2116 0.2111 0.4574 0.1104 0.3585 0.4651 1.4281 0.1944 0.1936 0.202 1.8066 0.1409 0.5545 0.2808 0.1694 0.0682 0.2603 0.3562 0.1074 0.1738 0.2303 0.1373 0.1313 0.2621 0.1651 0.1359 0.1203 0.2983 0.2839 0.1776 0.2651 0.48 0.2304 0.2626 0.0932 0.4661 0.0872 0.2878 0.1583 0.2589 0.8798 0.2432 0.2417 0.6509 0.1627 0.3083 1.7029 0.2607 0.3004 0.1207 0.6502 0.1004 0.1413 0.1302 0.3949 0.5139 0.1875 0.1016 0.2297 0.4384 0.1036 0.2469 0.1675 0.5417 0.934 0.3651 1.6959 1.1191 0.3119 0.4362 0.2312 0.7668 0.4189 1.1064 0.2951 0.5698 0.2662 0.8417 0.4596 0.1504 0.1512 0.479 0.5398 0.1118 0.3984 0.3798 0.2694 0.3346 0.604 0.1533 0.475 0.7095 1.035 1.4466 0.2451 0.1585 1.6803 1.3861 1.7085 0.333 0.1507 0.1745 1.2762 0.1271 0.489 0.1128 1.3038 0.525 0.9175 0.2913 0.3475 2.6886 0.6085 0.5572 2.3892 0.5782 1.2936 0.3073 1.249 0.9135 0.2188 1.7821 0.9269 1.1547 0.8361 0.5588 0.1935 2.9352 0.4381 0.3459 0.3818 0.1697 0.6459 1.0252 0.4478 0.2774 0.5917 0.5562 0.0592 0.142 0.1076 0.4257 0.4855 0.3 0.3944 0.1337 0.1277 0.1353 0.0952 0.3408 0.1742 0.1821 0.1692 0.4648 0.3866 0.4191 1.9771 0.3613 0.2046 0.084 0.3248 0.2495 0.2074 0.2472 0.3001 1.0942 0.828 0.1949 0.1412 0.3504 1.2812 0.0959 0.1681 0.2339 0.281 0.1194 0.4438 0.643 0.1009 0.2653 1.0168 0.9513 0.2034 1.9858 0.1873 1.2477 0.2524 0.3334 0.2365 0.2349 0.2803 0.2423 0.9991 0.3605 0.202 0.1029 0.5717 0.1373 0.352 0.345 0.3074 0.6068
"8" 1.2962 0.4572 0.2786 0.1511 0.5173 1.7997 4.1685 0.7883 0.9927 1.0038 5.8539 0.6936 7.2306 0.9866 1.9234 0.4633 0.6593 1.4659 0.4033 0.7336 1.527 10.8351 0.5462 2.1785 2.3904 4.6542 0.6598 0.9918 0.2716 0.8882 0.5006 0.7076 0.765 1.1448 5.9319 1.1855 0.6081 0.6836 0.458 0.2414 2.1953 1.6084 0.1579 0.5953 0.643 0.9133 2.9583 0.6569 1.9381 0.3909 3.8211 0.421 1.6729 0.473 1.3753 0.8096 3.7251 0.1375 1.7708 3.3108 4.0313 12.249 0.5319 1.9156 0.6285 11.0257 1.0619 4.6179 0.9593 0.425 0.8793 0.8391 0.451 0.3883 0.4618 1.3444 2.2175 0.3635 0.2906 0.4636 0.2551 0.3522 7.3776 1.3108 1.35 0.5644 1.2055 0.5152 0.3732 2.1931 0.2206 0.6011 0.2821 1.9528 0.6931 0.4098 0.3579 0.3924 0.6005 0.3431 1.3508 1.118 0.7083 0.7729 0.7831 0.8039 1.8521 0.8655 0.6735 0.4461 0.3782 0.4661 0.3773 0.8253 0.4119 0.2563 0.1932 1.4555 0.3855 0.9995 0.4618 0.5606 0.3974 1.9116 0.6267 0.5339 2.4607 0.8328 2.2749 0.6133 0.5081 0.4557 1.0913 0.3192 0.602 0.6595 0.2146 0.5346 0.5247 0.654 1.4498 0.4303 0.3075 7.1218 0.2394 4.3291 0.191 8.4602 1.4162 0.4088 3.0715 0.8704 1.7519 0.4872 0.5742 2.6418 0.4727 0.5818 1.9298 0.4966 2.5288 0.4561 0.5072 0.3295 0.542 0.6925 1.1906 0.476 1.5112 0.9825 1.3101 0.5652 0.4486 0.6659 0.51 1.3635 0.3465 1.6446 0.7134 2.1058 0.7354 0.384 0.5905 0.5183 0.7178 0.9003 11.3436 0.4065 0.8308 0.5528 0.6874 0.8494 0.1975 0.5368 0.3803 0.4536 0.1678 0.5724 0.392 0.4682 0.566 10.1571 0.2032 0.2767 0.748 1.2521 1.0947 0.5279 0.4976 0.5099 0.5176 0.5854 0.539 1.0421 3.068 0.8131 0.5497 2.8863 0.423 1.9281 0.7006 0.4114 0.5098 0.3849 0.6499 1.1153 0.6858 1.1445 0.6074 2.423 0.8546 0.9317 0.2667 2.0989 4.1227 0.4405 0.305 0.3739 1.0084 0.5416 0.8429 0.36 0.3862 0.3744 0.9127 0.5069 1.2092 0.9235 0.5143 1.3036 1.7682 3.8939 0.4244 2.3411 1.0416 1.2752 0.39 0.2766 0.3085 1.7647 1.5546 0.6282 0.4705 0.3894 0.3948 2.1355 0.4922 0.4007 0.3417 0.8257 0.412 3.0266 0.7687 0.3798 0.4017 3.789 0.6585 0.9166 0.5052 0.5071 0.4767 0.1895 0.4127 0.3857 1.0596 0.3335 0.9151 0.3884 0.2986 0.3323 0.5864 8.4018 1.0387 1.7741 0.2426 0.789 2.3818 2.2097 0.2667 0.4025 2.1462 1.9591 0.3773 1.0272 0.6496 0.6577 0.3787 2.368 0.5189 0.3939 0.3525 0.3455 0.3317 1.1861 0.3301 0.8596 1.7806 1.4213 0.6161 1.6087 0.485 0.3664 0.6058 0.3104 0.4249 3.9814 0.3591 0.4718 5.165 8.9196 2.4192 0.6092 0.3375 4.2778 0.3812 1.7774 0.5766 0.4396 0.6585 0.4545 0.5641 2.1712 1.9403 0.4214 1.8985 1.5052 4.5768 1.8849 1.0944 1.1712 1.39 0.2482 3.3134 0.6626 8.3147 0.7995 0.49 0.3788 0.281 1.5711 0.86 1.3378 0.4748 0.9806 0.5968 0.4426 0.371 0.4851 0.4948 1.0639 0.8878 0.9994 0.4889 0.718 0.3749 0.4349 0.3363 0.4436 0.4219 0.2779 0.4385 0.3366 0.772 0.4447 0.2908 0.2343 0.371 0.348 0.5184 0.3578 0.8395 0.6715 0.6913 0.9271 0.3317 0.4517 0.9079 0.2882 0.2453 0.4419 0.5466 0.9455 0.4513 0.3406 0.4955 1.2598 0.6656 0.5351 0.6815 0.6003 0.4118 0.3072 0.3999 0.7188 1.1405 1.7641 0.3333 0.4816 1.5369 0.9411 0.4608 0.7017 1.2739 0.6451 0.7441 0.417 0.2624 0.3266 0.3516 1.627 0.611 0.4375 1.132 2.6821 0.2589 0.3907 0.6891 1.0483 0.8542 0.7725 0.5803 0.5254 0.3373 0.4652 1.2483 0.6061 0.691 2.2906 1.2475 0.4982 1.213 0.4964 0.4657 0.309 0.6707 0.5316 0.3534 1.9472 0.5767 1.4946 0.663 2.7895 0.397 0.5637 0.531 0.3467 0.2886 10.4159 4.6934 3.7564 0.7892 1.4753 1.2513 0.3688 1.3022 1.3943 0.4104 0.9752 0.6711 0.3838 1.225 1.0557 0.7472 0.3356 1.182 0.3865 0.3058 0.9631 0.4253 0.5072 1.0929 0.5698 0.8304 0.2709 0.8866 0.443 0.6345 0.2917 0.9708 0.4813 2.0669 0.4682 1.1037 0.6576 0.3533 0.4233 1.1688 0.4524 12.9597 1.1892 0.6728 0.9894 1.4571 0.4154 1.2031 0.982 1.0724 0.9965 0.8269 8.9587 0.8007 1.8906 1.278 0.3155 0.5332 0.7497 0.5951 1.4994 0.3068 0.6717 0.3037 1.595 0.4392 0.5907 0.3058 0.883 0.9304 8.8025 2.6595 8.0873 10.1543 0.4854 0.5206 1.3862 1.7757 0.8533 1.8949 0.4698 1.14 0.5788 1.7909 0.5401 0.3672 1.3243 0.7796 0.384 0.3165 0.5389 0.4763 0.2983 0.3385 1.7032 3.5036 0.582 0.071 0.5808 1.5362 0.4243 0.3904 0.6619 0.9051 1.4695 0.4939 0.5858 0.4149 0.3157 0.3804 0.4755 0.2855 0.2899 2.008 0.4502 0.3692 1.8407 0.6764 0.6903 0.3027 3.418 0.6759 0.3715 0.3278 0.2228 2.0041 0.54 0.7823 1.5337 0.5297 0.3831 0.3547 0.2726 0.6526 0.3726 0.8807 0.6076 0.56 1.234 0.6513 0.3312 0.7001 0.6669 0.3511 0.5396 0.3743 1.5112 0.7143 0.3479 2.4334 0.3041 2.9017 0.7163 0.2948 1.219 0.4706 0.3059 0.5756 0.3303 0.434 0.1931 0.3732 0.5675 0.7112 0.3026 0.4064 2.6827 0.3345 0.7241 0.6109 1.163 0.3475 0.6674 0.2739 0.5524 0.7497 1.8584 0.504 0.3845 0.8515 0.257 1.096 0.7613 0.8451 0.3584 0.5183 0.3507 1.1058 1.1841 1.0135 0.882 0.5552 0.7512 0.571 0.9286 0.2891 0.5458 3.7003 0.8912 0.2825 0.3442 1.8697 1.166 0.5233 9.4968 0.5629 0.6929 0.233 0.3417 0.35 0.5168 0.5355 0.3096 0.2883 0.3929 0.4159 0.3931 0.4526 0.4723 0.487 0.2912 1.6507 0.2096 0.4056 0.5105 0.3165 0.2317 0.2606 0.2606 0.2536 0.3522 0.1306 0.1291 0.3116 1.0209 0.476 0.3313 0.2994 0.9584 0.551 0.4889 0.1654 0.394 0.2567 0.2703 0.1324 1.3785 0.302 0.6261 0.1835 0.8216 1.9691 2.5495 2.0886 0.8407 0.4304 1.3047 0.589 0.2019 1.1588 0.6756 0.6838 0.4741 0.7019 0.2733 0.2947 0.3214 6.8241 0.7555 0.2956 0.4364 1.246 0.4178 0.6659 0.4859 0.7776 0.5566 0.7927 0.5127 0.4478 2.1567 0.7096 0.4537 0.8772 1.7363 0.4851 0.5836 0.3215 0.8765 0.6662 0.4895 0.3686 1.4052 1.1304 0.7446 0.2895 0.3198 0.2435 0.7133 0.2203 0.5184 0.3342 1.5446 0.9782 0.7373 0.2854 0.3806 0.3211 0.5984 0.3511 0.2178 0.3554 0.3321 0.6073 0.188 0.3174 0.3387 0.2515 0.2133 0.3626 0.4482 0.2847 0.2969 0.7622 0.2393 0.4489 0.4213 0.6528 1.2746 0.3735 0.2697 0.1346 2.8376 2.812 0.5144 0.9574 0.3893 0.5478 0.2905 0.7036 0.2385 0.4161 0.2937 1.0588 0.4215 0.413 0.5796 0.1738 1.1254 1.0868 0.6936 0.6975 1.0579 0.7044 3.272 0.5003 0.3564 0.4561 1.632 0.3734 0.4036 0.5336 0.3741 2.9155 0.8797 0.361 0.6399 0.3841 0.4696 0.4141 1.9206 0.9969 0.5143 0.62 2.6985 1.0312 3.2001 0.4655 0.6233 0.5988 0.3811 0.3657 0.2482 1.3459 0.3392 0.5381 1.2083 1.6992 0.5769 0.7516 0.4132 1.835 0.682 0.301 0.368 0.4089 0.7768 0.7147 1.468 0.6922 0.3816 0.907 0.5118 0.4442 2.6108 1.5056 2.5229 1.3626 0.2857 1.4567 0.1902 0.2029 0.3287 0.5307 0.4921 0.8768 1.815 0.1655 1.9862 0.5549 0.2409 0.9469 0.4073 0.4146 1.0149 0.3611 1.2849 0.588 0.8947 0.6869 1.323 1.8849 1.4736 4.019 0.4126 0.3711 0.1838 0.354 0.593 0.3789 0.6728 0.2357 1.0222 2.9306 1.3288 0.2991 0.2438 1.2008 0.4663 0.3278 0.2342 0.3983 0.361 0.4699 1.6588 0.3277 0.6008 1.2389 0.3419 0.2562 0.3122 1.8469 0.5724 0.6899 0.2786 1.0764 0.7098 0.517 0.5829 0.9065 0.32 0.2601 0.2664 0.872 0.2764 1.3631 0.2648 0.799 0.4472 0.2786 0.9005 1.0823 0.4617 0.5424 0.8034 0.3763 1.0875 1.33 0.4813 1.0618 0.535 0.868 0.4402 1.51 0.6753 1.5486 0.795 0.5683 0.9446 0.2814 0.2875 0.8676 0.5619 0.8448 0.2688 0.3304 1.1186 1.009 0.7073 1.9763 0.522 0.4246 0.6322 0.2699 1.2548 0.997 0.3979 0.3069 0.2226 0.4816 0.6053 0.0642 0.3708 1.6639 3.7248 0.5378 1.0845 1.1129 4.4624 0.9202 1.0115 0.8736 0.6394 0.6388 0.3816 1.3607 0.3643 0.5349 0.4745 0.4922 0.2659 0.658 0.7782 0.5337 0.3744 0.471 0.4729 0.6966 0.3751 0.4222 0.6116 0.6841 1.0855 0.3781 1.3104 0.6367 2.0544 1.1843 1.2998 0.579 0.8199 1.4672 0.3332 0.6375 0.8113 0.9014 0.404 0.4543 0.3879 0.3941 0.3165 0.4624 7.4185 0.4818 1.3548 0.4012 1.9648 0.441 0.489 0.3537 0.8113 0.4076 0.7997 0.3804 0.9307 1.2597 1.4898 1.3163 0.5701 0.7793 0.4064 0.8478 0.4052 0.7064 0.5526 0.3173 0.6235 3.1319 1.2084 0.7061 0.5409 1.528 0.7488 1.2859 1.5904 0.6249 1.0713 1.5891 1.4638 1.231 0.8799 9.1782 1.023 0.4179 0.5596 2.5689 1.096 0.418 0.4509 0.6707 1.0351 0.5764 1.0075 0.8024 0.3617 1.3614 1.1512 0.5762 0.8925 1.1656 0.8108 0.615 1.008 1.6298 1.2975 0.2653 0.4569 2.0762 0.5201 0.3009 0.3077 5.1767 1.0525 0.351 0.6385 3.0057 1.1099 0.4521 1.4373 0.3274 1.8013 0.3788 0.4611 0.4115 1.9793 0.8511 1.778 0.6716 0.2296 0.4582 1.3306 0.64 2.3526 1.104 0.5185 0.3609 0.6839 4.3419 0.4615 2.2984 0.3887 1.1155 0.3089 1.5395 0.517 0.7211 0.7764 0.4813 0.4832 0.4408 0.9363 0.3825 1.8292 1.4642 0.7116 0.4604 1.1436 0.3178 0.7577 0.662 0.9037 1.2879 0.5936 0.4232 1.0922 0.9236 0.4769 0.257 3.7148 1.1659 2.6677 1.2651 0.1853 0.3634 0.5963 0.5568 0.3833 0.2002 0.3828 1.6821 0.4357 0.3153 0.9252 1.753 1.6517 0.8542 3.1527 4.8658 0.2714 0.3648 0.4811 0.5871 0.649 0.7631 0.3745 1.5639 0.8799 0.8157 0.5464 0.7561 0.6026 1.107 0.4858 0.477 0.9365 1.3033 0.3366 0.2883 0.3643 0.5349 1.6552 0.3801 0.3555 0.4889 0.3376 0.9073 0.5052 0.4148 0.3061 0.786 0.5997 1.6357 0.45 0.3944 1.7519 0.6083 1.2232 0.6173 0.3442 0.3826 0.3781 1.9599 0.3891 0.3707 0.4172 1.0479 0.3785 0.5081 0.3695 0.7202 0.3485 0.9686 0.4592 1.6097 0.8079 1.5897 0.5298 0.7002 0.2536 0.4338 0.5647 0.3826 0.3209 0.3389 1.0047 0.3919 0.2747 0.3508 0.3878 0.4172 0.8262 0.6151 0.6891 0.4726 0.4121 0.8063 0.5903 0.3335 0.3891 0.4564 0.5291 0.3293 1.0885 0.8501 0.7448 0.5224 0.4139 0.3725 0.5028 2.9571 0.3576 0.5875 0.9057 1.0583 1.2082 0.682 1.5104 0.4615 0.4376 0.5116 0.614 0.8249 0.5066 0.4565 0.6644 0.5154 0.359 0.659 0.345 0.3633 0.5292 0.5341 0.5758 1.1023 0.7817 0.589 2.1667 0.62 0.5161 0.3669 0.3891 0.5524 0.6675 0.8259 0.3521 0.789 0.4397 0.3968 0.5639 0.3969 0.5255 0.3114 0.4009 0.7797 0.8087 1.1057 1.0895 0.8382 0.3966 1.2438 0.4976 0.3708 0.4268 0.4478 0.4001 0.396 0.5101 0.4411 0.6815 0.6036 0.5507 0.62 1.0909 0.5234 0.7596 0.5779 0.3975 0.8324 0.6921 0.3884 0.5449 1.5041 0.3846 0.4346 0.4521 1.1104 0.5018 0.6083 0.4978 0.6292 1.0404 0.4278 0.4249 0.7059 1.8 0.7632 0.7319 0.2363 0.328 0.4105 1.0373 0.6522 0.4649 1.3856 3.0646 0.7204 0.5168 0.4281 0.4049 1.9548 0.3867 0.3517 0.8577 0.4924 1.0131 1.7044 0.668 0.9262 0.579 0.4279 0.5317 0.3628 1.2084 0.925 0.3808 0.4418 0.531 1.195 0.5355 1.4521 0.6058 0.8165 0.457 0.4726 0.481 0.2781 0.773 0.4467 0.4835 0.6638 0.5162 0.9712 0.569 0.6052 2.1882 0.3197 0.3968 0.5504 0.4284 0.5274 0.5507 0.4266 0.3645 1.8385 0.4598 0.3514 1.0895 0.9239 1.909 0.862 0.5493 0.504 0.4539 0.9292 0.2718 0.4534 0.486 0.7741 0.6246 0.4586 0.378 0.648 0.4357 0.667 0.2987 0.3279 0.8146 0.6404 0.7291 2.7789 2.0433 0.6932 0.8218 0.4051 0.9602 0.6754 0.4572 0.463 0.7159 0.5054 1.0311 0.4293 0.6392 0.3378 0.5105 1.0317 0.4078 0.5053 0.7413 0.6644 1.3344 0.6418 0.449 0.3469 0.5574 0.9957 0.6775 0.6119 2.0646 0.7559 1.5795 0.9259 0.2663 0.4785 0.4542 2.713 3.2271 0.6772 0.6652 0.626 0.6972 0.8135 0.4574 0.7905 0.5731 0.3462 2.1878 0.4247 0.4345 1.0394 0.5474 0.4005 0.3128 0.3196 0.47 0.3531 0.5463 0.4203 0.54 0.6848 0.4732 0.6989 0.492 1.1741 0.2082 0.429 0.4633 0.4088 0.3786 0.55 0.492 1.4758 1.2226 0.627 0.5591 0.533 0.5103 0.7282 0.6973 2.0574 0.644 1.3033 0.9924 0.3935 1.2844 1.233 0.2692 0.8773 0.4202 0.4684 1.003 0.5355 1.7419 1.6972 0.6251 1.3224 0.2985 0.4275 1.454 3.1443 0.782 0.7052 0.5189 0.3886 0.4802 0.4592 0.8123 1.284 0.416 0.5467 0.3164 0.4035 0.3691 0.3632 0.332 0.5198 0.3451 0.3985 0.4435 4.9292 1.5671 1.166 0.3748 1.631 10.6522 9.1362 10.1632 0.9049 0.7155 0.8777 0.5111 0.4346 0.5861 0.8857 0.8913 0.7066 0.2786 0.6091 0.3569 0.6357 0.6458 0.462 1.3463 0.5272 0.8962 0.6334 0.6786 1.0147 0.5449 0.4899 0.5209 0.3998 2.1703 0.4604 1.2153 0.4983 2.7072 0.4429 0.6089 1.3181 0.4621 0.4127 0.4676 0.5991 0.7965 0.3905 6.4772 2.6094 0.7257 0.4167 2.1374 0.3819 1.241 1.5038 1.6487 0.8329 0.4384 2.2094 0.6469 0.6446 1.1513 0.3631 2.6213 0.4426 0.9911 0.6028 0.3981 0.4918 0.7149 0.4637 0.3611 0.6887 0.3691 0.5045 0.5108 1.0506 1.0561 0.4935 0.3663 0.4693 2.36 0.9046 1.0142 1.0717 1.0374 2.6894 1.4006 0.8748 0.6016 0.7863 0.8573 1.0548 0.8698 0.7 0.5526 0.6691 0.6173 0.7205 1.6289 0.5033 0.6325 0.3228 0.387 0.8518 0.9268 0.376 0.5847 0.3811 0.8306 0.6564 1.2426 0.7152 1.1155 0.5096 0.7796 0.6538 0.5147 0.8012 0.7629 0.8232 0.4774 0.4075 1.282 0.4199 0.7525 0.6903 0.4144 0.4547 0.4364 0.4463 0.7674 0.5471 0.5003 0.47 0.3532 0.4462 0.5425 0.3703 1.9127 0.6861 0.3519 0.775 0.4448 0.6512 0.2565 0.4445 0.7211 1.6712 0.9518 0.6672 0.6028 0.6272 0.4336 1.2779 1.2394 1.2886 1.1621 0.8626 2.5519 0.6542 0.4197 0.6533 0.8743 0.3853 0.5065 0.5652 0.537 0.3949 0.4993 0.3563 1.4998 5.4934 0.3516 0.4997 0.4594 0.5341 0.5312 0.4378 0.6458 0.4908 1.1418 0.5061 3.2042 0.6689 1.5289 0.2462 0.6242 0.3184 0.4085 0.4885 0.8853 2.0413 1.3217 0.5156 0.4425 0.8344 0.3869 2.5276 0.3194 1.9342 0.3901 0.3177 0.7119 1.6285 0.9497 0.4314 2.9706 0.4285 0.4398 0.3288 0.4053 0.6077 1.0006 5.7459 0.4333 1.7601 1.2261 1.9025 2.6175 0.3289 0.3646 0.461 0.6633 0.8047 0.6582 0.6678 0.859 0.4497 1.075 0.9517 0.6382 2.0067 1.0503 0.7982 0.223 2.4869 0.4553 0.4827 0.4685 0.4654 1.0363 0.6775 1.2661 0.6089 1.2234 0.9318 2.3729 0.6043 0.3589 0.5814 0.76 0.6351 2.8207 1.7047 1.288 0.7994 0.3935 0.3566 5.1803 0.5272 0.3939 0.5549 0.3656 1.6235 0.7144 0.4738 10.3236 0.4674 2.5329 0.7088 0.3572 0.6611 0.508 1.1408 0.3473 0.5073 0.4169 0.3927 0.3469 0.9778 0.5373 0.8234 0.3347 1.153 0.8949 0.6596 0.5208 1.549 0.629 1.2978 2.3083 0.9065 0.9972 1.4136 0.4577 1.1388 0.7071 0.8744 0.3185 0.722 0.537 0.4293 0.6467 1.8719 0.9603 1.594 0.846 0.4935 0.7625 1.0659 1.2418 2.2051 0.8467 0.7048 0.5966 2.4635 0.3241 3.0345 0.5328 0.4893 0.5919 0.881 0.7072 0.911 0.3449 0.3981 1.2059 0.6856 0.5443 3.4126 0.8211 0.5332 1.3999 0.4304 0.3675 0.5937 1.0622 0.9793 0.6512 11.4113 0.8724 1.2866 0.5205 2.2377 1.095 0.6167 0.8042 0.7702 0.6453 0.4154 0.3371 0.4246 0.9495 0.7152 0.8424 0.2891 0.53 0.3133 0.4274 9.4612 0.7735 0.9618 1.0269 1.2022 0.6979 0.4691 0.6364 0.5658 0.3141 3.2293 0.5303 0.6318 2.3629 1.1653 0.6118 0.3346 0.9165 0.9209 0.4435 2.4801 0.3684 0.3988 0.6774 0.7489 1.0503 1.0136 1.0162 5.8914 1.0691 0.436 0.5787 2.1873 0.3645 2.3195 0.6091 1.4315 0.33 6.1967 0.7757 0.8482 0.4126 0.3882 0.3689 0.3294 0.9121 2.1521 0.4636 0.929 0.4169 1.6508 1.6591 0.4683 0.6275 0.827 0.8697 0.4035 0.3415 0.7106 0.9098 0.4999 0.2534 0.3431 0.6176 0.5081 0.5894 0.8991 0.5497 0.5298 1.237 0.723 0.5494 0.5173 0.3278 0.4686 0.3899 0.3711 0.7338 0.6797 0.5068 0.5892 0.4405 0.4575 0.4347 0.5149 0.7391 0.2601 0.6171 0.6987 0.3572 0.523 0.5195 0.6291 0.6368 0.3953 0.8767 0.5123 0.8367 0.5007 0.4191 0.4091 0.3935 1.2827 0.5212 0.433 0.4386 0.7675 0.4072 0.3606 0.3822 0.4194 0.5879 0.3803 0.3801 0.3953 0.675 0.3757 0.3697 0.294 2.3489 0.5569 0.4214 0.4629 0.6276 0.3677 0.3373 0.7033 0.367 0.4191 0.3837 0.2966 0.326 0.3353 0.619 0.64 0.4259 0.6687 0.8174 0.6481 0.4158 0.375 0.3779 0.295 0.3792 0.4112 0.3538 1.2235 0.5346 0.3483 0.3655 1.0247 0.3784 0.3738 0.2677 0.4204 0.3877 0.5183 0.4609 0.8214 0.3093 0.5246 0.4317 0.4897 0.3043 0.4638 0.3749 1.7644 0.3819 0.1313 0.3782 0.3352 0.4027 0.439 0.3812 0.2735 0.2614 0.4723 0.3311 0.3616 0.6171 0.4313 0.2703 0.5326 0.4777 0.4707 0.4979 0.8778 0.6791 0.6444 0.6378 0.4809 0.3575 0.3401 0.754 0.447 0.3206 0.4375 0.3842 1.2479 0.4052 0.6681 0.363 0.3589 0.5672 0.3456 0.7178 0.3793 0.3418 0.8786 0.4102 0.6287 0.6113 1.4021 0.4553 0.3378 0.4247 0.3787 0.5107 0.4056 0.4262 3.6615 0.84 0.5003 0.5691 0.3358 0.3814 0.6959 0.1742 0.2852 0.305 0.7231 0.2669 0.635 0.4319 0.5627 0.5374 0.2476 0.6904 1.1286 0.3942 0.2593 0.7344 0.4531 0.8799 1.3523 0.9806 0.6593 0.5837 0.9933 0.4784 0.3698 0.2932 0.5201 0.8593 0.2498 0.6689 0.6667 0.7119 0.3997 0.5052 0.35 0.6496 0.2384 0.2471 0.5542 0.4888 0.7159 0.5167 0.8671 0.3083 0.6247 0.3476 0.1188 0.4805 0.2404 0.3656 0.4915 0.6828 0.4787 1.3329 0.3316 0.4062 0.2592 0.5409 0.2419 0.7351 0.9027 0.5034 0.8509 0.2986 0.5545 0.9005 0.5128 1.5249 1.2514 0.2829 2.4144 0.4595 0.9731 0.7222 0.5812 1.9955 0.1985 1.0532 0.3233 0.3219 0.3276 0.9661 0.5143 0.1771 0.473 0.7605 1.7721 0.9714 0.9332 0.1675 0.3245 0.2915 0.2513 0.385 0.5509 0.4071 0.6939 0.5671 0.499 0.3577 0.2578 0.2941 0.3514 1.6703 0.2086 0.6375 0.3767 1.5346 0.4338 0.2891 1.4057 0.414 0.2938 0.4597 0.2547 0.3301 0.3644 0.53 0.2314 0.8693 0.4986 1.4055 0.209 0.5245 5.4661 0.3079 0.4435 0.4551 0.7814 0.4562 0.3044 0.2812 0.3773 0.6655 0.5049 0.5191 0.2417 0.741 0.6115 0.4065 0.3007 0.2369 0.142 0.3421 0.6304 0.4721 0.3287 0.4193 0.1817 0.4256 0.1506 0.2318 0.1822 0.2482 0.3635 0.3132
"9" 1.9839 0.1455 0.7921 0.1939 0.3646 2.1694 5.0388 0.5667 1.0373 0.9033 3.0117 0.5045 7.5063 1.3693 1.0114 0.6296 0.6826 0.7752 0.331 0.5243 0.8224 2.6772 0.6424 2.1116 1.5009 2.0562 1.3568 0.6047 0.6834 0.3905 0.2711 0.5258 1.5227 2.5625 2.3566 1.8079 0.5027 0.4681 1.1044 0.4238 0.8839 1.299 0.3052 0.5429 1.3788 0.6038 3.0791 4.9566 3.8544 0.2299 1.2353 0.8443 0.646 0.2195 0.9644 0.8137 2.2142 0.1715 1.0196 1.6995 2.1978 9.6592 0.725 0.9925 0.5105 1.0019 0.1244 1.2119 0.8005 0.3395 0.4216 0.3633 0.2751 0.4728 0.2235 0.5293 0.8767 0.2511 0.1477 0.7887 0.194 0.2445 6.1522 1.4715 0.6475 0.2057 0.7176 0.9468 0.7315 0.243 0.3681 0.6385 0.2355 2.5983 0.3055 0.7666 1.1204 0.1959 1.539 1.2276 0.646 0.4641 0.8169 1.8909 0.5833 0.4787 2.4929 0.537 0.6629 0.3748 0.2777 0.3824 0.828 1.0406 0.2707 0.6724 0.3327 0.4276 1.7193 0.8645 0.7988 0.8206 0.2071 0.908 0.4643 0.5695 0.4795 0.7747 0.1927 0.9225 0.9754 0.4828 1.6877 0.5913 1.0137 0.5295 0.4478 0.7794 0.4111 0.8027 0.8038 0.4832 0.1671 1.5311 0.4506 1.5461 0.2651 3.6869 1.045 0.1709 2.7552 1.3461 0.5566 0.3422 0.3945 0.4451 0.3519 0.6316 0.9516 0.2981 2.3754 1.7216 0.6553 1.7169 0.284 0.2726 0.5628 0.7663 0.4524 1.0096 0.789 0.206 0.5785 0.3168 0.6668 1.8874 0.4773 1.599 0.5515 3.3967 0.7448 0.3795 0.3152 0.2371 2.3097 0.3653 0.4111 0.5183 0.5822 0.3711 0.3449 1.6113 0.4489 0.467 0.3839 0.6133 0.2147 0.4025 0.4346 3.0911 0.2162 5.8458 0.5569 0.2929 1.0277 2.2635 0.6665 0.3629 0.7843 0.2731 0.9975 0.6156 0.4464 1.3275 3.0919 0.375 0.5565 1.6915 0.4569 0.3063 0.9552 1.4865 0.5749 0.2288 0.2522 0.704 0.1798 2.0479 0.2699 0.5228 0.2289 0.1848 0.1599 0.5558 0.6115 0.639 0.5894 0.3327 0.394 0.3929 0.889 0.4822 0.3755 0.475 0.5836 2.5673 0.3768 0.8558 0.4628 0.7174 0.4549 5.3918 0.1736 2.181 1.324 0.7438 0.4999 0.0926 0.2313 0.6084 4.5017 0.5771 0.5682 0.5272 0.2263 2.0591 0.6741 1.4325 0.2212 0.8821 0.3875 0.1794 1.7405 0.9358 0.3727 1.9728 0.6453 0.626 0.5751 1.1426 8.4621 1.2449 0.4713 0.2593 1.0077 0.5263 2.7275 0.2714 0.4545 0.2496 0.8587 6.2065 0.2082 0.4911 1.2225 0.7309 0.7292 0.9568 0.1323 0.132 1.4343 1.3175 0.3772 0.9178 0.4125 1.4035 0.6876 0.5447 0.4714 1.6294 0.2634 0.3033 0.1128 1.0102 0.632 0.8965 1.8413 0.9966 0.6232 1.5424 0.6465 0.2597 0.2506 0.5379 0.3296 1.383 0.529 0.3583 8.74 4.9348 3.0941 0.4188 0.2484 5.5562 0.3848 0.9854 0.3937 0.3176 0.4734 0.8502 0.6443 0.6298 1.123 2.8626 1.0011 2.1599 2.9909 2.0039 0.8349 0.4676 0.4343 0.5988 1.047 0.5715 2.811 0.8265 0.3479 0.765 0.3213 2.124 0.7884 0.9313 0.3395 0.9596 0.3811 0.4382 0.2815 3.7209 0.525 2.2939 0.5178 0.9834 1.3422 0.7533 3.1132 0.3364 0.4402 1.7178 0.3624 1.6706 0.3193 0.3099 1.0591 0.4052 0.3334 0.2874 0.513 0.7493 0.3711 2.3409 0.3769 0.3893 0.4974 0.724 0.2953 3.7398 0.5742 0.3157 0.3956 0.4114 0.2555 3.7777 2.6192 0.6104 0.644 1.8278 0.3349 1.3222 0.5808 0.54 0.4799 0.7561 0.2837 0.6126 0.7146 0.7636 0.4891 1.9949 0.6752 0.7862 0.5188 0.6237 1.2521 0.6099 1.4131 0.4788 0.3338 0.2653 0.2945 7.2058 0.3388 0.4848 0.3122 5.7919 0.5002 0.3427 0.2973 1.0352 0.8206 0.6911 1.2297 0.6888 0.2851 0.2713 1.0942 0.914 0.4075 1.1736 0.6123 0.2124 0.7189 0.2422 0.3834 0.2754 1.3434 0.2409 0.477 1.5763 0.4414 3.9043 4.094 1.0095 0.5857 0.4564 0.546 0.4005 0.5665 3.4002 2.1147 1.3906 1.8422 1.5977 0.4712 0.3933 1.2582 0.8913 0.3435 0.9165 0.3801 0.3427 0.8656 0.9983 0.4636 0.3149 0.2479 0.2886 0.6875 0.3561 0.3849 0.6481 1.9613 0.702 0.6339 0.3076 0.4194 0.3326 0.4864 0.4257 0.6512 0.5622 0.4474 0.7191 0.3427 0.5823 0.1814 0.3299 0.8394 0.2377 0.5749 0.6393 1.4157 1.4878 0.5756 0.3116 1.1057 0.5577 0.7315 0.5781 0.9076 6.7082 0.5812 0.6987 0.8873 1.6846 0.7788 0.5738 1.2265 1.3799 0.1864 0.8223 0.3166 0.9147 3.0151 0.3404 0.3817 5.5891 0.5168 3.9777 3.7799 8.2142 5.5927 0.3581 0.3345 1.9819 4.8055 1.7818 3.7606 0.3867 3.1041 0.3939 2.1556 0.8072 0.2154 0.2615 0.5751 0.1293 0.3438 0.3292 0.5271 0.8846 1.217 0.5959 1.1083 0.7108 0.1941 2.136 4.4033 0.5223 1.1096 0.6542 0.6471 1.2166 0.733 0.4818 0.6243 1.0185 0.199 0.4877 0.1598 0.3539 4.926 0.1408 0.4883 0.9295 0.5771 0.8784 0.1839 1.8182 0.441 0.452 0.7805 0.4282 0.3199 4.8159 0.8819 0.7957 1.1735 0.4876 0.7038 0.3146 1.012 0.3975 0.4052 2.1142 0.193 0.5981 1.3635 0.2469 0.3665 0.2721 0.3654 0.2272 0.2197 0.4297 0.2308 0.1642 1.0233 0.186 2.3478 0.4934 0.1731 0.5095 0.2507 0.2079 0.2633 0.2098 0.3092 0.3797 0.4637 0.2616 0.2471 0.2831 1.0062 1.6348 0.2971 1.9508 0.5524 0.8669 0.4866 0.827 0.2079 0.2506 1.3778 1.0503 0.7915 0.3423 0.6935 0.4238 2.0378 0.8303 0.4638 0.2292 0.3601 0.352 0.2202 0.4589 0.4453 0.3665 0.229 0.2983 1.5524 0.3995 0.6049 0.9925 1.5481 0.5393 0.5162 0.53 4.9739 0.5138 1.0262 0.9844 0.6147 1.4664 0.8467 0.3583 0.3443 0.3206 0.8304 0.2405 0.2625 0.4838 0.6838 0.2636 1.0284 0.1995 0.5373 0.3429 1.1527 0.9845 0.3457 0.6131 0.308 0.0908 0.4102 2.1617 0.1538 0.2652 0.8447 0.2468 0.1966 0.2691 0.8357 0.9659 0.2391 1.0827 1.5203 0.6949 1.1504 0.602 0.8101 1.3706 0.1815 0.2127 0.2803 0.2 0.181 0.3942 0.5973 1.5921 1.049 1.3448 0.2943 1.3984 0.4102 0.2562 6.8784 0.4921 0.459 0.4653 0.6772 0.3368 0.3392 0.784 3.432 0.4735 0.2227 0.2193 0.8074 0.4688 0.2103 0.3257 0.255 1.0848 0.7289 0.9465 0.4116 0.7856 0.4704 0.548 1.5087 0.258 1.0072 0.3792 0.2963 1.0191 0.2224 0.7366 0.3762 0.5199 0.9081 0.2198 0.2209 0.5464 0.1483 0.4546 0.2998 0.4865 0.3304 2.0258 0.6231 1.2182 0.1845 0.4283 5.983 1.0916 1.1833 0.3511 1.529 0.4761 0.5881 0.445 0.288 0.4626 0.1726 0.1967 0.4633 2.0102 0.4284 0.5543 2.7803 1.0041 0.8639 0.5161 0.4791 3.4908 0.8493 0.6154 0.2545 1.0786 1.5284 0.7331 0.9904 0.9755 0.3246 0.6964 1.4419 0.3159 0.2677 0.4153 1.0973 0.5636 0.3092 0.1256 2.0101 0.6012 0.5367 0.6657 1.2172 2.0402 0.6398 3.4545 0.2513 0.2807 0.3789 6.3725 0.208 0.3045 1.5893 0.4604 0.787 1.5923 0.2114 0.6564 1.0956 0.2855 0.4124 2.6911 0.3728 0.5555 0.4349 2.4054 0.3022 0.4114 0.5152 0.9931 0.5329 0.2415 0.4378 1.0561 5.7192 1.0432 0.4978 0.4774 0.4835 0.294 0.4954 0.2614 1.544 0.6321 0.3639 0.451 0.5202 0.4509 0.6705 3.5625 0.3598 0.3558 1.4069 0.4705 0.2437 2.9386 4.3704 0.4164 0.4863 0.4236 0.6491 0.3483 0.3222 0.3136 0.9517 0.3907 0.8402 1.0364 0.2894 1.2173 0.2091 0.2546 2.3602 0.3695 0.8923 0.4529 0.598 0.6124 3.4185 1.1201 0.3508 0.2554 3.9525 1.1226 3.6474 1.314 0.4429 0.2222 1.2621 0.6656 0.3425 0.9494 0.1926 1.4012 5.4783 0.5506 0.3974 0.2437 0.9317 0.4798 0.2446 0.2807 0.2522 0.2306 0.2334 0.6663 0.6155 0.576 1.437 1.7417 0.646 0.1712 0.3495 1.3466 1.1153 0.7188 1.5048 1.3504 0.4811 2.0031 0.5487 0.5412 0.5858 0.245 0.7358 0.3957 1.0384 0.6205 1.8874 0.2858 0.4173 0.7972 1.0241 0.4293 2.8609 1.0033 0.3416 0.4047 1.0728 0.5093 0.603 0.6849 1.1325 0.6285 0.8998 1.8303 1.7351 0.585 0.3085 2.0325 0.422 0.4987 0.4286 1.6381 0.9632 0.6352 0.8992 0.47 1.3343 0.4061 1.1769 1.1841 3.1122 0.6563 0.5502 0.7977 1.8281 0.9297 0.9543 0.9812 0.5555 0.551 1.0664 0.5459 0.7803 3.9463 1.163 1.0466 0.4418 1.3285 1.5369 1.4315 0.2396 0.5511 0.6123 0.3994 0.2335 0.3449 0.3884 0.3472 0.1077 0.4116 0.3341 0.6076 1.3541 0.4935 0.365 0.2874 0.8051 0.7903 0.379 0.5373 1.0683 0.6237 1.381 3.4104 0.9695 0.6804 0.6136 3.7816 1.1737 1.102 1.0549 0.3686 2.7646 2.1782 0.585 0.5346 0.4846 0.3755 0.7512 0.6645 1.1831 0.6918 1.081 1.3614 0.5911 1.0675 0.6709 1.1775 1.8944 0.9274 3.6903 0.5185 0.2135 1.3543 1.8297 0.4392 0.3325 0.2608 1.8237 0.3131 0.3975 0.3096 1.0808 0.553 0.4172 1.6668 1.6607 0.8812 0.5901 0.7616 0.4674 1.1053 0.7112 0.8729 0.5508 6.9626 2.0221 1.2735 1.8032 0.4184 5.8834 4.4114 0.1847 1.9453 0.7177 1.398 0.4929 1.005 1.1817 0.7747 1.3061 2.5165 0.3968 0.2509 2.6442 5.292 1.759 0.1202 0.2563 0.3402 0.4607 0.9908 0.6845 1.1155 0.4066 0.1423 0.1576 0.2556 0.1754 0.1973 1.3733 0.0908 0.2026 0.2148 0.6921 0.1588 0.3693 0.3673 0.097 0.1419 0.2847 0.74 0.9602 0.6932 0.2243 0.2524 0.1624 0.2322 0.8903 0.1672 1.0653 0.2937 0.3752 0.2374 0.3028 0.2712 0.3692 0.2911 0.1662 0.2116 0.8358 0.2061 0.1596 0.5975 0.4261 0.3766 0.2485 0.1747 0.1439 0.4724 0.3848 0.7054 0.681 0.2003 0.366 1.4649 0.2047 0.6873 0.3603 0.7316 0.2893 0.1576 1.6266 0.249 0.1923 0.2037 0.4222 0.2878 0.3829 0.7146 0.5134 0.5444 0.2244 0.5623 0.1401 0.5732 0.2357 0.8298 0.2727 0.455 0.1917 0.2042 0.8577 0.2672 0.389 2.0189 1.1848 0.282 0.1325 1.3698 0.361 0.1634 0.0948 0.1778 0.5608 0.1394 0.3034 0.2984 0.6042 0.5241 1.3845 0.326 0.3444 1.0357 0.8378 0.1784 0.441 0.3453 0.6894 0.4674 0.6512 0.4685 0.3389 0.7659 0.3278 0.2298 0.3175 0.3853 0.5497 0.3445 0.4936 0.2482 0.2363 4.3957 1.0124 1.2118 0.4755 0.219 0.271 0.3534 1.2502 0.5849 0.4522 0.7921 0.9092 0.1795 0.2201 0.2764 0.2494 0.2454 1.0156 0.3097 0.9882 0.9699 4.5932 0.508 0.5406 2.0482 1.0571 1.0937 0.3841 0.4408 0.3159 0.4064 0.3869 0.3842 1.1767 0.4646 0.6023 0.3672 0.5413 0.7536 0.274 1.3474 1.1399 0.7939 1.0204 0.493 1.1705 0.3498 0.2514 0.6626 3.5521 0.518 0.3858 0.4085 0.9187 0.679 3.999 0.1704 0.5036 0.5388 0.9168 0.5703 0.3729 0.5127 0.2675 1.1315 0.5486 0.6274 0.4211 0.6842 0.3668 0.4756 0.3054 0.1944 1.0612 0.2152 0.2544 2.0755 0.7874 0.1327 0.2248 0.6405 0.4194 0.6832 0.2968 0.3739 1.0794 0.2787 0.9917 0.5891 0.7852 0.4739 0.8563 0.4774 0.2918 0.5031 1.2563 0.6716 3.1561 0.4608 1.6735 1.5872 2.1751 0.5798 1.3954 0.7002 1.2755 0.4548 0.6823 0.4307 0.2564 0.2925 0.3126 0.2924 0.3934 0.3225 0.3299 0.2426 0.8165 0.5926 1.088 0.845 1.8185 0.2558 0.4543 0.3638 0.2064 0.4783 2.4601 0.4123 0.4881 0.7807 1.2589 0.6567 1.0133 0.41 0.6365 1.4216 1.4124 0.3148 0.7438 0.6906 0.3439 1.1615 0.5438 0.1174 0.3467 0.8243 0.3061 0.5126 0.4162 0.8006 0.2282 0.3978 0.4376 1.0838 0.6707 0.504 0.7168 0.1879 0.2673 1.7883 0.5022 0.3492 0.6866 0.399 0.324 1.0818 4.0668 0.2764 2.3486 0.3571 0.3435 0.4043 0.6423 0.5144 0.7383 0.4533 0.3745 0.4127 1.4664 0.4377 0.2445 1.0712 0.1869 0.2488 1.021 0.2194 1.7125 0.8123 0.3534 1.433 0.3499 0.4073 0.4509 0.2786 0.3483 0.2815 0.3655 0.2876 0.5177 0.5598 0.4091 1.3072 3.1548 2.055 2.8799 0.4441 0.4551 1.3737 0.8982 0.6739 0.6285 0.6303 0.6691 0.4434 0.5293 0.2933 0.3583 2.1951 0.5788 0.2716 0.2824 0.9478 1.4399 0.46 1.089 1.2104 0.6652 0.4439 0.956 1.1344 0.3744 0.8257 0.4672 0.5603 0.3309 0.5394 0.4974 0.4176 1.4333 0.4521 0.9414 0.7495 0.5325 0.4779 0.5017 1.0089 0.6695 0.6678 0.3404 0.9588 0.7741 0.5403 1.6606 1.8424 0.4066 0.5321 0.4658 0.5032 1.0552 0.3735 2.2953 1.5864 0.5119 0.7645 0.5762 0.9553 0.8083 0.4954 0.5849 1.2053 0.2598 2.6018 0.6374 0.5866 2.112 1.2633 0.3072 1.0891 0.1878 0.6009 0.2243 0.6789 0.1451 0.1494 0.7671 0.3619 0.6124 0.3496 0.3979 0.8729 0.4813 0.2764 0.2235 0.6346 9.7315 0.8526 0.3799 3.1137 0.7602 0.3019 0.9528 2.6407 0.8923 0.4757 0.6982 1.0108 1.4616 0.6417 0.4485 0.6828 2.1177 0.3489 0.5375 0.5484 0.9793 0.4634 0.6559 2.84 0.7117 1.4369 3.0587 0.7956 0.6354 1.1922 1.3382 1.4304 0.7393 0.4189 1.6637 0.8941 0.3153 0.2321 0.9079 0.3915 0.4304 0.2504 0.4495 0.2699 0.4301 0.4105 0.3011 0.3306 0.1292 0.4059 2.6345 1.1199 0.648 0.3095 0.5846 3.5027 5.2884 6.0121 0.5044 2.1136 0.9865 0.4471 0.4008 0.5512 0.6882 0.945 0.4838 0.388 0.4887 0.4273 0.6895 1.328 0.3761 0.691 0.7191 0.3688 0.2912 0.6556 1.0783 2.5582 0.8686 0.9413 0.4719 0.7937 1.4012 0.5085 2.7967 0.3964 0.318 0.6538 0.8321 0.7208 1.1395 0.2868 0.8841 2.6445 2.3568 4.7159 1.9931 6.7275 0.4254 3.7389 0.4047 4.521 2.1555 4.7872 0.4561 0.705 0.6592 2.1583 0.3842 1.2401 0.3398 7.8186 0.3932 1.514 0.4516 1.1542 0.328 1.0208 0.2616 0.2431 0.7341 0.3125 0.2518 0.8304 0.2353 0.5812 4.5643 0.2996 0.7051 1.3555 0.5241 2.1784 0.945 0.6129 8.2413 0.7886 0.3396 0.4441 0.4624 0.2898 0.4558 1.2755 0.3822 0.3644 0.3549 0.5441 0.3026 2.0171 0.2377 0.9582 0.3769 0.5222 1.7593 0.5441 0.57 0.3435 0.527 0.7374 0.3117 1.3486 1.7807 1.0948 0.7154 1.0278 3.7247 0.3125 0.1709 0.6185 0.2328 0.3168 0.2949 1.1933 0.1918 0.4236 0.8366 1.0822 0.2333 0.9476 0.2519 0.6457 0.5561 0.7239 0.4805 0.535 0.4506 0.5618 0.57 0.4794 0.6166 3.5672 2.5453 0.3357 2.8163 0.3213 0.7684 1.4504 1.0354 1.0288 2.1515 1.3287 0.6837 1.9611 1.5219 0.6068 0.3455 0.7169 0.3547 1.2328 0.6145 0.5515 1.7298 0.7476 0.385 1.1165 0.4467 0.4153 2.7585 0.2359 0.2185 1.2262 0.5717 0.3578 0.7258 0.2937 0.3721 0.3299 0.3478 0.4387 0.9383 0.8144 0.5133 1.4913 1.3949 2.5183 0.3507 1.0946 0.42 0.3871 0.3307 0.5596 2.4538 0.5763 0.279 0.3373 0.2195 0.6267 4.8758 0.3458 1.0225 0.4999 0.7134 1.5154 1.4629 4.4351 0.8733 4.3249 0.2891 0.3027 0.1275 0.2985 0.5191 0.5895 6.36 0.3721 1.5956 1.1419 2.2991 2.735 0.5596 0.4672 0.8654 0.3171 0.4614 0.3388 0.5796 0.6579 1.7969 0.597 0.5035 1.169 0.3394 0.6501 0.7327 0.6378 0.5254 0.3749 0.6024 1.1343 0.5649 0.381 0.5251 0.6835 1.2064 1.1988 1.8251 1.391 0.4082 0.1232 0.3802 0.617 1.3755 0.5935 0.8643 0.8938 1.0643 0.4468 1.0276 4.6492 0.4747 0.7506 0.2845 0.1275 1.5574 0.1539 0.2629 1.1448 0.5206 1.065 3.2374 0.5545 0.8813 0.7815 8.112 0.264 0.6355 1.0265 0.9643 0.4069 0.6505 0.3674 1.5541 0.2346 0.411 0.5478 0.243 0.4861 4.2561 0.379 1.2041 0.6993 0.8948 0.6803 0.8865 0.9569 2.0049 0.4425 0.9106 0.2769 0.6195 0.4754 0.5068 0.8189 1.4461 0.7837 0.7409 1.4217 0.4361 2.7581 1.1864 0.6809 1.6009 1.0972 1.2645 0.3986 2.5319 0.5679 1.5613 4.5137 0.1851 1.1317 1.1806 1.4101 0.8026 0.6567 0.3186 0.6677 1.0605 0.5269 9.7832 0.4209 0.7031 0.5131 0.6004 0.3057 0.7277 1.5471 1.2472 1.3248 1.9706 0.6395 0.3574 0.2525 0.3825 0.6881 3.0718 1.0533 0.8667 0.3732 0.8003 0.4346 0.1531 0.3469 2.0646 0.8747 0.2321 0.5842 0.1858 0.2048 2.3733 0.5344 0.8756 0.999 0.1755 0.542 0.2406 0.4188 0.5687 0.2892 2.2114 0.9074 1.1021 2.3461 0.3088 1.5155 0.145 0.726 0.4855 0.377 0.5623 0.563 0.515 0.2461 0.3855 0.9858 1.4608 6.7812 0.2858 1.9443 1.0724 0.2635 1.3553 0.2856 3.0519 0.5301 0.4978 0.5947 0.4335 0.6253 0.7584 0.3356 0.3596 0.2318 0.2729 0.3698 0.9643 0.2329 0.7987 0.5476 0.4222 0.5487 0.3364 2.7198 0.3736 0.8037 0.3941 0.489 2.785 0.4302 0.6558 0.2328 0.3862 0.2675 0.4852 0.1288 0.6462 0.2811 0.7148 0.1773 1.0745 0.229 0.7969 0.4523 0.5814 0.4226 0.2822 0.3871 0.6566 0.346 1.5215 0.4221 1.2407 0.4144 0.4052 1.1556 0.3067 0.6092 0.4001 0.2967 0.3976 0.4368 0.5395 6.154 0.9545 0.3217 0.2648 0.2632 0.8046 0.2537 0.3618 0.9263 0.7118 0.4075 0.2811 0.8215 0.1769 0.3855 0.1202 0.3041 0.9676 0.4056 0.396 0.6055 0.3214 3.7831 0.45 0.4189 0.2806 0.2786 0.3768 0.4268 0.2441 0.3166 0.7452 0.2572 1.4666 0.6255 1.2089 0.4881 0.3329 1.2331 0.7092 0.924 1.6322 0.2829 0.6373 0.5327 2.9351 1.1455 0.2211 0.383 0.3418 0.3005 0.4419 0.7199 0.9263 0.3759 0.5082 0.6618 1.9309 0.2369 0.222 0.1752 0.4352 0.601 0.9939 0.5438 0.8685 0.2896 0.4224 0.516 0.6974 0.3038 0.3578 1.0331 0.7378 0.2887 0.4168 0.1965 0.3363 0.573 10.0058 1.7041 0.1987 1.0987 0.5463 0.3518 0.147 0.5813 0.2278 0.5157 1.2851 0.3319 1.4008 0.3752 1.266 0.4076 0.1795 0.2037 0.7716 0.2264 0.4523 0.3446 0.3971 0.2617 0.7617 1.3931 0.4202 0.4878 0.3688 0.1701 0.3773 2.1009 0.2998 0.41 0.1883 0.3404 2.4657 0.4406 0.4083 1.0402 0.3777 0.5008 0.2411 0.294 0.1888 0.3826 0.2952 0.2295 5.2484 0.7854 0.8224 0.6022 0.4074 0.2938 1.6344 0.2094 0.5699 0.3554 0.6698 0.2821 0.2631 0.5181 0.5652 1.4301 0.2145 0.2974 0.6098 1.0593 0.1612 0.4687 0.2469 0.7347 0.3335 0.4148 0.6753 2.6486 0.2672 0.6529 0.2779 0.6849 0.3144 0.5919 0.2287 0.3458 0.2763 0.5119 0.2169 0.3556 0.4178 0.2806 0.2699 0.2043 0.6316 0.3175 0.3737 0.3536 0.5928 0.413 0.6324 1.2093 0.3269 1.9589 0.5934 0.2898 0.8248 0.6936 1.1483 1.7204 0.375 0.3422 2.0436 0.6629 0.5346 0.2784 0.4741 0.7434 0.8227 1.0797 0.6313 0.473 0.4688 6.0977 1.0581 0.2427 6.9316 0.2528 0.5576 2.0053 0.1907 7.3896 1.0773 2.4776 0.6793 0.7652 0.2536 1.9037 0.3006 0.3779 0.4637 0.1822 0.6681 1.9536 0.1943 0.4652 0.4444 0.8327 0.1652 0.3811 0.1405 0.2358 0.3475 0.2366 0.2995 0.7411 1.0761 0.2538 1.2136 1.9413 0.151 0.2371 0.1386 0.7094 0.2815 0.3496 1.6466 0.1425 1.9465 0.0993 0.2925 0.3974 0.0571 0.1346 0.2873 1.0047 0.1883 2.1175 0.1128 0.2578 1.7715 0.1821 0.2871 0.7283 0.607 0.1409 0.8698 0.5206 0.3345 0.6413 1.6507 0.6152 0.3009 8.0719 0.2025 0.7443 0.4475 0.22 0.2999 0.2905 0.2785 0.376 2.9375 0.768 0.14 0.3375 2.4252 0.7799 1.4709 0.6016 0.5342 0.4969
"10" 1.9131 0.2499 0.5697 0.1345 0.3335 2.5719 7.349 1.3443 1.7524 1.4089 3.6943 1.0466 2.8828 2.4635 1.0239 0.5293 1.2276 1.277 0.1969 1.0737 3.3309 6.8822 0.5353 5.3145 3.8178 6.1591 1.6764 0.8615 0.4238 1.4624 0.4929 1.0219 2.0543 1.4893 2.9746 2.0529 0.6561 0.6895 0.5874 0.2117 1.998 1.1634 0.2275 0.1591 0.7553 1.1036 3.624 1.4172 1.8899 0.5039 1.6755 0.4223 1.2156 0.4835 0.7499 0.6163 2.2526 0.1977 2.9592 3.95 1.861 18.0328 0.4624 1.6643 1.1063 2.8264 0.2156 5.8349 0.9159 0.2306 0.3627 0.3454 0.1713 1.1738 0.7151 0.1817 2.3976 0.6308 0.3398 0.2886 0.3378 0.196 1.9874 2.951 0.7742 0.6741 0.3496 2.8728 0.5194 0.7808 0.2426 1.6878 0.3751 2.9539 0.2897 0.4332 1.0013 0.1938 1.441 0.4456 2.0141 0.3529 0.637 1.8322 0.6862 0.2235 0.7821 0.4138 0.315 0.1515 0.2682 7.7098 0.3764 1.5678 5.0381 0.4871 0.3778 0.9226 0.8325 1.552 0.249 0.4226 0.2124 0.2605 0.726 1.8406 3.1397 0.8299 0.2222 0.356 0.7013 7.1718 3.1661 0.4038 2.7119 0.6487 0.3202 1.0235 0.5519 1.9597 8.6477 0.9626 0.2813 0.6946 0.8158 9.8416 0.2265 3.4984 1.7451 0.3224 9.431 2.6646 0.8869 1.3703 0.4027 1.1201 2.8707 0.3384 0.9359 0.2561 1.7473 0.6451 0.2417 0.8812 0.2616 0.2943 0.7207 0.4895 0.7439 0.3208 0.5515 0.2608 0.5476 0.3664 0.2761 1.7683 0.1794 1.5728 0.6748 2.9696 0.3315 0.6175 0.236 0.3032 0.5715 0.9192 4.7266 0.8427 1.2415 0.5839 0.4481 3.3758 1.1776 0.4234 0.9714 0.8777 0.1911 2.098 0.6717 1.9213 1.8272 3.2028 1.0014 0.4061 1.4577 2.9621 0.6734 0.4923 0.7005 0.3189 0.8207 0.6888 0.4514 2.0821 2.4716 1.7762 1.1325 1.8806 0.6711 8.9293 0.5383 1.0516 1.2462 0.1276 0.2001 0.4061 0.3353 0.4869 0.2573 3.3408 2.626 0.2695 0.2312 1.6114 7.1936 0.3937 0.5454 0.2067 1.0086 0.3169 2.0266 0.3347 0.2761 0.7492 0.836 6.6411 0.8681 0.3563 0.6207 0.567 1.5078 5.7213 0.2569 4.1048 0.1422 1.919 0.5637 0.2939 0.6002 1.092 6.2957 0.4213 0.452 0.7465 0.4077 4.6302 0.2431 0.4791 0.2862 0.9919 0.1892 0.419 1.0979 1.2375 0.5192 8.1792 0.6405 0.4562 0.6036 0.6953 1.0164 0.7551 0.3346 0.2021 1.0519 0.7782 1.206 0.2264 0.8257 0.2791 0.5999 5.1858 0.8046 0.4755 0.5522 1.0791 2.2157 2.4541 0.7642 0.1767 0.9737 2.0064 0.3221 1.048 0.3478 1.1404 0.3279 0.4496 0.2896 0.7112 0.1613 0.7976 0.197 0.3895 0.2587 0.5514 1.2858 2.9479 0.6672 0.6179 0.3624 0.1846 0.3358 1.0092 0.8045 3.8402 0.502 0.2381 7.2502 3.4266 7.5912 0.2293 0.4925 6.728 0.2705 1.2344 0.523 0.7456 0.1472 0.8455 1.1972 0.7257 1.1883 1.3181 1.221 1.3654 2.3259 2.9159 0.6418 0.6558 0.9068 2.198 1.8362 0.7795 3.0283 0.5894 0.1915 0.3072 0.3919 3.9953 0.5455 2.4587 0.3174 0.7211 0.3901 0.3484 0.1624 0.9836 0.9524 0.6044 5.8317 1.0422 0.4851 0.7651 0.7147 0.3142 0.5217 0.6198 0.2746 0.522 1.8705 0.1713 0.6191 0.6477 0.4387 0.1937 0.1773 0.2791 0.4669 0.5418 0.5382 0.3853 0.6187 0.4884 0.182 1.4083 0.7627 0.183 0.224 0.2452 0.6951 5.6893 0.405 0.2161 0.7388 2.416 0.2829 0.3707 1.1705 0.2994 0.4324 0.4438 0.1495 0.4785 0.3878 3.4512 0.3775 0.5757 0.4812 1.0762 0.4922 0.5551 3.1845 0.753 2.2165 0.471 0.6599 0.1843 0.3025 3.4235 0.7554 0.4504 1.1684 3.7523 0.6487 0.2637 0.3022 1.5334 0.399 0.1841 0.3439 0.5242 0.3063 0.1965 1.6388 1.144 0.4324 3.0278 1.3436 0.2992 1.8516 0.5069 0.3911 2.0129 0.7945 0.8071 0.3985 2.8735 0.2625 1.2051 1.0781 1.2954 0.2591 0.8392 0.5724 0.4595 1.3911 2.8319 8.3788 1.5591 2.1372 2.578 0.6101 0.3243 3.0844 0.682 1.1473 0.6585 0.9221 0.253 1.1653 1.2023 0.3364 0.4225 0.1599 0.1661 0.4302 0.3159 0.4197 0.3763 0.4358 1.0428 0.4832 0.4182 0.6569 0.3971 0.9465 0.1978 0.4258 0.3987 2.2756 0.4206 0.1914 0.3277 0.1515 0.171 1.0787 0.5667 7.4841 1.4687 0.5488 0.5033 1.3793 0.673 0.4073 0.334 0.2842 1.5255 0.8957 5.8635 0.2684 0.7128 1.4504 2.8446 0.3824 0.9311 0.2262 1.9595 0.3732 0.7649 0.3557 1.4952 0.9424 0.1764 0.4349 0.2581 0.4745 4.2853 2.2797 5.7647 5.0899 0.2076 0.3525 1.3123 5.2897 1.9872 3.1929 0.6516 2.0766 0.236 6.5769 0.3912 0.4054 0.3313 0.5636 0.1485 0.4897 0.6182 0.3452 0.8263 0.8648 0.8342 4.3776 0.2645 0.4703 1.0291 4.4077 0.6579 1.1415 0.8244 0.3431 7.4064 0.5554 0.4777 0.65 1.2499 0.4115 0.445 0.2363 0.761 3.5036 0.2072 0.4818 1.2577 0.7573 0.7452 0.225 1.9034 0.5723 1.015 0.3322 0.3778 3.8934 0.8066 1.1175 1.5999 0.3399 0.5914 0.4481 0.4071 1.3837 0.7691 0.3364 0.5631 0.4699 0.4075 0.8657 0.3049 1.1376 0.4416 0.1805 0.3845 0.389 0.91 0.7204 0.1839 2.0093 0.2411 1.5196 0.5634 0.1761 0.4838 0.3871 1.1397 0.5052 0.232 0.4513 0.7019 0.4166 0.5626 0.2953 0.6105 1.0927 1.2076 0.1709 0.7919 0.4543 1.609 0.1972 0.8081 0.1554 0.5383 0.4096 1.3116 0.4395 0.3419 0.7563 0.1707 1.8036 0.2152 1.0495 0.4079 0.3902 0.2217 0.5907 0.3487 1.733 0.256 0.8292 1.1097 1.0802 1.3575 0.5505 0.3797 6.297 1.0084 0.5097 0.5467 1.16 0.567 1.4966 8.7405 1.2329 2.0534 0.6676 0.4683 1.0142 0.5309 0.4384 0.5812 0.4461 2.1648 0.2396 0.7683 1.176 0.2228 1.212 0.9179 0.2345 0.4789 0.3545 0.521 0.0962 0.2116 0.2183 1.7214 0.1502 0.1223 1.7076 0.2519 0.2199 0.3765 0.4612 1.2302 0.2337 1.2711 0.5488 0.5029 0.8564 0.4551 0.2653 0.6946 0.3887 0.297 0.3166 0.3136 0.4826 0.7313 2.2165 2.1271 2.2243 1.6909 0.1565 0.886 0.5671 0.6423 2.8414 0.6784 1.2578 2.979 0.5919 0.5911 0.36 0.3485 9.6079 0.6696 1.2959 0.1688 1.2023 0.3733 1.4873 0.2155 0.1956 0.8039 0.3026 1.0012 0.4887 1.2559 0.4308 0.3562 3.3389 0.7453 0.7905 0.1717 0.1837 3.0981 0.273 0.4777 0.801 0.3195 0.6253 0.2507 0.2202 0.1425 0.698 0.1685 0.3009 0.4425 0.2239 0.7999 0.8044 1.1369 0.1632 1.5163 1.6316 0.5998 0.7894 0.3221 0.9287 0.4465 0.5676 0.6577 0.4073 0.4612 0.2652 0.2218 1.8312 1.7125 0.577 0.423 0.8859 0.4517 0.8128 0.2997 0.5884 0.587 0.6328 0.458 0.5617 1.9224 1.415 0.6516 1.0103 1.186 0.5232 0.734 1.6739 0.2218 0.8135 0.254 2.3678 0.7258 0.5675 0.3827 1.1116 0.6416 0.6655 1.3878 0.6236 0.9787 0.9865 0.6448 0.2763 3.2641 0.2973 1.7686 0.2718 0.6449 0.7794 0.236 13.3969 1.1609 0.253 0.5912 0.3976 0.2664 1.0847 1.3878 1.2255 0.7094 0.6432 2.1235 0.5427 1.3694 0.4633 1.392 1.5234 0.7373 0.408 0.3484 0.8626 0.7316 0.4751 1.1968 1.8578 0.3724 1.1031 0.3277 1.2943 1.5931 0.333 0.3678 0.6474 0.7479 0.5469 1.8649 0.4091 0.23 0.5974 0.5358 0.2412 0.8109 0.7 0.8762 0.4993 0.5087 2.0781 0.5299 0.2068 1.8065 0.4645 0.2765 1.0226 1.079 0.6104 1.4625 1.1204 0.2435 1.5626 0.1683 0.2009 0.6856 0.1741 1.1341 0.4945 0.4069 0.3975 0.3526 0.8205 0.7535 2.2574 0.6416 0.3217 0.1993 3.085 0.4222 0.542 0.8986 0.5287 1.3536 2.6562 0.5706 0.3604 0.2866 1.1308 0.5726 0.3017 0.2512 0.1833 0.8169 0.6873 1.1895 0.9535 0.2611 0.5698 0.2021 0.457 0.1473 0.3843 1.6366 1.2133 0.2569 1.9893 0.3182 0.5401 0.9363 0.2627 0.2465 1.3836 0.1407 1.9432 1.0999 1.9464 0.388 0.8396 0.1035 0.4593 1.0898 0.8745 0.5177 2.5016 1.5686 0.2614 2.8793 1.0697 0.3568 0.3865 0.2446 0.8683 0.1661 1.5309 0.3553 0.9358 0.2626 1.7349 1.2182 0.3999 0.3863 0.9781 0.9769 1.1579 0.9118 0.2431 1.0932 0.6894 0.2057 1.8917 0.4541 1.5846 1.2204 0.3817 1.2102 1.8711 0.3838 0.2556 0.2742 0.414 0.8846 1.5646 0.1748 0.9395 2.4787 0.8312 0.6524 0.4076 3.6691 2.0599 0.5166 0.3371 0.3814 0.4452 0.9361 0.1668 0.1266 0.33 0.2654 0.1975 0.3263 1.6022 0.5382 0.7465 0.3434 0.6008 0.406 0.7046 0.1739 0.4763 0.3973 0.293 0.4861 1.2126 0.3737 1.282 0.8073 0.1861 0.746 0.9156 0.6327 1.164 0.3488 0.9847 1.2848 0.8007 0.2751 0.2365 0.2617 0.6542 0.5089 0.6607 0.492 0.6039 1.7413 0.3515 1.4489 0.2234 0.6836 0.1496 1.2353 0.208 0.5952 0.1717 0.6367 0.352 0.2306 0.2164 0.1648 0.6033 0.2491 0.3593 0.4495 0.9641 1.0989 0.3736 0.7501 5.1121 0.3074 0.2867 0.4618 1.4375 0.7725 1.2715 1.4313 0.8756 0.7737 2.3739 5.4971 0.8304 0.9824 0.5143 1.2311 0.3867 3.1773 0.3211 4.4638 0.6647 0.3504 0.5251 0.902 0.4485 0.5533 0.6632 0.2436 2.3777 1.2643 0.5849 0.1389 0.9221 0.5823 0.1313 0.1981 0.1704 1.2444 0.8207 0.0932 0.3813 0.169 0.1814 0.2069 2.8417 0.1333 0.1467 0.3857 1.5563 0.1731 0.3837 2.5517 0.1951 0.5406 0.4576 0.4415 1.2166 0.6085 0.5885 0.3136 0.4081 0.1854 0.1677 0.3273 0.7834 0.6471 0.2651 0.3855 0.2766 0.3442 3.4607 0.2973 0.1639 0.1771 0.6597 0.159 1.0404 0.3072 0.8296 0.4352 0.3378 0.1466 0.2146 0.7905 0.4958 1.325 1.1518 0.4388 0.6076 1.8048 0.1285 0.5936 0.3439 0.3642 0.8211 0.1439 0.6419 0.4022 0.4542 0.3192 0.1398 0.5675 0.5343 0.5734 0.6123 0.5213 0.1239 0.3182 0.3336 0.5324 0.9098 0.2577 1.0929 0.6164 0.1076 0.2553 0.5743 0.3863 0.1137 1.8103 2.1324 0.3719 0.1451 1.0026 1.5883 0.3216 0.2043 0.2391 0.4127 0.3688 0.3858 0.2215 0.9645 0.2175 0.5476 0.2 0.9121 0.5906 0.8743 0.1449 0.5423 0.235 0.8209 0.4598 0.4504 0.6862 0.3158 0.6969 0.5036 0.3649 0.2077 0.5368 1.3428 0.3793 0.771 0.2482 0.491 1.2485 0.6888 0.9481 0.7001 0.2665 0.2107 0.1928 1.6806 0.3449 0.645 0.3382 0.8536 0.136 0.7167 0.3343 1.4383 0.1702 0.7674 0.688 0.7822 0.5648 3.4015 0.9878 1.0089 0.9795 0.5911 0.3192 0.3559 0.2066 0.2524 0.3209 0.2328 0.2065 0.4036 0.1837 0.327 0.4654 0.2103 0.257 0.1979 0.3856 0.8999 0.4646 0.6037 0.2003 0.3099 0.4833 0.3773 0.7699 0.4375 0.3486 0.5214 0.3325 0.7195 0.2794 2.0151 0.1108 0.1885 0.7951 1.7013 0.5285 0.4507 1.0142 0.3105 0.6098 0.5476 0.5269 0.5561 0.2614 0.1518 0.9929 0.3681 0.1024 2.8455 0.1901 0.2818 0.9795 0.4913 0.1536 0.3318 0.5661 0.2733 0.4181 0.1204 0.5074 2.3924 0.1834 1.0065 0.5566 1.0924 0.3387 1.6497 0.2986 0.3174 0.9981 0.8236 0.214 0.2698 0.881 0.8012 0.8081 1.209 0.2271 0.9772 0.5404 1.6376 0.3031 0.5495 0.6221 0.3033 0.1836 0.2247 0.2158 0.2083 0.7009 0.3687 0.5323 0.5404 0.6518 0.3887 1.0804 0.684 0.1781 0.6865 0.5446 0.1119 0.3685 2.3851 0.3262 0.1671 0.4895 3.8668 1.032 1.2509 0.2208 0.4831 1.7695 0.9406 0.4842 0.5936 1.1571 0.1318 0.5741 0.5675 0.3002 0.1686 0.4457 0.2583 0.1768 0.604 0.3978 1.8081 0.3206 0.1933 0.399 1.1925 0.3639 0.3208 0.7099 0.2459 1.7511 0.4193 0.1889 0.3621 0.3782 0.2237 0.5043 2.5606 2.1767 2.9495 0.1634 0.2017 0.273 0.5696 0.5468 0.4538 0.1775 0.2043 0.2659 0.2482 0.1452 1.0386 0.5704 0.3325 0.3393 0.3274 0.8258 0.6871 0.251 0.1651 2.2987 0.2345 0.1553 0.4972 0.3276 0.1601 0.258 1.3422 0.2179 1.0452 0.1768 0.3614 1.299 0.7089 1.0103 0.4734 0.5296 0.248 0.8545 0.6189 0.5101 0.7017 1.1493 2.4167 0.4988 0.8197 0.1484 0.8595 0.825 0.3954 0.5125 0.2781 1.0145 0.481 0.3281 0.8351 1.1127 0.3501 0.2605 1.4334 0.8341 0.3422 0.3677 0.5007 0.3632 0.2825 0.9051 0.2129 0.3429 1.6977 0.1619 0.478 0.4117 0.3411 0.3784 0.258 0.6395 0.4293 0.2346 0.7084 0.1402 0.2737 0.3967 0.2712 1.133 0.4946 0.3546 0.2131 0.4384 0.2782 0.2468 1.2531 1.3646 0.7907 0.7359 0.2374 0.4708 1.0037 0.1887 0.3949 0.1907 0.2257 1.0634 0.2923 0.2574 1.489 0.3739 0.18 1.2784 0.1155 0.2286 0.143 0.3396 0.5397 0.5171 0.2006 0.248 0.7819 0.5974 0.4618 0.486 0.2968 0.1819 0.4588 0.3419 1.6635 0.8851 1.0252 1.0761 0.2569 0.6048 0.3094 0.4431 1.3204 0.9625 1.2345 0.5433 0.4304 0.7878 0.8581 0.832 1.5534 0.501 2.509 0.5843 1.3639 1.0492 0.7107 1.4993 0.6146 0.6621 1.6858 2.8278 0.3923 1.2905 3.3378 1.5396 1.1266 1.1175 0.738 0.2443 0.4855 0.154 1.9338 1.0117 1.3599 0.2094 0.275 0.2183 0.8002 0.475 0.4205 0.4551 0.2929 0.2604 0.8336 0.7423 0.279 0.6432 0.3424 4.9238 3.7627 5.272 1.0023 1.3379 0.4996 0.8986 0.1941 1.2858 0.3581 0.4502 2.6508 0.3118 0.6007 1.4977 0.6069 1.1476 0.5552 0.9602 0.4485 0.2675 0.2618 1.8963 1.7715 0.8096 0.3798 0.7731 0.6324 1.5908 1.5637 0.9282 0.8808 1.0053 0.2654 0.6922 0.6655 1.003 0.3047 0.2545 0.7002 0.7102 2.5411 1.7463 2.3498 0.7556 0.2607 1.4155 0.1661 0.6709 0.7015 0.651 0.3529 0.48 1.7003 3.0136 2.4023 0.2499 0.1592 0.7086 0.1792 2.2329 0.7554 1.504 0.26 0.5631 0.1231 0.1752 0.4127 0.2954 0.2243 0.4684 0.3735 1.8574 1.5404 0.1 0.2605 0.4015 0.3233 0.3337 1.1957 0.5149 4.4377 0.877 0.2889 0.3233 0.7824 0.2137 0.4995 0.4531 0.2478 0.686 0.4528 0.2716 0.3403 1.1181 0.3591 0.6101 0.3036 0.1792 0.538 0.492 0.2035 0.4321 0.1516 0.4051 0.1062 0.3124 0.3854 0.9291 0.4192 0.5477 0.6263 0.4411 0.199 0.4413 0.3269 0.2648 0.1351 1.1448 0.1759 0.3068 0.588 0.1908 0.1353 0.2981 0.2443 0.22 0.3922 0.7933 0.8899 0.6202 0.2567 0.2661 0.3347 0.3188 2.6317 5.2291 1.179 0.1577 0.6576 0.1629 0.4246 0.9199 2.1598 0.3781 0.4508 0.766 0.4537 0.4259 7.4693 0.5421 0.6379 1.8837 0.4577 5.1834 0.7372 1.5182 1.8799 0.4792 0.8501 0.9334 0.1571 0.5376 1.621 0.2477 0.3045 1.117 1.9645 0.8046 0.4973 0.312 1.3934 0.5422 0.4938 0.888 0.6928 3.2711 0.5126 0.9035 0.3957 1.5941 0.675 0.985 0.3964 0.2214 0.7903 0.1555 1.031 0.2463 0.269 0.2601 0.2221 0.2661 1.1489 0.5176 1.9915 0.2854 1.5591 0.7649 2.1805 2.3494 0.7319 10.0497 0.206 0.2709 0.1681 0.5927 0.3928 0.8823 10.9547 1.7713 1.6326 1.3206 3.0642 7.2021 0.3446 1.8687 0.5803 0.3945 0.4162 5.6695 0.3402 0.6931 1.7127 0.7492 0.9436 0.6056 0.3711 0.7457 0.8703 0.2104 3.601 0.4008 2.2843 1.1469 0.3207 0.3845 1.31 0.9388 3.3506 1.6109 1.6975 2.1011 0.6479 0.4712 0.5577 0.3215 0.8383 0.6647 1.6342 3.2626 0.353 0.4233 0.165 3.4631 1.2451 2.0468 0.286 0.1523 3.5516 0.888 0.4945 19.1163 1.3153 0.9912 2.9447 0.3271 0.5255 1.0537 5.9215 0.3002 1.0454 0.7944 0.8212 0.3936 2.1117 0.5036 0.4621 0.2631 0.3188 0.4041 0.5564 0.2933 2.7193 1.3053 1.3288 0.9996 1.5172 1.3257 1.7093 0.4661 2.2274 0.49 2.0314 0.2091 0.9762 3.0003 0.3911 1.3892 1.1533 1.3717 0.9581 0.3678 0.2653 1.2406 0.4583 0.5305 1.5223 0.5435 0.6888 0.344 0.9431 1.525 3.0065 1.4486 0.4221 0.6932 0.5715 1.3956 0.9214 0.8245 2.847 0.5311 0.4092 0.7317 15.1023 0.4467 0.5759 1.4145 0.7236 0.2999 0.6379 0.8248 0.5151 0.925 1.2791 1.0689 0.4757 0.5113 0.1881 1.2602 1.2503 1.3108 6.9248 2.9276 0.3194 0.679 0.1259 0.2846 2.1111 0.4704 0.1329 1.3117 0.4105 0.3045 1.0776 0.3702 1.5419 1.4941 1.1643 0.7555 0.2276 0.3863 1.0559 0.5071 1.9057 0.463 0.6777 1.3223 1.6326 1.3384 0.4935 0.8684 1.1411 1.3523 1.4387 0.7837 0.4128 0.4399 1.1496 0.4699 0.81 1.6067 0.4844 2.1394 0.7649 0.5484 1.3195 0.5746 5.4579 1.0589 1.3767 0.4409 1.4086 2.2374 0.5288 0.1651 0.343 0.11 0.2574 0.7834 1.5531 0.4086 5.8786 0.2298 0.5824 1.5038 0.2499 0.797 0.1625 0.5748 0.189 0.2215 0.8357 0.5155 0.5326 0.2045 0.1694 0.2314 0.6154 0.1411 0.2286 0.1835 0.1667 0.4592 0.2964 0.3694 0.2083 0.3063 0.3645 0.237 0.2476 0.3106 0.5109 0.1903 0.25 0.5407 0.243 0.1892 0.1161 0.4674 0.1986 0.4297 0.461 0.3297 0.4303 1.086 0.782 0.9783 0.4057 3.0072 0.1395 0.2272 0.4963 0.2099 0.192 0.4528 1.178 0.8568 0.3474 0.8614 0.1682 0.3235 0.0761 0.2628 0.2851 0.551 0.2927 0.344 0.3503 0.7605 0.2689 0.2306 0.2536 0.3664 0.2584 0.1384 0.5169 0.1614 0.2533 0.2024 0.7628 0.5745 0.7869 0.2075 0.179 0.2696 0.3432 0.4172 0.4174 0.1534 0.1907 0.2291 0.2658 0.3091 0.2126 0.197 0.1964 0.2086 0.1495 0.2464 0.9006 0.1587 0.1319 0.1055 1.1227 0.1202 0.1391 0.162 0.2403 0.1216 0.2535 0.2147 0.3568 0.307 0.2315 0.3227 0.2374 0.1319 0.1939 0.1976 0.1859 0.1434 0.1162 0.1213 0.227 0.2202 0.8136 0.3084 0.1361 0.8727 0.3204 0.2437 0.1491 0.2933 0.1875 0.3207 0.2061 0.2253 0.7439 0.2233 0.4928 0.1351 0.1574 0.1562 0.4795 0.1212 0.4102 0.2651 0.1746 0.2437 0.4241 0.283 0.2738 0.4648 0.4309 0.1344 0.3494 0.2261 0.6389 0.3357 0.1152 0.3611 2.2326 0.1885 0.1901 0.3489 0.6694 0.1645 0.1525 0.2827 0.1507 0.4223 0.1148 0.323 2.3209 0.2423 0.2015 0.2496 0.2277 1.0416 0.767 0.3148 0.3479 0.6475 0.8741 0.432 0.5389 0.4375 0.1826 1.2201 0.11 0.4423 0.4471 0.7296 0.4067 0.3904 0.1055 1.9976 0.5418 0.2713 0.4741 0.7198 0.1619 0.4086 0.2144 0.3862 0.4621 1.5464 0.1598 0.2618 0.3316 0.5542 0.2476 0.7373 0.1243 0.3096 0.2286 0.1028 0.4167 0.3423 0.2274 0.2575 0.3401 0.3443 0.5547 0.7107 0.1321 0.9421 0.6129 0.2107 0.2862 0.3624 0.9933 1.5477 0.6184 0.3497 2.3694 0.8493 0.7977 0.242 0.4815 1.4008 0.6545 1.4007 0.3834 1.0137 0.7663 3.313 0.7402 0.2867 8.6788 0.1471 0.6543 1.4524 0.329 1.2465 0.8635 0.5242 0.5095 0.3569 0.4786 0.7336 0.1832 0.1766 0.4134 0.1739 1.8372 1.1108 0.3549 0.2671 0.1499 0.4205 0.1111 0.2012 0.058 0.2091 0.4926 0.2083 0.1993 0.2368 0.7974 0.2205 0.4456 0.3524 0.2216 0.1389 0.558 0.7073 0.2028 0.3676 3.8559 0.3267 0.3606 0.0884 0.3527 0.272 0.2789 0.7344 0.2614 0.7517 1.1343 0.7027 0.3236 0.2152 1.4476 0.1551 0.3347 0.779 0.8431 0.1418 0.6514 0.5443 0.5654 0.4629 0.572 0.4974 0.1896 1.5261 0.4023 2.5325 0.297 0.5076 0.4114 0.3395 1.771 0.9543 0.919 0.5806 0.1543 0.3214 0.3711 0.3487 0.3086 0.2632 0.5994 0.2663
"11" 3.0381 0.1378 1.2505 0.2309 0.3002 4.5095 4.8771 1.5154 1.1217 1.8785 4.2824 0.607 1.4337 2.9469 1.116 0.5285 0.7514 1.7634 0.3863 0.4484 3.6302 4.0654 0.4784 5.3248 1.8351 4.7571 3.7736 1.0601 1.076 1.7302 0.8039 1.6169 1.3888 2.4935 3.8268 2.2303 1.1663 0.9205 0.3836 0.2879 0.842 1.3312 0.2986 0.3011 0.4942 0.8489 6.1667 0.7133 3.3367 0.3534 2.0864 0.492 1.9063 0.3854 0.4544 1.1549 1.4155 0.3496 2.4978 2.2145 2.8105 11.3093 0.374 3.7322 1.4977 0.5641 0.1214 0.8228 0.4042 0.4043 0.1552 0.35 0.1423 1.0375 0.7294 0.3451 2.7937 0.9545 0.5002 0.4212 0.3594 0.2755 2.4844 3.3597 0.8388 0.3949 0.2613 1.8309 0.3573 0.5221 0.3258 0.6978 0.5016 2.6184 0.4062 0.2841 0.8302 0.2381 3.6533 1.2396 2.9025 0.377 0.3955 2.9977 0.8876 0.1677 0.1805 0.3067 0.2865 0.1557 0.2442 0.4474 0.63 2.135 5.3958 0.5308 0.306 1.0042 0.5006 1.3258 0.3791 0.6503 0.3237 0.4914 1.7495 0.7196 1.6143 0.6542 0.2644 0.3215 0.7347 2.8156 3.9242 0.4323 3.9138 1.7478 0.3637 0.6928 1.0127 1.8487 4.1451 1.5879 0.9126 0.792 0.5652 2.4635 0.7777 1.9213 1.038 0.157 7.5255 2.6064 0.3995 1.5217 1.3301 0.8671 0.5955 0.6668 1.2032 0.3573 3.0898 1.1464 0.3472 0.621 1.2656 1.3626 0.3767 0.4888 0.2897 0.3459 0.5131 0.3872 0.3348 0.6119 0.3482 2.3879 0.2826 2.5254 0.7455 3.7418 0.4171 0.5216 0.4196 0.4809 5.4117 0.2482 1.5057 1.4778 1.152 0.567 0.2814 0.4668 2.0588 0.4324 0.6478 1.9294 0.2594 1.1042 0.6838 1.6138 3.5314 2.3452 1.2865 0.5441 1.136 1.7973 0.4103 0.5033 0.4893 0.2643 0.8231 0.7077 0.5848 2.4278 1.4331 0.8017 0.8381 1.2029 0.6584 0.2295 0.3943 0.6748 2.0486 0.2614 0.1531 0.3212 0.1929 0.2248 0.2664 2 1.015 0.2272 0.2747 0.7235 6.6085 0.5087 0.5119 0.2806 1.5642 0.8044 2.9967 0.4189 0.3891 1.2083 0.7255 1.977 1.5777 0.5827 0.6642 0.4678 0.9232 2.1284 0.1602 4.0955 0.1443 0.7207 0.6018 0.4524 0.8183 2.4366 5.4533 0.7276 0.7645 1.2213 0.7883 4.0345 0.6498 0.6885 0.4152 1.2141 0.1967 0.3872 0.5559 0.7863 0.2236 6.8276 0.8805 0.8972 0.5706 1.5061 3.1878 1.5608 0.2744 0.2722 2.168 0.7655 1.7241 0.3037 1.7721 0.2932 0.5468 3.5862 0.7454 0.492 1.5759 0.8765 2.246 2.0137 0.4846 0.1424 0.6464 1.5275 0.2526 0.8591 0.3532 0.6447 0.2765 0.2539 0.2084 0.948 0.2405 0.6071 0.3563 0.7494 1.1162 0.6072 4.1161 1.941 1.3246 0.4144 0.5211 0.152 0.2873 0.825 0.4211 3.4171 2.0798 0.5338 6.2544 2.4958 7.4423 0.3547 0.7485 4.8235 0.4217 1.5407 0.6246 0.646 0.3252 1.3909 1.4777 1.932 1.1485 0.8173 0.8104 1.0506 1.0853 0.6401 0.5091 0.6473 0.5548 1.5247 1.2609 0.4188 2.0578 0.5801 0.4617 0.5879 0.4522 3.4597 0.5029 2.3584 0.3573 3.582 1.6488 1.0501 0.314 1.0201 2.6419 0.3106 1.2192 0.6556 0.3867 1.2807 0.6365 1.0999 0.6807 0.7411 0.6094 0.333 1.1758 0.9983 1.0471 0.3901 1.4068 0.4037 0.4445 1.0793 0.4645 0.5863 0.3114 0.3675 0.3874 0.7229 0.3452 1.5656 1.4712 0.2651 0.4847 0.352 1.5215 5.4026 0.4501 0.6538 1.9374 2.0617 0.2087 0.8247 0.3521 0.2576 0.5916 0.5582 0.1832 0.5509 0.2695 0.4711 0.2459 0.6344 0.8359 1.5677 0.6013 0.5003 2.6349 0.7562 2.4635 0.5987 0.8217 0.2772 0.42 6.1452 0.5797 0.6494 0.3499 0.8584 0.9437 0.2277 0.1889 1.5289 0.496 0.1726 0.2732 0.5479 0.3454 0.3231 1.3013 1.1167 0.3294 2.2847 0.4945 0.373 2.1787 0.589 0.3549 1.3313 0.5829 0.643 0.534 3.2492 0.3201 1.3329 1.1779 1.119 0.327 1.1993 0.3435 1.1212 1.2147 1.6284 5.1518 1.1121 0.9116 0.9017 0.9819 0.6674 1.8326 0.5664 1.3527 0.51 1.8925 0.2923 1.0292 2.211 0.6259 0.7428 0.4035 0.3297 0.751 0.321 0.6765 0.6626 0.2738 1.3119 0.7004 0.5253 0.5944 0.2997 1.5522 0.3083 0.9654 0.7899 1.8218 0.3676 0.5325 0.7345 0.2788 0.813 1.2058 0.6267 2.7083 2.8826 1.8442 0.3114 0.7915 0.4937 0.3289 0.3345 0.5427 0.8514 0.8369 6.962 0.3405 0.2959 1.0538 2.3654 1.2287 2.0938 0.3301 2.181 1.2156 0.5298 0.5581 1.2048 1.5698 0.2155 0.5005 0.517 0.5975 1.7403 3.8317 4.6747 2.5715 0.2448 0.2355 5.3471 1.2869 3.0585 4.4587 2.2172 2.7962 0.365 10.8028 0.9655 0.3214 0.3522 0.6247 0.1993 0.5042 0.3099 0.2051 0.6164 0.2774 0.3739 1.7823 0.319 0.1532 0.2208 2.3039 0.4393 0.9267 0.7823 0.3367 5.7151 0.6178 0.516 0.3399 2.2685 0.4949 0.3937 0.5258 1.6022 3.8407 0.2865 0.6826 0.6008 0.6151 0.3951 0.2585 1.7392 0.8611 0.5511 0.2048 0.5426 1.2405 0.9443 1.235 2.0294 0.324 0.5316 1.3257 0.3778 1.2624 0.7933 0.988 0.9606 0.3843 0.2089 0.8921 0.4159 1.7138 0.6261 0.1781 0.9312 0.4049 1.4222 0.7486 0.2912 1.2629 0.168 0.9948 0.8458 0.1641 0.5244 0.4847 0.2916 0.6494 0.2089 0.2863 0.6055 0.5608 0.7749 0.4121 0.3397 0.7007 0.8939 0.2033 0.4717 0.8456 1.4075 0.2314 0.7021 0.3266 0.2423 0.3751 1.6563 0.5186 0.3043 0.6369 0.3342 1.8266 0.4427 0.9549 0.9591 0.6515 0.3644 0.5676 0.7721 2.341 0.6416 1.3117 1.1661 0.6712 0.668 0.3104 0.3358 2.114 0.5957 0.3579 0.9349 0.6893 0.5738 0.5456 8.7537 1.4093 1.0992 0.6102 0.3801 0.4213 0.6297 0.6779 0.334 0.5006 1.0848 0.5469 0.9414 0.887 0.622 0.6256 0.7722 0.2453 0.3747 0.2878 0.6629 0.3306 0.1777 0.3361 0.9254 0.1589 0.1834 1.7241 0.5722 0.3242 0.4947 0.6581 1.7593 0.4099 0.7799 0.2966 0.2456 1.0406 0.3543 0.2031 0.7664 0.6284 0.2996 0.3912 0.4774 0.5678 0.8402 2.3007 1.1592 2.4313 2.0198 0.2444 1.0829 0.6012 0.3533 3.346 0.8727 0.4772 1.6222 0.6786 0.7471 0.6619 0.4606 6.8735 1.2246 1.5247 0.2637 1.7057 0.4523 1.8403 0.3065 0.4287 0.643 0.3417 0.9181 0.408 0.7872 0.502 1.021 2.3648 1.1717 0.8093 0.1979 0.3488 4.8821 0.3299 8.6925 0.6789 0.3572 0.8809 0.4016 0.4112 0.2747 0.6369 0.1896 0.1817 0.493 0.1583 0.5301 0.5822 0.8025 0.1595 0.9753 0.7169 0.314 0.7486 0.2983 1.1916 0.4121 0.5468 1.5195 0.2625 0.8364 0.358 0.6499 1.8344 0.4596 0.5721 0.4054 0.904 0.2542 0.5013 0.3192 0.7709 0.8993 0.3821 0.5007 0.3234 4.4338 1.9239 0.9497 1.0086 1.2438 1.2686 0.6229 1.6514 0.2657 2.0845 0.7783 2.6965 0.7799 0.931 0.7296 1.0919 0.5474 0.662 1.0784 0.3028 0.3421 1.322 0.5049 0.368 0.2551 0.2939 0.4534 0.2726 1.0263 0.3142 0.2767 6.316 1.3225 0.3582 0.8318 0.7915 0.3103 0.7192 1.4425 1.5283 0.9013 1.6508 1.5343 0.6511 0.904 0.548 0.9678 1.5247 0.1599 0.3858 0.2634 0.5082 0.7939 2.6777 1.759 1.723 0.6683 1.2123 0.4351 1.3251 1.7802 0.6298 0.2598 0.5571 1.1583 1.0198 2.3878 0.6348 0.2846 0.7097 0.4313 0.4303 0.5547 0.3537 0.7853 0.3696 0.5843 1.4965 0.5746 0.258 0.9278 0.8684 0.3429 0.7489 1.5542 0.4759 1.6257 0.9955 0.2736 1.9242 0.3569 0.4734 0.5588 0.8552 1.1374 0.4272 0.3309 0.241 0.2574 1.2211 0.3537 1.6085 0.5038 0.3263 0.1756 0.786 0.331 0.3561 1.256 0.2059 1.1399 1.2881 0.5894 0.4248 0.382 0.7778 1.1593 0.2886 0.6009 0.2553 0.5417 0.3078 1.19 0.9166 0.2892 1.1322 0.6515 0.4885 0.3269 0.3627 1.3802 0.6577 0.2099 0.5178 0.3547 0.2934 0.8011 0.5972 0.3258 0.7874 0.1861 1.5966 1.3207 2.1207 0.5496 0.5802 0.2657 0.3471 1.2526 0.581 0.9962 1.5081 3.7589 0.3286 0.9478 0.7267 0.3411 0.5715 0.6329 1.3302 0.4034 0.9187 0.4081 0.6564 0.2971 0.5973 1.1637 0.4779 0.4143 0.777 0.2751 1.5214 0.4294 0.5026 1.0971 0.3158 0.4134 1.9151 0.5448 1.3646 1.7813 0.2456 2.0007 0.7543 0.4894 0.418 0.6416 0.4554 0.9449 2.0891 0.3533 1.1406 4.3435 0.4938 0.4232 0.148 2.1085 0.6556 0.3958 0.275 0.3168 0.7502 1.1086 0.2088 0.2544 0.2916 0.3708 0.2135 0.3902 1.6488 1.5518 0.4204 0.3636 0.6177 3.289 0.9889 0.4073 0.7128 0.9513 0.6115 1.2631 1.5945 0.3936 1.2889 0.7335 0.2296 0.3727 0.4759 0.3755 0.6489 0.3167 1.4285 0.8057 0.5583 0.4293 0.4361 0.2705 0.5303 0.5682 0.7848 0.4035 0.8746 1.605 0.3386 1.8857 0.3612 2.0262 0.3044 1.5408 0.2887 0.7521 0.1959 0.6054 0.6839 0.3561 0.3958 1.5883 0.9048 0.904 0.3841 0.8619 2.701 0.951 0.6624 1.23 12.5767 0.7516 0.3379 0.9158 1.3564 0.7771 1.5105 1.0095 1.2467 2.7836 2.4048 1.7289 0.5705 1.274 0.2591 0.5144 0.21 2.4305 0.2015 1.7744 0.8717 0.5983 1.0126 0.7802 0.7289 4.1071 0.8691 0.3626 0.6771 1.0545 0.5273 0.1138 0.5832 0.2198 0.1664 0.1511 0.1722 0.6939 0.3651 0.1496 0.2345 0.241 0.1835 0.2219 2.9987 0.2486 0.1857 0.267 3.0736 0.2556 0.2501 2.5183 0.2022 0.5851 0.6394 0.4982 1.6348 0.7802 0.7099 0.3975 0.4873 0.2257 0.2856 0.3861 0.4446 0.6091 0.2147 0.2452 0.2475 0.2041 0.6989 0.3566 0.2375 0.1384 0.3515 0.1224 0.9542 0.2816 1.0074 0.4418 0.567 0.1959 0.1894 0.595 0.5341 1.1155 1.7138 1.3701 0.7198 1.1938 0.2624 0.135 0.3948 0.3954 0.3179 0.1927 0.4197 0.3435 0.2458 0.2055 0.6099 0.3747 0.8842 0.8877 1.3296 0.9505 0.2466 0.3728 0.3347 0.9304 0.759 0.5377 1.2471 0.9114 0.1737 0.1407 0.2987 0.2094 0.0996 0.6999 1.1584 0.2917 0.3317 0.1748 0.9203 0.433 0.3698 0.3118 0.6726 0.9612 0.3571 0.2117 2.2256 0.3614 0.4524 0.1665 0.4837 0.5274 0.6146 0.187 0.59 0.2234 0.3747 0.2457 0.287 0.5262 0.2341 0.6869 0.2805 0.613 0.2676 0.5028 0.7057 0.3524 0.731 0.4443 0.7088 0.5846 0.7233 0.6019 0.8828 0.4643 0.1916 0.3546 1.1885 0.4336 0.6569 0.4788 1.2513 0.7369 2.8479 1.2763 3.2615 0.1716 0.6103 0.3322 1.004 0.5047 3.3179 1.2192 1.0105 0.5157 0.2555 0.4853 0.318 0.2295 0.3786 0.7885 0.3512 0.2989 0.5095 0.4224 0.27 0.3391 0.4047 0.7338 0.1783 1.5923 0.846 0.441 0.8401 0.3694 0.2117 0.8416 0.8198 1.9986 0.5609 0.3209 0.7784 0.3031 0.8307 0.2826 2.9145 0.2137 0.2342 1.7152 1.6866 0.3239 0.3721 0.6468 0.2952 0.687 1.0074 0.3446 0.9042 0.5547 0.2151 1.0656 0.6016 0.2096 2.6431 0.9035 0.4202 0.8224 0.7461 0.4379 0.3727 0.4791 0.2653 0.2088 0.2043 0.7206 2.2255 0.3522 0.8202 0.9216 0.8512 0.5248 1.2915 0.3637 0.2306 0.676 0.8514 0.5351 0.9775 0.6167 0.8009 0.6675 1.3679 0.1793 0.6043 1.1437 1.497 0.2179 1.2395 0.4748 0.3992 0.3683 0.3059 0.2566 0.2853 1.3919 0.35 0.3021 0.7538 1.1796 0.6731 1.3404 0.6662 0.5927 0.5168 0.2706 0.2215 0.5941 2.5527 0.3762 0.2298 0.7436 2.3358 1.6638 1.141 0.4517 1.1776 2.0413 1.6037 0.3245 0.5317 0.3863 0.2099 0.7921 0.8383 0.2046 0.3292 0.6278 0.217 0.397 0.5066 0.5419 0.9732 0.4637 0.442 0.6452 1.945 0.4708 0.3139 0.5942 0.4115 0.8378 0.2663 0.1659 0.2406 0.4421 0.2302 0.5714 1.1591 1.2094 2.0905 0.3051 0.5254 0.5671 0.703 0.9313 0.4835 0.4422 0.6137 0.3421 0.6562 0.2764 0.2566 0.5671 0.5947 0.5519 0.3313 1.0124 0.2174 0.2568 0.1647 2.1428 0.1919 0.1672 0.4057 0.5265 0.223 0.1742 1.7116 0.3315 1.3594 3.3308 1.9564 1.2852 0.3907 1.155 0.5259 0.366 0.2154 1.0487 0.5761 0.4249 0.8796 0.685 2.4111 0.3563 1.3259 0.2971 0.8126 1.289 0.292 0.916 0.4978 1.9715 0.4398 0.2447 0.5227 1.3273 0.4882 0.1633 2.5663 0.7732 0.5283 0.4391 0.7193 0.3675 0.4251 1.2471 0.2241 0.4181 2.3042 0.2616 1.3246 1.1647 0.9489 0.4855 0.4609 1.2261 0.7064 0.3431 0.5305 0.229 1.2318 0.5236 0.3166 1.0077 0.7061 0.358 0.3228 0.4687 0.399 0.5588 1.4498 0.9615 0.8491 0.5366 0.372 0.353 3.0432 0.8146 0.381 0.3243 0.4954 0.5829 0.6585 0.5013 1.8385 0.5808 0.3383 1.291 0.3536 0.4667 0.6032 0.3145 0.2474 0.2536 0.3358 0.3947 0.6413 0.7015 0.8325 0.3318 0.4999 0.1924 0.5528 0.3707 0.8351 0.9116 0.7727 1.173 0.5342 0.6962 0.435 0.5979 2.0597 0.6559 0.8686 0.4346 0.5463 0.4832 0.4976 0.7883 1.7771 0.3978 1.3835 0.2583 2.7232 0.6957 0.4669 2.793 1.0265 1.9173 2.1777 2.3149 0.6303 2.3001 2.3744 0.8193 0.6524 0.4774 0.3561 0.2445 0.5271 0.1504 2.4518 1.2722 1.1557 0.2026 0.5911 0.3033 1.0249 0.8277 0.6286 0.6853 0.5901 0.4039 0.618 0.5489 0.3892 0.3617 0.1639 3.8565 1.9251 2.766 0.3894 1.3652 0.4857 0.9016 0.2352 0.6881 0.3229 0.3621 0.2737 0.4049 0.9927 0.7181 0.4251 1.6024 0.7943 0.9118 0.7419 0.2303 0.1783 1.5374 0.7071 1.2376 0.5673 0.5905 1.4125 1.1595 0.9175 0.7779 1.4807 1.0448 0.7032 0.4991 1.2045 0.4147 0.2857 0.4491 0.8303 0.4118 3.1825 2.0237 3.1984 0.339 0.4524 0.7122 0.2117 0.2783 0.6633 0.4048 0.7603 0.7245 1.0288 2.7905 1.9971 0.1772 0.2807 0.3621 0.3565 2.3538 1.8633 2.7534 0.3023 1.1104 0.1736 0.2685 0.3411 0.4979 0.1998 1.6181 0.4087 0.8096 1.1086 0.1394 0.3809 0.5834 0.387 0.3323 0.7606 0.5544 1.2457 1.3147 0.9706 0.4366 2.2448 0.3431 0.4628 0.4842 0.3128 0.3045 0.8589 0.8708 0.3124 1.3357 0.4087 1.1634 2.3964 0.7351 0.5735 0.8555 0.3958 0.369 0.3305 0.5184 0.1739 0.1699 0.2754 0.5172 0.9557 0.4105 0.5762 0.8125 0.5964 0.6757 0.3191 0.8478 0.3156 3.0398 0.2759 0.7392 0.3168 0.2562 0.1311 0.4545 0.1751 0.2082 0.2469 0.7642 0.2407 0.5216 0.2687 0.3009 0.6872 0.2142 1.5246 0.4687 0.9059 0.2918 0.7007 0.322 0.9837 1.9513 3.0756 0.4112 0.447 0.7692 0.4678 1.173 2.1908 0.2994 0.8355 0.2466 0.316 1.723 0.5294 0.7501 1.8183 1.0129 1.1646 1.2155 0.3165 0.4869 0.456 0.2339 0.4864 0.9392 0.9048 0.5258 0.4532 0.3447 0.5202 1.3235 0.4239 0.8959 0.7099 2.0533 0.5015 5.4964 0.5138 3.8806 0.4293 2.2817 1.4456 0.6521 0.3503 0.2157 0.997 0.2664 0.8452 0.511 0.2256 0.1992 1.0668 0.4446 1.3716 0.236 1.0839 1.1401 8.3078 1.3022 1.4329 7.0927 0.8803 0.4842 0.2684 0.4358 0.5248 0.594 7.5363 0.6031 2.1869 0.5099 0.978 3.2794 0.6541 0.7927 0.9593 0.5012 0.6249 2.3282 0.4895 0.5341 2.3032 0.5066 0.7359 0.8006 0.4112 0.7626 0.2073 0.1781 0.6078 0.2957 2.7516 0.4287 2.9133 0.2784 1.6996 0.8652 2.8699 1.2521 1.1616 2.2337 0.8767 0.8724 0.8419 0.373 0.662 0.5135 2.1646 4.1094 0.4001 0.3659 0.1395 2.2046 1.3622 3.1253 0.5591 0.296 0.6129 1.9977 0.5299 2.6775 0.911 0.4983 2.7104 0.3991 0.9892 0.4977 1.3364 0.3442 1.233 1.5509 1.0757 0.7113 1.6649 0.8394 0.4289 0.2458 0.7728 0.6321 3.3319 0.7739 2.6295 0.4175 0.8013 0.5584 3.5545 0.9368 0.341 0.3917 3.5506 0.7107 1.6502 0.4192 1.5656 1.3182 0.7017 1.5824 1.9483 2.4044 1.3449 0.5738 0.3533 1.6858 0.6988 0.3741 0.8461 0.5874 0.6938 0.2381 0.4308 0.3925 2.3101 1.6135 0.323 0.4348 0.6324 2.6783 1.9119 1.2472 2.1875 0.578 0.2853 0.9737 15.5991 0.5468 0.4421 1.2093 1.425 0.5139 0.4703 0.5568 0.372 1.1923 1.1771 0.6576 0.252 0.3941 0.2543 2.0299 2.6437 1.0565 7.2069 1.5162 0.3468 0.748 0.3085 0.386 1.9965 4.5796 0.3127 1.2445 0.3478 0.2013 0.5855 0.1895 1.0208 0.9843 0.6097 0.8925 0.4272 0.3297 0.6858 0.2454 2.1554 0.3949 0.6477 1.1892 2.0017 2.1754 0.1927 0.6332 1.0576 1.497 1.9076 1.9103 0.7952 3.631 1.6817 0.4765 0.4906 0.3974 0.7932 0.9971 0.3504 0.4598 1.5719 0.471 0.5207 0.9808 1.293 0.4263 1.6666 1.9238 0.5526 0.2105 0.4275 0.1834 0.5392 1.1347 2.8752 0.9854 6.6847 0.3788 1.5939 1.0294 0.5782 0.5781 0.4674 0.3386 0.4268 0.2199 0.6327 0.9035 0.9216 0.3137 0.366 0.3092 0.2923 0.2576 0.1477 0.4586 0.2314 0.443 0.4043 0.8518 0.1854 0.3704 0.3952 0.3359 0.3253 0.3449 0.3956 0.8287 0.516 0.4041 0.637 0.2827 0.3156 0.308 0.2514 0.2865 0.3713 0.2469 0.3634 1.9334 0.3417 2.2126 0.229 0.9486 0.2358 0.2201 0.5411 0.2002 0.1719 0.5949 1.3262 1.5418 0.2382 1.0561 0.2725 0.4948 0.2547 0.4493 0.4047 0.5087 0.4471 0.2126 0.3302 0.9288 0.403 0.3832 0.2624 0.2191 0.521 0.3745 0.5686 0.3375 0.524 0.2463 0.6584 0.7785 0.7582 0.3304 0.3156 0.5708 0.3302 0.4237 0.7691 0.1774 0.2711 0.1748 0.3249 0.3723 0.3784 0.4487 0.2723 0.2096 0.4678 0.4119 0.5233 0.1872 0.175 0.2039 2.0557 0.1874 0.2063 0.238 0.5184 0.2325 0.3725 0.3235 0.3071 0.3441 0.2915 1.0925 0.3243 0.1506 0.3983 0.5502 0.1304 0.3648 0.1555 0.1853 0.207 0.3713 0.454 0.4373 0.2414 0.9159 0.4262 0.224 0.3346 0.2096 0.1571 0.2036 0.2293 0.4731 0.9214 0.3792 1.4262 0.1696 0.1788 0.2615 0.6174 0.1608 0.3383 0.4579 0.156 0.2629 0.3404 0.3817 0.1956 0.2922 0.3604 0.4653 0.532 0.4833 0.2379 0.3972 0.1382 0.1756 2.7927 0.2085 0.4089 0.6787 1.1741 0.7429 0.1995 0.3046 0.2951 0.2625 0.1811 0.2882 1.9352 0.2042 0.1815 0.2023 0.2717 0.9373 1.162 0.4062 0.344 0.3941 0.5379 0.9113 0.4373 0.5886 0.418 0.9591 0.2361 0.3953 0.6563 1.3467 0.5612 0.4533 0.1948 0.7271 0.8993 0.1904 1.6709 0.647 0.1345 0.3094 0.3217 0.4391 0.6468 2.0537 0.2182 0.6032 0.2706 0.4415 0.3898 0.2617 0.2061 0.4551 0.478 0.3767 0.6216 0.3517 0.2174 0.2115 0.3479 0.299 0.6817 0.9221 0.348 1.1348 0.452 0.1681 2.4775 0.4481 0.5731 0.7986 0.5774 0.3272 1.5204 0.5514 0.4282 0.2051 0.2826 0.688 0.3864 0.4931 0.4291 0.4626 1.0364 2.2118 1.6507 0.2416 3.5642 0.2545 0.4206 0.3578 0.1912 0.7046 0.2494 0.1579 0.3346 0.529 1.7187 1.5862 0.3456 0.6543 0.3725 0.2741 1.147 1.4823 0.4775 0.3818 0.2588 0.68 0.1207 0.2667 0.1164 0.2516 0.5695 0.3339 0.3282 0.3947 0.5415 0.2792 0.4548 0.1913 0.1901 0.1506 1.9244 1.0726 0.1861 0.3766 4.0568 0.2292 0.5399 0.2009 0.3226 0.2713 0.0843 1.099 0.2653 0.8677 4.817 0.6426 0.1624 0.232 1.0227 0.1777 0.4304 0.5968 0.733 0.1776 0.9959 0.9673 1.4331 0.9296 0.4209 0.467 0.2474 1.3211 0.642 1.9075 0.3749 0.2237 0.2326 1.781 0.2566 1.2119 1.6281 0.8791 0.2991 0.3929 0.1481 0.1269 0.3585 0.3806 0.4928 0.4327
"12" 3.7487 1.6411 1.0424 0.214 0.1965 0.306 8.9157 1.6068 1.4054 3.1374 6.539 0.6482 10.5223 4.3739 0.3534 0.3105 0.9972 3.1832 0.2104 1.923 1.787 9.6067 0.5122 0.9423 1.3888 16.7242 0.3482 0.6011 0.378 0.8052 0.3276 0.7371 0.3127 0.379 4.4033 0.7876 0.8508 0.7544 0.305 0.239 0.1896 3.1064 0.1644 0.1738 1.2441 1.0855 9.0238 1.3348 0.1945 0.1842 3.2121 0.3825 2.1201 0.9675 1.9026 1.6738 6.1712 0.1945 4.7586 11.2087 9.4231 5.651 0.9774 0.7928 2.2464 0.9338 0.3747 2.3158 0.3031 1.0349 0.2588 0.4884 0.118 0.2158 0.5499 2.1013 4.1309 0.6233 0.3916 0.5353 0.4125 0.2868 1.719 0.4271 0.1809 0.1346 0.7386 2.1363 0.2867 0.762 0.2286 0.6541 0.2961 1.8311 0.3535 0.4606 0.7836 0.3535 2.1596 0.2401 2.869 0.4972 1.6768 1.1216 0.788 0.4721 2.9206 0.3623 0.3519 0.2084 0.1801 0.8017 0.4427 1.1069 0.1894 0.1515 0.1631 1.4719 0.2269 0.6428 0.6003 0.6479 0.329 1.3564 0.346 1.2382 0.4631 1.1428 11.0286 1.4476 0.4937 0.2841 2.1248 0.5827 1.8163 1.1558 0.3672 0.6079 0.3544 1.7623 2.8208 0.8386 0.3848 0.5548 0.179 1.3369 0.2717 4.9979 0.6043 0.2331 0.4615 2.8271 1.4104 0.3555 0.5208 0.3051 0.3163 1.1065 0.4272 0.35 3.3787 0.3199 0.6701 0.7004 0.4342 0.301 0.5334 0.6655 0.358 0.8733 0.9035 0.2351 0.4705 0.607 0.9797 2.748 0.0486 2.1879 0.9217 0.6777 0.574 0.347 0.5771 0.1489 0.4493 0.836 13.3667 0.2031 0.9052 0.2234 0.7388 2.2379 0.3977 0.3681 0.5949 0.5566 0.5371 0.1933 0.861 0.4304 0.3616 0.5181 0.9641 0.4574 0.3237 0.352 1.3444 0.4112 0.4935 0.2746 0.5902 0.9241 0.8758 1.2931 1.8813 0.3796 0.4393 2.695 0.1832 0.1992 0.5189 0.9376 0.2889 0.3053 0.6965 0.2227 0.3278 0.2485 0.8384 3.0378 1.1725 0.4318 0.2075 0.1943 0.4228 2.9541 0.6751 0.5129 0.7842 0.4612 2.3553 0.4206 0.3004 0.4947 1.7137 0.2745 0.4406 1.4987 0.4377 0.5954 1.2534 6.512 0.4799 2.8153 0.3771 2.4875 0.7558 0.2198 0.1795 2.2655 6.5588 0.6957 0.4503 0.2842 0.5214 0.5391 0.3147 0.6545 0.4565 0.8818 0.2503 0.3801 0.2951 0.2809 0.6015 1.3692 0.3244 1.9365 0.3534 1.4568 5.8721 0.5479 0.5659 0.3668 3.7986 0.3543 6.2357 0.2772 1.3407 0.3375 0.8224 3.9312 0.5278 1.7263 0.493 0.3724 0.5274 0.5031 0.4676 0.1962 0.3652 0.8207 0.1953 1.1902 0.5768 0.5814 0.3593 3.7901 0.5656 0.5883 0.2603 0.1504 0.3237 0.633 0.4095 0.3594 1.4936 1.6856 0.2739 2.2509 0.29 0.222 0.8679 0.5338 0.1909 0.8883 0.3019 0.3025 2.6546 5.4506 2.8078 2.2159 0.3012 2.608 0.2882 0.4308 1.1137 0.4963 0.369 0.2246 0.372 0.7319 1.5068 1.2491 2.0707 0.4774 3.7555 0.4783 1.3555 0.1946 0.8055 0.4277 3.1259 0.2364 4.8115 0.7613 0.2289 0.3913 0.2696 4.6397 0.8354 1.0578 0.3416 2.2849 0.2071 0.6627 0.3372 1.1199 0.3303 0.7548 0.2653 1.3628 0.2887 0.673 0.8128 0.7048 0.556 0.6088 0.4306 0.3626 1.6004 0.5403 0.7771 0.4228 0.3488 0.392 0.4349 0.3754 0.3097 0.1902 0.3967 0.446 0.6042 0.3809 0.1976 1.4689 0.8577 0.4364 0.3236 0.4641 0.4209 0.8267 0.4471 0.3519 1.2877 0.5249 0.1688 0.2778 0.2412 0.1923 0.1778 0.2164 0.3136 0.7582 0.42 0.4475 0.4925 1.2373 0.9437 1.7198 0.3454 0.651 2.8082 1.1566 1.3248 0.2771 0.2814 0.4222 0.332 2.4392 0.3036 1.2129 0.4439 0.8205 0.3 0.2185 0.1588 1.1537 0.2555 0.223 0.2618 0.1833 0.296 0.5295 0.8776 0.2997 1.1709 5.0503 1.8833 0.5036 0.6676 0.2142 0.5959 0.2728 0.9593 0.4357 0.5703 1.4729 0.2499 1.5564 1.7214 1.7803 0.462 0.9242 0.1681 0.2853 0.2326 3.3462 0.274 1.6553 0.8913 0.8688 0.8726 0.5292 3.0972 0.5963 0.4587 0.6075 1.8581 0.6715 2.2039 0.6916 0.2825 0.372 0.3851 0.3731 0.3273 0.4214 0.3841 0.9462 0.1843 1.3622 0.2886 0.7967 1.3153 0.1743 1.8528 0.2237 0.2363 1.1911 2.3471 0.6989 0.5898 0.368 0.4381 0.3453 1.2695 0.3469 5.7439 0.4334 0.2161 0.1832 0.7393 0.2106 0.2983 0.1833 0.3412 0.5071 0.4459 6.867 0.2884 0.3539 1.0182 0.3823 0.3294 0.1903 0.453 2.2947 0.159 0.6037 0.2187 0.5006 0.2229 0.4142 0.4434 0.2992 0.169 0.5595 1.7283 1.1493 1.0596 0.4725 0.2113 2.8029 1.8038 0.8918 1.2952 0.4199 0.3738 0.4601 3.0278 0.2775 0.4695 3.6135 0.4359 0.4698 0.2392 0.8737 0.3031 2.1891 0.1708 0.8803 0.229 0.5849 0.0378 0.2117 0.5381 0.7609 0.3705 0.242 1.074 1.3321 1.0236 0.6658 0.5899 0.166 0.2512 0.462 0.2909 0.2918 0.5863 0.3267 0.2621 0.852 0.1827 0.2821 0.2764 5.2663 0.2428 0.3964 0.2193 0.4673 0.9783 2.3337 0.6204 1.8301 1.4534 0.3254 0.7941 0.2768 2.1891 0.3814 0.7044 0.9128 1.0597 0.2548 0.2265 0.1985 0.375 0.8951 0.4605 0.1977 0.4535 0.8695 0.2592 0.2443 0.8768 0.1651 0.3468 0.4641 0.2224 0.3173 0.4905 0.2714 0.409 0.2235 0.4884 0.3377 0.4193 0.3974 0.4776 0.1721 1.5423 0.7547 0.2118 0.2727 0.3187 1.9426 1.4672 1.0163 0.2443 0.7788 0.5504 2.519 0.6684 0.3057 1.3004 0.2883 1.4538 0.2728 0.4943 0.3266 0.2937 0.4952 0.3315 0.343 0.3112 1.0983 0.4322 0.3018 1.5299 0.463 0.2279 0.4561 0.672 0.1769 0.7262 0.6967 2.6849 0.577 0.6524 4.0824 2.1321 0.8658 0.5796 0.3974 0.25 0.9585 0.2099 0.2047 0.3163 0.2636 0.3473 0.4168 0.3814 0.7575 0.2145 2.2739 1.1162 0.2366 0.5315 1.5282 0.3677 0.1884 0.3842 0.2217 0.3851 0.2628 0.8206 0.3308 0.6624 1.0317 0.5805 0.5639 0.4874 0.3537 1.9414 0.265 1.6394 0.3297 0.2407 0.868 0.2912 4.083 0.5411 1.1229 0.3694 1.607 4.0728 4.2609 1.6859 0.6191 0.2406 2.6975 0.444 0.5652 1.731 0.2401 0.5883 0.9232 0.6688 0.2148 0.2208 0.2551 8.7076 1.4617 0.2684 0.447 3.4278 0.6231 0.2775 0.8625 0.5054 0.1982 0.2258 0.6158 1.0744 3.6166 0.3398 0.5661 1.9731 1.4255 1.2537 0.3462 0.1177 3.0779 0.2917 0.369 0.2461 2.2082 1.0264 2.0234 0.312 0.3593 0.1931 0.9846 0.208 0.3927 0.4305 0.4293 0.8387 0.723 0.3708 0.6098 1.1114 0.7495 0.636 0.4234 0.3062 0.3658 0.6783 0.8185 0.2934 0.2671 0.4263 0.3794 0.2391 0.3084 0.5555 0.1528 0.3491 0.1099 1.0298 0.565 0.9037 0.6047 0.511 0.3069 0.157 1.8269 0.9252 0.439 0.3573 0.5292 0.2998 0.281 0.8291 0.2639 0.3068 0.3885 0.282 0.4106 0.2527 0.4699 0.8616 1.0213 0.3827 0.3341 0.4295 0.2682 1.056 1.8926 0.1965 0.1672 0.7426 1.8182 0.172 0.3577 0.2187 0.3717 0.5339 0.8209 0.4531 0.2927 0.2455 0.3531 0.2671 1.5875 0.3565 0.7814 0.389 2.2307 0.5958 1.6891 0.3524 0.1871 0.8534 0.1392 0.2889 0.5768 0.6939 0.4363 0.8252 0.6061 2.5941 0.4107 1.0842 0.181 0.8772 2.4232 0.3258 0.4963 0.3363 0.4832 0.4539 0.9513 0.3008 0.3224 0.6427 0.3847 0.4201 0.7797 0.2738 3.3388 0.4992 0.461 2.4424 0.2578 0.2713 0.5682 0.4251 0.5036 0.7989 0.4009 0.3072 2.0301 0.2237 0.3971 0.6189 0.9475 0.5241 0.7133 0.5004 0.3142 0.4706 0.1878 0.3466 1.2793 0.3825 0.8442 1.1653 1.2688 0.5781 0.4918 0.4242 0.4408 0.3376 1.0846 0.208 4.1283 2.3446 1.2915 0.4364 0.4233 0.7859 0.6667 0.2771 0.2492 0.2433 0.1876 0.4229 1.6284 0.2324 0.5069 0.5165 0.5318 0.3668 0.2713 0.5464 0.3834 0.2067 0.2037 0.6691 0.3136 0.5409 0.9948 0.7967 0.1802 0.1614 0.3582 3.4327 0.2741 1.0323 0.4798 0.8367 0.25 0.3562 1.178 1.1591 0.2304 0.2841 0.4504 0.9737 0.4439 0.2759 0.5734 0.4311 0.3076 0.2152 0.2209 1.4169 0.3559 1.1352 0.5816 0.1725 0.5471 0.3612 0.356 0.9735 1.3411 2.4476 0.1414 0.1987 1.6304 1.6448 0.52 1.3815 1.7591 0.487 0.4637 0.4559 0.3125 2.2881 0.2866 0.4223 0.5234 0.8458 0.4467 0.2614 0.4808 0.3156 0.471 0.4403 1.1244 0.1752 3.1185 0.5653 1.3364 1.4264 2.0397 0.8484 0.4019 2.9701 0.1928 0.8848 0.2339 0.5462 0.2194 0.4323 0.7353 0.9185 0.3877 0.7299 0.2574 0.5288 0.5367 0.4716 0.6914 0.9641 1.0452 0.9014 0.6258 0.5172 3.0654 0.6193 2.242 0.7497 0.3178 1.4306 0.2447 3.8825 1.8067 0.8019 0.5167 1.4382 0.6772 0.2619 0.3409 0.6473 0.9559 0.767 1.0883 0.7142 7.4166 1.3148 0.7518 0.4179 2.2402 1.2978 0.5009 0.5986 0.4813 1.6433 0.3582 0.87 0.2559 1.1067 0.3976 0.2339 0.4441 0.282 0.7197 0.1583 1.6527 10.2016 0.2588 0.796 0.3447 0.487 1.0012 1.6323 4.5948 0.5622 0.3746 2.3369 0.6841 1.2721 0.2962 2.5134 0.9868 0.2288 0.2435 1.6313 0.5211 0.4104 0.3457 0.3986 0.4503 0.6163 0.8367 1.5741 0.6033 1.6266 1.0192 0.2412 0.5773 0.472 0.8166 0.3706 1.0255 0.809 0.5848 0.1013 0.8863 5.8433 0.5994 0.2464 0.5768 7.2629 0.2274 0.4564 0.6602 1.0589 0.2914 0.5332 0.5071 0.2168 1.1836 0.6108 0.2799 0.2636 0.6054 0.3013 0.3903 2.5986 0.3104 0.8915 0.3628 0.3139 2.3824 0.8779 1.4596 0.1501 0.2599 0.5218 1.4929 0.5079 0.313 0.939 0.4221 1.6819 0.5114 0.9264 1.1346 0.4313 0.6475 0.6744 0.4364 1.1713 4.8708 1.0104 0.8998 0.3183 0.2121 0.5107 0.466 0.4331 0.8098 1.1303 0.1711 0.5173 3.5291 2.156 0.149 0.352 1.1673 0.8705 1.1884 1.0964 0.5457 0.5922 0.4953 0.2486 0.9251 0.9097 0.5549 2.2044 0.3608 0.4187 0.4707 1.2251 0.7687 0.6795 1.3445 1.1128 0.8941 0.4648 0.5409 0.7927 0.5832 0.2647 0.5833 0.9661 0.593 0.308 4.3777 0.4575 0.5003 1.476 0.21 2.5612 0.7676 2.4104 0.1894 1.6233 0.3548 5.1281 1.2792 0.2405 0.3161 0.477 1.4998 0.7268 1.5436 0.3073 0.3272 2.0432 0.5191 0.8581 0.5194 0.5409 0.927 2.1736 0.6281 1.7317 0.282 0.1738 0.3621 2.3879 0.3542 0.5366 0.4334 0.4471 0.5533 1.9504 0.251 5.1084 0.1765 1.2894 0.2067 1.2209 1.6769 1.2815 1.035 0.2539 0.5752 0.7388 0.5053 0.276 0.1577 0.297 0.448 0.7697 1.0535 0.5344 0.2938 0.5473 0.5376 0.4036 0.382 0.4177 0.4745 2.2296 0.1908 0.6714 0.2594 0.2183 0.3841 0.1936 0.3324 0.5774 0.7721 0.756 0.1524 0.3891 0.7196 0.4151 0.3379 0.4865 0.7701 1.1847 0.6115 0.2264 0.2617 0.1838 0.474 0.3801 0.2139 0.3581 0.4785 0.3136 0.5661 0.4909 0.7248 0.3047 0.286 0.507 0.3787 0.4375 0.3932 1.0374 0.1809 0.3445 0.4502 0.1852 1.2666 0.1322 0.3644 0.6524 1.1919 1.0082 0.5368 1.7254 0.6113 0.3397 0.3111 0.6341 1.9858 0.3115 0.4368 0.4401 0.6049 1.013 0.3403 0.2198 0.2335 0.8904 0.4094 0.1452 0.2971 0.6716 0.1654 0.485 0.4305 0.3667 0.2301 0.3034 0.462 0.5977 0.36 0.5049 0.8811 0.2987 0.3251 0.6479 0.2262 0.59 1.0132 2.414 0.2892 0.5393 0.3725 0.391 0.4613 0.3186 0.6986 0.375 0.5382 0.9761 0.3338 0.2528 0.4281 0.2548 0.8726 0.2541 0.2678 0.2977 0.2401 0.4406 0.2478 0.8137 13.0394 0.3946 1.4651 0.6832 0.7174 0.7232 0.4981 1.1 0.4828 0.7343 0.5752 0.3167 0.3079 0.591 0.1988 0.1606 0.4096 0.311 0.2247 1.052 0.2845 0.8266 1.711 1.041 1.8263 1.3507 0.5106 1.0053 0.4563 1.334 1.4686 0.7717 0.556 0.5388 0.5926 0.5353 1.3153 0.9495 0.8154 0.2891 9.0122 0.2068 0.6721 0.4628 1.7125 1.3744 0.7043 0.5828 0.6856 0.8951 0.7065 0.5402 0.2731 0.4964 1.7746 0.9486 0.3798 0.2844 1.2928 0.6488 0.2903 0.8948 0.8726 1.433 0.6704 0.8211 0.1747 1.8906 0.5988 1.4646 0.2033 0.3085 0.678 0.8965 0.7442 0.5026 2.1676 0.9613 0.8411 1.4213 0.4619 0.2373 0.1623 0.2893 0.6917 0.5007 0.5069 0.7366 0.2248 0.8436 1.2105 1.5602 0.7445 0.2929 0.8915 0.3096 0.4541 0.6783 1.0618 0.2553 0.9814 1.1864 0.5782 0.3858 0.1152 0.5269 0.383 3.0807 0.4215 0.4547 0.2735 1.1476 1.7194 0.7799 0.414 0.2065 1.1282 0.2829 0.4003 0.5457 0.5158 0.5617 0.372 0.1923 0.32 2.158 1.2579 0.5801 0.6812 0.4258 0.487 0.365 0.2909 0.3082 0.2297 0.7746 1.4897 2.3672 1.1039 1.0018 0.5923 0.5325 0.5407 0.1681 0.7175 8.4381 0.855 0.8314 1.1287 0.4063 0.4472 0.6659 1.0408 1.1812 0.5024 1.2442 2.2687 0.2989 0.9204 0.2369 0.1389 1.713 0.5675 2.0772 0.1978 1.1249 1.1329 0.525 2.8423 1.3465 1.7495 6.1377 6.2413 0.4414 4.0517 5.8074 0.2413 0.2281 0.2342 0.2018 0.3458 0.1672 0.249 0.2473 0.1875 1.8558 0.2077 0.194 0.4561 0.579 0.2594 0.4244 0.2283 0.418 0.5989 0.4627 1.8309 0.8012 0.178 0.6884 3.8265 2.2061 3.5061 0.3485 0.8342 0.1987 0.8174 0.2502 0.2747 0.2389 0.7996 0.1999 0.2076 1.0225 0.6298 0.5555 1.1996 0.6361 0.5079 1.2753 0.1529 0.4395 0.3324 0.35 2.4794 2.3222 0.7847 0.4962 11.4037 1.6326 2.5407 0.7238 0.3203 0.1101 0.3186 1.352 0.7805 0.6191 0.7406 0.3297 2.7772 0.5255 4.3877 2.6723 2.3859 0.416 2.656 0.3158 2.2419 2.0343 0.6989 0.2237 0.4854 3.6091 0.307 0.2164 0.2433 0.3627 3.049 0.2335 3.9644 0.8371 0.5714 0.8024 1.4156 0.3022 0.1959 0.2625 0.7497 0.6874 1.1358 0.3629 1.5016 0.1912 0.5042 0.8001 0.4438 0.4459 0.596 1.2386 0.2347 4.26 1.395 0.2249 0.203 0.165 0.2372 0.1582 0.4324 0.6493 0.5377 0.2973 0.3743 0.6349 2.2082 0.3239 0.568 0.5096 0.3787 0.8058 0.9872 0.3125 0.4979 0.5908 0.4965 0.2283 0.2943 0.2799 2.2829 0.0517 0.2553 0.4324 0.1548 0.7513 0.8687 0.2258 2.2452 0.4323 0.9084 0.3194 0.8957 0.2038 0.31 0.2047 0.4507 0.2515 0.19 0.2426 0.8256 0.3145 0.2978 0.2036 0.6719 0.5951 0.4288 2.3894 0.2683 0.2587 0.2561 2.7727 0.3559 0.4522 0.3471 1.0592 0.6882 0.1374 1.3886 0.4917 0.5613 1.4622 0.1903 0.2051 0.0765 0.2468 1.3586 0.4946 0.4547 0.8524 0.6835 0.4909 0.5406 0.3658 0.1536 0.2326 0.3561 0.3375 0.9941 0.0457 0.5668 0.2172 0.3564 0.1869 0.8921 0.0614 0.4279 0.3324 1.0197 0.2017 1.2869 2.0328 1.019 0.3175 0.26 0.4442 0.3011 0.2212 0.7783 0.6766 0.4976 0.137 0.2448 0.1892 0.1894 1.921 0.7061 0.2979 1.1116 2.0861 2.2565 0.4772 0.2036 1.0112 12.5543 1.0589 0.2889 0.5062 0.3527 0.4433 1.0802 16.4369 0.1552 3.9099 0.6505 0.842 8.5268 0.8277 0.2936 0.3635 0.8539 1.6458 0.2281 1.2238 0.4197 9.1261 0.4298 1.268 0.272 2.0351 0.167 0.1451 0.2815 0.6033 0.1671 0.13 0.4056 0.453 1.1025 2.0494 0.7327 0.2409 9.322 1.8999 3.9715 0.2813 0.2216 0.3151 0.6821 0.3228 0.2778 0.4187 0.3485 0.2144 0.1671 0.1274 4.7177 0.406 0.2561 0.3773 0.2859 0.2582 0.2468 0.3636 0.757 0.2331 1.7688 0.516 0.1848 0.2932 0.4464 0.7352 0.1477 1.0821 0.4065 0.4069 0.1878 0.9454 0.8912 0.3545 0.3746 0.524 0.3985 0.2336 0.7433 0.2252 0.1965 0.716 0.9784 0.3609 0.8264 0.4483 0.5223 0.3746 0.8664 1.0293 0.3794 0.2133 0.4216 0.2065 0.7246 2.0541 0.4053 0.7783 1.2206 0.3216 0.3001 1.0718 0.2077 1.2545 0.3467 0.4604 0.1882 1.687 0.3088 3.1554 0.2712 0.2426 0.7743 1.0641 0.1253 1.8496 0.4871 0.2024 1.8914 1.2584 4.9851 2.8184 0.5726 0.6094 2.0835 0.8792 0.1781 1.2656 0.5963 0.6968 0.2891 2.2205 0.6441 0.5829 0.4216 0.5269 0.8974 1.6039 0.3752 0.2515 0.1653 0.3255 0.2941 0.4441 2.0975 0.4477 0.5379 0.3229 1.1207 0.3794 0.3356 0.2975 0.2564 1.0062 1.4308 0.5381 0.5855 0.2976 0.4042 1.2303 0.2251 1.7329 0.6153 0.6046 2.2991 1.5132 0.4112 0.4577 0.2228 0.6375 0.3531 1.1055 0.3375 0.4393 0.3748 0.7406 1.9214 1.0241 0.3783 1.0078 0.4803 1.5335 0.1799 2.1847 0.3375 1.0823 0.6997 0.5306 0.2788 0.7343 1.0835 0.5899 0.5586 0.2493 0.3002 0.1532 1.8684 1.955 0.3459 1.1742 0.4424 0.8649 0.4042 0.3912 0.4913 0.4675 0.2336 0.2806 0.7939 1.228 1.7749 0.7409 0.5234 0.6015 0.9954 0.3181 0.2572 0.1055 0.5988 0.6177 1.0189 0.426 0.1158 0.2694 0.2948 0.8728 0.2716 0.3045 0.5045 0.3909 0.2976 0.4845 0.2071 0.6146 1.1618 0.4728 0.585 0.2136 0.3449 0.1856 0.1648 0.583 0.4039 0.3375 0.453 0.1874 1.6365 0.2539 0.1358 1.4362 0.2543 0.3627 0.3845 2.0643 0.7058 0.3619 0.4592 0.4084 0.3276 0.4327 0.7027 0.3343 0.466 0.837 0.2181 0.3714 1.4681 0.2006 0.2697 0.2907 4.7379 0.3129 0.3569 0.3842 1.1813 0.72 0.2656 0.8891 0.5381 0.7981 0.2597 0.272 0.4055 0.1761 1.4778 2.0743 0.5484 0.303 0.4242 0.8347 0.2794 0.555 0.5578 0.2042 0.3748 0.2328 0.2483 1.0932 0.3435 0.6646 0.9688 2.049 0.2772 0.2514 0.4485 1.4842 0.3468 0.7295 0.5342 0.6006 1.5742 0.598 1.3958 0.6804 0.2443 0.5381 0.6835 2.4841 0.4904 0.4245 0.2581 0.7994 0.2811 3.8814 0.3838 0.1995 1.376 0.5629 0.971 0.7429 0.4419 0.4339 0.278 0.3944 0.3183 0.8823 0.4297 1.1497 0.2649 0.258 0.2406 1.9173 0.3628 0.8458 1.2695 0.3176 0.202 0.4912 0.5714 0.36 0.2404 0.5021 0.1776 0.5147 0.5766 0.2102 0.2053 0.2965 0.8748 1.6001 0.3402 0.3475 0.6055 1.667 1.4883 0.3517 0.3837 0.4405 0.1645 0.2164 1.1337 1.6435 1.7234 1.3423 0.7162 0.4444 0.5201 1.0962 0.3725 0.3911 0.1949 0.7929 0.1913 0.3251 0.3253 0.2599 0.4248 0.1191 0.2978 0.4036 0.3288 0.3905 0.8697 0.2182 0.5104 0.7663 0.2774 1.5662 0.6048 0.226 0.861 0.2192 0.7891 0.3599 1.1054 0.3864 1.1704 0.2165 0.7123 0.3109 0.2551 0.5637 0.4354 0.4276 0.3253 0.8468 0.6631 0.4389 0.6295 0.3975 0.4836 0.7659 0.7593 0.3174 0.8846 0.301 0.2253 0.6967 0.5311 0.9121 0.3235 0.2523 0.3049 1.1736 0.293 0.6048 0.3609 1.5729 0.8053 1.352 0.6225 0.6708 1.156 0.8541 0.4523 3.073 0.4135 0.7248 0.3229 0.3652 0.6141 3.3883 1.9081 0.8279 0.8301 1.3411 1.0238 0.2559 1.218 2.068 0.2049 0.4668 0.1956 0.2706 1.1698 0.4925 1.0234 1.8178 1.057 0.0694 0.1861 0.0851 0.6796 1.8685 0.2335 0.6746 0.5216 0.4312 0.4514 0.1867 0.1932 0.1958 0.388 0.4862 1.0525 0.3923 0.8287 0.9724 0.237 0.8928 0.3522 0.418 0.6696 0.245 0.4165 0.3264 0.901 2.7639 0.1558 0.307 0.382 1.4868 0.1634 0.2943 1.1176 0.301 0.3397 0.4351 0.5044 0.4295 0.1262 0.4259 0.4327 0.3081 0.6192 0.2042 1.3706 0.3114 0.7645 0.3288 0.3074 0.2513 0.5904 1.0226 0.3209 0.4501 0.4712 0.1671 0.2414 0.1171 0.3823 0.8682 0.4648
"13" 0.186 0.0872 1.9834 0.1222 0.1836 0.4018 5.3774 1.5954 1.9825 1.6188 16.8467 0.426 10.3516 1.0606 0.6469 0.6475 0.9758 0.6984 0.301 1.5705 1.06 3.8792 0.1888 1.9767 0.2715 13.2388 0.2902 1.1061 0.2563 2.4547 0.2761 0.9589 0.0851 3.0255 6.7026 2.3248 0.7185 0.167 0.6107 0.3128 0.1876 8.4311 1.0402 0.6443 1.0475 2.9523 8.9769 1.7415 1.4459 0.0741 3.6332 0.3376 1.601 0.0956 0.6435 2.2151 3.4672 0.1184 1.4261 10.3915 10.4732 13.7035 0.6463 0.5349 2.0961 0.187 0.1497 0.5118 0.5405 0.0967 0.5573 0.2752 0.0684 1.0099 0.0847 1.8522 1.4149 0.1779 0.1433 0.2894 0.7754 0.1596 5.1947 0.5877 2.5327 0.0804 0.476 0.7616 0.1415 0.2144 0.4588 0.3 0.0815 8.5471 0.1125 0.1734 0.2227 0.0526 0.339 0.1048 2.414 0.4548 0.3531 0.6641 0.5266 0.2671 0.1395 0.0928 0.1483 0.1168 0.1743 0.5241 0.1982 0.4639 0.1087 0.1034 0.0872 1.1176 0.1143 0.5989 0.4451 0.2126 0.6426 2.5089 0.347 4.7612 0.1561 1.1194 0.0579 1.3051 0.7492 0.0903 1.9974 0.3603 0.1629 0.1958 0.1888 0.3064 0.122 3.786 0.6833 0.2061 0.1074 4.1058 0.228 0.1632 0.1017 10.287 0.9761 0.1297 3.509 0.7833 0.113 0.1231 0.4018 0.1656 0.1465 0.8869 2.4559 0.1344 2.1206 1.2611 0.2302 0.9359 1.5572 1.439 0.2142 0.5712 0.1023 0.7963 0.2617 0.2504 0.4886 0.0961 1.724 4.938 0.0982 1.5598 0.4173 2.3184 0.1549 0.1169 1.7211 0.1025 0.2645 0.1693 0.0507 0.7928 1.4533 0.1996 0.1767 0.0863 0.3446 0.5241 0.2248 1.0456 0.0646 0.0916 0.3216 0.1173 0.0488 6.7922 0.6049 0.0639 1.2868 1.3065 1.7387 0.7789 0.3759 0.0551 0.9729 0.1479 0.3017 2.7182 0.4885 0.1766 0.1036 0.4769 0.061 0.0736 0.1575 1.3816 0.5802 0.0371 0.3226 0.25 0.1664 0.3765 0.3978 0.1905 0.1121 0.857 0.1308 0.0404 0.1045 0.096 0.195 0.113 0.4561 0.1058 1.7413 0.1715 0.1763 0.0944 1.27 0.2848 0.0722 0.168 0.4656 0.3847 0.093 5.8094 0.267 1.3249 0.1323 0.1603 0.106 0.0822 0.115 1.014 2.0845 2.2446 0.4272 0.1379 0.0812 0.6847 0.1636 0.1443 0.1087 1.0782 0.142 6.1556 0.3723 3.8025 0.083 6.3899 0.2009 0.9609 0.9227 0.1664 0.0826 0.7039 0.2524 0.0806 0.7763 0.1536 1.8384 0.2099 0.56 0.1192 0.7825 8.5451 0.3839 4.53 0.5132 0.924 1.125 1.2107 0.0957 0.1645 1.4463 4.311 0.152 1.2998 0.3695 0.3154 0.0789 5.491 0.2054 0.1023 0.1039 0.2217 0.1077 0.3727 0.231 0.7845 2.0905 1.9858 0.1939 0.7665 0.8692 0.1153 0.2853 0.3602 0.4529 0.1718 0.1716 0.0847 3.7348 2.2019 2.6889 0.194 0.1379 4.2706 0.653 1.9003 0.5424 0.0932 0.1314 0.2865 0.4993 1.7185 1.3931 0.4667 6.9631 1.6605 10.2382 1.1944 1.1677 0.1664 1.3315 0.2689 2.8396 0.1028 6.8939 0.5203 0.0785 0.0943 0.1223 5.5254 1.2221 0.1806 0.0779 9.6595 0.078 0.3783 0.5455 0.1163 0.3805 0.3515 0.2389 0.4905 0.2939 0.4566 0.2498 0.1538 0.4017 0.2666 0.2728 0.0887 0.0697 0.0617 0.3549 0.2325 0.1244 0.107 0.3983 0.2884 0.1704 0.0823 0.769 0.2676 0.1922 0.6107 0.1172 0.3384 0.3292 0.1079 0.0489 0.4555 0.1437 1.545 0.0539 0.1279 0.9782 1.4638 0.1052 0.2616 0.0914 0.1232 0.0942 0.0885 0.0889 0.6962 0.6506 0.1177 0.0816 0.0965 0.0993 0.9723 0.7013 0.2543 2.2366 0.719 0.466 0.1689 0.2852 0.0797 0.1234 1.1906 0.1801 0.4738 0.1006 0.3432 0.0875 0.1573 0.0956 2.8357 1.1402 0.1627 0.3151 0.0922 0.0983 0.7609 0.2656 0.0866 1.6334 4.2502 0.2853 0.6514 0.4279 0.0595 0.113 0.1015 0.5151 0.3485 0.1902 2.7388 0.1605 0.981 0.6463 2.7787 0.1966 0.5323 0.3801 0.1271 0.8095 6.9734 3.5022 4.1998 3.1853 0.5704 4.4122 0.4465 4.3115 0.5467 0.1306 0.6997 1.0387 0.1332 2.6641 1.1237 0.1893 0.3675 0.2007 0.2041 0.2475 0.6285 1.0522 1.152 0.1931 0.3186 1.6557 0.2065 0.312 0.1587 0.4669 0.1673 2.7312 0.5069 0.6311 0.2804 0.1209 0.1382 0.1801 0.1172 1.274 0.1055 0.095 0.8456 0.1318 0.1433 1.248 0.1775 0.2419 0.3695 0.2846 0.0716 0.4424 4.0467 0.0834 0.0975 0.9743 0.3975 0.1803 0.1171 0.4826 3.8771 0.1293 0.7281 0.1089 0.2481 0.1162 0.8514 0.3591 2.0134 0.4249 5.5737 2.264 6.2509 9.9324 0.0759 0.0699 0.1311 1.2559 0.6029 1.6501 0.1485 0.6498 0.1895 5.6053 0.8783 0.1289 0.2166 1.2773 0.1782 0.1853 0.2118 0.7128 1.5389 0.2552 0.6861 6.3652 0.2051 0.117 0.069 0.1244 0.5007 0.2461 0.6357 0.3484 5.1185 0.6983 0.4359 0.0944 1.0972 0.3689 0.4083 0.0465 0.4747 1.7596 0.414 0.209 4.5415 2.3905 0.2109 0.1009 4.3158 0.5295 0.1194 0.2124 0.2119 1.6564 0.3748 2.4375 2.0151 0.1543 0.1666 0.3152 0.1002 0.6991 0.2839 0.0939 0.3816 0.8618 0.1328 0.191 0.0983 1.0345 0.8356 0.0783 0.0687 0.2885 1.2804 1.7275 0.2054 2.6992 0.13 1.0526 1.2879 0.0754 0.4844 0.1782 0.0844 0.2634 0.0776 0.1009 0.8104 1.0456 0.9994 1.246 0.2258 1.0934 0.874 0.1053 0.4829 0.7958 0.3713 0.4874 1.2655 0.43 0.1669 0.4235 4.2384 0.3362 0.2605 2.5219 0.1722 3.9927 0.2868 0.7418 0.3603 0.1365 0.2802 0.2188 0.1294 0.3485 0.6929 0.2223 0.3282 0.3804 0.9157 0.2776 0.5968 1.1759 0.094 0.963 0.226 1.1622 0.7054 0.1512 0.1259 0.885 0.2595 0.1288 0.1181 0.1379 0.4422 0.3028 0.1736 0.3268 0.1294 0.2867 0.3024 0.3256 0.5538 0.0631 0.3211 3.8923 0.1173 0.7363 0.5044 0.4667 0.0974 0.1345 0.4232 3.1486 0.2389 2.3143 0.2928 0.3999 0.9935 0.1351 0.2061 0.4448 0.6174 0.1271 0.5929 0.7024 0.3832 0.2508 1.4749 0.0859 0.0918 0.1155 1.3861 0.4614 2.4943 0.3149 2.5487 1.3499 1.0504 0.0962 2.9987 1.3831 0.0873 1.9145 0.1342 0.1239 0.2579 0.1263 0.1439 0.3597 0.2267 13.8865 2.0477 0.2142 0.2547 1.7023 0.1491 0.1457 0.1317 0.4919 0.1804 0.8914 2.5133 0.311 3.3646 0.1069 0.9386 1.2743 0.2607 0.1225 1.2372 0.1638 0.5183 0.117 2.9743 0.1933 0.5307 0.4985 0.3546 0.1437 0.1145 0.2053 0.1251 0.0853 0.4212 0.0883 0.7425 0.4815 1.3198 0.3743 1.0556 2.2898 0.3866 0.2049 0.2775 0.2634 0.2157 1.1587 0.2415 0.6462 0.2797 0.1177 0.3127 0.5836 0.1052 0.2941 0.2111 1.2136 0.1468 1.5371 0.5956 0.6892 0.2247 0.522 0.0862 0.0834 0.4461 3.5049 0.6342 0.9465 0.6597 0.1011 0.1747 1.3651 0.1626 0.4591 0.873 1.7188 0.5709 0.4785 0.3101 0.5563 1.132 0.7127 0.2082 0.0695 0.2843 0.618 2.1068 0.6551 0.3946 0.2384 0.646 0.3013 0.192 0.0478 0.1507 0.1636 0.4983 0.1265 0.4779 0.342 0.8163 0.1708 1.3365 0.5294 0.37 0.3583 2.87 1.5192 2.59 0.3456 1.5185 0.1469 0.0863 1.2053 0.0818 0.3597 0.3901 0.181 1.7307 4.85 0.094 1.6106 0.3114 0.4582 1.8191 0.0942 0.2085 0.5974 0.5974 0.4243 2.7842 0.0853 0.2719 3.2202 0.3685 0.5402 1.9928 3.4658 5.1227 1.4735 0.3155 1.3964 0.1585 0.1584 0.1417 0.7382 0.4997 2.2878 0.9995 0.2829 4.9878 0.0794 0.3935 1.827 0.2507 0.1965 1.0886 0.2459 0.5203 0.316 0.1288 0.2419 0.5529 3.0816 0.2657 1.0398 0.3854 0.9204 0.2928 0.0918 1.2322 0.2296 0.3076 0.1216 0.5608 2.3897 1.6131 0.1714 0.149 0.439 1.1328 0.0943 0.1245 0.0916 0.0891 0.1061 2.0048 0.5541 3.523 1.8283 0.4335 0.3903 0.0487 0.8562 0.3495 0.117 0.3692 0.0575 0.1364 1.4009 0.2621 3.4317 0.122 0.2078 0.3299 1.0159 0.1782 2.5721 0.0773 0.4647 0.0591 0.2115 1.6534 0.4915 0.7711 0.512 0.2861 0.2531 0.553 0.5809 0.1563 2.1606 0.1793 0.5453 0.1393 1.3944 0.1536 1.5487 0.976 0.1782 0.8971 0.4349 0.2595 1.2905 2.0151 2.6909 0.0816 0.188 1.6247 1.3453 0.4883 1.214 0.4175 1.0271 0.3382 0.0924 0.5665 0.2618 0.164 0.2448 0.3118 0.6399 0.6324 0.3313 0.1585 3.0003 4.9433 0.6672 1.0613 0.481 6.649 0.5247 1.1763 0.2042 1.1774 0.8353 0.6801 0.1671 0.1388 0.1101 0.1434 0.658 0.3698 0.2828 0.364 0.0704 0.5161 0.1481 0.5655 0.5411 0.9354 0.6085 0.9392 0.2062 0.3089 0.9599 0.1471 0.4494 3.5733 1.3829 1.0718 0.4897 2.3714 1.404 0.1005 0.5437 2.1901 0.2695 0.5799 1.0294 0.589 0.3945 0.3306 1.9005 0.3067 1.7002 1.567 0.2035 4.228 0.6676 0.4562 0.1805 2.9759 0.1268 0.8698 0.1361 1.549 2.0148 0.1311 0.1587 0.2383 1.5137 0.7583 0.5644 0.4153 0.4901 1.3627 0.2369 0.4899 11.5484 0.2383 2.7512 0.4013 0.1657 0.7787 1.6276 1.7517 0.3161 1.6747 2.1043 0.2259 2.9828 4.1108 5.0471 1.0145 0.0879 0.6945 0.2271 0.8328 0.0958 0.2155 0.8259 0.6802 0.2475 2.0468 1.1234 0.168 3.1397 0.3027 0.169 1.6297 1.1271 1.4282 0.4267 0.0653 0.6523 0.637 0.1158 1.1205 0.1804 2.2909 0.2566 0.1865 8.0715 0.081 0.596 0.0969 2.9129 1.6294 0.1511 2.5222 0.1036 1.5277 0.5269 0.1585 0.2968 2.566 0.4137 0.4737 0.9967 0.251 0.3184 0.4808 0.562 1.7268 1.4319 0.1985 0.5872 0.5634 0.271 0.3549 0.6138 0.1598 0.7841 0.1587 1.3542 0.7106 1.0563 0.4429 0.4337 0.1533 0.1425 0.2768 0.2718 3.1338 0.7884 1.595 0.333 0.2741 0.4411 0.2789 0.4511 1.6903 0.2844 0.1049 0.9558 7.2108 1.1469 0.0853 0.5661 2.535 1.7315 1.4936 1.4518 0.587 0.0613 0.2064 0.1083 0.8419 3.7772 0.1109 1.8339 0.2379 0.3108 0.3256 1.5692 1.7051 3.2957 1.666 2.2443 0.1309 0.6862 0.0903 0.452 2.3407 0.1238 0.1021 1.0148 0.1164 0.1207 0.0946 0.1976 0.1226 0.5589 0.217 0.0828 0.5373 0.6477 0.1108 1.2718 0.2581 0.1184 0.1375 0.1791 0.0842 0.145 0.1343 0.2203 0.3514 0.4087 0.1191 0.4226 0.2919 0.5651 0.1519 0.3824 0.9803 0.1747 1.1717 0.0839 0.1093 0.0938 0.1441 2.9916 0.211 0.1005 0.1417 0.5621 0.2729 0.1047 0.0948 0.1119 0.0896 1.3746 0.4811 0.7854 3.2962 3.5458 0.0968 0.2254 0.0607 1.3143 0.3381 0.1625 0.1589 0.2244 0.6344 0.2105 0.1255 0.4065 0.1687 0.5448 1.5199 0.1162 0.1146 0.1835 0.2749 0.0828 0.9543 0.6851 0.3163 0.4646 1.6623 0.1584 0.2774 1.0072 0.4367 0.3318 0.0651 0.427 0.3802 0.5071 0.0682 0.3813 1.0037 0.1968 1.5228 0.7389 1.7486 0.1105 0.2264 0.5114 0.2744 0.7128 0.2476 0.2278 1.2086 0.546 0.2308 1.6025 0.1471 0.1029 0.1592 0.7285 4.2727 0.4395 0.3319 0.3973 0.5308 0.1885 0.545 2.2577 0.267 2.5783 3.794 2.4634 0.8452 1.7234 0.1312 0.1106 0.4124 0.8981 2.1795 0.1183 0.2928 0.5471 0.8219 0.4742 1.3416 0.6711 0.2486 0.8182 0.6407 0.166 0.3264 0.112 0.0693 0.3043 0.1248 0.1995 0.1202 0.1335 0.0767 2.3149 1.6299 0.4882 1.1495 0.2287 0.1636 0.6144 0.0893 0.0818 0.2445 2.367 0.1031 0.6711 0.2344 0.1908 0.2055 0.2113 0.4122 0.8072 3.4202 0.2931 0.0745 0.5444 1.6179 0.1295 0.802 0.8172 0.7788 0.0982 0.2334 0.6482 0.2148 3.0826 1.581 0.0828 0.9707 0.2495 0.3474 0.2315 0.3792 1.2298 0.6527 0.5283 0.6398 0.8168 0.3034 1.2589 1.688 0.4557 0.5193 0.1019 0.4543 0.3283 0.1356 0.0814 1.0503 1.2548 0.1504 2.3712 0.5687 0.5682 0.1916 0.1913 0.6462 1.2421 0.3676 0.3088 0.4732 0.3068 0.7594 0.8332 0.1114 0.5867 2.1534 0.2214 0.141 0.3283 0.1071 2.089 3.5545 0.4186 0.4781 1.2736 0.9071 0.0707 0.7809 0.2237 0.8358 0.038 0.6607 0.3396 0.3179 0.4081 0.3003 0.1228 0.0876 1.1658 1.1312 0.0823 0.1036 0.3232 0.2238 0.9126 0.1021 1.0712 0.6406 0.3533 0.5564 1.3033 5.3337 1.3092 1.7688 0.5333 1.8879 0.5513 0.1045 0.7867 0.7718 0.6281 1.4349 1.6372 0.3323 0.2013 0.5501 0.9994 0.2195 0.1183 0.4452 0.2127 0.6516 0.7052 0.3213 0.6061 0.1752 0.2649 0.3682 0.1639 1.2012 0.8422 1.727 0.2328 0.5059 0.1863 0.2396 2.9563 7.1335 0.7156 0.1057 0.2259 1.747 0.3479 0.3682 0.3439 0.3746 0.0596 0.0892 0.1995 1.2476 0.4671 0.3703 0.2822 0.4247 0.0716 0.2483 0.1413 0.4828 0.4786 0.3165 0.2729 0.3442 2.101 2.0291 1.5196 0.1988 0.3543 0.3972 0.362 0.9215 0.9957 0.2669 0.6181 0.5195 0.1852 0.1847 0.2679 0.1084 2.639 0.6369 2.5067 0.9809 1.4079 1.2455 0.1889 1.1388 0.7217 1.8179 3.0721 0.5697 0.4949 0.3818 0.4484 3.5768 3.5153 1.0678 0.5477 4.0047 0.1527 8.4731 8.761 0.2066 0.7122 0.4894 0.2643 0.4593 0.3102 0.0694 0.6165 0.0935 0.1463 0.0765 0.3341 0.1283 0.6935 0.5983 0.2822 0.1151 0.1114 0.2301 0.1783 0.8351 0.533 0.0531 3.534 12.4561 2.6484 7.246 1.4585 0.6064 0.1715 2.1191 0.4632 0.433 0.2393 0.5348 0.0548 0.1189 0.4862 0.159 0.6748 0.4146 0.3373 1.6583 0.4075 0.4708 0.3238 0.0612 0.133 0.2643 0.2007 0.3426 0.0792 4.5997 0.0654 1.5372 0.276 0.099 0.1252 1.8338 4.3401 0.2647 1.1585 0.3354 1.2394 0.7286 0.0823 6.7039 4.5759 0.6046 0.1656 1.4198 0.078 0.3517 2.3034 0.7923 0.3955 0.5389 4.784 0.1356 0.0718 0.901 0.4133 2.2438 0.0989 2.622 1.8937 0.7627 0.0902 0.5746 0.18 0.9093 0.4226 0.2963 0.1748 0.2411 0.2231 1.1049 0.0691 0.1248 0.114 1.9532 0.5454 0.6012 3.2923 0.6274 4.9624 1.8746 0.1068 0.1983 0.1643 1.1537 0.9668 0.3699 2.2106 0.0947 0.477 0.4335 0.3612 5.8677 0.4452 0.4763 0.309 0.5838 0.3958 0.3943 0.1086 0.329 0.3134 1.1169 0.0786 0.5882 0.2234 1.1612 0.3457 0.7702 2.6978 0.5333 1.1055 0.4816 0.8977 0.3411 1.3475 3.0475 0.171 0.284 0.3446 0.1058 0.0973 0.2297 0.1316 0.6901 1.3547 0.0533 0.3383 0.0717 0.2099 0.4826 1.1069 0.1296 0.1389 0.0483 0.2406 0.2854 0.1553 0.5094 0.4682 0.4256 1.451 0.4693 0.2531 0.3704 0.733 0.1396 0.1214 0.1715 0.068 0.2027 0.2853 1.6136 0.0654 0.0811 1.8099 3.557 0.1715 0.6248 0.1834 0.1524 0.1538 0.1205 0.1125 0.5509 0.1098 0.1047 0.3711 0.1399 0.0778 0.318 0.0494 0.1994 0.6443 0.2009 0.1257 0.1447 0.1851 2.1189 0.9587 0.2487 0.3596 0.0707 0.0968 0.4692 1.2557 0.1831 0.1496 0.5607 0.3962 0.0493 3.5124 0.401 4.2599 0.2265 3.4143 0.4516 4.6581 0.8296 0.4339 10.585 0.1306 0.2715 0.156 0.1963 0.1968 1.9104 11.3276 0.1052 2.6119 1.1192 0.147 5.2374 0.1896 0.1203 0.1575 3.0256 0.5407 0.0809 2.7174 0.9592 0.1977 0.3288 1.4567 0.1219 0.1177 0.0768 0.5816 0.0698 0.0986 0.1672 1.9421 0.1132 0.1362 0.0544 0.4009 0.097 0.3626 2.3512 0.2706 0.2608 0.3953 0.2022 0.3698 1.4202 0.7718 3.5299 0.1512 0.2361 0.5491 0.0883 0.0747 5.3493 0.6867 0.9945 0.1363 0.0678 0.0847 0.6018 0.2836 0.1298 2.2558 2.7736 0.2619 0.2741 0.8429 1.1273 0.1143 0.0897 0.3806 0.9468 0.9705 0.092 0.2581 0.2552 0.2859 0.2015 3.9101 0.5248 0.0923 1.1113 3.0335 0.5126 5.2567 0.2848 0.4831 0.6439 0.0941 1.3267 4.0858 0.288 1.0039 0.2547 0.6151 0.1275 0.8158 1.0896 3.3841 1.327 1.443 0.6722 0.1089 0.5752 0.354 0.2122 1.6413 0.1512 0.1151 0.2385 1.5464 0.9229 1.3472 0.0764 0.2406 0.1374 0.3473 0.0919 1.402 1.5845 0.0506 1.7652 0.1538 0.0966 13.1038 0.3808 1.0654 2.1778 2.1027 0.1367 0.3281 0.6065 0.7302 0.102 7.3613 0.5187 0.935 0.4702 0.0778 0.0996 0.1993 0.5334 1.015 1.4603 0.293 0.1166 0.0434 1.1604 0.2397 0.464 0.0995 0.735 0.1041 0.1352 1.3303 0.5255 0.8988 0.7219 0.4087 12.1076 0.1011 0.4617 0.9809 0.0952 1.139 0.3499 0.4723 1.3572 2.0355 0.2214 0.0787 0.2717 0.7745 1.0353 1.1686 0.378 4.3108 0.4233 0.4344 0.433 0.5735 0.419 0.1523 4.2458 1.5048 0.2187 2.1732 1.2496 0.0907 2.5151 1.4594 0.5411 4.8117 0.4088 1.0505 0.252 0.3145 0.1209 0.2223 2.2427 2.053 0.7064 0.1289 0.1624 2.6314 0.1339 0.1491 0.2124 0.9156 0.6645 0.1186 0.2196 0.5128 0.9412 0.0666 0.3112 0.5043 0.2611 0.0984 1.1005 0.3776 0.1098 0.2534 0.6214 0.4068 0.1508 0.5557 0.2723 1.3478 0.4206 0.1614 0.8048 0.1663 0.2139 0.2398 0.5907 0.4254 0.1377 0.2491 0.5541 0.1711 0.1028 0.2118 0.9209 0.3178 0.1901 0.1085 0.4349 0.1718 0.0564 0.1752 0.0838 0.235 0.2469 0.0853 0.219 1.6095 0.206 0.1102 0.0533 0.1533 0.1348 0.1999 0.2787 0.4712 0.4497 0.0974 0.1057 0.0906 0.204 0.2608 0.1119 0.2945 0.0983 0.1589 0.1647 0.1487 0.3008 0.1948 0.2505 0.3058 0.087 0.2747 0.1139 0.2181 0.2934 0.1353 0.273 0.395 0.2741 0.1914 0.2685 0.2185 0.2382 0.2048 0.4413 0.1286 0.0768 0.1172 0.1447 0.904 0.2471 0.1164 0.1183 1.4658 0.0998 0.0964 0.1272 0.0871 0.1605 0.1396 0.4998 0.3118 0.1805 0.3551 0.0929 0.1461 0.095 1.242 0.1063 0.2503 0.0435 0.0693 0.0839 0.3337 0.4722 0.7123 0.6439 0.0819 3.1466 0.0658 0.4996 0.2302 0.8084 0.3748 0.0997 0.4158 0.1231 0.2705 0.3129 0.4758 0.0999 0.1513 0.4448 1.2806 0.2649 0.1548 0.6762 0.1101 0.379 0.5198 0.5121 0.2419 0.1458 0.4214 0.1804 0.251 0.1582 0.114 0.0645 0.2312 0.2058 1.1829 0.3778 0.202 0.2781 1.0969 0.6388 0.1231 0.3952 0.1591 0.1351 0.0938 0.0445 2.1462 0.1793 0.1823 1.6767 0.8897 0.1527 1.8924 0.3335 0.4105 0.1271 0.522 0.1105 0.12 1.3608 0.5294 0.0556 0.0728 0.1107 0.2521 0.0786 0.2962 0.0758 0.1672 0.1818 2.9293 0.1978 0.4313 0.4457 0.288 1.4078 0.2633 0.6944 0.8147 1.0939 0.1916 0.9665 0.1299 0.2325 0.5251 1.7749 0.092 1.4039 0.4409 0.1414 0.7057 1.116 0.5781 0.7778 0.1684 0.0977 1.1738 0.0679 0.1175 0.0778 0.3116 0.1115 0.1002 0.1767 0.7902 0.5729 0.2807 0.2248 0.159 0.2691 0.2133 0.1243 1.9702 0.1578 0.7231 0.2447 0.0492 1.5622 0.1241 0.45 0.3071 0.4184 0.2433 0.1476 0.3654 0.0626 0.0743 0.2712 0.4313 1.5108 0.2947 0.148 0.1697 1.0012 0.1724 0.1512 1.0303 0.2886 2.9174 3.017 1.5396 0.1884 0.3128 0.4075 0.0916 0.4503 0.0691 0.8205 3.2524 0.5171 0.1174 0.1931 0.1358 0.5322 0.6191 1.9143 0.2513 0.516 0.2057 2.9956 1.4216 0.1807 1.1082 0.3506 0.2172 0.2238 0.5888 0.8135 0.1109 0.382 0.1784 0.7243 0.0986 0.6659 0.0638 1.5202 3.3381 0.0621 1.3713 0.4564 0.2902 0.2119 0.7052 0.7121 0.2846 0.1761 0.9756 0.3746 0.6289 0.0469 0.4946 4.9459 0.3286 0.0557 0.7732 0.2414 0.0799 0.7059 0.1519 0.5212 0.3444 0.4758 0.0599 0.1063 0.1639 0.2442 0.4274 0.2107
"14" 0.7623 0.3245 0.2148 0.0707 0.3171 0.7009 6.1208 1.4112 1.4048 3.2202 10.0017 0.9768 5.3634 1.6592 0.6517 1.0806 0.9765 0.5157 0.1275 1.4813 1.0946 2.6753 0.5601 0.6203 0.3583 5.4622 0.5631 0.7954 0.2749 1.1417 0.8015 0.8186 0.3359 0.6928 3.1722 1.1194 0.9821 0.5822 0.8396 0.1017 0.7921 2.4646 0.5584 0.5518 1.1144 1.5288 5.6074 1.8623 0.2804 0.794 0.8393 0.3226 1.3308 0.0466 0.8004 0.773 1.4283 0.0557 0.9169 4.2187 4.4263 8.555 1.2199 0.6046 2.0363 0.5844 0.3787 1.5994 0.4111 0.1188 0.29 3.9519 0.175 0.2057 0.3315 0.3709 5.0912 0.4879 0.186 0.2911 0.9343 0.151 5.8922 1.5921 0.7956 0.2179 0.9797 2.0425 0.3725 0.2622 1.1406 1.0872 0.5621 4.236 0.1877 0.708 0.4069 0.0862 2.3339 0.2315 1.4643 0.5918 0.6626 0.5699 0.4791 0.494 0.7527 0.3853 0.1459 0.1468 0.2929 0.113 0.1798 0.802 0.2488 0.1779 0.0892 0.903 0.1581 1.0007 0.6383 1.0749 0.1936 1.7879 0.4423 5.3045 0.6818 2.573 6.4575 0.547 0.9538 0.319 2.1327 0.4342 0.58 1.2755 0.0695 0.5752 0.2776 1.6755 2.781 0.3605 0.1081 3.2611 0.1714 5.2864 0.1162 7.1956 0.7618 0.1485 3.0335 1.4601 1.6954 1.3863 0.4215 0.4597 0.7228 0.3142 1.3713 0.4476 1.2665 1.4264 0.2538 1.1074 0.1774 0.1952 0.536 0.4961 0.5464 1.8788 0.6204 0.4493 0.2957 0.8174 0.4153 1.6853 0.1469 0.8114 1.1664 2.5806 0.74 0.2572 0.7187 0.1239 0.4304 0.5924 5.8359 0.198 0.2556 0.1592 0.5408 1.8248 0.6983 0.1252 0.1078 0.537 0.039 0.3031 1.4081 0.3536 0.3051 4.119 0.397 0.6582 1.0168 0.8772 1.1234 0.349 1.4602 0.0759 0.2794 0.3749 0.1817 1.3466 0.5633 0.4388 0.2239 1.1984 0.2731 0.0719 0.577 0.6061 0.8132 0.0548 0.0981 0.321 0.2586 0.3542 0.1504 1.0491 0.5983 0.3219 0.1781 0.2958 1.3918 0.9065 0.5689 0.0727 0.7324 0.0904 2.4485 0.4418 0.1789 0.2966 2.0236 0.3459 0.3729 1.3014 0.4247 1.5383 2.7042 2.4439 0.1623 2.007 0.1275 3.7013 0.6289 0.0945 0.2289 1.511 4.0333 0.3445 1.0949 0.24 0.1428 1.6331 0.6028 0.8591 0.0995 0.7231 0.1474 3.3031 0.4841 1.8069 0.2544 3.3608 0.4808 1.6059 0.5439 0.5296 0.6437 1.4 0.2732 0.0599 0.6936 0.2834 1.3378 0.3494 0.539 0.1335 0.4514 8.6671 0.7947 1.5615 0.4465 0.731 2.4442 1.2477 0.1999 0.4818 0.6802 1.3648 0.1581 0.9717 0.2434 1.0563 0.3178 2.3577 0.3142 0.4785 0.0748 0.1564 0.225 0.3416 0.3957 0.6706 1.1343 1.7442 0.3642 1.286 0.3513 0.0829 0.5693 0.4406 0.2448 0.9256 0.2889 0.0626 3.5105 2.7573 4.6899 0.5162 0.2331 1.817 0.2171 1.3899 0.7676 0.588 0.1171 0.6575 0.6076 1.3494 1.871 1.8505 2.2727 1.8271 3.9646 0.3564 0.5909 0.3355 0.6035 0.9559 1.1624 0.1051 4.4938 0.9895 0.087 0.0924 0.1647 2.4039 0.806 0.5686 0.0733 3.9942 0.2093 0.5119 0.2423 0.2163 0.8811 0.5224 0.3739 2.3444 0.0873 0.5857 0.4355 0.1893 0.6662 0.3139 0.478 0.3071 0.2982 0.071 0.2574 0.6066 0.1505 0.0807 0.2192 0.2088 0.3385 0.3443 0.5504 0.4173 0.336 0.7223 0.0954 0.5618 0.7943 0.0829 0.2258 0.4343 0.1805 1.4513 0.4504 0.13 0.5476 1.2169 0.1707 0.2344 0.1064 0.3926 0.1566 0.1089 0.0774 0.4138 0.806 0.4081 0.1089 0.4809 0.6294 0.9268 0.3835 0.6178 1.1915 0.4916 0.9396 0.3091 0.2891 0.0707 0.1757 0.7248 0.3626 0.8228 0.6895 1.1125 0.1706 0.1779 0.4551 1.7921 0.4082 0.1878 0.3033 0.2697 0.1665 0.1961 0.7984 0.0987 0.5287 2.9702 1.6345 0.3045 0.897 0.0895 0.1706 0.3287 0.3423 0.7424 0.2588 1.5789 0.1568 1.556 0.9072 2.6514 0.1637 0.7396 0.6047 0.1441 0.2057 3.9188 3.5056 2.899 3.8712 1.3721 0.5191 0.4739 4.3822 0.7575 0.2779 0.756 1.1188 0.2157 2.0207 1.3952 0.2622 0.2604 0.3595 0.3121 0.4679 0.789 0.6364 0.3643 0.4922 1.068 0.441 0.498 1.1084 0.3018 1.1039 0.1319 0.8262 1.5427 0.903 0.1267 0.1597 0.1757 0.3283 0.1826 1.5052 0.125 8.9426 1.0394 0.1376 0.2461 0.8738 0.1638 0.9171 0.6051 0.2732 1.3433 0.4716 3.0065 0.0876 1.1521 0.6439 0.3871 0.6067 0.1324 0.6215 1.7017 0.1055 0.8597 0.0733 1.3471 0.1217 0.2847 0.4899 0.3883 0.3681 4.33 1.6416 4.1825 6.5096 0.1111 0.7045 1.6482 1.1279 0.9822 0.9643 0.2959 0.7849 0.187 5.1063 0.3507 0.2377 2.8618 0.8371 0.1449 0.2073 0.4775 0.3052 0.8146 0.6114 1.1917 5.2004 0.6618 0.1104 0.1133 2.8504 0.5382 0.7632 0.5803 0.5029 0.7243 0.4208 0.167 0.2693 0.897 0.4229 0.9561 0.0984 0.2719 1.3095 0.2681 0.2009 1.5191 0.3918 0.5436 0.1646 3.1699 0.3918 0.266 0.4696 0.3335 3.1197 3.9566 1.3615 1.0144 0.8475 0.118 0.5449 0.1996 0.9381 0.2469 5.1625 0.5517 1.0497 0.0997 0.3412 0.0595 1.0642 0.5927 0.0854 0.0716 0.6126 1.0786 0.5073 0.2261 1.6505 0.1409 0.6421 1.0559 0.2236 0.3878 0.5954 0.0618 1.9391 0.0711 0.0808 0.347 0.3398 1.0315 0.6446 0.1784 1.1318 1.2393 0.304 0.7278 0.5428 0.748 0.369 1.0869 0.6354 0.8617 0.4097 1.8713 0.7051 0.153 0.876 0.2315 1.6102 0.1608 0.772 0.3532 0.1177 0.6575 0.6741 0.1178 0.6035 0.7486 2.567 0.8394 1.2419 0.795 0.9578 1.2062 1.9656 0.2589 0.4423 0.6376 0.8935 1.0065 0.7648 5.8471 0.2884 0.1645 1.0486 0.3895 0.3895 0.6039 0.1549 0.1898 0.2939 0.301 0.3383 0.5108 1.2588 1.4671 0.5831 5.0399 0.9134 0.2312 0.3512 0.467 0.1514 0.1909 0.3136 0.4902 0.7751 0.1234 2.5388 0.4854 0.6133 0.6767 2.0922 1.3514 1.8645 1.1636 1.2234 0.3724 1.3999 0.4611 0.3801 1.4479 0.2114 3.8217 0.2379 0.8799 0.7261 2.9129 2.0901 2.0074 1.014 1.0826 0.1622 2.7201 0.7219 0.2094 5.6112 0.1727 0.4247 1.6635 0.272 0.3215 0.1322 0.7821 9.719 0.8172 0.6394 0.2481 1.2981 0.5396 0.3667 0.4076 0.7948 0.2937 0.2319 0.8459 0.6374 1.2817 0.3711 0.3829 1.6628 0.4972 0.6364 0.3053 0.3832 2.5773 0.3683 0.6925 0.4127 1.6049 2.7776 5.6298 0.2394 0.2123 0.2813 1.7688 0.2399 0.6197 0.4606 0.5405 0.683 1.1289 0.3691 0.6581 2.9277 0.8179 0.4063 0.3606 0.1367 0.1498 0.6441 0.148 0.1032 0.3189 0.5733 0.4617 0.6464 0.8121 0.5283 0.3328 0.6684 0.2857 1.279 0.6728 1.3622 1.3042 0.4983 0.1159 0.2244 1.8181 1.5761 0.7778 0.5433 0.4689 0.1736 0.2278 0.8704 0.2546 0.6963 0.5377 1.1694 0.8899 0.7686 0.9733 0.9584 0.9278 0.5849 0.7415 0.2281 0.4809 0.6776 2.1642 0.6752 0.0417 0.4027 1.3091 0.4852 0.2571 0.1411 0.3078 1.077 0.9001 0.2513 0.4916 0.3402 0.5327 0.3343 2.479 0.9427 1.155 0.7301 4.5323 0.7896 1.2635 0.4398 0.6091 0.856 0.3834 0.3386 0.2625 0.8738 0.7065 0.7139 2.4005 1.8624 1.3155 3.3083 0.111 0.4823 2.1107 0.3499 0.6056 0.8121 1.083 1.1318 10.9207 0.5265 0.8781 1.8368 0.4657 0.8697 1.1477 2.0765 2.181 0.5029 0.4425 1.7766 0.2829 0.4006 1.1494 1.1401 0.5357 6.2126 0.4432 0.1954 0.7911 0.4632 0.2482 1.4378 0.3687 0.3787 1.6256 0.2869 0.5709 0.3236 0.6259 0.4871 1.3868 2.8053 1.1411 1.4891 0.9954 1.1601 0.298 0.4225 0.5957 0.7864 0.9677 0.292 4.8314 4.9594 1.2384 0.5527 0.2892 0.8115 0.2558 0.1794 0.1448 0.0636 0.1693 0.1074 1.3768 0.4758 0.3742 1.8253 0.6762 0.8415 0.0509 2.202 0.5666 0.338 0.2005 0.2136 0.75 0.4795 1.1258 1.2517 0.1821 0.2143 0.3318 3.0617 0.5778 1.745 0.1844 0.7889 0.0588 0.2402 1.1077 0.4303 0.6402 0.8001 0.5463 0.8185 1.5675 0.7057 0.5752 0.9418 0.2941 0.7135 0.2572 0.9509 0.4107 0.9537 0.7732 0.2991 1.2412 0.3825 0.5942 1.2483 0.3267 2.5268 0.3716 0.2995 2.1648 1.6744 0.7217 1.0789 1.5089 0.8447 0.4029 0.2231 0.7861 0.9631 0.5435 0.3839 0.474 0.8049 0.4184 0.5728 0.5135 2.5884 5.6786 0.8523 1.0849 0.4307 3.389 0.6922 1.2862 0.5873 0.6549 0.586 0.5216 1.1623 0.3879 0.4948 0.443 0.6513 0.7524 0.5511 0.3887 0.4244 0.6473 0.7911 1.611 0.8839 0.3599 1.3698 1.0975 0.6445 1.1225 1.1936 0.5057 1.4473 0.7814 0.6413 0.595 1.0297 0.7826 1.1362 1.8495 2.333 2.5786 1.0233 0.5368 1.0218 1.13 0.6957 0.8807 0.3399 0.7012 4.6026 1.0748 0.7759 2.5605 0.4791 0.2244 0.5021 2.3015 0.6738 0.8962 0.3275 2.7063 1.3726 0.3036 0.3069 0.2447 1.2605 0.4597 1.269 0.4907 1.986 0.6401 0.2246 1.3562 4.4933 0.8912 0.7002 0.5335 0.7917 0.9732 1.4669 2.3874 0.5707 1.1811 3.4544 0.5991 0.9895 3.8004 0.7552 2.2064 0.0689 1.9619 3.2827 1.3205 0.4927 0.4792 0.9455 0.8141 0.4203 0.746 1.2225 0.1046 0.1955 0.4254 0.2787 0.8748 1.1396 1.1087 0.1796 1.0234 0.9366 0.7635 0.1639 1.601 7.7698 0.7765 0.4875 0.2009 5.3422 0.2874 0.9286 0.7311 1.9968 0.4684 0.2582 0.6044 0.1932 1.5613 0.6747 0.3694 0.4658 1.2376 0.79 0.6337 1.6011 0.2632 1.1083 3.6876 0.547 1.4468 1.5645 0.5421 0.2592 0.2769 1.299 1.0322 0.8566 0.5767 1.1799 0.2192 1.6819 0.6834 0.995 0.9205 0.6449 0.3053 0.2406 0.3811 0.4063 4.3442 2.7462 1.0288 0.6684 1.0329 1.0682 2.6713 0.4918 1.2389 0.9705 0.718 1.1045 2.2979 0.7278 0.2214 0.6446 2.134 2.2696 1.4098 0.9538 0.5255 0.1255 0.3762 0.1559 0.7111 3.3473 0.6371 2.5929 0.4919 0.3078 0.7771 0.8289 2.1518 0.5387 2.9328 3.06 1.8369 0.3088 0.6087 0.8378 0.9479 0.1905 0.4862 1.1646 1.0214 0.3652 0.1024 1.039 0.2463 0.8544 0.2262 3.0012 0.8744 2.3368 0.5082 1.0931 0.5154 1.6467 0.6598 0.2223 0.3368 0.6942 0.4522 0.238 0.2739 0.6169 0.2155 1.6737 0.6769 2.1789 0.1641 1.0054 3.3739 0.3416 0.6081 0.2897 0.3216 0.1196 0.3783 3.1545 0.2219 0.235 0.5231 0.8726 0.2593 0.785 0.265 0.5775 0.1733 1.3412 0.9231 0.8372 0.7748 1.8284 1.0092 0.4344 0.2777 2.5013 1.0255 0.3838 0.3155 0.5628 0.2865 0.358 0.6883 0.7519 0.1161 0.3996 2.5388 0.4209 1.0788 0.3882 0.4653 1.4501 0.3188 0.804 0.4857 1.0884 0.6972 0.3407 0.4987 1.6021 0.4913 0.8193 0.1338 0.9361 0.515 1.0503 0.1009 0.1841 0.4473 0.7112 0.5232 0.4599 0.5709 0.187 0.2051 0.6254 1.3 0.5737 0.301 0.1907 1.1472 0.394 0.2264 1.5209 3.0685 0.1069 0.4439 0.6389 0.3122 2.1579 0.4455 0.5364 0.677 0.2068 0.6706 1.2283 0.2478 1.6461 1.0942 1.3978 0.4723 1.1556 0.4479 0.1214 0.5643 0.7714 1.0004 0.17 0.4161 0.7414 0.8019 0.9338 0.4233 0.675 0.2237 1.2009 0.6327 0.3386 0.0941 0.304 0.0762 0.1672 0.248 0.1447 0.2337 0.2369 0.2743 0.6554 2.3248 0.385 1.645 0.5173 0.1389 0.7109 0.2161 0.0661 0.3082 2.6936 0.164 0.2178 0.3752 2.7365 0.8384 0.6662 0.5984 0.5959 1.6035 0.7308 0.2398 0.8233 0.8362 0.1712 0.6904 0.8749 0.4389 0.4808 0.1485 0.3744 0.1431 1.0081 1.6831 0.2287 0.5149 0.7671 0.419 1.5463 0.3501 1.0388 2.3414 0.9109 1.4442 0.7164 0.3374 1.2095 0.5907 0.3785 0.6797 0.879 0.5381 0.9045 0.2056 0.4057 0.8431 0.8908 0.2244 2.3005 0.3964 1.2442 0.3267 1.2808 0.7619 1.0982 0.7801 0.3292 0.4035 0.2813 0.9188 1.4178 0.2606 0.3728 2.3849 0.3613 0.1858 0.4096 0.3298 0.3271 0.6021 0.8749 0.3732 1.6548 0.9366 1.046 1.3648 0.8287 0.7291 0.3549 0.6109 0.4975 0.4476 0.7052 0.5918 0.6954 0.2263 1.007 0.7813 0.4032 0.0978 0.5086 0.5194 0.9932 0.1291 0.5149 0.5219 0.4669 0.576 1.7709 2.9393 1.0844 0.7951 4.0185 1.617 0.581 0.0451 0.4739 0.9783 0.3445 1.1325 0.8869 0.4086 0.7612 0.2175 0.6973 0.2065 0.1785 0.8463 0.2306 0.5931 0.4895 0.4506 0.5674 0.3666 0.3017 0.8158 0.7004 1.2474 0.4742 0.8081 0.1427 0.6181 0.3562 0.3764 2.0909 3.0463 0.5091 0.519 0.3527 0.7737 0.9602 0.2729 0.4605 0.396 0.2519 0.3618 0.4832 0.2677 0.8013 0.5102 0.5844 0.5134 0.2518 0.3293 0.3084 0.5168 0.2277 0.2482 0.2792 1.1619 1.2246 1.1172 0.7557 0.5022 0.3928 0.5565 0.3373 1.1537 4.2492 0.4162 1.389 0.6096 0.4509 0.3367 0.4779 1.3991 0.8408 1.2509 1.4897 0.5708 0.6051 0.624 0.7492 1.3463 0.9864 0.9572 3.4051 0.3444 0.6698 0.6989 0.7196 2.8968 2.5125 0.7279 1.8469 2.4026 0.6594 1.9644 2.3634 0.1627 0.4207 0.2874 0.3481 0.408 0.1821 0.0853 1.3582 0.1831 2.1056 0.0551 0.2253 0.052 1.3709 0.4369 0.2963 0.198 0.3272 0.5518 0.4526 2.1605 0.3708 0.0907 1.6939 8.1614 3.406 5.1069 0.9718 0.7461 0.754 0.9603 0.2183 0.3546 0.2235 0.3841 0.0783 0.4152 0.2374 0.1936 0.645 1.4977 0.1992 1.6043 0.6367 0.6408 0.6498 1.0297 2.129 1.0987 0.5369 0.7617 0.5808 5.3064 1.3536 2.0523 1.8506 0.6063 0.2394 0.2434 1.4304 0.7022 0.6751 1.5211 0.5214 3.4014 0.1655 4.2047 3.1805 4.0812 0.2881 3.9706 0.2943 1.8083 1.2466 1.0526 0.5004 0.7746 3.6761 1.4556 0.478 0.6861 0.3527 3.2085 0.2106 2.1499 1.0318 0.4587 0.3799 0.9551 0.1691 0.3239 0.3589 0.5009 1.2944 0.7506 0.2673 0.9094 1.4381 0.598 0.5811 2.017 0.8569 1.1164 1.7673 0.5842 7.4913 2.5598 0.3409 0.2062 1.0989 0.6439 0.7777 1.068 0.8588 0.2592 0.3746 0.5309 0.7315 2.8144 0.4127 0.6158 0.3352 0.2792 0.6816 0.6541 0.2618 0.6015 0.692 1.0874 0.4608 0.6244 0.3187 1.3997 0.3169 1.3974 1.7383 0.3849 0.6658 0.2087 0.5569 0.6349 0.4113 1.5995 0.1445 0.6605 1.4469 0.2583 0.0792 0.3573 0.8085 0.6131 0.679 0.1897 0.769 0.214 0.3018 0.4552 0.5418 0.3009 0.4492 0.0563 0.4831 0.1513 1.2324 0.4408 0.6597 0.3436 1.9658 0.9192 0.5548 0.4732 3.1036 0.3154 0.3042 0.456 0.1661 0.2928 0.2985 1.5472 0.3888 0.5277 0.8596 0.7731 0.3157 1.3617 0.5247 0.297 0.0755 0.1268 0.1267 1.8093 1.3074 0.6146 0.2584 0.1852 0.2084 1.1412 0.2682 1.3852 0.1663 1.001 0.186 0.3451 0.5789 1.4683 0.6764 1.4418 0.7662 0.1275 0.5729 0.4298 0.4932 0.243 0.1243 0.5145 0.3149 0.2339 3.3445 0.2524 2.5501 0.3779 1.7893 0.4728 0.8691 1.2648 1.4855 7.6076 0.2759 0.1288 0.5166 0.5758 0.2036 1.3481 9.1626 0.4125 0.8594 1.2048 0.657 3.3481 1.0812 0.2182 0.277 0.9662 1.05 0.1644 0.8372 1.2943 7.7885 0.5051 1.302 0.1284 0.5416 0.1579 0.4171 0.0674 1.3065 0.5317 0.7405 0.6039 0.1861 0.2693 0.7139 0.3955 0.7888 2.838 0.5362 0.3506 0.6835 0.7467 0.6026 0.4142 1.156 0.4822 2.3437 0.7937 0.3242 0.2046 0.123 3.5949 0.6514 0.2936 0.1067 0.0561 0.3881 0.388 0.262 2.3905 1.1255 1.3224 1.0869 0.2856 1.3782 0.8287 0.6624 0.1723 1.178 0.7601 0.8645 0.3222 1.2685 0.8417 0.7048 0.1865 0.3469 0.5734 0.3214 0.4674 2.7626 0.8942 1.2141 0.8867 0.9899 0.6676 2.8002 0.4926 0.9611 0.2178 1.393 0.2665 0.4345 1.6007 1.2852 0.7064 0.85 2.5705 0.8028 0.7039 0.2303 0.779 0.4949 0.3902 1.0992 0.5512 0.7356 0.2317 1.3458 0.1224 1.5668 0.2081 0.0925 0.6077 0.4573 0.2493 0.6271 1.0319 0.0627 0.6913 0.2426 0.3443 6.6432 0.6751 0.6576 1.2235 0.2273 0.3148 0.3913 0.6918 0.6193 0.2551 2.9211 0.2094 0.5074 1.165 0.4563 0.2222 0.5219 0.8742 1.1501 0.6843 0.3879 0.1737 0.03 1.0655 0.3891 0.503 0.0836 0.1775 0.0881 0.1615 1.3785 0.306 1.445 1.5141 1.8974 0.9108 0.115 0.5867 1.5316 0.1008 3.4258 0.7963 0.6716 2.6061 1.8762 0.532 0.0331 0.2523 1.613 0.7669 1.4981 0.2265 0.8102 0.6572 0.727 0.7693 0.5613 0.8158 7.059 0.9332 1.309 0.291 1.8938 0.9815 3.7911 1.2612 1.5187 0.249 2.8582 0.6627 1.5407 0.1781 0.8025 0.1052 0.8555 1.7738 1.7954 0.6433 1.3883 0.1723 2.5336 1.122 0.3814 0.6187 0.3136 0.5033 0.1368 0.5336 1.9717 1.2858 0.0933 0.3715 0.4525 0.6927 0.5355 0.266 0.8373 0.3868 0.175 0.5955 0.6897 0.2912 0.658 0.3475 1.9772 0.306 0.3699 0.6414 0.8572 0.421 0.8121 0.7572 0.8133 0.2032 0.3429 0.8233 0.0877 0.5534 0.2427 0.3524 0.3675 0.484 0.1031 0.2776 0.0815 1.547 0.2103 0.1172 0.4447 0.2491 0.1235 0.1862 0.9668 0.5043 0.1329 0.2284 0.1558 0.2628 0.1997 0.3092 0.4652 0.5768 0.2112 0.3131 0.5854 2.8134 0.4061 0.1225 0.6368 6.2061 0.6432 0.2942 0.3578 1.6942 0.2908 0.4319 0.696 0.3248 0.7765 0.3381 0.2588 0.3457 0.7927 0.9572 0.6118 0.3253 0.5848 0.7938 1.2954 0.7372 0.3846 0.6389 0.2732 0.1589 0.2429 0.2537 1.1226 0.2698 0.0988 0.1623 1.018 0.0685 0.1119 0.2778 0.7847 0.4322 0.5568 0.2567 1.0247 0.6556 0.5138 0.4271 0.4766 0.1945 0.1999 0.367 0.5471 0.5355 1.2772 0.3556 1.5793 0.5878 1.2892 0.7849 0.3752 3.033 0.3629 0.817 0.2737 0.5833 0.4443 0.1516 0.2573 0.7011 0.8914 0.3283 0.4837 0.1692 1.0533 0.2383 0.4518 0.4104 1.1378 0.8511 0.281 0.2889 0.6877 0.772 0.7024 0.1661 0.6516 0.2331 0.3259 0.3332 0.168 0.3618 0.3394 0.1149 3.2575 0.3839 0.2246 0.4865 1.752 1.1646 0.189 0.2885 0.4615 0.2281 0.1944 0.3774 1.9378 0.4658 0.3558 1.0255 0.7985 0.402 1.8076 0.5699 0.7056 0.2776 1.3242 0.067 0.4135 0.4101 0.3557 0.3351 0.173 0.0651 0.3541 0.346 0.1701 0.9547 0.1682 1.0761 1.1758 0.5414 0.5264 1.6727 0.5086 1.0029 0.3791 0.5704 0.7443 0.5386 0.2814 0.4346 0.3013 0.21 0.7831 0.5854 0.4772 0.5776 0.4638 0.2276 0.572 0.736 0.5723 0.9013 0.7116 0.6249 0.9714 0.529 0.7265 0.738 0.5424 0.5668 0.4872 0.5556 1.9748 0.6976 0.4444 0.2618 0.4524 0.4548 0.6556 0.1834 1.8229 0.812 1.4988 0.1973 0.3375 1.5206 0.6808 1.7088 1.329 0.6544 2.6302 0.2881 1.1286 0.3531 0.4426 0.86 0.5314 0.11 0.3903 0.7377 0.1811 0.7042 0.6274 0.2549 0.5567 0.5302 2.5041 1.8751 0.7278 0.4574 0.3321 0.6165 0.0935 0.2903 0.1082 1.2007 1.0731 0.1984 0.7224 0.5552 0.4627 0.1009 0.5065 1.9269 0.1415 0.4132 0.8178 1.4215 1.0522 0.2994 2.049 0.55 1.0713 0.2031 1.0567 1.3427 0.2046 1.4215 0.964 3.3994 0.3866 0.4612 0.1446 2.0718 2.7316 0.576 0.6035 0.7975 0.1018 0.3948 2.1167 0.4264 0.6931 0.5603 0.8401 0.7673 0.5654 0.5143 0.7564 3.0592 0.5043 0.2183 0.5204 0.2774 0.7584 0.567 0.7353 0.3205 0.3821 0.5532 0.1384 0.2915 0.1523 1.0632 1.7453 0.4337
"15" 0.8264 0.2202 2.2806 0.0915 0.3287 1.8075 8.1746 1.5001 1.7248 1.7985 6.5742 1.2526 5.581 1.7379 0.3188 1.13 3.4933 1.0969 0.1658 0.5178 1.7627 2.9788 1.0001 1.2132 1.0394 8.6215 0.6687 1.5076 0.1748 1.7348 0.7748 0.9365 0.1216 1.6439 3.1822 2.0639 1.1445 0.6638 0.6032 0.248 0.8498 2.2323 0.4592 0.2558 1.4438 1.1185 3.6657 1.8911 0.3438 0.1795 1.5579 0.2147 1.621 0.1087 1.5226 0.9308 2.0849 0.0576 1.8596 12.185 3.7975 5.1788 1.0516 0.1613 2.2742 0.4133 0.2844 1.3143 0.914 0.2162 0.747 0.5048 0.08 0.1518 0.2619 0.2143 6.3015 0.6275 0.1118 0.3934 0.4138 0.1195 1.4106 2.9007 0.1807 0.1176 0.6691 5.2233 0.6458 0.3384 0.397 2.69 0.1022 5.1783 0.2118 0.6794 0.7713 0.094 0.5254 0.1267 2.664 0.4689 0.6066 0.7937 0.8899 0.3584 0.2024 0.1529 0.2118 0.156 0.2255 0.1848 0.475 1.0647 0.1977 0.2325 0.1884 2.8008 0.2242 1.3292 0.4889 1.9574 0.1658 1.6811 0.5876 3.4281 1.6844 0.7567 0.0557 0.5971 0.5838 0.3787 4.2379 0.3209 1.3408 1.6303 0.0591 0.6024 0.2431 1.1746 5.1517 1.6371 0.0952 2.0213 0.1334 1.5373 0.1002 5.4301 0.5709 0.0708 2.8012 1.0612 3.1922 1.5423 0.7073 0.4439 0.4824 0.1402 1.5456 0.0805 0.9415 0.9781 0.2866 0.6539 0.9582 0.6108 0.3939 0.4017 0.1892 0.6369 0.6379 0.5019 0.2091 0.1382 0.438 0.8126 0.089 1.2669 0.9911 1.1864 0.2613 0.1427 0.2707 0.068 0.825 0.3002 0.1755 0.3845 0.2244 0.3264 0.1769 0.2181 1.1309 0.0143 0.2788 0.7188 0.0182 0.358 1.2939 0.2166 0.3188 4.858 0.7176 0.5094 2.0289 1.4116 0.8037 0.6347 1.4378 0.0439 0.4627 0.5187 0.3291 1.1183 0.8346 0.5866 0.1315 0.5417 0.1026 0.7624 0.6936 0.4393 0.5699 1.6846 0.0638 0.2031 0.2573 0.2982 0.1463 1.9361 0.7185 0.9539 0.1325 0.0921 0.4831 2.6342 0.303 0.1681 1.254 0.1552 2.9898 0.2519 0.1054 0.7975 3.1506 0.4839 0.5473 1.2376 0.3932 0.8781 0.9033 2.6074 0.8189 2.7044 2.0121 0.2815 0.5129 0.1143 0.1519 1.3313 2.3048 0.3314 0.7823 0.1427 0.1268 0.8016 0.2503 0.8305 0.1168 1.5361 0.134 1.53 1.3137 2.6499 0.284 2.3899 0.4215 1.4798 0.5073 0.8355 1.737 1.0394 0.323 0.0731 0.7747 0.1593 1.1134 0.1881 0.375 0.1321 0.2655 7.1398 1.0415 2.0866 0.4823 0.4615 1.3246 0.6777 0.0083 0.6904 1.0592 1.4255 0.1904 1.7635 0.4139 0.9479 0.2224 3.3834 0.4785 0.4674 0.0638 0.1698 0.1567 1.2539 1.1224 0.3059 0.9286 1.4044 0.747 1.4941 0.4361 0.0546 0.4072 0.2779 0.1392 0.3585 0.147 0.0126 2.9163 2.4339 5.757 0.2041 0.3239 2.3164 0.2715 0.8031 0.7959 0.1137 0.1238 0.3771 0.7624 1.5151 1.2656 1.2243 1.65 1.054 6.311 0.3316 0.9331 0.2133 0.6098 0.8452 2.0269 0.0916 3.0903 0.34 0.0791 0.1506 0.1287 3.928 1.2696 0.3965 0.0563 1.7188 0.1418 0.2967 0.4259 0.5181 1.1499 0.2398 0.6382 1.1794 1.8312 0.6571 0.2978 0.1102 0.4933 0.2461 0.1866 1.3963 0.542 0.098 0.2067 0.779 0.2211 0.0766 0.3829 0.3877 0.1918 0.6654 0.4425 0.4317 0.1987 0.2521 0.0601 1.2173 0.5037 0.0902 0.2418 0.6246 0.3381 1.2058 0.1761 0.1101 0.5028 0.5416 0.1641 0.2525 0.0893 0.2996 0.229 0.1747 0.0322 0.3828 2.2907 0.2927 1.2372 0.6947 0.5018 0.8824 0.6228 0.6884 3.5661 1.0964 0.8866 0.3214 0.6529 0.0219 0.2664 2.2292 0.3994 0.755 0.3082 1.0853 0.2488 0.2498 0.4154 6.2036 0.5583 0.248 0.2565 1.8004 0.2304 0.1511 0.4491 0.1491 0.4983 4.1285 0.3244 0.3297 0.6056 0.08 0.1919 0.9589 1.0359 1.3815 0.8083 1.9138 0.1001 1.2155 0.8214 2.1949 0.1493 0.5144 0.2211 0.0955 0.9301 1.6726 6.92 2.012 2.7515 4.6201 0.6777 0.5801 3.4105 0.4837 0.332 1.1824 1.7373 0.337 1.7784 1.0198 0.2712 0.2338 0.5518 0.2611 0.4858 1.8429 0.2008 0.3535 2.4928 1.6671 1.0229 2.2799 1.3709 0.3187 2.477 0.8619 1.0412 1.0652 3.0358 0.2823 0.161 0.229 0.2699 0.334 1.0358 0.1548 1.0647 0.9184 0.3318 0.2406 1.0516 0.1833 0.4288 0.1854 0.3984 0.3019 1.0828 2.9286 0.1058 0.4297 0.4768 0.3076 1.0214 0.2256 0.8824 1.7812 0.0899 2.3548 0.0436 0.6086 0.0996 0.1834 0.931 0.9346 0.4369 1.4655 1.9144 2.2896 3.0029 0.0902 0.0741 2.0399 1.6503 1.2693 2.2046 1.5042 0.7503 0.1409 4.3547 0.5946 0.6878 0.265 1.6437 0.1505 0.1795 2.4106 0.4151 0.7896 0.8973 0.0657 2.6398 0.3042 0.18 0.1342 3.4292 0.6271 0.9004 0.4802 0.6103 2.3888 0.6338 0.9783 0.935 1.6075 1.1786 1.2417 0.1076 0.2412 0.4888 0.0231 0.1931 1.5141 0.5093 0.6655 0.2344 2.8904 0.794 0.2312 0.4018 1.1063 3.4946 4.617 2.0225 1.1895 2.2226 0.0897 0.2767 0.3054 0.4233 0.1879 0.0698 0.3692 1.2092 0.1338 0.2792 0.0212 1.3054 0.489 0.0506 0.0553 1.057 2.0842 0.6472 0.3533 1.9605 0.091 1.8192 0.4703 0.0952 1.3833 0.7944 0.0421 0.5757 0.106 0.2507 0.3608 0.6461 0.695 0.6183 0.1421 1.2167 2.0994 0.1042 0.4201 0.2218 2.2102 0.4473 0.9336 0.5652 0.9912 0.4363 1.9466 0.6126 0.3184 0.8121 0.1774 0.8 0.6327 1.9625 0.2539 0.1467 0.9528 0.5121 0.1788 0.2477 1.8206 0.318 0.3368 1.3942 0.9102 0.9723 0.4119 1.5796 0.3411 0.8731 0.6162 1.3399 1.2123 0.5236 1.6952 1.0411 2.5558 0.398 0.537 0.4085 0.3655 0.1987 0.481 0.197 0.4105 0.2383 0.4221 1.0962 0.7215 0.0742 0.5731 0.5593 0.2736 1.2781 1.8512 0.8376 0.251 0.2991 0.5086 0.7428 1.7717 1.6527 1.1432 0.6709 0.5496 1.8455 0.8123 0.9042 1.0903 1.1091 0.2369 0.9169 0.8216 0.4401 3.5129 0.2686 0.0744 0.4817 0.425 0.47 2.7236 4.5338 1.195 2.435 0.6496 0.0884 1.0187 0.8078 0.2566 9.9907 0.1541 0.0802 0.1096 0.6679 0.3467 0.1259 0.6739 8.0602 1.5117 0.883 0.3243 1.5088 0.6166 0.1846 4.9719 0.6028 0.2405 0.2489 0.4845 0.5193 1.285 0.3197 0.1228 0.7731 0.2791 0.8996 0.2608 0.0906 1.0358 0.3354 1.7555 0.1773 0.7487 0.6311 0.8696 0.1573 0.1407 0.1912 1.0362 0.2885 0.6187 0.2758 0.6962 0.4487 2.5079 0.0149 1.0108 2.0924 1.0908 0.557 0.3647 0.0356 0.1945 0.7855 0.1285 0.241 0.5148 0.498 0.6315 0.6013 0.0125 0.2795 0.526 0.5301 0.2272 1.642 0.4538 0.358 0.2291 0.93 0.1445 0.1771 1.4275 1.388 0.3756 0.6006 0.6276 0.1154 0.0748 2.0645 0.21 0.5777 0.8336 1.6636 0.6152 1.0176 1.5725 0.8263 0.7126 0.4093 0.7777 0.0836 0.5189 1.1541 1.2544 0.2926 0.0634 0.8724 0.7186 0.3586 0.5827 0.1603 0.5207 0.6884 0.7039 0.8112 0.1844 0.1978 0.1919 0.4796 1.7048 0.8681 1.9257 1.4404 0.5699 0.6299 1.0123 0.2225 0.4028 0.1667 0.2573 0.4054 1.1027 0.5796 0.4802 1.1168 0.7914 2.1264 0.673 1.2565 0.1057 1.6502 1.4353 0.1357 0.8086 0.4942 1.2201 1.4779 3.667 0.9434 0.6841 0.911 0.491 0.2768 1.6312 2.2667 2.7004 0.3976 0.2486 2.5129 0.427 0.3351 0.6799 0.5934 1.1715 1.1318 0.4743 0.2566 0.8041 0.2311 0.0153 1.2574 1.8876 0.6939 0.9613 0.5672 0.8227 0.4128 0.5583 0.5709 0.6034 2.7887 0.3434 4.8245 0.8215 0.9914 0.3292 1.5893 0.6155 0.649 3.1264 0.1301 3.0669 3.5619 3.6234 0.5563 0.1397 1.3036 0.7394 0.3127 0.3271 0.8921 0.1793 0.1079 1.0405 1.0903 0.2075 2.0859 1.0089 0.6228 0.0642 0.1289 1.3339 0.3415 0.1683 0.1236 0.3563 0.543 1.8535 0.9422 0.2464 0.3748 0.2426 2.2902 0.2303 1.3608 0.2446 0.0781 0.1714 0.1947 0.4189 1.1859 0.5628 4.0847 1.2612 1.0837 0.8578 0.6373 0.5191 1.399 0.2562 1.535 0.1837 0.6913 0.44 0.7053 0.7551 0.148 2.3498 0.397 0.0537 1.194 0.0668 2.0083 0.5502 0.1971 1.5781 3.1397 2.018 1.1362 0.6823 0.1998 0.5529 0.3416 0.7209 1.9565 0.5142 0.3691 0.5599 2.2076 0.714 0.7909 0.2282 1.1555 5.587 0.9515 0.1938 0.1603 2.5209 0.6119 0.906 0.5996 0.5171 0.3488 0.1743 0.1809 0.1583 0.3173 0.246 0.364 0.7005 0.6504 0.4983 0.2928 0.3302 0.8396 0.8092 0.5097 0.2854 0.5405 1.1005 0.5856 0.6841 3.636 0.899 1.515 1.7762 0.4047 0.3688 0.7654 0.4723 2.1625 0.1158 1.0981 1.0229 0.7534 0.2035 0.4381 0.5633 0.9135 0.2246 0.2835 0.7417 0.8284 0.9584 0.6803 2.0275 1.1962 0.3249 0.4489 1.297 0.8955 0.4556 0.5209 1.3757 2.1142 0.1914 0.2101 0.0992 1.0813 0.3515 0.7279 0.5407 1.0865 0.3734 0.7357 4.9764 4.8457 1.0987 0.8404 0.3679 0.3633 0.759 1.1475 2.8448 0.4179 1.214 3.0418 0.7517 0.7734 2.4676 1.6214 0.9615 0.0336 0.6704 2.5037 1.5504 0.8022 0.4527 0.4788 0.6867 0.5271 0.964 0.6193 0.0735 0.4038 1.0589 0.4188 0.9675 1.3224 1.379 0.1721 0.0231 0.4278 0.7236 0.211 1.8422 1.5201 0.7575 0.3664 0.4382 3.8098 0.202 0.0318 0.2781 3.7623 0.5577 0.3259 1.0901 0.5214 2.0561 1.2077 0.2635 0.7471 0.9054 1.024 0.896 0.6993 0.1854 0.8843 2.0834 0.9919 0.6603 3.0925 0.5495 0.5631 0.3938 0.3608 1.478 0.9481 0.4579 0.9227 0.1449 3.2994 0.6036 1.0996 1.13 0.2596 0.2495 1.1283 0.5635 0.279 3.3261 2.0335 0.9706 1.669 1.4666 0.5465 0.3416 0.2826 0.2677 0.4482 0.7876 1.0174 3.0154 0.8607 0.0393 0.2104 1.4329 1.7042 0.9192 1.5937 0.5102 0.0803 0.2998 0.1047 2.4885 1.8193 0.7237 2.7708 0.3948 0.142 1.0622 0.5245 0.745 0.6435 2.8071 2.2898 0.2788 0.2879 1.4326 0.8146 0.2961 0.1112 0.1354 0.6429 0.6074 0.5433 0.1076 0.6663 0.4337 1.031 0.1589 0.5483 0.5573 0.8511 0.1099 0.945 0.1089 0.8412 1.9761 0.406 0.254 0.3715 0.2491 0.5396 0.3516 0.2699 0.3325 1.2837 0.8651 2.0322 0.1986 0.011 1.3199 1.2302 1.125 0.1491 0.1421 0.1386 0.4427 1.4516 0.3309 0.2622 0.6065 0.3596 0.1127 1.3564 0.3034 1.0455 0.5723 0.7085 0.7156 0.7804 1.8975 2.1361 0.5556 0.3996 3.238 0.5513 0.7625 0.3529 0.4096 0.339 0.3594 0.6459 0.4415 0.5582 0.1467 1.0504 2.0271 0.2077 0.5394 0.3022 0.3466 0.1703 0.2696 0.8755 0.3066 1.0487 0.5867 0.2156 0.7121 1.8722 0.4461 0.4742 0.1708 1.0681 0.3033 0.8651 0.1806 0.1204 0.5835 1.113 0.4731 0.2019 0.7045 0.2041 0.2575 0.5091 0.3048 0.5706 0.2599 0.0919 1.322 0.6116 0.1191 0.4005 0.1793 0.0874 0.3405 0.2994 0.378 0.1665 0.4659 0.2482 1.0748 0.1554 0.8384 1.8102 0.2736 1.7908 1.2497 1.2935 1.1549 1.3701 0.8059 0.1377 0.5211 0.0502 0.8312 0.1685 0.3571 1.1896 0.5414 1.7711 0.2692 0.4955 0.4686 1.8497 0.2958 0.1982 0.0616 0.2004 0.1355 0.2572 0.4155 0.2399 0.2143 0.2241 0.3854 4.3469 2.2618 0.859 1.2322 0.4513 0.0977 0.7932 0.3341 0.1449 0.5515 3.3683 0.2189 0.183 0.6592 0.9527 1.1245 0.6525 0.7322 1.2197 1.8816 0.7323 0.1446 1.5079 1.9414 0.0997 1.4823 0.8656 0.9975 0.2233 0.1588 0.6148 0.1864 1.0107 0.8123 0.2604 0.5956 0.3472 1.1188 2.0634 0.384 2.0193 0.8669 0.8007 2.7091 0.5222 0.811 0.5823 0.6327 0.2667 2.1994 0.5107 0.4665 0.8563 0.2637 1.0408 0.5608 1.3293 0.5464 0.9309 0.3543 0.9508 0.195 0.6893 0.2893 0.7426 0.5051 0.7108 0.2461 0.3687 1.0135 0.5478 0.2916 0.2709 5.5887 0.2486 0.0775 0.5088 0.2479 0.4549 0.3168 1.9096 0.368 1.086 0.3749 0.0373 0.4002 1.2632 0.7372 1.5794 0.1802 0.5182 0.76 1.7823 0.7043 1.0049 5.1918 1.4005 0.6269 0.6063 0.1112 0.8052 0.7573 0.8235 0.7056 0.3353 0.4064 0.7014 0.4515 1.6699 2.1059 0.618 0.4975 1.1718 1.3066 0.3976 0.0743 0.4775 0.7459 0.3918 0.6061 0.5403 2.182 1.6644 0.2072 0.793 0.6654 0.222 0.7502 0.3043 1.2453 0.7105 0.5206 0.9357 0.8255 0.7358 0.9715 0.9222 1.6001 0.5417 0.9259 0.1009 1.1615 0.3732 0.3562 1.9355 4.0321 0.5979 0.2661 0.3975 1.3662 0.7562 0.1207 0.9345 0.2001 0.3645 0.381 0.2706 0.6512 0.4928 0.4321 0.4148 0.6636 0.0877 0.1636 0.1325 0.4987 0.2566 0.2034 0.5222 0.4173 0.5841 1.1235 1.2417 0.8787 0.3182 0.3973 0.4544 0.6319 4.974 0.855 1.39 0.7535 0.6501 0.2119 0.7768 0.2994 1.8131 1.2236 1.3844 0.918 0.6186 1.0444 1.0335 0.8858 1.4611 0.4863 1.3115 0.2056 1.5996 1.335 0.7128 1.3754 1.5472 0.8488 1.2982 4.1009 1.0095 3.8325 8.6927 1.6042 0.4987 0.3087 0.2721 0.1 0.3997 0.1064 2.7079 0.3539 1.0779 0.0545 0.1424 0.091 1.1716 1.0642 0.2717 0.0993 0.2062 0.6036 0.7421 0.059 0.4676 0.096 1.6151 3.8254 1.4432 2.6728 0.3933 0.5726 1.1343 1.2998 0.1515 0.4954 0.109 0.5678 0.2595 0.1708 0.7043 0.284 0.4064 1.4053 1.1074 1.1513 0.6283 0.6142 0.8539 2.4229 0.5178 0.8601 0.621 0.2948 1.6566 4.5188 4.684 2.4467 0.82 0.5314 0.1745 0.3571 1.8215 0.5489 1.6677 0.8267 0.8655 2.957 0.1417 2.6167 3.4438 3.4203 0.2193 1.2557 0.2239 1.8615 1.0464 1.3171 0.5164 0.6433 3.8755 3.0448 1.1057 1.7545 0.2379 2.1126 0.1595 2.1938 1.9843 1.244 0.5269 0.5661 0.1279 0.198 0.421 0.5819 0.3804 0.47 0.2643 1.6988 0.2693 0.3767 0.5713 2.2729 1.1481 0.6722 1.5523 0.4324 4.0561 1.3193 0.9142 0.3546 1.1341 0.396 0.7343 1.1322 0.544 0.825 0.2782 0.9787 1.2821 2.1977 0.5755 0.8409 0.8141 0.4061 0.679 0.6373 1.8819 1.8993 1.3847 0.844 0.0851 0.5544 0.3408 3.0599 0.2544 3.4835 1.9398 0.4882 0.518 0.3192 0.5782 0.3075 0.4786 1.6957 0.1407 0.4745 0.7071 0.1412 0.1257 0.7029 0.5569 0.944 0.8629 0.377 0.3266 0.4039 0.1739 1.1585 0.4506 0.1851 0.6655 0.5279 0.6972 0.3565 1.4864 0.5484 0.6887 0.5815 1.5656 1.4458 0.3328 0.5572 0.7685 0.1777 0.4061 0.2514 0.3177 0.3705 0.4105 1.7019 0.5994 0.1204 1.1616 0.4565 0.4374 0.8151 0.1785 0.4369 0.0791 0.4187 0.2704 0.5282 0.095 0.2292 0.2433 0.4258 0.3379 0.5098 0.0876 1.1213 0.3483 1.4089 0.3832 1.1157 1.5078 0.8154 1.0196 0.6563 0.5503 0.1046 0.2874 0.0612 0.9489 0.2653 0.0767 0.2588 1.1534 10.8586 2.5849 0.3368 1.9813 1.0887 1.3959 0.2391 0.6826 2.3683 1.2726 7.3451 0.1443 1.1007 0.5649 0.2194 0.2482 0.6284 8.6656 0.2679 2.6301 0.7295 0.3838 3.4878 0.3373 0.1551 0.4171 0.8465 1.5567 1.8548 0.6768 1.2618 0.9586 0.3393 0.7086 0.1353 0.2611 0.0402 0.3925 0.105 0.3209 1.5017 0.5558 0.2038 0.1134 0.2279 1.5427 0.3468 1.0897 3.4856 0.4145 0.4432 0.5814 0.8603 0.4543 0.8199 0.4983 0.7217 2.4489 1.3658 0.5985 0.7132 0.1013 2.6752 0.3467 0.2209 0.322 0.0489 0.3576 0.6103 0.3455 1.4747 1.0927 0.9685 1.8874 0.3907 0.7169 2.9091 0.2163 0.1016 1.0926 0.7058 0.8939 0.1764 0.8991 1.1168 0.632 0.1826 0.4153 0.822 0.1155 0.3822 3.1056 3.7978 1.0012 0.6815 0.4658 1.4667 0.1266 0.8877 1.3236 0.3919 0.6868 0.4493 0.5601 0.3303 2.2159 0.408 1.0811 2.4663 0.7948 0.6455 0.2436 1.1449 0.3298 0.2359 1.2573 0.4225 1.734 0.1047 0.0903 0.9653 1.714 1.9854 0.1263 1.1721 0.9494 0.9723 0.3071 0.5042 0.0997 0.7288 0.1323 0.3018 6.3003 0.4573 0.4435 1.9517 2.5537 0.2323 0.3115 1.083 0.745 0.4082 0.0824 1.3239 0.2434 0.2435 0.1071 0.0302 0.4221 0.4613 0.5853 0.284 0.3101 0.1211 0.0372 0.5097 0.4085 0.5621 0.1248 0.2167 0.0492 0.0343 0.3548 0.5198 1.3125 0.8033 0.6496 1.4421 0.0828 0.4009 1.3537 0.101 3.5 0.7971 0.451 0.9575 3.3438 0.9085 0.0643 0.3856 2.8263 1.7901 1.2034 0.1697 1.2171 0.7111 0.4924 0.4983 0.5671 1.2442 0.3878 1.0229 1.2876 0.2003 1.824 0.5463 0.7043 1.9771 0.6766 0.2094 2.5045 2.3383 0.7218 0.675 0.5654 0.1781 0.1207 1.0638 0.8736 0.9298 0.3889 0.2399 2.8631 1.3123 0.611 5.3315 0.2138 1.4888 0.1125 0.6505 2.3075 1.1931 0.18 0.506 0.2962 0.8279 0.479 0.3144 0.3885 0.513 0.7303 0.4261 1.9524 0.6578 0.6643 0.3372 1.5715 0.269 0.2714 1.4787 0.78 0.3094 0.9369 0.4836 1.1852 0.2706 0.4705 0.5995 0.1355 0.2408 0.2227 0.2865 0.9468 0.8811 0.133 0.6374 0.2076 0.3133 0.1192 0.1473 0.6626 0.2736 0.2489 0.5126 1.2114 0.3899 0.1944 1.5539 0.2942 0.4285 0.4034 0.7006 0.7866 0.4171 0.2839 0.7324 0.2407 2.2496 0.2137 0.0914 0.3626 0.4517 0.2744 0.2203 0.2373 2.3831 0.6334 0.2539 0.7216 0.802 0.5575 0.2032 0.1785 0.4113 1.3448 0.6843 0.6234 0.2951 0.4981 0.5736 0.7961 0.8402 0.5037 0.5277 0.2891 0.0915 0.3474 0.293 1.6368 0.5588 0.1288 0.1025 0.7145 0.081 0.1772 0.4477 1.0803 0.2972 0.2589 0.5353 0.6669 0.445 1.1487 1.203 1.2231 0.1242 0.2104 0.3285 0.1714 0.3668 0.3869 0.1268 1.0743 0.4001 1.4645 0.5134 0.3435 6.2441 0.2046 1.8652 0.695 1.0881 0.4351 0.1775 0.1941 0.3584 2.2296 0.3493 0.6279 0.2368 0.092 0.4896 0.6896 0.2103 0.7567 0.7204 0.591 0.2654 1.2225 0.7303 0.3979 0.1552 0.6057 0.256 0.3132 1.2364 0.2537 1.0237 0.1829 0.3506 2.1834 0.8772 0.3416 0.759 1.9267 1.2193 0.1422 0.569 0.4029 0.5004 0.3337 0.0442 2.5106 0.3738 0.2823 1.3331 0.6065 0.2776 1.4022 0.3425 0.2665 0.3968 1.5503 0.0815 0.24 0.5212 0.7393 0.1546 0.1945 0.0625 0.4221 0.7521 0.1587 1.0382 0.1372 1.0719 1.3517 0.3138 0.658 1.9666 0.7317 1.0914 0.2158 0.3569 0.7774 1.118 0.3045 0.5445 0.5835 0.2207 0.4144 1.3748 0.1679 0.4777 0.8487 0.0857 1.1086 0.5419 0.4508 0.5289 0.7548 0.7393 0.6794 1.6639 4.0086 2.2852 1.2753 0.0864 0.3389 0.9915 2.6065 1.053 1.3109 1.6965 1.8607 0.7474 3.6729 0.2735 1.6484 3.997 0.789 0.1809 0.1325 1.5691 0.4078 2.605 1.1632 0.4157 0.5899 0.3489 1.0453 1.0082 0.3367 0.4283 0.6872 0.1556 1.3186 0.72 0.3026 0.9537 0.2564 0.4494 0.7675 1.3656 2.3639 2.2878 0.4914 0.3503 0.194 0.6622 0.0604 0.3564 0.0869 0.1177 1.1435 0.2029 0.6931 0.6471 0.4379 0.2068 0.4057 1.1002 0.3851 0.4288 2.4624 1.0515 0.4316 0.5571 6.2554 0.3914 0.7341 0.1533 1.0235 0.9619 0.1857 0.8127 1.2464 0.5736 1.3182 0.3854 0.7189 1.0167 1.8132 0.5236 0.6567 0.5728 1.093 1.0238 0.6011 0.8288 2.5267 0.4903 2.0593 0.6458 0.7688 0.2075 0.3022 1.9444 0.7859 0.2439 0.7983 0.2868 0.2294 0.5843 0.8458 0.3188 1.0141 0.4352 0.6162 0.7906 0.3923 1.0184 1.3717 0.4493
"16" 0.6403 0.2515 1.3489 0.0646 0.2302 2.6957 7.8286 1.3432 2.1532 1.5941 9.12 1.5159 6.935 2.1031 0.8836 0.8237 1.7105 1.3257 0.1663 0.4493 1.0609 3.5509 0.465 0.8968 0.8395 9.029 0.6549 0.7482 0.1358 1.2055 0.4155 0.8444 0.2913 1.5761 5.678 1.5335 1.0228 0.9247 0.7429 0.157 1.7446 2.7076 0.614 0.3474 2.0819 1.6604 3.7027 1.8731 0.2791 0.3253 1.6123 0.3022 1.7126 0.126 1.2139 0.8734 1.8696 0.0609 1.0365 10.9027 5.0565 7.456 0.807 0.1388 1.328 0.3105 0.5583 2.5967 0.7919 0.1969 0.0261 0.9015 0.113 0.4518 0.187 0.228 6.6508 0.6655 0.1355 0.3873 0.4384 0.1274 1.6911 2.2432 0.2413 0.1962 0.6445 3.7992 0.5211 0.6981 0.5609 2.5123 0.1455 4.0785 0.1063 1.3124 0.7242 0.0827 0.7637 0.2468 2.4747 0.4718 0.5437 1.0543 0.43 0.3614 0.4723 0.23 0.2774 0.1532 0.4029 0.2656 0.2756 1.3512 0.6979 0.2332 0.1974 1.7605 0.2004 1.7474 0.5793 1.7225 0.2869 1.4592 0.2916 2.4984 1.4862 0.8623 0.1106 0.6976 0.984 0.5695 2.9844 0.5217 1.0196 0.9015 0.0453 0.8381 0.6768 1.4774 4.3146 1.3922 0.0945 4.3146 0.1774 2.8409 0.1276 7.4908 0.7457 0.0896 5.4744 1.2806 2.2634 1.2908 0.4007 0.6791 1.598 0.4692 2.6551 0.091 1.2518 1.027 0.2716 0.7066 0.7926 0.3526 0.4753 0.348 0.3091 0.6014 0.6831 0.5421 0.2698 0.2361 0.6179 1.4236 0.1027 1.2113 0.482 1.5165 0.2505 0.1714 0.2927 0.0817 0.6716 0.301 0.5599 0.2409 0.4204 0.9135 0.1945 0.2856 1.2225 0.3184 0.1455 0.5027 0.0399 0.6524 0.5865 0.2609 0.2752 2.6566 0.611 0.2663 1.6056 2.2899 0.9915 0.639 0.6593 0.0622 0.5386 0.4039 0.1711 1.0835 0.9446 0.492 0.4335 0.6405 0.3757 0.1054 0.5856 0.3131 0.5802 0.6332 0.098 0.193 0.1319 0.4809 0.1442 2.5061 1.2941 0.5131 0.1622 0.3856 1.5441 1.8151 0.4364 0.1052 1.0322 0.1562 1.741 0.2641 0.1791 0.5682 3.2451 0.4831 0.9664 0.9313 0.4258 0.7885 1.7479 2.4327 0.5452 2.7306 0.967 0.7458 0.4387 0.0888 0.1765 1.3847 2.5222 0.3178 0.5848 0.2944 0.271 1.16 0.2337 1.0967 0.099 1.557 0.2013 1.778 0.5043 0.0363 0.2571 4.8148 0.8667 1.8477 0.6508 1.398 1.3677 0.9727 0.4487 0.1148 1.358 0.1775 1.481 0.2357 0.2741 0.0812 0.554 6.6786 1.0433 1.2872 0.5437 0.5706 1.0257 1.1531 0.252 0.8989 0.5149 1.3739 0.151 0.5626 0.3812 0.9284 0.1418 4.4006 0.5352 0.324 0.1315 0.346 0.2922 1.5549 0.5252 0.386 1.0028 1.339 0.4054 0.6798 0.3594 0.0867 0.3739 0.333 0.1558 0.8344 0.3023 0.0944 2.3158 1.6641 7.8196 0.2639 0.3455 2.8138 0.3943 0.7621 0.9851 0.1681 0.1012 0.3065 0.7315 1.862 0.5152 0.8381 1.7738 0.9323 6.3607 0.5932 1.0128 0.2805 0.8452 1.5811 2.3872 0.1082 3.4516 0.4298 0.0598 0.1599 0.6587 4.3994 0.7116 0.4132 0.0738 1.1828 0.1842 0.2778 0.3567 0.1727 0.4779 0.4384 0.6387 1.3133 2.0165 0.6687 0.3756 0.1575 0.749 0.4835 0.3178 1.1467 0.8578 0.1138 0.2909 0.5774 0.1943 0.078 0.2138 0.2706 0.2736 0.5185 0.4288 0.391 0.7206 0.4539 0.054 1.2665 0.7241 0.0966 0.1529 0.5268 0.1249 2.2753 0.2438 0.117 0.5219 0.8132 0.1227 0.4404 0.1274 0.3419 0.2004 0.2025 0.0689 0.3561 0.9103 3.3167 1.4013 0.6946 0.2767 1.0761 0.7726 0.4584 5.6124 1.1122 1.1486 0.3719 0.4204 0.0622 0.2748 0.8955 0.4093 0.7862 1.1577 1.1663 0.2592 0.2837 0.4659 2.6568 0.6312 0.2116 0.3663 1.798 0.2384 0.1991 0.5687 0.1729 0.6043 5.0993 0.7264 0.331 0.8261 0.3238 0.4514 0.7127 0.8364 1.3309 0.7069 2.3583 0.3911 1.1204 0.8601 2.8859 0.1597 0.5102 0.1985 0.0967 0.4053 4.6786 5.0943 2.204 3.3301 3.1893 0.5449 0.8891 3.1726 0.4887 0.2907 1.1972 1.4409 0.4358 1.1185 1.4129 0.2895 0.2338 0.4072 0.2071 0.4064 1.0044 0.2135 0.2405 2.2383 0.7015 0.6314 2.1219 0.773 0.36 1.4192 0.8511 0.7244 0.7976 1.3628 0.1918 0.0819 0.1686 0.3446 0.2676 0.999 0.1372 3.5769 0.8537 0.249 0.3685 0.7744 0.0928 0.4306 0.3401 0.3481 0.3677 0.7956 3.2905 0.2561 0.8844 0.596 0.4199 3.635 0.3824 0.6048 2.2738 0.1451 1.8952 0.2998 0.8224 0.2045 0.2353 0.8407 1.3218 0.4172 1.8648 2.6396 8.5778 5.1574 0.1184 0.1024 2.4325 1.7172 1.6205 1.122 1.1666 1.1699 0.1568 3.4401 0.6589 0.4904 0.2611 1.2976 0.1679 0.2519 1.5074 0.328 0.7827 0.5956 0.9323 2.6557 0.3833 0.0961 0.5711 3.6644 0.035 1.0605 0.958 0.7063 2.8813 0.495 0.6823 0.4299 1.0781 0.8715 1.2774 0.051 0.209 1.2996 0.2927 0.3538 2.1558 0.6518 0.6425 0.3396 4.2542 0.6833 0.4183 0.4203 0.7027 3.1227 1.55 1.6286 1.4857 0.8866 0.553 0.2191 0.2433 1.2234 0.2577 0.2076 0.241 1.064 0.1587 0.3862 0.0286 1.2584 0.589 0.0573 0.2045 0.7409 2.5841 0.518 0.2917 1.8311 0.1272 0.8987 0.5655 0.1982 0.9889 0.1469 0.0623 0.7286 0.0833 0.1186 0.3191 0.6369 0.5112 0.8024 0.2462 1.0301 2.132 0.1233 0.3777 0.3137 2.0675 0.724 0.9493 0.5815 0.602 0.6143 2.6011 0.782 0.2658 0.6537 0.2447 1.4209 0.936 1.6631 0.2754 0.0598 0.8021 0.5732 0.3338 1.0565 1.2576 0.297 0.4338 0.9764 0.3953 0.6888 0.6109 3.7928 1.0015 0.664 0.4374 0.8511 0.9786 0.7385 8.0128 1.5396 1.9631 0.2294 0.4185 0.3521 0.4497 0.0783 0.3339 0.134 0.4568 0.149 0.4477 1.2319 1.1883 0.1612 0.7006 0.4962 0.269 0.767 1.7541 1.2899 0.3119 0.2228 0.9492 0.6713 0.5975 2.039 1.0349 0.4999 0.317 1.5437 0.8162 0.5262 1.4368 3.2153 0.4394 1.1166 0.5969 0.3528 2.396 0.2947 0.6081 0.5807 0.3931 0.4013 2.469 4.0851 1.8929 2.3655 1.6462 0.0789 1.3636 1.288 0.3179 5.3308 0.151 0.2214 0.3914 0.3247 0.4398 0.3204 0.6743 9.7455 1.6091 0.4149 0.2895 1.0415 0.6315 0.2261 3.7433 0.4585 0.2625 0.3208 0.6522 0.5307 1.0825 0.4442 0.2765 0.71 0.2151 0.366 0.2423 0.109 2.2339 0.3196 2.8508 0.237 0.7207 0.517 0.6811 0.1417 0.1459 0.219 0.6621 0.199 0.4179 0.2469 1.0363 0.4789 1.5529 0.4027 1.2396 2.0606 0.0527 0.3551 0.3457 0.2189 0.235 0.4212 0.3001 0.3839 0.3988 0.4081 0.7138 0.8326 0.321 0.248 0.6536 0.7375 0.4137 1.4982 0.5336 0.4841 0.3444 1.4505 0.1215 0.2303 1.1596 2.5615 0.3583 0.8386 0.4337 0.1198 0.4237 1.268 0.3767 0.3569 0.6364 1.4051 0.491 0.7943 0.9565 0.8041 0.7339 0.5354 0.6808 0.2363 0.5449 0.9836 2.6548 0.2088 0.0361 0.804 0.6584 0.5383 0.6308 0.7094 0.5173 1.5246 0.489 0.5793 0.4505 0.2149 0.3865 0.5783 2.1996 0.6294 1.36 0.7417 1.014 0.637 1.0377 0.3162 0.6577 0.3284 0.6434 0.6118 0.8255 0.2816 0.5331 0.7273 0.9212 3.3302 0.6351 1.1115 0.1515 0.7932 1.1947 0.1717 0.6836 0.4319 0.9206 1.3754 2.8017 0.5412 0.4846 0.8329 0.6355 0.266 1.5488 1.9564 2.4772 0.5062 0.3436 2.3922 0.2884 0.4432 1.1748 0.8178 0.8604 1.0994 0.7268 0.1683 0.6976 0.5023 0.2123 0.9441 0.751 0.6088 0.815 0.6836 0.7715 0.5786 0.7477 0.3989 0.8622 2.6667 0.4031 5.0054 0.6387 0.7576 0.1382 0.9986 0.5643 0.8291 1.9316 0.2128 2.0265 4.1819 2.2684 0.4003 0.1799 1.1325 0.4235 0.2322 0.1847 0.5247 0.3372 0.2191 1.8562 0.4524 0.2213 1.9541 0.4365 0.5055 0.0612 1.277 1.0375 0.4731 0.1995 0.2683 0.3127 0.5936 1.3571 0.8432 0.1516 0.4524 0.2089 1.7796 0.2763 1.571 0.2539 2.3307 0.2052 0.3092 1.0683 1.3782 0.5047 3.2277 0.954 0.8572 2.0548 0.6897 0.3633 1.2542 0.2425 1.7981 0.2255 0.8288 0.3209 1.4728 0.6822 0.1926 1.9485 0.4217 0.7514 1.0145 1.1528 1.8462 0.8649 0.7297 1.5728 1.5739 1.5941 1.244 1.3619 1.0958 0.5734 0.2468 1.0022 1.6562 0.3712 0.6901 0.3749 1.3267 0.8826 0.7762 0.286 1.103 3.9921 1.0409 0.4174 0.2684 1.9276 0.5919 0.8323 0.6119 0.6714 0.8532 0.479 0.1901 0.1678 0.3949 0.3783 0.5218 0.6293 0.8571 0.3631 0.4345 0.3921 0.6249 1.1658 0.4539 0.3012 0.5127 0.9182 0.4114 0.6762 3.9128 0.3702 1.3527 1.2924 0.5509 0.5721 0.6218 0.6255 2.4785 0.4419 0.8841 1.2527 1.2801 0.4334 0.6944 0.7972 1.5894 0.5448 0.3633 0.8847 1.2008 0.8031 0.6574 3.002 0.9453 0.424 0.3166 1.0931 1.0851 0.4507 0.4791 0.758 2.2694 0.1562 0.159 0.1187 0.8582 0.5174 0.9418 0.6284 1.2807 0.5233 0.4291 2.1854 5.2671 0.9679 0.5316 0.4856 0.8466 0.89 1.5851 2.4842 0.6854 1.139 3.3111 1.1689 0.7648 4.6554 0.4851 0.7919 0.123 1.3103 4.923 3.8284 0.8619 0.3773 0.7736 0.8691 0.4634 0.7225 0.659 0.1043 0.7032 1.4876 0.4571 1.3535 1.9994 0.8072 0.2143 0.1435 0.5057 0.7452 0.3704 1.265 1.0598 0.4811 0.3082 0.3207 0.8416 0.2472 0.618 0.3275 3.3173 0.4733 0.3062 1.5334 0.4928 2.3139 0.6252 0.2645 0.5466 1.3372 0.6826 0.8022 0.9678 0.1901 0.6063 3.3664 1.186 0.91 1.845 0.3754 0.4127 0.4879 0.9706 1.3862 1.1213 0.2255 2.4186 0.158 3.2729 0.4782 1.1062 0.6594 0.4692 0.425 0.7505 0.6446 0.5692 2.0415 1.1982 0.8986 1.3522 0.9894 0.3968 0.5525 0.5904 0.3061 0.8412 0.5723 1.686 2.41 1.8356 0.2003 0.2307 1.6946 1.3836 1.383 1.2018 0.53 0.1045 0.3857 0.1354 1.488 0.9623 0.3681 2.2642 0.2973 0.1003 0.7091 1.07 1.019 0.4222 4.017 4.2674 0.3572 0.3147 1.0332 1.2542 0.4613 0.1999 0.2394 0.7554 0.4429 0.4714 0.1401 0.4415 0.2942 0.8416 0.1846 0.6287 0.6811 1.4417 0.1841 0.9938 0.2325 0.7157 0.8179 0.4048 0.2715 0.431 0.3649 0.4878 0.2954 0.1991 0.314 1.1274 0.3881 1.203 0.3445 0.283 1.3525 0.8431 1.3889 0.6692 0.242 0.1485 0.2874 1.3737 0.3385 0.3568 0.5149 0.4556 0.2075 0.5757 0.2868 0.797 0.4369 0.8441 0.4783 0.8998 1.763 4.3935 0.5362 0.8174 1.9716 0.7242 0.5725 0.2396 2.413 0.3368 0.227 0.7792 0.295 0.5787 0.1216 0.5997 1.4072 0.1486 0.2823 0.1879 0.4164 0.2082 0.3036 0.7172 0.303 0.8184 0.5663 0.3554 0.5801 1.5694 0.4115 0.3773 0.1772 1.3283 0.4757 0.921 0.1702 0.1232 0.3527 1.5106 0.9851 0.2846 0.9305 0.2553 0.4407 0.4167 0.4443 0.5597 0.2073 0.1143 0.8179 0.3002 0.1027 0.7849 0.2111 0.0811 0.5941 0.5862 0.5276 0.2373 0.6731 0.333 0.79 0.1087 0.7187 1.7083 0.2239 3.817 1.4257 1.5442 0.6895 1.8488 0.6569 0.1162 0.6026 0.7303 0.5339 0.1465 0.3279 1.3305 0.9779 1.0296 0.307 0.5762 0.3749 1.3668 0.2457 0.4268 0.2425 0.3655 0.1465 0.2835 0.4054 0.1467 0.2311 0.3282 0.2693 2.5257 1.6336 0.5911 0.829 0.5159 0.0842 1.1102 0.4937 0.2156 0.4702 2.2069 0.1548 0.2307 0.5235 1.7642 1.0366 0.4932 0.5635 0.8125 1.0996 0.5275 0.2645 1.0481 1.2445 0.0782 0.9134 0.8718 0.9452 0.2895 0.2069 0.6762 0.1813 1.8713 0.8918 0.5089 0.7442 0.2598 1.0034 3.0985 0.2652 1.3897 1.2359 0.6715 1.4723 0.9452 0.7398 0.6736 0.7617 0.3158 1.8149 1.1039 0.7666 1.7856 0.2507 1.1019 0.5566 1.0367 0.8804 1.3079 0.2191 1.0148 0.1363 0.6504 0.2978 0.4519 0.3723 0.8757 0.1898 0.4316 0.8859 0.5432 0.2934 0.1895 2.9117 0.3482 0.0652 0.6212 0.1906 0.3072 0.2815 1.8875 0.2246 1.2474 0.3089 0.6422 0.4191 0.4468 1.5227 0.9919 0.6872 0.4575 1.1838 1.0185 0.684 0.5461 2.1333 1.2477 0.5978 0.5074 0.1212 0.5598 0.3817 0.6261 0.585 0.2009 0.3366 0.6902 0.4733 1.283 1.8192 0.8179 0.4816 1.1982 1.4848 0.3817 0.0659 0.4891 0.9198 0.3603 0.7359 0.4157 2.802 1.1738 0.415 0.8582 0.5478 0.2516 0.7858 0.3408 0.6654 0.7824 0.3316 0.8318 0.1874 0.4964 0.747 0.4773 1.2483 0.8543 0.901 0.1273 0.7678 0.5027 0.4642 2.6017 2.9309 0.8941 0.1919 0.4369 1.0121 1.1133 0.2112 0.7794 0.2919 0.2757 0.9245 0.3671 0.6554 1.3607 0.3706 0.4147 0.6423 0.115 0.1106 0.1162 0.3339 0.3449 0.2365 0.5129 0.4283 0.9074 1.54 1.2461 0.4852 0.2797 0.4312 0.9966 0.3646 3.733 0.9422 1.1387 0.7114 0.5554 0.1999 0.9218 0.3222 1.5677 0.722 0.8398 0.6664 0.4992 1.4683 1.1117 0.983 1.5948 0.4575 2.1659 0.4647 1.6174 1.1991 0.6369 1.1516 1.6064 0.8202 0.7583 2.2785 0.6065 2.2363 5.7385 0.8126 0.431 0.7881 0.3633 0.4055 0.4617 0.4235 1.7342 0.433 1.479 0.0996 0.2086 0.1409 1.2404 0.9911 0.4938 0.1345 0.2538 0.5782 1.3183 0.6518 0.2953 0.2734 2.5497 10.412 2.1387 4.7374 1.2046 0.9653 0.8844 1.3011 0.2553 0.77 0.294 0.4274 0.352 0.246 1.0291 0.2563 0.6164 0.8508 1.3758 1.2755 0.5985 0.5195 0.3909 0.9108 0.9585 0.9688 0.4843 0.3851 1.3012 1.9995 3.9047 1.8877 2.0515 1.1594 0.2252 0.6287 2.8123 1.1314 0.908 0.5938 0.6939 1.4153 0.1456 3.6145 4.2547 2.3539 0.1029 1.4003 0.2425 2.5409 1.1045 1.2063 0.5767 0.7271 2.7861 4.5735 1.274 1.8851 0.2473 2.6036 0.1396 1.5063 2.3669 1.2444 0.2969 0.7847 0.1568 0.426 0.7075 0.4809 0.3089 0.2729 0.2618 1.8879 0.4576 0.4051 0.3456 1.5471 0.5613 0.7138 1.4356 0.459 4.3572 1.1244 0.8644 0.2702 1.3862 0.4229 1.6989 0.7858 0.5833 0.4429 0.4089 0.6458 0.8599 1.811 0.5924 0.5265 0.6989 0.2839 0.5809 0.4777 1.9811 0.7976 0.7109 0.4418 0.0876 0.4087 0.5052 2.8972 0.2249 2.718 1.6675 0.4436 0.497 0.333 0.4286 0.1893 0.3548 2.5544 0.1164 0.2684 0.7922 0.1541 0.1093 0.5942 0.4928 0.834 0.9378 0.6243 0.6763 0.3682 0.2393 0.8346 0.5664 0.1976 0.6464 0.6521 0.2319 0.2566 0.6736 0.377 0.6244 0.5068 1.5747 1.2163 0.2264 0.6079 0.515 0.3358 0.9005 0.5022 0.566 0.8358 0.5671 1.8939 0.4265 0.1311 0.6593 0.672 0.4694 0.9426 0.2017 0.6692 0.0878 0.362 0.1998 0.8777 1.3248 0.2917 0.2802 0.249 0.4572 0.4078 0.1102 0.7604 0.4573 1.9212 0.6131 2.5356 2.6388 1.2189 0.8217 0.6812 0.6134 0.0993 0.3831 0.1481 0.7258 0.384 0.0765 0.5259 0.548 12.4248 2.9193 0.3438 3.6032 0.7281 2.0836 0.333 0.3969 1.3002 0.7619 9.3084 0.1292 0.5343 0.3228 0.167 0.1181 0.5597 10.1765 0.6534 1.4411 1.3815 1.5715 4.0334 0.317 0.1711 0.5023 0.9269 1.3427 0.7671 0.4255 0.8781 0.6619 0.2965 1.1539 0.0928 0.3188 0.0637 0.8423 0.0774 0.9964 0.0391 0.6818 0.5571 0.187 0.448 0.9531 0.4355 1.1216 2.5628 0.8786 0.4128 0.8943 1.6074 0.4307 0.4456 0.5412 0.8317 0.9116 2.0696 0.6043 0.4374 0.1002 3.3043 0.266 0.2569 0.2851 0.0847 0.8089 0.439 0.2504 3.604 1.2354 1.0186 1.4172 0.3837 0.7047 1.6702 1.5778 0.1274 0.9453 0.4261 0.7624 0.2765 0.8874 0.9904 0.5792 0.0937 0.3143 0.747 0.3111 0.5261 2.654 2.8302 1.2179 0.4456 0.543 1.581 0.6975 0.6676 1.6162 0.1971 0.8301 0.1486 0.2652 0.6165 1.3971 0.6346 0.744 2.4305 0.7596 0.4191 0.227 0.9155 0.4853 0.1636 1.0133 0.441 1.1676 0.4209 1.7042 0.5581 2.7524 1.3149 0.1674 1.0419 0.6503 0.8562 0.3542 0.6234 0.3322 0.3411 0.1964 0.3838 11.9944 0.4408 0.37 1.5149 1.286 0.2616 0.3293 0.8995 0.6893 0.6105 1.5543 0.8473 0.4796 0.2306 0.348 0.1679 0.5575 0.8411 2.6607 1.0395 0.2595 0.2497 0.0327 0.5052 0.5819 0.6569 0.0869 0.4054 0.0645 0.0809 1.5407 0.2827 1.0297 0.7038 1.2219 2.1765 0.0795 0.5171 0.9002 0.1044 2.6606 1.0158 0.667 1.4343 3.3896 0.6088 0.0387 0.3286 3.1612 1.4848 1.0486 0.2852 1.5968 0.4205 0.4219 0.5534 0.7056 0.5796 0.382 0.9374 1.2 0.2787 2.517 0.5845 3.917 1.5689 1.4955 0.3314 3.1409 1.7406 0.7724 0.4137 0.6672 0.129 0.1321 1.0283 0.7911 0.6415 0.3875 0.5795 1.7305 2.4715 0.2732 4.4946 0.1916 1.2738 0.1128 0.4286 1.5569 0.7422 0.104 0.3038 0.1909 0.5479 0.3936 0.3973 0.4446 0.4393 0.3494 0.5463 1.7382 0.5958 0.3248 0.5125 0.8131 0.3918 0.3845 1.0942 0.5375 0.3362 0.8625 0.4725 0.496 0.1344 0.2314 0.6456 0.1208 0.3612 0.183 0.3131 0.4545 0.6033 0.3055 0.3713 0.1735 0.8003 0.1222 0.1349 0.5052 0.2469 0.216 0.3306 1.3089 0.3097 0.2126 0.4929 0.1742 0.3173 0.2188 0.4224 0.7703 0.4243 0.2469 0.87 0.2587 0.7643 0.4129 0.0952 0.3932 0.3062 0.319 0.2336 0.2884 2.1612 0.3375 0.1795 0.5608 0.4907 0.3611 0.1507 0.1682 0.3308 0.7336 0.4234 0.299 0.2979 0.2821 0.3222 0.6594 0.5587 0.3629 0.5121 0.2375 0.1764 0.2477 0.231 1.9451 0.2683 0.1299 0.1205 0.8892 0.0769 0.0935 0.2879 0.5352 0.2899 0.3107 0.3683 0.673 0.2948 2.3037 1.1645 0.5686 0.1136 0.2865 0.113 0.1689 0.2752 0.2989 0.153 0.3991 0.3681 0.6872 0.4838 0.2595 6.8242 0.1714 1.5736 0.3638 0.6224 0.3878 0.1894 0.2643 0.3966 1.3663 0.2068 0.3001 0.1665 0.1198 0.4737 0.5095 0.1072 0.3491 0.3246 0.2947 0.2148 0.6513 0.8377 0.3546 0.1726 0.3938 0.1829 0.2129 0.5249 0.1114 1.0091 0.1453 0.3278 1.8743 0.6536 0.132 0.2332 1.0935 0.9392 0.0923 0.3944 0.2621 0.1754 0.353 0.0706 1.7646 0.369 0.3589 1.6788 0.629 0.3584 1.3667 0.2892 0.13 0.3065 1.3119 0.0778 0.1393 0.3365 0.433 0.2481 0.256 0.0928 0.4725 0.6816 0.2078 0.971 0.1659 0.8351 1.826 0.351 0.4082 1.9405 0.3435 1.2898 0.2353 0.5244 0.9063 1.0503 0.2889 0.1979 0.5666 0.1637 0.5555 1.1604 0.2088 0.6327 0.7209 0.0704 1.1885 0.2527 0.2978 0.4581 0.8112 0.7021 0.4448 1.7431 0.2495 2.549 0.7605 0.0108 0.5405 0.7881 1.0852 1.1883 0.8207 2.0926 1.3075 0.7252 1.7018 0.2267 1.5106 2.0833 0.7766 0.3609 0.2461 1.3323 0.2021 2.8151 0.5969 0.3918 0.9106 0.3428 0.9486 0.849 0.3559 0.813 0.6493 0.3089 0.7644 0.3506 0.5393 0.4303 0.2452 0.9114 1.0138 1.5125 1.5388 2.063 1.1073 0.2584 0.1627 0.3178 0.0594 0.2789 0.072 0.1284 1.7645 0.3825 0.4916 0.2247 0.1846 0.1268 0.2675 1.1388 0.2645 0.3448 1.4479 1.5139 0.5591 0.5802 4.37 0.5337 0.4398 0.1829 0.9001 0.4138 0.2653 0.6477 0.5408 0.9567 0.9255 0.2801 0.6077 0.9133 2.6129 0.2038 0.6289 0.3693 0.5665 0.5386 1.047 0.3575 1.053 0.2548 1.8722 0.8433 0.6542 0.9084 0.7086 3.2095 0.9898 0.1637 0.5706 0.2706 1.2 0.2746 0.5789 0.1715 0.687 0.2249 0.6267 0.3742 0.3711 1.2332 0.8234 0.3209
"17" 0.6729 0.3038 2.0071 0.1553 0.2691 2.1064 5.8282 2.8124 2.2321 2.5947 6.4102 0.8444 5.6054 2.1457 0.7782 1.409 2.5297 1.4778 0.1966 0.7276 0.87 2.7019 0.6104 1.0388 0.8264 6.8459 1.1098 1.1617 0.1708 1.1008 0.5856 0.8534 0.1699 1.6141 2.8373 1.3215 1.1662 0.6924 0.7691 0.2276 0.8061 2.4066 0.4402 0.3362 1.4933 2.4867 4.8511 1.5951 0.2802 0.3443 0.9695 0.2837 1.7339 0.1683 1.107 0.9091 1.6961 0.0385 1.1483 8.5244 4.8238 3.9611 1.1003 0.4199 2.4481 0.3888 0.28 1.1319 0.909 0.38 0.5491 0.5377 0.0739 0.2495 0.1414 0.2516 6.7079 0.0066 0.2098 0.2149 0.672 0.2481 1.9359 2.2063 0.1883 0.1292 0.8837 4.1732 0.7493 0.3601 0.5386 4.2433 0.1076 4.9247 0.1539 1.6977 0.525 0.0693 0.2805 0.1029 2.8493 0.6119 0.8236 1.0379 0.6872 0.558 0.2204 0.1399 0.2198 0.1605 0.3802 0.4145 0.2295 0.9581 0.2578 0.2107 0.2123 1.9262 0.1094 1.6531 0.4859 1.3625 0.1374 0.6953 0.479 2.0676 0.4596 0.9195 0.0617 0.6803 0.5387 0.2043 4.3147 0.8416 1.011 2.3322 0.0727 0.278 0.3663 1.7141 2.014 1.2192 0.139 1.7971 0.1019 1.5298 0.1008 4.1487 0.8066 0.093 4.4973 1.0243 3.0804 2.7427 0.5031 0.9981 1.3133 0.3565 2.261 0.1439 1.1195 1.4935 0.2244 0.7921 0.2283 0.3079 0.3772 0.6779 0.0952 1.2452 0.8468 0.6309 0.2349 0.161 0.3273 1.2926 0.0807 1.4058 1.2639 0.5934 0.3327 0.1941 0.7951 0.0776 0.7093 0.1227 0.1196 0.1961 0.3419 0.4441 0.2345 0.1629 0.9939 0.1417 0.0791 0.3969 0.0473 0.1421 1.575 0.124 0.098 2.9265 0.4943 0.1606 2.3141 1.0485 0.7624 0.7852 0.6291 0.036 0.5345 0.2588 0.3023 0.9961 0.2887 0.6253 0.2303 0.545 0.0887 0.0672 0.1847 0.5247 0.5319 0.5342 0.1023 0.1453 0.1421 0.1518 0.1648 0.8874 0.7843 0.2969 0.1107 0.08 1.5882 3.0948 0.2443 0.1683 0.3406 0.0891 2.2173 0.1394 0.1606 0.6144 2.2695 0.3837 0.588 0.6261 0.7455 1.24 1.0473 1.4349 0.3841 2.8026 1.553 0.2967 0.4836 0.0792 0.1956 1.8974 2.1668 0.3116 0.7183 0.3153 0.2087 0.6736 0.2731 0.2753 0.1292 1.5555 0.1199 0.8914 0.6162 2.5595 0.3395 3.6983 0.8419 1.478 0.6957 0.5492 1.5465 0.9995 0.1974 0.0859 0.7671 0.0941 0.7077 0.1389 0.3016 0.1263 0.5121 4.2889 0.492 3.2165 0.2649 1.2926 2.2049 0.4497 0.131 0.623 0.5582 1.6447 0.1592 1.7515 0.3495 1.2654 0.1196 2.0739 0.3294 0.357 0.0853 0.3277 0.1613 0.7974 0.6509 0.5065 1.2984 0.8133 0.418 2.0492 0.4146 0.0449 0.4529 0.4801 0.1022 0.4065 0.2343 0.0663 1.523 1.5727 5.5771 0.3498 0.161 1.4414 0.3236 0.7052 1.0286 0.0967 0.1262 0.2851 1.2662 1.2042 0.7628 1.1994 1.8938 1.1764 7.342 0.1886 0.9356 0.1434 0.6691 0.8131 2.1355 0.0649 3.1297 0.501 0.073 0.1485 0.2492 5.1794 0.9752 0.4655 0.0609 1.8079 0.1075 0.4635 0.4133 0.1196 0.8081 0.4032 0.4101 1.6928 2.4466 0.769 0.1966 0.1616 0.3568 0.194 0.2544 0.7304 0.4278 0.0713 0.2696 0.6579 0.1277 0.0633 0.106 0.2113 0.5809 0.6053 0.3418 0.5554 0.1857 0.3937 0.061 1.0586 0.7958 0.1052 0.2992 1.0121 0.4716 0.7433 0.1035 0.004 0.2599 1.423 0.0874 0.539 0.107 0.2231 0.1475 0.2587 0.0573 0.3979 0.8609 0.6496 3.7718 0.6907 0.1677 1.4642 0.6521 0.7432 3.5005 0.743 0.6885 0.2185 0.7456 0.086 0.14 1.5964 0.2384 0.9168 0.1682 0.7766 0.2552 0.2155 0.7441 3.1918 0.4118 0.1013 0.3433 2.151 0.265 0.3637 0.4355 0.1772 0.4802 6.949 0.7456 0.3429 0.7889 0.1118 0.2077 1.1153 0.6503 1.4003 0.299 1.8432 0.2915 1.1178 0.6762 2.5059 0.1908 0.3868 0.2169 0.1057 0.6179 2.2896 3.929 2.0816 1.5929 3.1963 1.2037 0.3874 5.7958 0.3695 0.2319 0.9857 2.2526 0.3361 1.9518 1.115 0.005 0.2527 0.2583 0.2258 0.2819 1.1081 0.2197 0.2251 1.6289 1.291 1.0591 1.9767 1.7504 0.1771 2.0912 1.4383 1.0975 0.727 1.1691 0.1755 0.1095 0.4073 0.1221 0.2658 0.9486 0.1572 0.3264 1.0581 0.2685 0.2607 1.7961 0.1561 0.6429 0.441 0.4302 0.1206 0.7404 2.62 0.1642 0.1664 0.5337 0.3258 1.6325 0.1671 0.7169 1.3772 0.0959 2.6067 0.1466 1.1969 0.1211 0.304 1.013 0.7757 0.3721 1.7897 1.5405 1.5474 3.864 0.0974 0.0959 2.855 1.1442 1.5426 0.8952 1.4045 0.6669 0.1751 3.8002 0.3476 0.9272 0.4175 2.378 0.2826 0.1572 1.604 0.4312 0.5682 0.6427 1.0602 1.7471 0.4292 0.1218 0.1142 2.6273 0.542 1.5854 0.6673 0.3266 2.444 0.4627 0.7371 0.404 1.0976 0.8531 0.606 0.0582 0.3499 0.8809 0.2015 0.1054 1.1042 0.5206 0.402 0.3773 2.5118 0.6789 0.1699 0.4979 0.6835 4.0978 3.8068 1.6054 1.3213 0.6619 0.1766 0.1427 0.0919 0.6489 0.084 0.2147 0.2338 1.4573 0.1264 0.272 0.0369 1.0713 0.6504 0.073 0.0486 0.8713 1.8117 0.7408 0.1287 1.7523 0.1071 1.3523 0.5769 0.1528 0.5484 0.8022 0.066 0.6204 0.0674 0.1502 0.3998 0.3894 0.8486 0.5719 0.1506 0.9473 1.518 0.1367 0.2768 0.3211 1.8905 0.6543 0.6375 0.4873 1.3748 1.0106 2.8498 0.2958 0.3351 0.6577 0.1442 1.1302 0.2724 2.8742 0.5125 0.0672 0.5078 0.9661 0.1452 0.9266 1.1157 0.8438 0.8243 1.8737 0.8188 0.7419 0.943 2.5579 0.322 1.0167 0.8056 0.8408 0.8091 1.2528 2.0151 0.8055 3.1452 0.2121 0.653 0.2525 0.5606 0.1026 0.4983 0.2778 0.1875 0.0064 0.4958 1.4036 0.7333 0.1559 0.5394 0.9785 0.2658 0.621 2.094 1.3646 0.2209 0.0952 0.6251 0.7886 0.3445 1.652 1.496 0.666 0.5644 1.6118 0.6458 1.0143 2.0113 1.4692 0.4631 0.9029 0.9588 0.5129 3.4716 0.4259 0.1138 0.6106 0.5299 0.4197 1.9151 5.1042 1.0071 3.3761 1.2841 0.1621 1.2583 1.4091 0.3175 8.0458 0.0644 0.0879 0.2109 0.228 0.5312 0.2467 0.7607 7.2923 1.4941 1.7993 0.2456 2.2205 0.842 0.2263 2.9571 0.0488 0.2617 0.5768 0.8775 1.4607 1.4596 0.4369 0.3144 0.8797 0.3219 0.297 0.2535 0.1083 1.9572 0.3763 3.4785 0.3068 0.7739 0.8709 0.5169 0.2552 0.1419 0.3142 1.3266 0.2501 0.5453 0.3028 0.5213 0.4979 2.4557 0.4007 1.7498 1.5426 0.9805 0.7197 0.4998 0.127 0.1754 0.6002 0.2379 0.1871 0.5188 0.3508 0.6973 0.5668 0.2792 0.6503 0.3956 0.4387 0.1274 1.847 0.4684 0.4711 0.1855 1.2822 0.1231 0.2765 1.6178 2.3305 0.2251 0.491 0.4548 0.1452 0.4187 1.6621 0.1631 0.3361 0.7218 1.2414 0.5901 0.6643 0.9541 0.9854 0.8607 0.3002 0.6769 0.0974 0.7083 1.4278 1.2293 0.2039 0.0457 0.9832 0.4658 0.6028 0.5112 0.2158 0.2004 0.5007 0.5604 0.5907 0.386 0.1581 0.1791 0.3459 1.2507 0.9796 1.8321 1.7925 0.8731 0.6409 0.6643 0.4139 0.6963 0.2331 0.2718 0.1632 1.8844 0.8044 0.6919 1.0055 0.9563 4.0154 1.5988 1.0964 0.1272 1.3512 1.394 0.128 0.1922 0.6393 0.3708 1.659 3.4402 0.9616 0.6739 1.4262 0.3932 0.4785 1.0445 2.1496 2.5904 0.7174 0.3764 1.9268 0.4883 0.5302 0.9827 0.7191 1.0075 1.5262 0.6036 0.1882 1.5087 0.1959 0.2793 0.6835 0.6909 0.2937 1.4227 0.3561 0.622 0.3846 0.5032 0.7435 0.4268 3.4672 0.4301 3.8937 0.6592 1.154 0.2449 1.1972 0.5233 0.7691 1.9701 0.1997 2.7758 1.9391 3.7732 0.6054 0.1704 0.7625 0.4138 0.2038 0.1867 0.5937 0.1587 0.1625 0.7898 0.2882 0.517 2.2362 0.3192 1.0955 0.0433 1.7015 0.639 0.5237 0.1498 0.2821 0.2969 0.6586 1.8756 1.3853 0.1715 0.3701 0.1693 2.0944 0.1247 1.2566 0.2905 1.2978 0.1719 0.1751 1.0069 0.8194 0.689 2.4659 1.2725 1.2453 1.2662 0.4807 0.419 0.9571 0.2206 1.1352 0.2104 0.8128 0.147 0.6911 0.7219 0.1652 2.2889 0.6043 0.6689 1.15 0.2329 2.6886 1.1323 0.7829 1.3415 2.6482 2.1413 1.04 0.6027 1.1795 0.7373 0.2042 0.6673 0.8766 0.32 0.3488 0.6472 1.7423 0.654 0.7306 0.3298 1.0295 3.7599 0.6164 0.2191 0.2339 3.1076 0.4822 1.1199 0.5787 0.89 0.8376 0.3485 0.1494 0.1561 0.2125 0.3984 0.5189 0.6638 0.7538 0.2066 0.2629 0.4327 0.8525 1.3063 1.048 0.2011 1.4835 0.7397 0.7787 0.7465 2.5715 0.1744 4.0963 1.8946 0.991 0.4231 1.069 0.8147 3.8138 0.1203 1.1175 1.562 0.862 0.3687 0.8764 1.1895 1.9875 0.5319 0.2299 0.4263 0.9367 0.7287 0.7465 1.5629 0.7323 0.2924 0.2896 2.5948 0.3569 0.6465 0.3832 2.7411 2.133 0.4319 0.1916 0.1498 0.9465 0.6088 0.6595 0.7549 1.041 0.8209 0.9226 3.3299 5.7011 0.8405 0.8237 0.4353 0.4379 0.7404 1.7428 2.7576 0.5024 1.2454 2.8812 0.7992 1.1071 1.7166 1.4097 1.3528 0.0733 0.9405 3.3886 2.2296 1.6774 0.7706 0.7634 0.6194 0.022 0.7316 0.6432 0.1364 0.3255 0.7186 0.3678 0.9215 1.0269 1.3461 0.1594 0.0691 0.4734 1.0842 0.148 1.3377 1.4491 0.5437 0.2308 0.399 4.9832 0.2482 0.8568 0.2041 4.3965 0.4916 0.4414 0.8848 0.1871 2.1592 0.648 0.2189 0.2202 0.9838 0.6409 0.6436 1.8751 0.1331 0.8556 2.1088 0.9856 1.0652 2.0819 0.5344 0.3575 0.3634 0.3886 1.5057 0.6886 0.2124 1.1136 0.1124 3.9442 0.4795 1.0898 0.8471 0.4269 0.2315 0.5549 0.64 0.3665 2.6678 1.7718 0.9401 0.7582 0.8195 0.5679 0.3572 0.7776 0.3382 0.4428 0.905 0.0393 2.4067 0.9102 0.1056 0.3584 1.0061 2.5934 0.8704 1.001 0.5963 0.1149 0.2047 0.1166 0.298 2.5921 0.2029 1.1937 0.4951 0.3338 1.0348 0.5663 0.7563 0.1795 3.3179 4.0653 0.3137 0.5327 1.1533 1.1173 0.3998 0.1137 0.1147 0.8743 0.6519 0.7211 0.2115 0.4927 0.3716 1.0386 0.2045 0.6244 0.665 1.2532 0.2271 1.0646 0.2533 0.5808 0.4751 0.5069 0.2808 0.3294 0.2375 0.3692 0.2199 0.462 0.2033 1.2318 0.8712 2.4727 0.0949 0.4489 1.4586 1.0543 1.1825 0.4224 0.6302 0.1234 0.305 3.4434 0.373 0.183 0.5911 0.6406 0.1529 1.8306 0.1711 1.2169 0.9814 1.4266 0.7404 0.8498 2.0061 1.8402 0.8013 0.9046 3.1904 0.7615 0.9025 0.3549 0.3344 0.638 0.2562 0.7348 0.2367 0.4626 0.1393 0.565 1.9161 0.2379 0.3279 0.283 0.3665 0.1469 0.3835 0.8498 0.3894 0.6493 0.9175 0.4857 0.6946 1.3373 0.3889 0.466 0.1747 0.7396 0.3372 0.6456 0.1572 0.1791 0.5592 0.9512 0.5476 0.2624 0.6573 0.3117 0.4291 0.1829 0.4328 0.5044 0.2191 0.149 1.1051 0.8352 0.1097 0.3313 0.2868 0.1121 0.2559 0.6214 0.7628 0.1176 0.4741 0.5326 0.8757 0.2664 0.9104 1.9564 0.4305 2.885 1.4173 1.5645 1.0961 1.122 0.7598 0.1278 0.5998 0.8554 0.4734 0.1453 0.4971 0.85 0.8989 1.5891 0.3941 0.4148 0.4215 1.9064 0.4376 0.3708 0.1721 0.2388 0.1394 0.3861 0.6298 0.2519 0.199 0.298 0.3352 3.7104 2.7294 0.5862 0.7205 0.4783 0.1394 0.8624 0.3693 0.4643 0.5617 2.2781 0.1443 0.2567 0.4538 0.7601 1.0983 0.343 0.9014 0.7165 1.165 0.4554 0.1666 1.7243 1.1354 0.1363 1.42 0.9318 1.3047 0.3164 0.1767 0.4499 0.2123 2.9241 0.5619 0.2367 0.8647 0.2646 0.6848 2.4253 0.4492 2.0173 1.1059 0.0215 2.0426 0.4596 1.0165 0.6488 0.6254 0.2616 1.3696 0.5324 0.6808 1.0395 0.3081 1.7339 0.7101 1.3838 0.6833 0.884 0.4012 0.7473 0.3809 0.7909 0.7108 0.7271 0.6482 0.5196 0.3714 0.3568 0.9894 1.0137 0.367 0.2712 3.554 0.3642 0.1089 0.6064 0.3551 0.3489 0.7029 2.2941 0.3631 0.7687 0.149 1.1874 0.4956 1.0441 0.7623 0.9501 1.2947 0.5107 0.9923 1.1676 0.9392 0.7676 4.7981 1.2659 0.7997 0.4966 0.1861 1.0274 0.3874 0.9233 0.7215 0.3348 0.2236 0.7577 0.6474 1.6226 2.9056 0.8206 0.4479 1.9295 1.4657 0.5015 0.0923 0.4757 0.7338 0.7818 0.7923 0.4263 3.8897 1.7767 0.3141 0.8916 0.7013 0.2859 0.8738 0.3671 0.7466 0.7383 0.7093 0.9171 1.2804 0.7638 1.75 1.2868 1.0421 0.6394 1.631 0.134 1.1489 0.3291 0.6542 1.8466 2.9924 0.7226 0.2155 0.4498 0.9846 1.3171 0.1698 0.9983 0.2479 0.375 0.8831 0.3428 0.5358 1.2145 0.4555 0.0134 0.5898 0.1201 0.1547 0.1604 0.5964 0.2444 0.3004 0.4062 0.6405 0.9239 2.0229 1.0624 0.6279 0.5301 0.4675 0.5163 0.5265 5.711 0.8821 1.7302 0.3309 0.5752 0.2936 0.8666 1.0589 1.6059 1.582 1.3653 0.9352 0.7384 0.8186 2.5797 0.8477 1.0753 0.5006 2.5705 0.2603 1.3662 1.052 0.9621 2.9429 2.0232 0.5923 0.8907 3.1687 0.8442 3.2098 6.712 0.4574 0.4071 0.1982 0.1914 0.4328 0.5304 0.4032 1.8123 0.439 1.0725 0.0691 0.2052 0.1655 2.5933 0.8275 0.358 0.1125 0.3093 0.8539 0.4531 1.02 0.3672 0.1213 1.6787 2.8969 0.9775 2.0909 1.236 1.1183 1.0651 0.8765 0.186 0.4865 0.3969 0.5768 0.1306 0.2849 0.9333 0.3969 0.5521 1.1104 1.1774 1.4808 0.5719 0.9225 1.0269 1.5144 0.4942 0.7481 0.6088 0.2895 1.4602 3.3503 7.9913 2.191 1.3847 0.6927 0.2082 0.4878 2.4343 1.0738 1.2926 1.1282 0.745 2.2352 0.1105 2.6053 2.21 3.034 0.1386 1.377 0.2536 3.2804 1.4054 1.1243 0.4943 0.93 3.5961 4.7097 1.1742 1.3429 0.3249 1.7571 0.2036 2.2514 2.4249 1.327 0.5802 0.5559 0.2728 0.413 0.3732 0.8089 0.5054 0.4828 0.2181 2.1532 0.8248 0.5395 0.4768 1.4814 0.968 1.3592 1.591 0.346 2.7186 2.268 1.3975 0.2252 1.7527 0.5624 1.1425 1.169 0.5158 0.6545 0.5666 0.8779 1.269 2.6312 0.556 0.9108 0.7253 0.3911 0.6246 0.917 2.0513 1.9539 0.3945 0.8191 0.1371 0.6216 0.4105 2.2939 0.3801 5.0184 1.566 1.0387 0.5095 0.4369 0.5042 0.3123 0.4435 1.7242 0.1469 0.5204 0.98 0.1821 0.1687 0.5284 0.6039 0.6996 0.9249 0.3759 0.295 0.3151 0.3477 1.5586 0.4277 0.2256 0.5135 0.432 0.3432 0.3531 1.234 0.4147 0.5351 0.2295 1.4074 1.501 0.4453 0.7101 1.7895 0.1762 0.2576 0.3652 0.1331 0.4161 0.5274 1.097 0.5765 0.1541 1.2248 0.8416 0.5684 1.0431 0.2135 0.4909 0.0568 0.5932 0.4912 0.6202 0.1425 0.315 0.4037 0.5282 0.3519 0.8874 0.1086 1.3182 0.1954 1.0703 0.2423 0.8436 5.5759 0.98 0.9736 0.9283 0.7181 0.1006 0.378 0.2299 0.9808 0.2591 0.1111 0.509 0.4227 8.425 3.1201 0.2625 1.8912 1.1264 1.5245 0.1973 1.2195 1.4884 1.6088 5.0945 0.169 1.5801 0.7094 0.2341 0.172 1.0739 7.3519 0.3126 1.9277 0.8603 0.1822 2.9945 0.5097 0.109 0.1843 1.6045 1.12 3.0751 0.4261 1.4849 1.1973 0.4067 0.7508 0.1305 0.2253 0.0877 0.4117 0.085 0.3541 0.8587 0.4551 0.1849 0.1066 0.1282 1.9949 0.2394 0.6096 2.8873 0.3638 0.3541 0.6519 1.1752 0.4123 0.7294 0.3432 0.6046 1.6318 1.0953 0.6031 0.8473 0.0983 3.3674 0.347 0.1501 0.244 0.0865 0.3254 1.0303 0.3373 0.8761 1.5982 0.8197 0.6992 0.5294 0.9637 1.3265 0.7829 0.1315 0.8697 0.5078 0.7604 0.3607 0.5867 1.3784 0.9181 0.1256 0.5162 0.4408 0.248 0.4791 2.8474 5.0513 0.5549 0.593 0.5498 0.9309 0.1074 0.8323 1.7639 0.2142 0.9301 0.24 0.2842 0.3069 1.755 0.6593 0.7729 5.1792 0.6576 0.2994 0.2304 1.1572 0.2468 0.1739 0.9534 0.2759 1.891 0.2236 2.3115 1.4221 2.6441 2.0559 0.0916 1.104 0.4705 2.2575 0.3836 0.5932 0.086 0.6295 0.1583 0.4461 4.6923 0.5523 0.5744 2.3365 2.2141 0.194 0.38 0.761 0.9487 0.3035 1.306 0.7935 0.3724 0.2422 0.1366 0.1058 0.5713 0.6091 1.8635 0.9359 0.41 0.1153 0.0496 0.5081 0.2515 0.855 0.091 0.1525 0.0887 0.0958 0.2183 0.2328 1.363 0.8874 0.8081 3.0263 0.0547 0.5019 1.1435 0.079 2.4181 0.5175 0.9222 1.616 4.9154 0.6422 0.0685 0.5384 4.5812 1.9355 1.4696 0.3533 1.5209 0.5818 0.8708 0.4125 0.3599 0.8171 0.3745 1.0612 0.4791 0.1676 1.4611 0.6334 0.579 1.7691 1.2691 0.3814 1.2272 4.1241 1.1367 0.3594 0.3153 0.1501 0.0657 1.602 0.6738 0.6505 0.2403 0.1058 1.4856 1.1076 0.5122 5.8081 0.2523 1.4879 0.1418 0.5896 2.1932 0.9722 0.1821 0.5914 0.438 0.7754 0.3611 0.4976 0.5153 0.6056 1.241 0.4817 2.7059 0.9633 0.704 0.4985 1.4106 0.4192 0.4867 1.1668 0.7728 0.3363 1.4087 0.5938 0.3684 0.2567 0.6385 0.6496 0.1517 0.4242 0.2126 0.4304 0.7326 0.7059 0.1379 0.421 0.1103 0.2913 0.211 0.1801 0.679 0.266 0.2244 0.3842 1.1823 0.2419 0.1865 0.8115 0.3254 0.2848 0.1902 0.3934 1.0918 0.5376 0.2008 0.7572 0.2439 1.1691 0.2892 0.1219 0.6408 0.6085 0.2288 0.2934 0.279 2.9724 0.5275 0.2787 0.6211 0.756 0.6104 0.1477 0.1673 0.3669 1.2194 0.7092 0.5459 0.4189 0.4188 0.476 1.1852 1.0439 0.5706 0.6663 0.2429 0.1299 0.3223 0.3528 1.7835 0.6436 0.2707 0.2484 1.0678 0.1483 0.3431 0.4294 0.6383 0.2809 0.1465 0.5351 1.1925 0.3572 1.0578 1.0566 0.8902 0.1816 0.1761 0.3216 0.1778 0.3586 0.5415 0.1531 1.4087 0.3355 1.1405 0.7016 0.3662 6.5995 0.1892 2.7541 1.5949 0.7958 0.4733 0.2221 0.2942 0.4083 1.7449 0.1495 0.4121 0.2145 0.0832 0.7096 0.9475 0.3347 0.5663 0.4764 0.419 0.2335 0.7241 0.8721 0.4924 0.1569 0.542 0.2359 0.3051 1.0209 0.2608 1.11 0.1944 0.5992 3.2716 0.6846 0.1667 0.605 1.9288 1.2435 0.1806 0.4196 0.4761 0.8152 0.4013 0.0491 0.9667 0.3581 0.2632 1.4625 0.6997 0.3189 1.4378 0.1704 0.3875 0.2851 1.5352 0.1059 0.1306 0.672 0.3329 0.1416 0.179 0.0769 0.4343 0.6322 0.2169 1.0536 0.1619 0.5014 2.8364 0.2916 0.3698 2.7216 0.7432 1.3699 0.3153 0.5762 1.1628 1.1391 0.3248 0.4988 0.7852 0.2441 0.7333 1.7499 0.1816 0.4758 0.6258 0.1469 0.9165 0.9276 0.6363 0.6503 0.724 1.2314 0.2502 1.9712 2.6104 2.5136 0.9183 0.2704 0.3699 0.851 1.6879 0.8964 0.8241 2.9814 1.951 0.7563 2.9886 0.3302 1.966 2.5381 0.8024 0.3292 0.1123 1.9406 0.4844 1.6489 0.7372 0.6854 0.4234 0.3334 1.2437 0.937 0.7675 0.3727 0.7765 0.206 1.1347 0.6431 0.0511 1.0803 1.067 0.2319 0.4337 1.1444 2.4998 1.69 0.7247 0.4102 0.3162 0.5869 0.1088 0.4633 0.1036 0.2189 1.0848 0.293 0.7753 0.6559 0.5538 0.1404 0.3 0.9874 0.3935 0.6235 2.0569 1.3259 0.5045 0.6432 3.38 0.6586 0.4978 0.2975 1.4172 1.5721 0.2761 0.8828 0.8004 0.9382 1.4367 0.3143 1.3551 1.3485 1.9801 0.3073 0.6558 0.3582 0.589 0.6993 1.8876 0.2241 1.5283 0.5077 1.676 0.5589 0.852 0.3265 0.727 2.5599 0.6429 0.1543 0.6194 0.2999 0.5282 0.9924 0.3314 0.3845 0.645 0.4294 0.6889 1.0609 0.2984 0.8024 1.5715 0.3265
"18" 0.8249 0.3454 1.2253 0.1277 0.2764 1.9422 10.579 1.3557 2.6605 0.9183 7.7087 1.6734 6.6021 2.415 0.9264 1.3897 2.4296 1.0677 0.2221 0.7246 1.395 2.7342 0.8325 2.122 1.2099 8.9577 0.4118 0.8783 0.2127 0.9978 1.2854 1.1345 0.2374 1.3643 2.8229 1.8711 0.7911 0.515 0.6443 0.1373 1.0587 2.2145 0.6059 0.3184 1.4654 2.2416 3.5807 2.7272 0.4881 0.2281 1.172 0.247 2.1014 0.1045 1.3179 0.8575 1.5921 0.0625 1.3764 11.9174 5.9275 11.4442 0.2632 0.8789 1.722 0.5417 0.4468 1.4039 0.6499 0.2246 0.4444 0.5129 0.0901 0.287 0.3739 0.2938 6.3587 0.8001 0.2866 0.4623 0.3288 0.102 4.1239 3.5115 0.1721 0.1869 0.9971 4.7694 0.6458 0.6274 0.3471 2.2187 0.1158 4.0769 0.139 0.5162 0.7471 0.1075 0.8222 0.1812 1.5381 0.337 0.326 0.7371 0.4447 0.3483 0.3358 0.1415 0.1541 0.1921 0.2167 0.9057 0.3684 1.2734 0.5476 0.1912 0.2306 4.8183 0.0948 1.2232 0.5951 1.4077 0.2189 1.4681 0.4819 3.7934 0.7184 1.5457 0.0885 0.3133 0.8707 0.1952 2.855 0.3362 1.066 1.3461 0.0868 0.7108 0.4829 1.7161 7.7861 1.0477 0.093 2.3868 0.1481 1.9893 0.1207 5.7483 0.9967 0.1664 1.9463 2.44 4.4771 0.886 0.803 0.262 0.9561 0.3735 1.63 0.1488 1.5815 1.0692 0.284 0.7029 0.3908 0.1382 0.3803 0.3113 0.2441 0.6703 0.8321 0.3366 0.2126 0.1298 0.3072 0.5518 0.0971 1.4762 0.6274 1.7456 0.2832 0.1464 0.1394 0.0832 0.664 0.2496 0.1572 0.2642 0.2444 0.3002 0.2004 0.1308 1.5114 0.0957 0.1202 0.6133 0.0284 0.619 1.9417 0.152 1.2095 3.3232 0.7632 0.3588 3.0859 1.45 0.6459 0.5895 0.5933 0.1019 0.5252 0.329 0.2308 1.2176 0.8999 0.8511 0.4428 0.5779 0.3754 0.0418 0.4545 0.1635 0.7472 1.6982 0.1714 0.1659 0.1581 0.3572 0.1239 1.8096 0.4685 0.6771 0.1547 0.3237 0.8658 2.5865 0.5223 0.1405 0.9736 0.0861 2.5301 0.2351 0.0961 1.4221 4.2636 0.3998 0.6948 1.0309 0.4135 1.0281 1.0257 2.7213 1.4128 2.8215 1.8502 0.8226 0.4309 0.1278 0.1092 1.3939 0.3482 0.3889 0.7952 0.2424 0.1882 0.6842 0.2513 1.1394 0.1171 1.2676 0.1572 1.0426 0.5686 3.52 0.2719 3.8449 0.2971 1.9637 0.2697 1.6123 0.9651 1.3184 0.4975 0.0989 0.8462 0.1301 0.6869 0.2049 0.5068 0.1018 0.5322 5.1574 0.9642 1.693 0.6353 0.5894 1.1172 1.3778 0.3604 0.7366 0.6091 1.0519 0.1514 0.9901 0.5659 0.4431 0.1492 2.1427 0.6619 0.4863 0.0584 0.2764 0.2781 2.1228 1.6415 0.1634 1.2461 0.7489 0.9371 1.3333 0.2839 0.0673 0.2999 0.2369 0.1328 0.8084 0.1856 0.0778 3.5012 2.8369 5.1409 0.4132 0.0289 3.4852 0.294 0.7721 0.69 0.1908 0.1154 0.5863 1.4331 1.4619 1.1449 0.9203 2.1962 0.7679 10.2261 0.5082 0.8104 0.1903 0.4807 1.3475 1.9602 0.1022 3.1951 0.2127 0.056 0.1633 0.6504 8.471 0.7431 0.4101 0.0618 1.2127 0.1966 0.2026 0.642 0.1302 0.4359 0.244 0.9256 0.8023 3.1519 0.5427 0.2675 0.1369 0.9564 0.2772 0.1541 1.9009 0.3203 0.1033 0.3356 0.5978 0.1587 0.0937 0.1777 0.3086 0.1863 0.5224 0.6941 0.9172 0.7044 0.2056 0.0458 0.8854 0.6298 0.081 0.2793 1.141 0.2816 1.6794 0.2557 0.1871 0.7894 0.5578 0.1499 0.7911 0.1943 0.2563 0.1338 0.1693 0.0485 0.2816 1.0258 0.2303 1.051 0.4628 0.3838 1.3369 0.5914 0.8747 4.8285 1.1353 1.1215 0.3733 0.6352 0.0585 0.2517 1.0475 0.5599 0.5501 0.2408 1.0019 0.4348 0.1801 1.0487 3.2297 0.2393 0.0911 0.2485 0.8503 0.1798 0.1119 0.8634 0.1439 0.2817 3.4841 0.613 0.1655 0.5072 0.266 0.273 0.074 0.6597 1.9531 0.7095 2.0851 0.4349 1.3218 0.8135 2.6803 0.1155 0.9099 0.1599 0.1472 0.5235 3.0617 5.0155 3.1942 2.4018 5.9046 0.3904 0.5612 1.5564 0.5193 0.279 1.1671 1.7076 0.8617 1.7146 0.2052 0.401 0.1109 0.6031 0.1905 0.2755 1.4109 0.1712 0.2477 1.1556 1.2115 0.7553 1.103 0.5452 0.4332 1.2826 0.5363 0.6499 0.7951 1.6183 0.3038 0.1913 0.1366 0.4187 0.2157 0.6781 0.2027 0.5478 0.642 0.251 0.2315 1.9984 0.1274 0.6205 0.3538 0.2689 0.1984 0.7984 2.9983 0.1462 0.272 0.5029 0.2943 1.3559 0.1959 0.4765 1.8245 0.085 3.2114 0.1124 1.0944 0.1477 0.17 0.76 0.9673 0.5094 2.1603 1.1253 3.3431 4.2016 0.1142 0.0795 1.368 1.2021 0.9266 1.4289 2.0646 0.893 0.1982 4.5457 0.3145 0.4912 0.3249 2.476 0.125 0.3116 2.0417 0.2848 0.6349 0.749 1.5016 2.6002 0.291 0.0994 0.1321 1.4992 0.6761 0.7122 0.7192 0.8117 2.2396 1.1705 1.1386 0.7905 2.1189 1.3047 1.2847 0.0807 0.1716 1.8087 0.1113 0.474 1.5337 0.4468 0.6743 0.2349 3.4549 0.6296 0.269 0.3815 0.8468 4.6714 2.2987 1.4618 1.4379 1.5152 0.2734 0.2815 0.4989 0.6388 0.2164 0.1235 0.2382 1.3482 0.1146 0.3055 0.0471 1.4054 0.0152 0.0871 0.0794 1.6615 3.4761 0.7205 0.3217 1.7358 0.1337 1.2188 0.3655 0.1137 0.9365 0.7651 0.0526 0.6548 0.1254 0.2712 0.2299 0.632 0.715 0.6571 0.1616 0.8977 1.7673 0.1103 0.2032 0.2193 2.5431 0.5918 0.7139 0.4127 0.3475 0.2864 3.3724 0.6243 0.197 1.0698 0.2919 1.0028 0.8066 1.769 0.3443 0.0813 1.4258 0.392 0.5663 0.4438 1.5354 0.1965 0.2064 0.5946 0.7266 0.8539 0.3244 1.0838 0.3963 0.83 0.4936 3.0222 1.0225 0.3448 1.9648 1.3551 2.0155 0.4452 0.4876 0.3864 0.3746 0.1052 0.6044 0.1652 0.677 0.124 0.442 0.3582 1.6767 0.0999 0.8884 0.2273 0.2121 0.6043 1.2196 1.1133 0.1816 0.1201 0.6317 0.5838 0.4067 3.4314 1.2012 0.2752 0.4913 2.497 0.7202 0.3852 0.7545 2.0765 0.3766 0.7211 0.4763 0.2329 1.1949 0.1758 0.1044 0.9809 0.259 0.606 1.6141 7.0784 1.8336 1.9781 0.4748 0.1069 0.7546 0.4542 0.1387 7.6122 0.1275 0.1674 0.2637 0.4681 0.457 0.2473 0.6093 10.7748 2.5942 0.3191 0.2401 0.8822 1.0934 0.1722 5.4579 0.6162 0.3774 0.3366 0.3767 0.4428 1.5089 0.2609 0.1285 0.8693 0.4684 0.2602 0.1801 0.1501 1.4868 0.3919 3.1288 0.2177 0.7173 0.4145 0.6408 0.1295 0.2875 0.2055 2.5617 0.1738 0.4263 0.2969 0.6569 0.7139 1.1979 0.3938 0.2627 1.5217 0.75 0.516 0.3336 0.2494 0.2399 0.6821 0.149 0.2034 0.6843 0.1593 1.0547 1.1217 0.1628 0.4593 0.441 0.2546 0.335 1.2157 0.2412 0.3215 0.2279 0.6952 0.1279 0.1513 1.5855 2.3975 0.6027 0.7814 0.6249 0.2063 0.3909 1.3974 0.1661 0.7267 1.0633 2.3732 0.2778 1.409 0.5978 0.5084 1.1921 0.5452 0.492 0.1217 0.7224 0.4691 1.7837 0.146 0.0464 0.4897 0.8059 0.5576 0.7544 0.0141 0.5532 1.395 0.7268 0.6796 0.339 0.2154 0.0402 0.3652 2.2405 0.7842 2.0552 1.3071 0.821 0.4086 1.5699 0.3661 0.4109 0.4853 0.2289 0.4915 0.408 0.6304 0.4521 1.57 0.3741 8.1373 0.5841 1.4902 0.1131 0.8369 2.0466 0.1859 0.6688 0.3414 1.072 0.878 2.2678 1.7565 0.6287 0.8596 0.4543 0.2443 1.5107 1.9844 2.9185 0.5341 0.1748 2.8404 0.3103 0.1811 0.4153 0.8793 1.1568 0.924 0.5907 0.1379 1.2385 0.2977 0.2201 1.4972 1.4384 0.7404 0.4687 0.7369 1.2992 0.2442 0.6841 0.6843 0.7196 1.2298 0.6096 2.4459 0.6342 0.5895 0.3271 0.8506 0.4573 0.7113 3.4262 0.1275 1.9367 2.3017 2.0175 0.4413 0.1448 1.5642 0.2788 0.1662 0.2633 1.2215 0.2665 0.1244 1.1887 0.8327 0.169 3.528 1.4204 0.2774 0.0573 0.6226 1.9466 0.2185 0.1674 0.1552 0.2491 0.4177 1.3627 0.6077 0.1623 0.3804 0.4258 1.64 0.1895 1.9917 0.4592 3.0258 0.3339 0.2557 0.9891 1.608 0.5293 9.3109 1.3059 1.1167 0.8355 0.8302 0.0196 0.6404 0.2926 1.1353 0.153 0.7291 0.1834 0.7522 0.3311 0.3233 1.5544 0.31 0.4296 1.1765 0.4464 2.0168 0.5609 1.1577 1.0916 2.421 1.0739 1.5013 1.0978 1.2739 0.9022 0.3237 0.7142 2.1694 0.023 0.4051 0.4767 1.9172 0.6003 1.0907 0.1848 1.0509 4.4603 0.4927 0.5084 0.1559 2.5386 0.9654 0.8047 0.8285 0.4016 0.3129 0.1632 0.208 0.1178 0.4033 0.2073 0.241 0.6412 0.5427 0.5447 0.2423 0.3402 1.4575 1.2965 0.3564 0.4768 0.2095 1.2805 0.4325 0.3159 8.1536 0.398 0.9018 1.9582 0.1984 0.7849 0.5793 0.3769 1.2521 0.1098 1.6392 0.5405 0.9594 0.1713 0.2772 0.3317 0.424 0.3866 0.3203 0.9237 0.5424 0.9856 0.7258 2.1911 1.6868 0.4786 0.5347 0.717 1.3673 0.2183 0.8749 0.3278 2.7673 0.1283 0.15 0.1145 0.8308 0.344 0.9016 0.4161 0.7102 0.1806 0.2436 5.3177 6.5561 0.7415 0.9819 0.2478 0.4715 1.0492 0.6948 2.6911 0.5288 1.0627 2.8592 0.5026 0.1053 1.9198 0.5446 0.8486 0.0487 0.6454 1.6323 1.367 0.784 0.3855 0.6416 0.9171 0.5656 0.4572 0.6306 0.0821 0.392 0.6778 0.2414 0.868 0.8783 1.1763 0.136 0.17 0.7276 0.6764 0.1737 1.2016 0.9058 0.5114 0.3376 0.344 6.4552 0.1565 0.5126 0.4473 4.6543 0.4166 0.444 1.3133 0.4218 2.8237 1.1228 0.2838 1.2023 1.0804 1.1185 0.0532 1.1181 0.2572 0.6085 4.3773 0.7942 0.8604 3.0717 0.3741 0.2978 0.2406 0.4022 1.3822 1.2852 0.3747 0.6044 0.1908 2.6697 0.4204 0.6521 1.0558 0.5252 0.4394 0.7357 0.9908 0.6662 4.0882 1.5542 0.0437 1.8861 2.7432 0.4051 0.6754 0.2871 0.1859 0.5672 0.3792 1.3902 1.8683 2.0806 0.0992 0.1763 1.7266 0.9673 1.6675 1.6803 0.6355 0.1799 0.4442 0.1285 2.2314 0.6428 0.5658 3.442 0.4113 0.1094 0.7509 1.1961 0.9294 0.8376 1.9595 2.6142 0.1767 0.1705 1.6747 0.8671 0.1913 0.121 0.167 0.2834 0.2891 0.5581 0.3452 0.735 0.2489 0.5616 0.1896 0.3529 0.6156 1.7054 0.1313 1.4009 0.1257 0.4503 0.556 0.3236 0.2277 0.5067 0.2796 0.8066 0.3942 0.256 0.2755 1.0113 0.3626 1.1304 0.2338 0.1585 1.2029 0.7182 0.9106 0.3205 0.1762 0.1666 0.2675 1.2593 0.2353 0.3517 0.7209 0.1626 0.2217 0.4231 0.8494 0.7967 0.537 0.8722 0.8245 0.6418 1.8851 2.9156 0.4179 0.5144 1.8609 0.4993 0.566 0.278 0.4262 0.2248 0.3045 0.7851 0.5239 0.5427 0.183 0.5859 1.3228 0.1948 0.4721 0.06 0.3438 0.1342 0.1808 0.5881 0.1403 0.8036 0.4082 0.2541 0.8311 1.9105 0.4563 0.3625 0.0557 1.3489 0.6231 1.8625 0.1582 0.1086 0.4873 1.2971 0.7826 0.207 0.7733 0.0984 0.1862 0.6661 0.2685 0.4687 0.3111 0.0666 0.745 0.3283 0.1489 0.6797 0.1317 0.0853 0.5573 0.6902 0.2742 0.2771 0.3586 0.182 1.5054 0.1897 0.6759 2.5716 0.328 1.3241 1.7913 1.0069 0.6483 1.2519 0.9404 0.132 0.614 0.3466 0.6605 0.1879 0.1339 0.443 0.5469 0.8611 0.2903 0.2898 0.2785 1.4464 0.2481 0.2458 0.1838 0.2708 0.1017 0.3277 0.5133 0.4076 0.2632 0.3198 0.7485 3.6416 1.5323 0.8187 0.7305 0.4934 0.1435 0.6618 0.2866 0.6027 0.8534 3.538 0.1934 0.2453 0.5135 0.9884 1.0675 1.104 0.8208 1.0601 1.8277 0.7815 0.0512 0.955 2.0096 0.1279 1.3386 0.8393 0.9995 0.1926 0.1837 0.431 0.1732 4.2055 1.0531 0.2676 1.7007 0.4602 1.0318 3.7335 0.2467 2.371 1.6198 1.0397 1.0684 0.4686 0.9376 0.6773 0.8562 0.2356 2.1202 0.5092 0.6095 1.7027 0.3898 0.7986 1.7128 1.5516 0.7386 0.8079 0.2186 1.6473 0.1667 1.4668 0.3165 0.5109 0.3109 0.9878 0.1256 0.259 1.6947 0.4568 0.2779 0.296 4.3068 0.1662 0.0546 0.4082 0.1832 0.2736 0.2154 2.7398 0.1301 1.0404 0.2155 0.376 0.2239 0.5838 0.765 0.8193 0.7432 0.44 0.5504 1.2458 0.6685 1.0406 4.7773 1.3816 0.4893 0.549 0.138 1.06 0.7092 0.7447 0.6883 0.1186 0.4365 0.3388 0.5287 1.2706 1.2807 0.411 0.3393 0.7641 1.5995 0.3728 0.1293 0.3884 0.7066 0.2418 0.598 0.4711 2.4994 1.562 0.2132 0.8017 0.6793 0.2236 1.0662 0.4112 0.3083 0.7847 0.3153 0.2843 0.2268 0.4326 0.4878 0.4752 1.0236 0.448 2.1032 0.1354 0.8261 0.4185 0.2789 2.2552 4.9036 0.4406 0.3796 0.2716 1.2066 0.4651 0.2092 0.9888 0.1795 0.2665 0.4699 0.2242 0.5522 0.8234 0.5389 0.5541 0.6356 0.0776 0.1126 0.1503 0.3122 0.2427 0.2019 0.3385 0.253 0.4091 0.7543 1.9014 0.5494 0.2802 0.3643 0.3941 0.6079 2.6964 1.4418 0.5981 0.9729 1.0216 0.098 1.6523 0.4376 2.6573 0.3015 0.8085 0.5127 1.2754 1.2554 2.0396 1.297 1.3542 0.2783 0.8896 0.1828 1.3189 0.9483 0.7009 2.4816 1.2152 1.2033 0.8061 6.5081 1.5605 7.1561 11.8938 0.4027 0.3759 0.3163 0.2379 0.3007 0.3145 0.4244 2.6566 0.3353 0.9004 0.0666 0.1301 0.1107 0.927 1.6235 0.3101 0.1092 0.2781 0.8781 0.7963 0.4489 1.9298 0.1454 2.0815 5.2589 1.5423 3.3758 1.1243 0.4386 0.743 1.6665 0.1017 0.4528 0.351 0.4816 0.4854 0.179 1.473 0.2628 0.5308 1.3372 1.4913 0.664 0.4182 1.2392 0.5191 1.0551 0.3307 1.0366 0.4031 0.1765 1.6611 2.7357 8.9014 2.3874 1.4823 1.0033 0.1933 0.3536 2.1565 1.017 1.1851 0.5136 1.4308 0.8337 0.1854 3.125 3.9978 1.6244 0.1847 1.081 0.2239 2.01 0.5021 1.1767 0.5355 0.4177 3.0919 2.8764 0.8686 1.0676 0.1567 1.4792 0.0691 2.5576 2.3708 1.4917 0.326 0.5499 0.1949 0.2926 0.5411 0.6734 0.3296 0.3908 0.3265 1.3901 1.6026 0.4241 0.7294 2.1142 0.7128 0.5886 1.8194 0.2669 4.9896 0.9613 0.7399 0.3438 0.8424 0.3618 0.5558 1.0058 0.323 0.6421 0.458 1.1313 0.8828 1.612 0.4068 0.5289 1.5945 0.4892 0.9525 0.4683 2.2898 0.6691 1.0126 0.2841 0.1163 0.631 0.5323 2.4874 0.1703 3.622 2.2073 0.4235 0.2899 0.6497 0.4249 0.4377 0.2538 1.8711 0.2108 0.2532 0.6421 0.1717 0.1314 0.3639 0.2555 0.6315 0.8507 0.306 0.4056 0.1508 0.2143 1.3357 0.5314 0.3524 0.5517 0.4374 0.4502 0.2654 1.4267 0.454 0.8932 0.594 1.9132 1.0891 0.308 0.6024 0.4927 0.1394 0.3085 0.3222 0.2746 0.5014 0.1741 1.9518 0.3324 0.1155 0.921 0.2942 0.4294 0.6965 0.212 0.2798 0.0973 0.3079 0.3402 0.3699 0.3603 0.1767 0.1704 0.2726 0.1508 0.3849 0.0856 0.4793 0.3548 1.2524 0.3851 1.0559 1.5589 0.5818 1.1124 0.8086 0.8492 0.0985 0.4771 0.1378 0.774 0.7604 0.072 0.129 0.9482 10.9128 2.1598 0.3726 1.651 0.8666 2.404 0.3626 0.7524 1.1422 0.5209 9.3901 0.1707 0.4964 0.7191 0.171 0.2605 0.5191 10.6104 0.1841 2.0474 0.6246 0.4656 4.0485 0.8082 0.1353 0.6432 0.5124 1.4017 0.757 0.5156 0.4869 1.3753 0.3753 0.9056 0.1045 0.2094 0.1235 0.7716 0.0873 0.2315 1.1452 0.5531 0.3394 0.223 0.4069 1.9509 0.449 1.3291 3.6117 0.47 0.3176 0.5857 1.583 0.6273 0.445 0.5658 0.7129 1.4916 1.3589 0.5638 0.2914 0.121 2.033 0.3745 0.2729 0.1502 0.0758 0.5901 0.6248 0.3788 0.9608 1.0986 1.0914 0.753 0.5505 0.573 2.5453 0.3756 0.1007 1.0308 0.8357 0.9567 0.2765 0.7671 1.4975 0.4288 0.1512 0.1594 1.013 0.1112 0.4786 1.9588 6.1132 0.5794 0.5674 0.4074 1.222 0.0998 1.0582 1.506 0.3832 0.7589 0.3367 0.5289 0.4376 1.8265 0.4534 0.6133 5.4468 0.7669 0.3838 0.1589 0.5105 0.162 0.2135 0.5092 0.2535 1.6481 0.1283 1.3585 0.7531 1.5313 1.7448 0.1132 0.9227 0.6884 1.1787 0.3832 0.6754 0.1892 0.4693 0.2682 0.5169 7.3461 0.3308 0.213 1.5329 1.637 0.3334 0.2811 0.5764 0.6989 0.3188 0.9123 0.7461 0.1961 0.2204 0.1501 0.3275 0.9814 0.6004 2.7701 1.0195 0.1734 0.1838 0.0345 0.3185 0.4314 0.4932 0.1463 0.322 0.0544 0.1379 1.1116 0.2832 0.9615 0.6984 0.5079 0.9097 0.0808 0.5033 1.1879 0.1056 1.3943 0.5693 0.309 0.8437 5.9085 0.5473 0.043 0.4832 5.279 2.142 1.3925 0.1951 1.1778 0.6264 0.4021 0.3517 0.7533 0.5239 0.3763 2.198 1.5204 0.1736 2.5132 0.3423 0.5283 2.6494 0.6058 0.1459 2.2535 3.9725 0.3004 0.3226 0.5197 0.1812 0.1132 0.7314 1.095 0.5949 0.653 0.2083 1.5183 0.9397 0.4665 6.5035 0.1355 1.5958 0.1382 0.6413 4.6308 0.3158 0.2374 0.5217 0.2264 0.937 0.6339 0.2462 0.5675 0.5494 0.4477 0.6313 1.0238 0.3905 0.4403 0.2753 1.3885 0.263 0.2458 1.331 0.3634 0.4358 1.5694 0.4139 0.7221 0.1883 0.3009 0.5918 0.1223 0.3808 0.2363 0.2149 0.6481 0.6429 0.255 0.757 0.1544 0.5331 0.1778 0.1659 0.4787 0.1245 0.187 0.4687 1.5509 0.2517 0.1683 1.0042 0.19 0.4935 0.2736 0.5831 1.6379 0.1817 0.3286 0.8938 0.3607 0.8814 0.1832 0.1044 0.3574 0.1534 0.3363 0.3559 0.2087 1.1701 1.1064 0.3057 0.5284 0.505 0.4002 0.1532 0.3861 0.215 1.0745 0.5058 0.5121 0.2843 0.2683 0.4507 0.4486 0.2867 0.7739 0.1247 0.2126 0.0711 0.2934 0.2689 0.876 0.418 0.0888 0.1952 1.3512 0.0664 0.2434 0.252 1.1879 0.1656 0.3697 0.24 0.7027 0.6055 1.8117 1.4298 0.9063 0.1103 0.1562 0.2366 0.2683 0.3146 0.356 0.0825 0.5375 0.4922 0.3331 0.3732 0.2194 6.3558 0.1417 1.6478 1.0639 0.8779 0.4003 0.2018 0.1893 0.318 1.8207 0.2352 0.4669 0.1835 0.0815 0.6232 0.7061 0.2198 0.4679 0.623 0.3587 0.1942 1.0764 0.9501 0.1799 0.1612 0.3492 0.2278 0.2543 1.0551 0.2153 0.7488 0.3903 0.2564 2.0885 0.8095 0.3804 0.3864 1.5384 1.3189 0.1032 0.7746 0.4072 0.3781 0.4051 0.0629 2.4485 0.3496 0.3735 1.3883 0.4299 0.6229 2.6486 0.3275 0.0951 0.4365 1.1367 0.079 0.1813 0.2227 0.4136 0.1894 0.1998 0.0548 0.6599 1.1341 0.1858 0.7647 0.088 0.663 1.5074 0.1991 0.5936 2.6806 0.8374 1.3076 0.2007 0.4645 1.0847 0.8648 0.2964 0.5812 0.4485 0.1927 0.4052 0.8358 0.2639 0.7301 0.6912 0.0637 1.7465 0.2125 0.2853 0.2789 1.1359 0.7252 0.1543 3.9755 0.42 1.6255 0.8455 0.1282 0.1737 0.5275 0.9976 0.7664 0.9733 1.8031 1.8517 0.5407 2.6248 0.2632 1.5922 3.4204 0.6917 0.1191 0.1375 1.2202 0.3669 3.9504 0.0144 0.3066 0.4901 0.1752 0.8862 0.7282 0.4036 0.3667 1.0439 0.2191 1.2085 0.7272 0.5869 0.6405 0.1464 0.6931 0.5946 1.3076 1.5831 2.0675 0.4066 0.3523 0.2979 0.3912 0.0721 0.2372 0.0722 0.13 1.2319 0.3206 0.5982 0.597 0.1416 0.0659 0.2735 0.9767 0.2523 0.3369 1.9577 1.1342 0.3351 0.5069 5.3883 0.7483 0.6402 0.2107 0.7111 0.3101 0.0748 0.0567 1.3506 0.6377 0.8485 0.3296 0.8954 0.7397 2.4463 0.2994 0.7479 0.4423 0.9765 0.7251 0.7989 0.015 1.7921 0.455 2.8269 0.7969 0.3797 0.2734 0.2516 4.7572 1.03 0.1345 0.3107 0.2749 0.5209 0.3879 1.5725 0.1166 0.8923 0.1361 0.5169 0.4861 0.1485 1.1742 0.7052 0.2799
"19" 0.1181 0.1068 0.3881 0.0622 0.1616 0.6343 12.7753 0.7631 4.2117 1.7225 14.3407 1.0939 7.6998 2.841 0.4352 0.5787 0.4017 0.5105 0.1136 0.763 0.7936 6.8051 0.1812 1.3703 0.1768 5.7464 0.4665 0.4741 0.4692 0.7931 0.5816 0.3676 0.1036 0.7697 10.7162 1.666 0.3398 0.2489 0.6116 0.2374 0.8808 1.1167 0.4658 0.7027 0.6749 1.6468 9.7695 0.9792 0.2731 0.061 1.4389 0.2565 2.574 0.1262 0.535 0.6962 1.921 0.1118 1.5896 6.0968 9.4095 5.8348 0.6514 0.5008 1.2109 0.1557 0.2764 0.7382 0.4651 0.1659 0.9333 1.3991 0.1554 2.56 0.1603 0.9879 1.2118 0.3735 0.1247 0.2816 0.774 0.2258 6.1536 0.4488 3.1833 0.0665 0.8951 0.8903 0.2031 0.22 0.7481 1.0435 0.1093 4.2775 0.188 0.2859 0.3544 0.1217 0.4201 0.1524 1.868 0.8893 0.5876 0.4057 0.3174 0.5192 0.215 0.1185 0.3334 0.1909 0.1481 0.6722 0.4067 1.0506 0.1383 0.1998 0.2053 1.0168 0.2197 0.832 0.555 0.9867 0.6936 2.3893 0.2856 8.5717 0.152 0.5603 0.1397 1.3074 0.7676 0.1496 5.9298 0.6007 0.3887 0.8415 0.4469 0.5415 0.2257 3.0956 0.782 0.7435 0.1224 5.6756 0.3713 0.3393 0.14 18.1185 1.6745 0.1584 14.722 1.8261 0.3435 0.1418 0.4185 0.2182 0.2033 0.5991 2.1465 0.1145 4.0436 0.5241 0.4235 0.9959 0.9305 0.4204 0.298 0.2957 0.1536 0.4261 0.2253 0.4754 0.2229 0.1228 1.1604 3.3548 0.1366 1.6973 0.3345 3.7981 0.4519 0.1061 0.3993 0.1499 0.4422 0.3304 0.069 0.5919 0.2217 1.2508 0.2 0.0668 0.1135 0.4722 0.1377 0.3927 0.0578 0.1121 0.2326 0.1431 0.0656 5.9282 0.1916 0.4049 0.6817 1.7705 1.1775 0.9568 0.5842 0.0893 0.1915 0.4117 0.3852 1.4864 1.4885 0.1822 0.2785 1.6751 0.2147 0.0531 0.454 0.3853 0.6526 0.1287 0.2211 0.1137 0.1006 0.7 0.2536 0.2142 0.1274 0.4154 0.0894 0.0845 0.1275 0.1151 0.5416 0.1563 0.2345 0.2358 1.1248 0.3798 0.2888 0.1047 2.5258 0.3792 0.1056 0.162 0.3566 0.9317 0.072 8.5909 0.6465 1.8709 0.1287 0.1725 0.1049 0.0743 0.1513 1.0601 5.0897 0.8259 0.8344 0.2983 0.1653 0.3514 0.353 0.3523 0.1568 1.5836 0.1367 6.3015 0.8391 3.867 0.1582 16.9335 0.4086 1.43 1.575 0.3294 0.1606 0.7132 0.4185 0.1438 1.352 3.7051 1.5512 0.2958 0.6202 0.2651 1.7009 9.247 0.6364 3.2583 0.3603 0.2709 0.8753 1.0109 0.2457 0.99 1.1679 4.8678 0.2671 1.5598 0.7614 1.3496 0.2414 8.0438 0.4866 0.5346 0.1377 0.8033 0.2474 0.3965 0.3053 0.6258 1.101 1.3504 0.622 2.0753 0.6824 0.1058 0.4052 0.6635 0.5591 0.7587 0.2754 0.2193 10.3587 9.3767 4.1041 0.4748 0.1377 11.8656 3.6351 1.145 0.7831 0.2243 0.2144 0.2688 0.6618 2.0183 2.1332 1.1019 2.634 1.929 8.1184 0.1715 1.0771 0.2004 0.0733 1.4588 3.649 0.1799 16.3197 1.0372 0.1335 0.1486 0.1133 1.7267 0.6605 0.3223 0.2479 1.2741 0.3631 0.3302 0.2817 0.1315 0.4307 4.1877 0.3312 1.0881 0.1155 0.5429 0.387 0.1351 0.4427 0.4897 0.3923 0.1043 0.2481 0.1552 0.2994 0.3349 0.109 0.1481 0.4278 0.3656 0.0796 0.2976 0.2681 0.3967 0.1438 0.5638 0.0422 0.472 0.1696 0.132 0.1214 0.5677 0.0974 1.089 0.1514 0.3779 0.9006 0.1883 0.3076 0.4309 0.1877 0.5389 0.1649 0.1661 0.0551 0.3584 1.5151 0.186 0.1728 0.2992 0.1925 0.774 1.2579 0.8035 1.7081 0.793 0.8451 0.3182 0.5565 0.1467 0.2553 0.4779 0.3908 1.0528 0.108 0.4087 0.1749 0.5019 0.4023 2.3031 0.8289 0.4674 0.2098 0.1319 0.4744 0.8447 0.1029 0.3312 0.7964 4.1633 0.5306 0.8072 0.876 0.1913 0.1032 0.1669 2.5152 1.0231 1.4042 3.1174 1.676 1.6055 0.8885 0.3683 0.1381 0.5017 1.0384 0.1265 0.5696 14.355 15.1759 3.4496 7.8591 0.5574 1.2065 0.2895 4.0847 0.4648 0.2253 2.3028 0.6007 0.2627 2.1582 1.4382 0.3492 0.4858 0.897 0.3179 0.3216 0.9879 0.4596 0.4471 0.2108 0.7403 3.5101 0.4795 1.418 0.2508 0.646 0.2057 3.6583 0.2579 0.9205 0.2772 0.1623 0.0724 0.1833 0.3617 1.6689 0.1442 0.1551 0.6623 0.1051 0.108 0.8822 0.1983 0.2879 0.1419 0.3141 0.9174 0.4139 4.9281 0.079 0.1206 0.2994 0.2475 0.1281 0.1065 0.2809 1.6819 0.073 0.6139 0.053 0.279 0.1141 0.2565 0.2569 5.9354 0.3739 4.6918 2.5024 11.4544 5.5529 0.1168 0.093 0.1654 0.4211 0.6041 0.8372 0.1243 0.4939 0.1447 3.3385 0.6685 0.1277 0.1247 0.9563 0.0982 0.2562 0.2828 0.7698 1.1948 0.0871 1.0842 4.1037 0.5337 0.1361 0.148 0.1921 0.6243 2.2358 0.5305 0.8729 3.1783 3.4835 0.3349 0.1465 0.5078 0.7509 0.972 0.1207 0.2075 1.07 0.3339 0.3474 4.6671 1.3235 0.6158 0.2157 3.9172 0.9347 0.1558 0.7187 0.3833 1.2519 0.9126 0.595 3.0403 0.704 0.3905 0.3713 0.3851 0.3919 0.3664 0.0972 0.6252 0.9983 0.0613 0.2216 0.0849 0.6677 0.195 0.1232 0.0832 0.3669 2.1264 0.9558 0.1385 1.0962 0.0675 0.3519 0.4415 0.1041 0.2719 0.2929 0.1374 0.1553 0.0981 0.1119 0.6112 0.5901 0.5226 0.547 0.7486 0.9927 0.5181 0.1097 0.636 1.0843 0.9818 0.4679 1.4796 0.5505 0.3653 1.2553 5.0176 0.2953 0.4862 0.7149 0.3275 4.4201 0.1595 0.7369 0.2278 0.1928 0.7786 1.5332 0.1721 0.3321 0.7238 0.2043 0.1725 0.6656 1.2194 0.4437 0.4923 0.3219 0.1064 1.5372 0.6345 0.4128 1.3133 0.3904 0.1662 0.7218 0.9781 0.0696 0.8643 0.3774 0.3961 0.1229 0.3065 0.0905 0.2227 0.3675 0.3302 0.5175 0.7233 0.0679 0.5527 2.0032 0.1894 0.6507 1.6682 0.3574 0.1979 0.3201 0.9175 1.0359 0.1799 2.3847 1.6507 0.7848 2.4933 0.5122 0.33 0.329 1.1419 0.8414 1.4871 1.681 0.3021 0.3052 1.6767 0.2982 0.1796 0.3194 1.4762 1.1796 2.37 1.2145 2.902 2.4414 1.9269 0.2047 2.7552 0.6524 0.1498 2.5172 0.2118 0.1925 1.0364 0.2388 0.2495 1.4242 1.2028 13.5952 1.5404 0.302 0.3616 2.3739 0.3672 0.1261 0.1921 0.7037 0.1482 0.7469 1.4157 0.4195 2.0097 0.2055 1.0655 3.6609 0.4396 0.1385 1.2132 1.1341 0.5894 0.2063 4.2959 0.4263 0.2736 0.2266 0.7611 0.2126 0.0949 0.1464 0.3327 0.189 0.5546 0.1625 0.8763 0.846 1.7295 1.1705 1.3398 2.6415 0.798 0.4541 0.3331 0.3835 0.5216 0.4264 0.2942 1.771 1.2612 0.2619 0.5621 0.5077 0.1334 0.4209 0.5134 0.8543 0.2945 1.3349 0.7273 1.9998 0.2809 1.0114 0.1361 0.1215 0.6969 3.8766 1.0555 0.6506 0.5708 0.1017 0.3457 0.7909 1.3947 0.1931 0.4732 0.8528 0.5575 0.2395 0.7212 0.7107 1.0492 0.852 0.3118 0.0737 0.5244 1.8157 3.1082 0.4106 0.0257 0.7677 2.0795 0.4603 0.1863 0.1521 0.3237 0.3006 0.5105 0.1703 0.3641 0.2643 1.1081 0.2249 2.0743 0.9818 0.7006 0.1249 1.566 0.7079 4.3514 0.6355 2.5205 0.1519 0.1374 1.4521 0.1883 0.1877 0.66 0.4478 1.8774 3.6335 4.885 0.9284 0.2619 1.5231 1.5465 0.2155 0.5393 0.5981 1.4727 1.1953 1.3735 0.1346 0.5347 4.6503 0.5776 0.8229 1.4034 1.3869 2.0005 1.2558 0.4709 1.0224 0.4604 0.348 0.5934 1.4715 0.5021 0.9192 0.7181 0.0624 1.7786 0.0979 1.2387 0.6924 0.4901 0.1266 0.6523 0.1949 0.5175 0.5032 0.6211 0.694 1.14 2.5051 0.6199 1.5211 0.5814 0.8521 0.1487 0.2579 0.5098 0.6229 0.5312 0.1765 1.3948 3.6146 2.4438 0.2785 0.4279 0.8092 0.6727 0.2187 0.2893 0.128 0.0997 0.2107 2.0703 0.3981 1.2957 1.6151 0.5325 0.1696 0.1076 0.4788 0.2733 0.1558 0.8438 0.1032 0.4058 1.2243 0.5171 1.8101 0.3832 0.2346 0.4928 1.3082 0.1907 2.9426 0.5605 0.4337 0.11 0.123 0.8322 0.3006 0.4412 0.2869 0.3507 0.5193 1.0726 0.6758 0.4411 0.7178 0.1643 0.5201 0.1323 1.1545 0.3949 1.4153 0.6661 0.1629 0.6796 0.7029 0.2928 0.8186 3.7294 3.2783 0.0992 0.5061 2.7628 0.6448 1.0296 1.1491 0.6243 1.0603 1.049 0.2498 0.3469 0.5547 0.2913 0.5013 0.2888 0.5041 0.9038 0.2998 0.3847 0.8636 3.2883 0.8836 0.7736 0.644 2.0981 0.7746 3.8572 0.3125 0.3484 1.2603 0.9912 0.2135 0.2494 0.1457 0.2999 1.0501 0.826 0.2398 0.2867 0.2815 0.5827 0.1326 0.4849 0.3677 0.4118 0.4738 0.3558 0.5607 0.9997 1.9321 0.3604 0.6435 1.6518 0.999 0.9032 1.7907 3.5183 1.1309 0.1516 4.0449 1.6578 0.6029 0.5642 0.7089 1.0033 0.5416 0.37 0.4594 0.5372 0.7386 2.5599 0.3923 2.4416 0.5442 0.2246 0.3336 1.173 0.3143 6.7218 0.3722 0.6494 0.9169 0.2106 0.1107 0.0895 3.3571 0.5377 0.38 0.2013 0.336 0.4832 0.1808 0.6731 2.9363 0.1056 1.7969 0.4711 0.0903 0.5249 1.2266 2.6687 0.2379 0.0852 0.9604 0.2459 1.3379 3.7875 0.6233 1.1182 0.0316 0.4535 0.2246 0.725 0.061 0.2493 0.4108 1.1348 0.2162 0.5918 0.8133 0.1275 0.3909 0.2221 0.3542 1.5316 0.8342 1.8019 1.0692 0.1494 1.7756 0.5097 0.237 0.7235 0.1111 1.0748 0.3437 0.4541 6.1447 0.1264 0.812 0.1036 0.9876 0.6597 0.1763 4.7721 0.3097 2.1362 0.8824 0.201 0.2758 3.1167 0.4123 0.1984 0.5131 0.3604 0.4525 0.5961 0.7386 4.5824 0.6791 0.3608 1.5965 0.4819 0.1803 3.1616 0.6975 0.3199 1.2438 0.2222 2.4371 1.3495 0.8726 0.3695 0.5004 0.2354 0.4429 0.7582 0.5319 2.2341 1.01 2.1878 0.4047 0.2792 0.5217 0.4122 0.3456 1.1919 0.525 0.1311 0.3401 7.8422 0.4685 0.1212 0.819 6.8237 4.3207 1.046 1.264 0.4496 0.189 0.942 0.1135 1.1016 3.4651 0.5059 1.8991 0.3831 0.2167 0.6472 1.5015 2.1701 4.5494 2.505 2.0352 0.2818 0.6057 0.1758 0.5656 0.7869 0.1785 0.4678 1.0746 0.2249 0.1785 0.1635 0.298 0.3227 0.7629 0.707 0.183 0.4004 2.5872 0.8009 1.7097 0.571 0.3019 0.2655 0.9597 0.1548 0.3 0.4627 1.3838 0.5545 0.3002 0.343 0.4334 0.7103 0.9864 0.2038 0.502 3.6268 0.4462 1.3561 0.0991 0.2087 0.1581 0.576 3.3444 0.6253 0.2386 0.2565 0.4102 0.5484 0.1806 0.2106 0.1257 0.066 1.4066 0.3891 0.8887 1.1729 2.0511 0.2916 0.1819 0.1293 0.7602 0.4858 0.2127 0.1489 0.4682 0.308 0.1521 0.131 0.3957 0.1801 0.3327 0.8708 0.1816 0.2487 0.1396 0.3099 0.0893 0.3912 0.2662 0.256 0.7602 0.7731 0.0585 0.3868 1.1202 1.1027 0.7404 0.0817 0.6215 0.3959 0.5775 0.0812 0.2634 4.5315 0.1752 1.1596 0.5631 1.6749 0.0888 0.1472 0.1752 0.5496 0.4265 0.2696 0.1463 0.512 0.3908 0.1467 1.3254 0.1139 0.1033 1.7499 4.0844 1.399 0.0756 0.4261 0.3981 0.6137 0.068 0.3919 5.4358 0.3039 1.4506 0.9619 0.7915 0.6905 0.8918 0.362 0.0648 0.195 0.2614 1.1512 0.1038 0.3257 0.4644 0.6529 0.7407 1.0415 0.7087 0.3428 0.9755 0.4855 0.0933 0.1182 0.1737 0.0646 0.7619 0.3198 0.3467 0.093 0.125 0.0671 1.5725 0.7092 0.2335 0.0971 0.3558 0.0764 0.6339 0.0925 0.0628 0.1762 0.9955 0.0898 0.1754 0.2302 0.1423 0.2597 0.255 0.2105 0.4617 0.8201 0.279 0.1512 0.2081 1.0985 0.0682 0.5915 0.5807 0.2403 0.1972 0.2983 0.3626 0.0648 1.0028 0.6999 0.0591 0.3012 0.1833 0.2623 0.1319 0.2503 0.5122 0.2 0.2009 0.5431 0.4613 0.3798 0.8241 1.4272 1.5859 1.0864 0.0769 0.7939 0.204 0.1211 0.4893 0.6146 1.4313 0.1647 0.7818 0.3427 0.3685 0.1803 0.166 0.5128 0.6208 0.2503 0.4135 0.3944 0.2762 0.9943 1 0.3175 0.2162 2.7152 0.31 0.6817 0.4609 0.1681 0.8125 0.6552 0.473 0.4074 1.0093 0.1916 0.1093 1.6237 0.4507 0.9758 0.722 0.6701 0.4937 0.7428 0.4535 0.4052 0.2773 0.0901 0.8536 0.2057 0.1335 0.071 0.4446 0.1995 0.6827 0.0817 0.46 0.342 0.4141 0.346 1.1462 3.6165 0.4678 0.6885 1.4612 1.0623 0.4836 0.0972 0.4912 0.6252 0.4387 1.4247 0.5999 0.1924 0.521 0.323 0.5996 0.1454 0.0921 0.3574 0.2281 0.2705 0.8696 0.3158 0.8448 0.1643 0.4252 0.2502 0.2647 0.623 0.5056 1.3065 0.0799 0.2628 0.244 0.2807 3.2541 0.7293 0.656 0.1055 0.2997 0.6248 0.3561 0.1505 0.5953 0.2001 0.0539 0.0946 0.2116 0.4973 0.3286 0.2601 0.2491 0.152 0.085 0.1708 0.0981 0.8084 0.2778 0.1803 0.6124 0.5653 2.8689 3.307 1.0983 0.3793 0.2226 0.36 0.108 0.2922 1.1889 0.3452 0.4837 0.4468 0.1476 0.4145 0.2765 0.119 0.7637 0.52 1.1665 0.4253 1.003 3.3978 0.1231 1.0651 1.1654 0.8801 2.8646 1.1753 0.7268 0.5508 0.4003 0.992 0.7113 0.4318 1.2912 1.2456 0.2018 1.5223 3.2097 0.102 0.3061 0.3517 0.1038 0.2514 0.7608 0.0878 2.0289 0.0749 0.374 0.0733 0.3201 0.1033 0.3768 0.5981 0.2503 0.0839 0.0689 0.5081 0.1347 0.7802 0.4096 0.1021 3.1483 14.386 3.1509 6.8999 0.4875 1.1198 0.0989 1.6865 0.2495 0.964 0.1395 0.3308 0.0807 0.1805 0.314 0.1966 0.5775 0.8722 0.1752 0.9828 0.6152 0.3239 0.5249 0.0792 0.0796 0.5496 0.4272 0.5328 0.1544 3.2366 0.0672 0.8358 0.6741 0.0646 0.1852 1.7214 1.0016 0.1931 0.5885 0.2533 1.2964 0.6179 0.0956 4.4255 4.6487 0.6263 0.1593 2.1947 0.0743 0.6577 1.1178 0.6477 0.5122 0.6762 3.1031 0.3141 0.0974 0.5586 0.7087 2.6488 0.1514 0.9509 0.6178 1.0474 0.0782 0.3782 0.1577 0.1752 0.3132 0.2969 0.2687 0.2424 0.1335 1.1243 0.1066 0.1827 0.2043 0.5599 0.5305 0.8725 0.9226 0.3869 6.1508 1.475 0.115 0.0722 0.5832 0.256 0.6969 0.2754 0.9637 0.0908 0.2961 0.2456 0.4863 1.6246 0.2812 0.3332 0.3147 0.1459 0.1915 0.6099 0.0722 0.215 0.1473 0.6827 0.0585 0.5357 0.5033 0.9641 1.0454 1.5869 1.2154 0.3465 0.4068 0.3026 0.6523 0.1702 0.2178 1.3979 0.1117 0.4224 0.26 0.2318 0.0837 0.1843 0.0946 0.362 0.542 0.0927 0.5627 0.0972 0.2855 0.1573 0.417 0.0504 0.1898 0.0489 0.0997 0.1429 0.1228 0.1074 0.2485 0.2714 0.9915 0.5202 0.1534 1.8808 1.6795 0.2031 0.0577 0.1231 0.0944 0.2773 0.7781 1.3997 0.0682 0.0643 0.9904 1.1769 0.3505 0.5077 0.1501 0.2821 0.183 0.0867 0.0919 0.6361 0.088 0.1613 0.4296 0.405 0.05 0.5208 0.2063 0.269 0.4213 0.3376 0.0927 0.105 0.0912 0.8563 0.4742 0.2469 0.2124 0.086 0.1032 0.3612 0.7093 0.1496 0.0581 0.3266 0.1274 0.0677 1.6682 0.1034 1.1734 0.0922 2.6263 0.3185 1.3534 0.8668 0.3821 10.5261 0.086 0.1572 0.156 0.2489 0.1151 0.6994 18.1759 0.0651 0.6333 0.4961 0.1625 5.6284 0.1217 0.0572 0.2022 0.8047 0.727 0.0963 0.5832 0.9398 0.1201 0.263 1.2913 0.0473 0.0585 0.3455 3.0178 0.1522 0.1661 0.2284 1.6348 0.1853 0.3038 0.1342 1.515 0.2013 0.331 5.3492 0.4007 0.7688 0.2791 0.3293 0.685 1.0248 1.0772 4.1575 0.1459 0.9408 1.8397 0.2005 0.1494 12.4077 1.0761 0.2252 0.1898 0.0909 0.0845 0.4302 0.598 0.066 2.1956 1.3473 0.2157 0.2161 1.7762 0.4799 0.5553 0.1124 0.1436 1.0142 2.2764 0.0897 0.2744 0.7535 0.3971 0.1334 1.6422 0.4192 0.1025 0.6427 3.1317 0.1859 3.8983 0.7885 0.4717 1.7786 0.1556 0.6642 1.0516 0.122 0.7904 0.4193 0.8918 0.2371 0.6911 0.5244 1.3531 0.5854 0.5539 0.3907 0.1455 0.5105 0.5099 0.4859 2.6123 0.4576 0.1446 0.3116 2.5554 2.2288 3.3167 0.1544 0.1366 0.767 0.3758 0.1815 1.5847 0.5937 0.1037 1.5974 0.2555 0.4214 8.0268 0.589 1.5136 1.7605 1.212 0.2983 0.7498 1.0412 0.8226 0.2416 5.2415 0.4659 1.8158 0.3095 0.1126 0.1942 1.396 0.7705 7.1721 5.106 0.3527 0.3687 0.1003 0.715 0.6796 0.5439 0.1402 0.4183 0.2046 0.0455 2.7449 1.3513 0.9558 1.0641 1.4431 6.1692 0.0854 0.629 1.2676 0.1456 7.6928 0.5073 0.371 1.3452 2.8892 0.3558 0.0786 0.9122 2.2535 0.8519 1.3983 0.9152 1.2902 0.983 0.4597 0.6613 0.9345 0.4552 0.2328 2.6974 0.7921 0.1243 1.3017 1.964 0.7268 3.7823 0.8469 0.4943 9.2075 0.5421 1.8553 0.6794 0.2794 0.3557 0.2265 0.6849 0.3025 0.6102 0.1261 0.3695 0.1436 0.2225 0.1888 0.2888 0.5571 1.0483 0.0445 0.1392 0.4112 0.8762 0.1863 0.2733 0.2771 0.188 0.071 0.2312 0.776 0.0828 0.1775 0.4722 0.4053 0.415 0.2454 0.2455 0.4634 0.3675 0.1475 0.4993 0.2863 0.1108 0.1275 0.3562 0.446 0.0912 0.1434 0.2083 0.0503 0.2794 0.1153 0.4354 0.4766 0.1965 0.0479 0.1324 0.2035 0.0652 0.0844 0.0335 0.5911 0.2793 0.095 0.3479 0.3187 0.2158 0.0726 0.0437 0.097 0.1417 0.0699 0.1006 0.1594 0.4802 0.1394 0.0843 0.0718 0.2176 0.3288 0.0767 0.2779 0.0778 0.0733 0.0932 0.0695 0.7321 0.0763 0.1513 0.8647 0.2497 0.6747 0.1621 0.1539 0.3087 0.2656 0.3861 0.7131 0.1812 0.2754 0.4889 0.6872 0.5467 0.1472 0.2809 0.0898 0.0854 0.0729 0.1286 1.0024 0.1985 0.2616 0.0871 0.692 0.099 0.0737 0.0816 0.0883 0.1454 0.1821 0.5791 1.1811 0.2343 0.2029 0.3005 0.1581 0.1099 0.514 0.1369 0.3482 0.0679 0.0908 0.0527 0.4132 0.2434 0.4595 0.3754 0.1013 2.0988 0.1317 0.3348 0.054 0.5064 0.1332 0.3031 0.4946 0.3536 0.388 0.3028 0.2333 0.1009 0.1446 0.3641 0.2841 0.2066 0.2581 0.2494 0.1238 0.1153 0.1163 0.2494 0.3363 0.0566 0.8209 0.1139 0.1465 0.1908 0.1543 0.0572 0.2634 0.0371 1.2618 0.2252 0.3152 0.2262 1.9458 0.2737 0.074 0.2186 0.1698 0.044 0.2468 0.0544 1.0708 0.2476 0.2079 0.8957 0.2284 0.1432 1.1915 0.1345 0.2734 0.0757 0.4632 0.075 0.0638 0.4326 1.1987 0.0689 0.0779 0.0658 0.4763 0.0794 0.1464 0.0761 0.0689 0.1192 0.9416 0.243 0.5745 0.9352 0.1938 0.6535 0.1834 0.3871 0.4699 0.7261 0.2132 0.4698 0.1833 0.0723 0.278 1.1978 0.0958 0.4231 0.2337 0.0837 0.3746 0.8384 0.3663 0.4392 0.1838 0.1893 0.8189 0.0754 0.1001 0.0963 0.2195 0.2643 0.1797 0.5708 1.4323 0.3536 0.1855 0.1941 0.4251 0.257 0.4357 0.1323 0.9215 0.5192 0.4423 0.1619 0.0836 0.9097 0.1786 0.336 0.3992 0.3923 0.5095 0.1608 0.6828 0.1384 0.4197 0.7367 0.4699 0.3071 0.3272 0.2194 0.1861 0.6905 0.1406 0.2195 0.5613 0.1278 1.3826 2.0909 0.731 0.1235 0.1554 0.1114 0.0329 0.1936 0.0549 0.3832 1.9052 0.2078 0.1309 0.129 0.1279 0.2443 0.6984 1.4927 0.1443 0.2559 0.0623 0.922 0.5037 0.4465 2.1947 0.2024 0.1327 0.1069 0.3677 0.1922 0.0876 0.4019 0.1869 0.2804 0.0443 0.3537 0.0426 0.5514 4.3271 0.0681 0.5502 0.4265 0.156 0.1683 1.347 0.3159 0.5692 0.2321 0.9888 0.4739 0.3915 0.3744 0.7102 3.2004 0.2827 0.0759 1.0036 0.1564 0.1324 0.5728 0.2117 0.5223 0.3137 0.4451 0.0501 0.0879 0.5548 0.4537 0.5848 0.1444
"20" 0.7173 0.1108 0.6291 0.0742 0.2998 0.357 7.1649 0.7829 1.3762 1.5577 9.1304 0.4577 6.7312 1.113 0.6537 0.7547 1.1058 0.5155 0.1253 0.2884 1.725 4.0483 0.3322 1.0985 0.1263 9.8987 0.9765 0.5684 0.5069 1.643 0.7136 0.9762 0.8147 1.005 7.4682 1.6018 0.5148 0.278 0.6046 0.0816 1.9547 1.5663 0.5963 0.3731 0.864 1.7339 3.9216 2.3233 1.295 0.1353 1.2445 0.2038 1.5999 0.1061 0.3731 0.4913 1.8395 0.1425 0.777 8.1333 11.8071 7.5933 0.4235 1.0521 1.3485 0.523 1.0735 1.3942 0.5109 0.3098 1.4003 1.4358 0.1982 0.4732 0.2883 0.5523 9.227 0.8172 0.0921 0.5464 0.4933 0.2682 6.0084 3.7774 0.6712 0.1983 1.7027 3.358 0.6427 0.5547 0.6831 1.7509 0.2381 5.1921 0.2247 0.3396 0.5224 0.174 1.7927 0.2092 0.8719 0.2644 0.6014 0.5474 0.3854 0.4104 10.9814 1.4127 0.4416 0.2496 0.1937 0.917 0.3283 0.9109 0.3267 0.2761 0.3118 0.8343 2.5003 1.1509 1.2147 0.432 0.2239 2.5135 0.4888 3.2995 0.3314 0.9975 0.1431 0.801 0.7098 0.234 4.2431 0.7617 1.3492 0.7139 0.1942 0.5231 0.2856 1.99 0.5729 0.2398 0.1438 3.6637 0.4454 3.5944 0.1473 11.9454 1.6402 0.1099 5.6633 1.0551 0.5069 0.3513 0.266 0.3062 0.2436 0.5342 1.6206 0.2256 1.4127 0.5715 0.3858 0.7242 0.335 0.3502 0.3912 0.4511 0.2845 0.821 1.0857 0.1858 0.3711 0.2621 0.3444 2.3087 0.1397 1.2614 1.255 3.6003 0.4662 0.5096 0.2949 0.132 1.4145 0.4605 0.2797 0.2406 0.2283 0.3626 0.1493 0.3672 0.1417 0.1532 0.0486 0.2064 0.1457 0.1144 0.1901 1.2808 0.1113 5.9551 0.3235 0.4829 0.598 0.8048 0.359 0.356 1.0551 0.0626 0.1874 0.6155 0.6839 5.1118 1.1546 0.3367 0.2923 0.4608 0.1566 0.0616 0.6941 0.4601 0.5949 0.1527 0.1211 0.1489 0.1471 0.3427 0.1855 1.3232 0.2959 0.5565 0.1407 0.1206 1.1427 0.5349 0.4947 0.2137 0.6328 0.2362 1.7129 0.1593 0.1864 0.5692 2.1661 3.1824 0.1868 1.5357 0.2928 1.0999 0.2653 3.3559 0.804 4.6408 0.1145 0.5364 1.5978 0.1137 0.1979 2.7093 3.0432 0.2772 0.5673 0.4504 0.1456 3.0409 0.4836 1.1089 0.146 0.8042 0.1449 4.2384 1.4586 3.0175 0.2975 3.7557 0.6912 1.3627 0.7662 0.4977 3.2522 1.3093 0.2027 0.1584 1.163 0.1629 1.8024 0.1862 0.1663 0.2015 0.4107 10.534 1.5708 0.9542 0.5158 1.2365 2.5473 1.6977 0.2519 0.9566 0.5833 8.2369 0.2733 2.0812 0.5812 1.045 0.3506 4.7123 0.6635 0.431 0.2311 0.1502 0.3599 0.5144 0.4424 0.8148 1.8468 2.4266 0.5619 1.818 0.2008 0.1457 0.3213 0.5773 0.3651 1.5624 0.5108 0.1314 7.2373 4.7641 4.1704 0.466 0.1826 7.6379 0.5285 2.8434 0.9343 0.3027 0.3086 0.6874 0.8511 2.6734 1.2869 1.596 1.6334 1.7886 5.8955 3.4158 1.5731 0.4199 0.1497 2.2777 3.3596 0.212 9.1939 0.9286 0.1982 0.204 0.1982 4.311 0.5703 0.5261 0.3088 1.6131 0.7217 0.6482 0.5024 2.014 0.8629 0.2721 0.859 0.8789 1.4665 1.1282 0.2857 0.1092 0.4118 0.6169 0.3308 0.7546 0.2159 0.1387 0.3301 0.2084 0.1918 0.1384 0.2751 0.2804 0.1413 0.4672 0.3305 0.3087 0.4508 0.9439 0.0963 1.3674 0.3171 0.2268 0.1839 0.7728 0.0961 2.0267 0.2155 0.1657 0.4489 0.8256 0.7502 2.2211 0.7624 0.2256 0.3863 0.3197 0.1137 1.098 2.3839 0.8565 1.0172 0.5563 0.18 1.7397 0.8268 0.8171 2.5562 0.9848 1.7805 0.8929 0.3945 0.1849 0.2359 12.0382 3.9041 2.1164 0.3016 1.0669 0.4768 0.2273 0.1959 1.3562 0.6534 0.3891 0.2393 0.2241 0.2715 0.2736 0.0717 0.2206 0.3318 5.8395 0.7938 0.272 1.6865 0.1482 0.1982 0.2668 3.3566 1.2405 0.6884 3.3785 0.9979 2.202 0.9475 0.5079 0.1261 0.5918 1.2731 0.2895 0.3907 8.0218 9.358 3.3056 7.3229 1.0267 0.5237 0.4238 3.0171 0.6289 0.4076 1.232 1.2422 0.3293 2.6402 2.6194 0.3775 0.6077 0.2728 0.2281 0.6926 0.8864 0.6805 0.5056 0.7015 0.8921 0.8649 1.4897 0.4765 0.1957 1.3153 0.2644 0.988 0.4606 0.3691 0.2837 0.1447 0.3804 0.2286 0.3026 1.3752 0.1825 0.6594 2.1332 0.3172 0.1671 0.5 0.1864 0.2203 0.2031 0.3139 0.1913 0.2508 5.5134 0.1102 0.3832 1.2112 0.2933 0.2238 0.1381 0.2274 1.0566 0.1318 1.3262 0.0726 0.7399 0.3845 0.2041 0.1221 0.2745 0.2247 3.3203 1.5189 5.3331 4.3389 0.1027 0.0989 4.7583 3.1698 0.9793 1.0079 0.2956 0.516 0.1218 3.1952 0.474 0.2029 0.2115 0.3822 0.1715 0.1541 0.372 0.5267 1.0052 0.2806 1.1791 2.0332 0.8091 0.1551 1.6635 2.1647 0.4431 1.3014 0.5372 0.6683 2.1514 1.2323 0.223 0.4542 0.9607 0.5886 1.6276 0.1276 0.2155 1.6306 0.3164 0.3054 2.2643 0.4755 0.5269 0.2962 6.625 0.6465 0.363 0.6141 0.6114 1.6008 1.7597 1.4206 2.0667 1.3946 0.227 0.5581 0.2515 0.4314 0.1832 0.2728 1.3213 1.0222 0.0666 1.4594 0.0872 1.0087 0.399 0.1057 0.1264 0.2314 2.7568 1.446 0.2209 1.1519 0.1359 0.7289 0.2866 0.122 0.1458 0.5326 0.0629 0.4861 0.1107 0.0959 0.7727 0.6515 0.4113 0.9691 0.2632 0.8855 1.4596 0.2243 0.8958 0.3424 2.1427 0.6931 1.2487 0.4386 0.2207 0.3359 1.8606 0.2109 0.2235 0.5427 0.33 2.1347 0.4637 1.7145 0.3568 0.1833 0.5921 0.6651 0.2725 1.5073 0.7183 0.6875 0.4995 1.1038 0.846 0.5389 0.6657 1.0445 0.2598 0.8766 0.6277 0.3937 0.7437 0.7345 2.0752 1.1202 1.2199 0.1445 0.2996 0.4074 0.3943 0.1498 0.2615 0.2458 0.8262 0.2788 0.3019 1.3058 0.544 0.0979 0.9737 0.4145 0.3973 0.5843 1.6587 0.1899 2.0363 0.3508 2.1362 0.3659 0.2567 4.3051 1.0387 0.9028 1.2641 1.6967 1.264 0.6287 1.0292 3.3166 1.0141 1.2428 0.3851 0.3454 1.3717 0.0827 0.3133 0.4387 0.8769 0.6947 3.5356 3.9719 2.1016 2.054 2.2139 0.1922 1.8508 0.6566 0.178 5.7739 0.2561 0.1482 0.2721 0.3096 0.3285 0.232 0.4824 8.6013 1.3571 1.7351 0.4228 1.6037 0.3394 0.3259 0.3094 0.5313 0.5375 0.236 0.8309 0.2106 1.1334 0.2885 1.2263 3.0625 0.1817 0.3534 0.2587 0.1836 3.3279 0.2332 0.5309 0.406 0.2292 0.8804 0.9998 0.261 0.081 0.2013 0.5815 0.1698 0.4983 0.1735 0.7524 0.5636 2.2738 0.4746 0.6771 3.2834 0.7274 0.2215 0.2207 0.8113 0.3888 0.3374 1.67 0.1971 0.589 0.6177 0.255 0.6716 1.3679 0.765 0.3771 0.6243 0.2064 1.0595 0.5854 0.7492 2.6923 1.3423 0.173 0.3198 2.0969 2.443 0.5632 1.6058 0.5893 0.1134 0.3301 1.2259 0.7439 0.6715 0.5381 2.2191 1.241 0.8632 0.6887 1.1113 0.7676 0.8242 0.3752 0.195 1.7074 1.3115 2.3385 0.3402 0.0238 0.4182 2.1992 0.3918 0.316 0.2902 0.7867 0.6421 0.9081 0.3264 0.5743 1.0987 0.5528 0.418 3.8162 1.068 0.7902 0.3431 2.9698 1.9269 2.2372 0.3104 0.1747 0.9892 0.1927 0.7817 0.3982 1.134 0.8534 0.4578 1.3344 3.4872 0.8583 0.9736 0.1271 3.2002 0.9215 0.3124 0.6564 0.8729 1.0025 0.9865 4.3929 0.4933 0.493 3.4252 0.6285 0.5981 0.9947 1.7585 1.3867 0.7746 0.996 3.4229 0.3001 0.4363 0.4877 1.2931 0.9033 0.4803 0.4943 0.1554 7.2661 0.1355 0.2333 1.9176 0.4426 0.4945 0.9419 0.3661 0.8632 0.3087 0.798 0.6945 0.5837 1.7374 1.2746 3.3259 0.4916 0.9029 0.1415 0.3997 0.3736 1.7366 1.4075 0.2066 1.658 3.9416 2.6883 0.3835 0.233 1.0517 0.3622 0.2146 0.3689 0.1424 0.1536 0.2074 2.4249 0.4671 0.7115 1.3375 1.2572 0.8671 0.1782 1.4755 3.2008 0.3611 0.1755 0.1837 0.3399 0.3207 2.1335 0.7358 0.3765 0.3779 0.2442 1.4804 0.2853 2.2533 0.5909 1.1475 0.1001 0.2795 1.5745 0.8914 0.6397 5.9537 2.7241 0.2967 0.7971 1.1336 1.0736 0.8162 0.3034 0.6557 0.2426 1.0813 0.3477 1.463 0.3607 0.1571 1.2875 0.3241 0.7139 0.6828 1.454 1.1582 0.4472 4.0791 2.0034 1.2972 0.9622 1.3059 0.8719 1.3685 1.215 0.4965 1.8306 2.2183 0.7469 0.4819 0.8723 0.4747 0.9876 0.3497 0.3202 1.9362 2.9992 0.9642 0.6715 0.4794 6.0498 0.7028 0.9114 0.396 0.5244 0.5486 0.7866 0.322 0.3021 0.2181 0.535 0.9144 0.6152 0.5877 0.2435 0.3917 0.4036 0.2356 0.245 1.7544 0.2881 2.1854 0.5116 1.2355 0.6772 1.4705 0.2758 2.234 0.9968 0.3294 0.8803 0.7324 0.9087 1.5715 0.2124 2.6012 2.3504 0.9826 0.8318 0.6517 0.4523 1.2423 0.6446 0.7068 0.752 0.679 1.259 0.4224 1.4908 0.3342 0.1863 0.4467 3.023 1.6176 1.3784 0.2367 2.8265 0.9768 0.5445 0.1454 0.0933 0.8312 0.2935 0.2177 0.4964 0.5034 0.1957 0.1055 0.6043 8.6968 0.1393 0.2841 0.2639 0.2199 2.0358 0.5674 2.3512 0.7422 0.0442 1.6242 0.7024 0.4123 2.3252 1.6332 1.0422 0.0772 0.9654 1.3493 0.896 0.2281 0.2631 0.6021 0.3373 0.3173 1.002 0.3446 0.0859 1.8752 0.4448 0.2434 0.605 0.3416 1.2435 0.2524 0.3817 1.2611 0.2883 0.2857 1.1867 0.3365 1.0522 0.3567 0.4801 4.2554 0.1503 0.5853 0.2152 5.0538 0.5515 0.2851 0.6838 0.5843 1.0603 0.6968 0.3105 0.9206 2.8949 1.6683 0.3643 1.0309 0.3579 0.6944 5.9189 0.6537 1.2152 1.5699 0.2026 0.2361 0.4654 0.2807 1.4741 1.0396 0.3865 1.1319 0.1192 2.3917 0.8564 1.7451 0.4925 0.7072 0.3174 0.5749 0.392 0.6423 0.6469 1.1609 1.1117 0.8916 1.0782 0.3686 0.8209 0.2876 0.278 1.6565 0.2057 0.6057 6.2614 0.7853 0.2016 0.334 3.8611 1.4508 2.9688 1.9255 0.9492 0.3013 0.4375 0.1569 0.646 2.7832 0.4051 2.7656 0.9145 0.2107 0.3202 1.2385 2.1608 1.0025 3.6869 2.5524 0.6541 0.4488 2.1496 1.1439 0.571 0.2995 0.1691 1.0664 0.1593 0.4618 0.1811 0.7434 0.139 0.6662 0.4402 0.2589 0.8949 1.4271 0.339 0.901 0.2811 0.6185 1.6238 0.6757 0.2821 0.3625 0.4061 0.3294 0.2567 0.6129 0.3319 0.5555 0.8281 1.1026 0.2171 0.8724 2.8667 1.1672 1.0372 0.1163 0.3835 0.8715 0.3674 2.7036 0.3975 0.3218 0.4151 1.389 0.2604 0.7047 0.328 0.4595 0.0653 0.9792 0.3316 0.8062 0.6207 3.5604 0.3065 0.3634 1.2192 0.8099 0.481 0.2811 0.3789 0.3709 0.3213 0.2634 0.0997 0.2981 0.1891 0.3859 1.1328 0.2654 0.3718 0.1551 0.9862 0.4494 0.49 0.4367 0.2894 0.6227 0.4659 0.2057 0.6896 0.8489 0.1759 0.5357 0.1332 0.3849 0.2526 2.5564 0.0944 0.1403 0.6997 0.6062 0.5192 0.7063 1.2258 0.1186 0.2148 0.1134 0.5355 0.267 0.265 0.1241 1.6243 0.4889 0.1456 0.4265 0.1105 0.0953 0.984 0.522 0.847 0.2924 0.2128 0.8869 0.5717 0.0704 0.4368 1.0594 0.1051 1.1259 0.9526 1.4921 0.3725 1.2895 0.215 0.1557 0.2959 1.1156 0.4817 0.7312 0.6852 0.5378 0.9126 0.7244 0.3033 0.872 0.2808 4.5854 0.4978 0.3826 0.8881 0.1184 0.1381 0.1144 0.187 0.1151 0.2048 0.1553 0.1184 0.4121 1.4681 0.4585 0.6775 0.2299 0.1002 0.6067 0.1278 0.0899 0.3074 2.1513 0.1265 0.2071 0.2453 0.725 0.3808 0.4344 0.2771 0.5692 1.2395 1.1012 0.1919 0.2953 1.6989 0.0603 0.5388 0.5566 0.2306 0.1865 0.2919 0.2594 0.0751 1.1012 0.4438 0.108 0.2627 0.1772 0.5032 1.3072 0.4094 0.7459 0.3358 0.2647 0.2391 0.3925 0.2119 0.3464 0.4968 0.2154 0.8054 4.7936 0.253 0.5536 0.1517 0.442 0.2107 0.6299 0.1405 1.1184 0.288 0.5984 0.3076 0.3209 0.1798 0.2993 0.5768 0.6646 0.3922 0.2549 0.6321 0.3813 0.1766 0.254 2.0748 0.3569 0.0884 0.1932 0.1071 0.1392 0.4695 0.973 0.4137 1.2632 0.2233 0.2163 1.0322 0.5282 1.3827 0.5706 0.1897 0.2824 0.5912 0.5304 0.3988 0.1678 0.4237 0.8282 0.4914 0.8151 0.2 0.4427 1.1805 0.7914 0.1011 0.2265 0.3562 0.3564 0.6018 0.7718 2.6779 0.4796 0.4587 2.3273 1.6584 0.2053 0.0688 0.3894 0.498 0.2215 0.9712 0.5454 0.2846 1.2337 0.1123 0.7176 0.4106 0.1481 0.2897 0.2434 0.7893 0.5345 0.2068 1.0723 0.3653 0.4464 0.7536 0.3587 0.729 0.3882 0.967 0.2731 0.3481 0.5173 0.2454 3.9522 3.5753 0.7368 0.3036 0.2021 1.3561 3.5047 0.3052 0.2941 0.2782 0.0872 0.1726 0.2658 0.5125 2.8049 0.7454 0.1621 0.2854 0.0974 0.2593 0.149 0.3296 0.1095 0.0903 0.2525 0.3923 0.5032 0.5395 0.5955 0.4247 0.1925 0.2965 0.1656 0.3404 7.0002 0.4538 0.8074 0.8234 0.35 0.3396 0.1989 0.483 1.3801 0.9717 1.5699 0.5685 0.6702 0.686 0.141 1.3979 0.8813 0.3906 0.5258 0.4254 1.4573 0.7144 0.6219 1.9119 1.8336 1.0641 0.8035 2.6718 0.2223 1.9116 6.7724 0.1498 0.2601 0.2935 0.2426 0.258 0.1232 0.1187 0.9619 0.1338 0.4346 0.1097 0.1661 0.0781 0.421 0.2222 0.2945 0.0983 0.1368 0.4575 0.2248 0.6109 0.2316 0.1134 2.1682 7.8999 2.0736 4.5829 0.3427 0.6116 0.417 0.7596 0.1264 0.4507 0.1493 0.3546 0.15 0.196 0.3695 0.1451 0.2046 0.6703 0.1592 0.7903 0.4463 0.3699 0.2618 0.1119 0.3089 0.8333 0.3789 0.7894 0.3274 1.1316 0.1725 0.9361 1.3469 0.2709 0.1781 0.5555 1.086 1.8244 0.6942 0.3489 0.3713 1.3857 1.5718 5.5331 4.3212 0.5271 0.2485 1.0691 0.1578 1.6128 1.0349 0.2958 0.9115 0.6559 1.7109 2.9292 0.2167 0.8148 0.2207 3.0465 0.1335 1.6506 0.9574 1.6057 0.154 0.6169 0.1098 0.1649 0.5913 0.2873 0.165 0.6163 0.1458 0.6476 7.9575 0.1289 0.2794 1.5759 0.7682 0.8445 0.7231 0.5991 5.3392 0.8566 0.1464 0.076 0.8229 0.2409 0.5987 0.4349 0.4485 0.0972 0.3461 0.1382 0.3986 2.1065 0.7042 0.6675 0.1969 0.3164 1.0497 0.4436 0.3533 0.2097 0.3903 0.5936 0.0888 0.4432 0.2825 1.0241 0.1605 0.8874 1.2939 0.1751 0.5024 0.2903 0.2244 0.2031 0.1221 2.2307 0.1446 0.2782 0.4746 0.1927 0.0749 0.3515 0.1986 0.4343 0.371 0.4607 0.8185 0.2485 0.3073 0.2411 0.5252 0.1886 0.2809 1.0041 0.1142 0.1042 1.0801 0.1134 0.2362 0.9982 1.6406 0.5635 0.4995 0.5781 1.4678 0.2557 0.1249 0.1756 0.1095 0.4922 0.1439 2.5231 0.1072 0.257 1.1788 0.5153 0.2274 0.7533 0.1413 0.433 0.1112 0.1826 0.0896 0.5465 0.3017 0.1174 0.2097 0.1275 0.1038 0.3177 0.1201 0.1732 0.512 0.4504 0.4208 0.2173 0.1394 1.8295 0.3252 0.3178 0.1701 0.1934 0.1205 0.1634 1.4045 0.1556 0.0617 0.1564 0.1262 0.1001 1.8397 0.125 0.9075 0.2914 1.6204 0.689 0.1962 2.0975 0.5079 8.1606 0.097 0.1073 0.1014 0.1359 0.1285 0.6377 10.8258 0.0959 0.6574 0.3991 0.1614 2.6258 0.3168 0.0756 0.2772 0.3437 0.4689 0.4762 0.3296 0.6906 0.7761 0.2965 1.0006 0.1276 0.0459 0.2639 1.1398 0.0972 0.4676 0.4539 1.081 0.841 0.2022 0.1488 0.9833 0.2331 0.6982 5.5014 2.262 0.399 0.6221 0.4009 0.9527 0.3099 0.8733 1.7711 0.6009 0.9912 0.2799 0.2733 0.2246 4.9697 0.6821 0.4378 0.1552 0.1394 1.5651 0.2456 0.4756 0.8714 0.6946 0.7185 0.5006 0.1721 0.9252 0.6701 1.8486 0.1275 0.2092 0.8716 1.1361 0.2661 0.5415 0.6042 0.7718 0.2095 0.2978 0.6875 0.263 0.3743 3.8283 0.4137 1.7382 0.8625 0.5924 1.2049 0.2547 0.9897 1.0865 0.3011 0.531 0.2511 0.5255 0.2851 1.126 0.6181 0.9977 0.9201 1.1666 0.5464 0.3256 1.6551 0.4152 0.3575 2.0128 0.5282 0.3332 0.227 2.5631 0.2845 2.6053 1.5388 0.1237 0.4885 0.4822 0.2512 0.7881 0.5689 0.1268 0.6515 0.5543 0.3093 11.3579 0.661 0.8946 1.3085 1.6795 0.3204 0.7939 0.4886 0.5884 0.4097 1.8584 1.8617 0.4303 0.2041 0.1631 0.2299 0.4319 0.8291 0.9503 0.3342 0.9376 0.4842 0.0984 0.5795 0.6613 0.8109 0.1372 0.364 0.1658 0.0973 2.3535 0.5935 1.0367 1.1972 0.2757 0.7736 0.1326 0.5849 1.0229 0.1814 3.2748 0.6064 0.5769 2.4925 4.3698 0.7406 0.1036 0.7685 1.7935 0.6546 1.4024 1.785 1.3937 0.2527 0.4732 0.6761 1.2944 6.0163 0.2473 1.395 0.5863 0.1322 2.4132 0.4001 0.7037 1.4622 0.8528 0.3923 5.756 0.4999 1.3069 0.2843 0.1921 0.1452 0.1328 0.5744 1.1433 0.3472 0.5264 0.4919 0.1977 0.6825 0.7179 12.8735 0.125 0.5913 0.0512 0.1808 0.8119 0.7148 0.128 0.2093 0.5258 0.278 0.8873 0.1049 0.2958 0.1153 0.197 0.3236 0.8342 0.085 0.3394 0.6078 0.6746 0.4645 0.2271 0.4654 1.0595 0.4328 1.2366 0.6973 0.4765 0.1356 0.1994 0.2641 0.088 0.3309 0.091 0.314 0.1352 0.2174 0.0697 0.1885 0.1481 0.6281 0.0721 0.0684 0.305 0.2222 0.1403 0.4602 0.5975 0.1959 0.0993 0.1486 0.0837 0.2377 0.0668 0.125 0.6071 0.3031 0.1156 0.6494 0.2918 0.7616 0.3172 0.0827 0.3248 0.1394 0.1581 0.1846 0.0816 0.0728 0.1491 0.1824 0.897 0.589 0.9365 0.1987 0.1122 0.5369 0.6995 0.5467 0.8972 0.2042 0.2192 0.2861 0.9062 0.6155 0.1915 0.2564 0.1153 0.107 0.0997 0.1737 0.842 0.099 0.1008 0.133 0.5522 0.0636 0.1059 0.1721 0.186 0.2434 0.1306 0.2871 0.6062 0.3773 0.281 0.1903 0.3039 0.1202 0.1688 0.318 0.2597 0.1153 0.2042 0.1273 0.4221 0.2807 2.7597 0.5898 0.2722 1.9129 0.2137 0.313 0.193 0.8216 0.0864 0.2723 0.3131 0.2192 0.6355 0.1552 0.3233 0.0833 0.111 0.1779 0.329 0.1679 0.2586 0.2762 0.1679 0.1526 0.2755 0.3505 0.4228 0.1175 0.2592 0.1141 0.1096 0.2476 0.0831 0.0693 0.1549 1.1448 1.5272 0.2092 0.3688 0.6058 0.6111 0.3279 0.0663 0.1364 0.1161 0.1016 0.1644 0.0911 0.6018 0.2361 0.1393 0.8193 0.3629 0.1548 0.6447 0.2372 0.5473 0.0891 1.2876 0.0539 0.128 0.4745 0.3353 0.9112 0.0815 0.0675 0.2403 0.3155 0.152 0.4057 0.1314 0.2623 1.2579 0.2464 0.5784 1.4909 0.2508 0.7171 0.2519 0.6961 0.5593 0.9484 0.2284 0.3571 0.2767 0.1867 0.3731 0.4409 0.1175 0.427 0.4196 0.082 0.4782 0.4559 0.3501 0.42 0.7578 0.5721 0.7377 0.374 1.6695 0.8881 0.1997 0.213 0.313 0.4613 1.1705 0.3384 0.4051 0.5342 0.8076 0.1962 1.5436 0.123 0.8855 2.2286 0.5886 0.1622 0.2126 0.6788 0.5261 1.9678 0.6064 0.4913 3.042 0.0925 1.0729 1.1637 0.2127 0.6529 1.3983 0.5037 2.1453 0.4907 0.4119 1.5671 0.1639 0.3209 0.4892 0.0687 1.2835 1.4378 0.5429 0.1592 0.1769 0.1094 0.0274 0.2165 0.0726 0.1718 0.5565 0.252 0.2762 0.1699 0.6946 0.1727 0.1845 0.811 0.0841 0.179 0.295 0.9345 0.2437 0.2111 3.7526 0.1147 0.3768 0.044 0.6678 0.2862 0.1515 0.3677 0.3176 1.2029 0.1937 0.3498 0.0615 0.4731 2.8547 0.0783 0.2908 0.7004 0.2745 0.2714 1.7666 0.4987 0.331 0.3523 1.456 0.8969 0.4025 0.5627 0.9552 1.8748 0.3832 0.1334 0.4977 0.1796 0.1974 0.7527 0.483 0.8293 0.1791 0.4689 1.4756 0.494 0.2828 0.4037 0.6598 0.148
"21" 3.2025 0.0681 1.046 0.1243 0.4941 3.1207 3.7106 1.8416 1.2607 2.9001 4.027 1.0643 4.0651 1.473 2.7932 0.4815 1.4482 3.3214 0.7022 1.726 1.5136 3.9255 0.5296 3.9098 3.7136 4.0016 1.1819 2.1459 0.6662 1.7203 0.269 1.4677 0.638 2.1497 3.7382 2.7538 0.8587 0.932 1.0597 0.2684 1.1909 3.5375 0.1115 0.8346 1.5854 1.6778 3.9576 3.7285 3.6545 0.3247 3.5717 0.8967 2.3148 0.3194 3.4188 0.8722 3.9192 0.1288 3.1675 3.3678 3.6157 3.8972 1.2217 3.3361 1.0708 0.3088 0.1087 0.7344 0.6572 0.1167 0.4576 0.591 0.1106 0.3945 0.1479 0.9519 2.6286 0.5856 0.1956 0.6629 0.352 0.2393 3.6149 1.5132 0.5016 0.0848 1.0004 0.241 0.3863 0.578 0.4 0.8543 0.0766 3.3357 0.1747 0.5405 0.7659 0.1336 1.5044 0.1821 1.7391 0.7977 0.7745 1.4137 0.7904 0.2045 3.6753 0.4013 0.2273 0.1761 0.1528 1.2656 0.3042 0.514 0.2439 0.1006 0.0421 1.2601 0.3205 1.1632 0.9567 1.0947 0.1844 1.1822 0.751 0.2591 1.8133 0.3067 0.105 0.7981 0.9554 0.5551 2.2249 0.335 0.8577 1.0255 0.2342 0.6909 0.2224 1.4034 0.8415 0.974 0.1295 3.3178 0.1791 1.5455 0.1269 4.0152 0.5257 0.1039 2.6362 1.4781 0.3408 0.3673 0.3968 0.4805 0.2422 1.243 1.7107 0.2056 1.4273 0.5984 0.6153 0.5161 0.416 0.2611 0.3578 0.2693 0.1122 0.9201 1.5133 0.2665 0.2012 0.2024 0.4974 2.8818 0.1639 2.0643 1.2162 2.8706 0.6219 0.3934 1.2677 0.1764 0.6673 0.43 0.1031 0.8073 0.47 0.3027 0.1239 0.1991 0.1428 0.3469 0.1793 0.5825 0.0569 0.4206 0.2346 0.1402 0.3333 3.9793 0.1725 0.1393 1.0525 0.8694 0.7367 0.4088 0.7416 0.1097 0.8076 0.7409 0.3934 3.6495 3.0295 0.3214 0.1568 3.4742 0.2504 0.2765 0.4797 0.6256 0.4217 0.1153 0.335 0.9566 0.4444 0.5873 0.1157 1.8107 0.1367 1.1563 0.096 0.1887 1.5486 0.1947 0.2122 0.1623 1.0554 0.3547 2.6182 0.2627 0.4647 0.8078 0.8351 2.9653 0.3711 1.2348 0.7464 1.778 0.5401 3.9599 0.1132 3.145 0.2345 0.2511 1.1027 0.1599 0.2577 2.1947 2.1438 1.1015 0.7181 0.3125 0.2129 2.1835 0.7258 1.3474 0.1496 0.3483 0.1345 3.825 1.0095 0.1225 0.3459 2.2954 0.6889 1.2267 0.4562 0.4288 0.8046 0.1648 0.2772 0.0879 2.2266 0.1398 3.8664 0.2171 0.3285 0.1018 1.4032 4.2222 1.329 1.0025 0.0675 1.212 3.7245 2.4294 0.0875 0.0754 1.1667 3.7438 0.0749 1.1065 0.405 1.3734 0.3078 2.2898 0.4994 0.5325 0.1201 0.1969 0.1262 0.815 0.5729 1.1926 2.096 1.8012 0.6767 1.7865 0.3921 0.0881 0.0984 0.1792 0.3113 0.7636 0.4717 0.1823 3.3518 3.723 3.6798 0.2992 0.0829 1.9717 0.2869 2.8495 0.8249 0.1056 0.2954 0.5165 1.7862 1.4557 0.9114 0.3512 0.7261 2.2441 3.9701 0.8723 0.6065 0.2033 0.4766 0.0811 2.5563 0.0859 3.0216 1.5603 0.1471 0.1233 0.0646 2.9072 1.7302 0.4346 0.1331 0.3257 0.4958 0.4509 0.1129 1.6067 2.2222 1.7586 0.3303 0.7203 2.5913 1.7576 0.2137 0.2071 0.1445 1.0827 0.2135 1.0501 0.2049 0.0922 1.1247 0.0994 0.2789 0.2718 0.6927 0.6702 0.6159 0.7022 1.019 0.6245 0.7633 0.7983 0.1086 0.709 0.6218 0.2013 0.0766 0.6725 0.4738 1.7792 0.6969 0.4132 0.6136 1.996 0.8073 0.3479 0.4209 0.4606 0.1853 2.6341 0.161 0.4428 1.4112 0.5351 0.7323 0.952 0.573 1.4315 0.4032 0.8115 1.7292 0.4717 1.3942 0.5754 0.2094 0.1291 0.2671 3.8247 1.2472 1.1585 0.1697 0.324 0.2958 0.193 0.1412 1.6278 0.7243 0.6415 0.4018 0.1034 0.1357 0.3188 0.9297 0.6179 0.4741 3.6298 0.471 0.8863 1.4624 0.1502 0.3242 0.1237 0.8269 0.6452 0.1987 2.4641 0.9002 2.1587 2.1148 3.1703 0.3351 0.6188 0.706 0.3003 0.1652 3.8149 3.7397 2.9892 0.4528 0.8128 1.4659 0.327 4.0316 1.2059 1.09 0.5914 0.8387 0.3293 1.8481 1.7751 0.4743 0.6971 0.7041 0.249 0.724 0.7766 1.047 0.5157 1.0439 0.5785 1.311 0.1637 0.4989 0.4324 1.0575 0.1647 1.0951 0.3198 0.6462 0.2353 0.1929 0.547 0.1725 0.2604 1.6851 0.0801 0.194 1.6962 0.4072 0.5174 1.0484 0.2784 1.4833 0.9116 1.0211 0.3908 1.0511 4.1434 0.8163 0.4118 1.469 0.2586 0.2646 0.2705 0.921 2.1743 0.0841 1.786 0.1829 1.0181 0.6149 0.4664 0.1093 0.6075 0.5153 4.0847 2.4868 3.8829 4.2452 0.1949 0.1854 3.0393 3.9433 1.2241 3.2093 0.3193 1.6752 0.2986 2.0949 0.7437 0.1453 0.3209 0.7208 0.1377 0.1123 0.1677 0.3077 0.0665 0.1233 1.5389 3.4624 0.7894 0.0596 1.0086 0.5788 0.3393 0.4341 0.6478 2.0496 2.5627 1.3598 1.0568 0.3315 0.5245 0.5577 0.5874 0.1236 0.1537 1.3874 0.2372 0.3815 2.647 0.2151 1.3921 0.077 3.4023 0.55 0.1749 0.5625 0.3051 2.8278 1.6879 1.4011 0.9321 0.9878 0.1297 0.4305 0.2091 0.3608 0.5159 0.2917 3.6243 0.8105 0.7568 1.6112 0.0808 1.276 0.7119 0.4586 0.2196 0.2805 3.3478 2.9184 0.1776 3.6037 0.1349 3.7974 0.9515 0.0978 0.4568 0.8403 0.1181 1.066 0.2179 0.5009 0.3069 0.6256 0.7862 1.5337 0.1298 0.2829 1.0725 0.1005 1.4238 0.4284 1.4468 0.5003 0.611 0.4449 0.1553 0.5043 2.3136 0.5367 0.3501 1.3708 0.1252 2.1829 0.6242 1.088 0.1968 0.3014 0.383 0.2361 0.2035 0.6552 0.7888 0.4173 0.3354 0.6526 1.9202 0.1395 0.4727 1.026 0.2289 0.2502 0.4067 3.9436 0.4011 0.6073 3.1622 0.7132 0.8344 0.2247 0.3731 0.3242 0.3392 0.8485 0.2797 0.1169 0.2523 0.406 0.6502 1.0169 1.6983 0.1555 0.1301 1.5998 0.085 0.2121 0.7491 0.1516 0.2925 0.0762 0.712 0.364 0.1217 0.1712 0.1136 0.5887 1.1712 1.2576 0.7288 0.4549 0.8795 0.298 0.7607 0.2146 0.4178 0.108 0.6097 0.2885 0.0493 0.1756 0.7798 0.1868 1.4251 1.3965 1.6299 2.7474 1.1862 0.1016 1.3037 0.8012 0.2172 3.3913 0.8177 0.3627 0.2442 0.61 0.199 0.2281 0.7752 4.067 0.9035 0.871 0.3023 1.9053 0.7006 0.2493 0.1831 1.2807 0.4835 0.3246 1.56 0.3553 1.4776 0.2472 0.8371 1.4203 0.7071 0.1683 0.4067 0.4738 0.8702 0.5715 0.824 0.1336 0.5596 0.7475 0.6357 0.3398 0.1473 0.2328 1.1865 0.129 0.5561 0.0984 1.1607 0.9648 0.9444 0.0913 1.5394 0.4009 0.9539 0.1757 0.2436 0.6025 0.2667 0.9156 0.1848 0.086 0.8684 0.2312 0.1781 0.6809 0.6015 0.7673 0.1316 0.627 0.1644 0.3682 0.2469 0.4173 0.9579 0.6039 0.3079 0.0778 2.7177 2.3354 1.0521 1.0685 0.5135 0.4285 0.6812 1.1703 0.1453 0.9522 0.3724 1.1117 0.8193 0.49 0.5961 0.1064 0.8638 1.1836 0.7791 0.7076 1.5082 1.1872 2.2924 0.2991 0.2655 0.6644 0.8863 0.3372 0.6947 0.2428 0.7783 1.572 1.3474 0.2907 0.8192 0.6748 0.3109 0.894 3.681 0.9381 0.631 0.5873 3.606 1.3575 2.9309 0.3783 0.3863 0.2157 0.2234 0.4089 0.2568 3.3513 1.0258 0.2399 1.1738 2.2942 0.5045 0.8468 0.2527 1.7949 2.4284 0.2675 0.5831 0.6993 1.2375 1.4875 3.4834 0.2243 0.3728 2.1179 0.6361 0.4879 1.5773 1.578 2.2578 1.1845 0.3612 1.7824 0.2772 0.2069 0.3415 1.1612 1.0124 1.1003 0.9581 0.161 3.9454 0.1958 0.1281 2.4149 0.3045 0.6893 1.4598 0.3015 0.7843 0.5952 0.8061 0.5166 0.3997 2.2861 0.633 2.1911 0.6496 1.1336 0.1147 0.516 0.8926 0.7229 0.7034 0.1051 1.0744 2.62 2.2646 0.4852 0.2988 1.3231 0.4623 0.1145 0.1112 0.0655 0.1377 0.1087 3.3421 0.2787 0.7646 1.2048 0.5002 0.8869 0.0993 0.7903 1.3388 0.2832 0.4127 0.527 0.7192 0.4201 0.9168 2.9746 0.2644 0.2625 0.2092 1.1202 0.3557 2.2719 0.4693 2.4382 0.0728 0.316 1.7173 2.2641 0.776 3.1838 2.3651 0.4656 0.8695 1.0675 0.803 1.0886 0.6712 0.5622 0.3814 1.2665 1.6315 1.4287 0.8108 0.2393 1.8262 0.4405 0.646 1.1592 2.5282 1.9858 0.2708 0.8053 1.8878 1.4192 0.7922 1.7975 1.819 3.0273 0.3503 0.5634 1.8892 2.3695 0.7656 0.5704 0.6666 0.83 0.9982 0.0467 0.2345 2.1189 3.8865 0.9562 1.0474 0.7957 2.3754 0.952 1.5115 0.3323 0.2895 0.6638 0.5164 0.0881 0.4921 0.2671 0.9715 0.8717 0.4056 0.9664 0.5331 0.5953 0.7679 0.2493 0.6837 1.0296 0.2497 0.7838 0.4091 1.4477 1.3321 2.4326 0.5827 3.57 1.1439 0.8767 1.1573 0.6956 0.8236 1.7551 0.0832 0.4019 3.3127 0.7688 1.0224 0.8846 0.4349 1.1307 1.0384 0.3816 0.6017 0.7133 1.3146 0.7331 2.8114 0.527 0.424 0.2969 1.4797 1.6465 0.9041 0.141 1.3544 0.9912 0.4145 0.0993 0.1129 0.8487 0.4777 0.9177 0.9261 1.2809 0.9124 0.128 0.6561 3.9962 0.8748 0.621 0.9927 0.4817 0.8009 2.833 3.1404 0.7365 2.3758 3.1387 0.552 1.7557 0.4294 1.514 1.5303 0.1213 1.0181 0.8427 0.8486 0.3044 0.7854 1.4333 0.4346 0.6209 2.5037 0.3847 0.1262 3.4986 2.8408 0.2765 1.4046 1.3506 0.2216 0.7128 0.6208 0.696 0.9395 0.1894 0.2902 0.5232 1.9244 0.151 0.158 2.7005 0.1468 0.4098 0.3661 3.9829 1.153 0.2338 0.8609 0.7326 1.4319 0.4274 0.4797 0.6947 2.9905 1.0039 0.3629 0.5924 0.5181 1.3082 4.2609 0.8454 1.5828 1.4836 0.1491 0.3189 0.4685 1.3156 0.7647 0.0759 0.5567 1.3548 0.9686 2.4609 0.9446 1.2805 1.936 0.7102 0.8518 0.2015 0.7292 0.6277 3.9274 1.6701 0.997 0.6158 0.9101 0.3476 0.5529 0.4375 0.6295 0.6145 0.2774 0.4212 1.4261 0.5666 0.2773 0.3431 2.3113 1.7544 2.5351 2.1535 0.1387 0.4208 0.8565 0.1455 0.7348 0.4189 0.6101 1.4706 0.6099 0.3689 1.239 1.408 1.5374 1.239 3.0337 3.7964 0.5026 0.2552 0.3088 0.5376 0.6619 0.2115 0.3078 2.2682 0.1669 0.2533 0.0924 3.3979 0.4193 1.199 0.0618 0.1721 0.3934 0.5677 0.2917 0.1941 0.2068 0.4454 0.2793 0.3246 0.3465 0.2306 0.156 0.5861 0.3366 0.4248 0.3713 0.6588 0.5293 0.9147 0.1975 0.3597 2.3737 2.356 2.0455 0.1839 0.3966 0.7081 0.3664 1.4245 0.3775 0.2447 0.5316 0.9534 0.0861 0.428 0.1679 0.4595 0.1105 1.224 0.6901 1.5753 0.7721 2.242 0.2516 0.5743 0.5161 0.8876 0.7475 0.2551 0.3628 0.3597 0.6093 0.3388 0.1985 0.1997 0.385 0.6813 1.5078 0.3774 0.7672 0.2754 0.642 0.3137 0.6615 0.4095 0.4527 0.3937 0.5154 0.3273 0.8112 2.1088 1.8876 0.6868 0.1482 1.2393 0.5963 3.0223 0.1138 0.7256 0.7524 0.5205 1.3812 1.1625 0.8549 0.1533 0.821 0.8315 0.7473 1.2285 0.7157 0.7332 1.3292 0.5532 0.1612 0.5752 0.3262 0.2505 0.4349 0.2136 0.8845 0.1202 0.7511 0.4587 0.9919 0.1294 0.7121 0.2925 0.235 1.3364 0.8551 1.9341 0.6671 1.5887 0.4798 0.328 0.7036 1.0823 1.0063 2.6677 0.334 0.7123 0.4765 1.0319 0.3604 0.2861 0.5298 3.5232 0.253 0.2962 0.3534 0.0727 0.1785 0.4912 0.2508 0.2669 0.2744 0.239 0.2417 1.06 0.8107 0.6095 1.0886 0.3446 0.1264 0.2653 0.2117 0.1189 1.1921 1.8045 0.2196 0.1893 0.4379 0.2524 0.6453 1.3558 0.5458 0.5416 2.5518 0.5491 0.1197 0.7017 2.0257 0.3388 0.6373 0.5945 0.5175 0.6072 0.9737 0.7485 0.3923 1.2835 2.4533 0.2233 0.6688 0.2433 0.3221 0.9503 0.3501 0.8136 0.7511 0.4482 0.6228 0.9797 0.5339 0.705 0.3098 0.4147 0.4118 4.0134 0.6205 0.5187 0.32 0.2591 0.7429 1.7095 0.5619 1.8547 0.2779 1.1224 0.449 0.7584 0.8573 0.7739 0.7888 0.5479 0.2695 0.6294 0.3707 0.6504 0.3011 0.2529 3.914 0.3097 0.3694 0.3899 0.1895 0.4903 1.6953 0.8603 0.3602 1.3076 0.4325 0.3981 1.8892 0.4987 1.6988 1.6079 0.3535 0.1799 0.8842 1.406 0.3606 0.8639 0.4382 1.3624 0.4018 0.5566 0.1578 0.5076 0.8287 0.9877 0.1805 0.4079 0.9458 0.544 0.5207 1.584 3.3478 0.4642 0.5366 0.7978 1.6836 0.5677 0.7153 0.5404 0.2283 0.3327 1.2787 0.7262 0.6617 0.7411 0.8172 1.2345 0.3248 0.3555 1.0365 0.9131 2.3985 1.0311 0.4572 0.3 0.3738 2.7934 0.5406 0.5918 1.0646 0.5375 1.2082 0.5573 0.73 0.914 0.4194 3.5626 2.9873 0.8871 0.4837 0.403 1.2069 2.8826 0.876 0.757 0.2992 0.1439 0.1904 0.2632 1.3433 3.8771 1.1721 0.3051 0.1891 0.1266 0.3809 0.2121 0.3685 0.1247 0.3173 0.7267 1.0493 1.0342 1.4134 0.9709 0.5882 0.3852 0.2839 0.3435 0.5573 4.2285 0.5482 1.8315 2.7405 0.8618 0.4273 0.4697 0.5177 1.1731 1.2623 1.6455 0.7247 3.3895 0.8197 0.1972 0.8268 1.6859 0.0792 2.7942 0.6927 1.0614 1.1054 1.0317 3.6511 2.4588 0.8652 2.7532 0.2885 0.8211 2.7916 3.8617 0.1292 0.3533 0.1511 0.1101 0.4977 0.1589 0.122 0.6841 0.2663 0.1151 0.1343 0.4703 0.1423 0.9343 0.1371 0.2148 0.1479 0.2796 0.6303 0.2206 2.0654 0.6656 0.1454 0.6245 3.7006 3.3834 3.7401 2.371 0.8048 0.5768 0.5447 0.3816 0.4796 0.3689 0.4817 0.1853 0.1163 0.4551 0.1705 0.5043 0.4159 0.2476 1.8968 0.5662 0.6778 0.2597 0.2221 0.5737 1.4046 0.7227 0.9334 0.3145 1.3441 0.1638 0.7251 2.6553 0.744 0.2197 0.2537 2.2446 0.8054 0.3074 0.2961 1.1327 2.8412 1.3208 3.6234 4.0755 1.0831 0.4575 1.6972 0.1797 1.1716 1.9872 1.3191 1.4195 0.8472 2.0445 0.5662 1.5261 0.9611 0.3425 3.6926 0.2803 3.726 1.0739 1.1678 0.2459 1.4318 0.1458 0.3457 0.456 0.3514 0.1342 0.9631 0.2091 0.4504 3.6725 0.2904 0.75 2.2674 1.0214 2.2526 0.6105 0.791 3.2109 1.2983 0.2575 0.672 0.7095 0.6096 1.4378 0.9547 0.8848 0.4333 0.4125 0.5305 0.8464 2.0963 0.6007 0.4235 0.5335 0.4926 1.404 1.1299 0.2396 0.6079 0.3749 0.826 0.2039 1.279 0.3564 1.7386 0.4171 0.8437 1.1657 0.2391 0.4687 1.6702 0.6976 0.4146 0.2831 1.8066 0.2535 0.5415 0.3305 0.3718 0.2226 0.3017 0.2912 0.3935 0.3076 0.9886 1.027 0.3191 0.3267 0.6836 0.5548 0.1794 0.6912 3.6929 0.3355 0.1751 0.5648 0.2127 0.5913 0.9847 1.0756 1.0105 0.4136 1.3805 0.5218 0.6323 0.4685 0.579 0.142 0.2837 0.1387 3.1372 0.3419 0.202 0.6779 1.0443 0.285 0.9724 0.6618 0.9202 0.1978 0.4486 0.2004 0.7169 0.8259 0.1062 0.3721 0.1666 0.3656 0.5267 0.2512 0.3333 0.3155 0.9191 0.264 3.5881 1.8017 1.614 0.0991 0.504 0.1185 0.1878 0.2028 0.2701 1.9113 0.4687 0.431 0.4371 0.2618 0.0972 3.4752 0.0712 1.7211 0.2751 0.1233 1.1946 2.2817 2.0494 1.058 3.8873 0.1405 0.2128 0.1281 0.1976 0.5884 2.6408 3.8519 0.2261 0.8957 0.852 0.2131 2.7784 0.111 0.48 0.4661 0.532 0.9948 0.2559 0.9839 0.8539 0.4136 1.6656 0.6664 0.6558 0.1957 0.7709 1.0063 0.1492 0.3111 0.1508 0.515 0.173 0.2804 0.1882 0.5652 0.3587 0.8656 3.3841 1.2233 3.4307 0.3385 0.0912 0.3626 0.7095 0.309 1.0524 0.885 0.6788 0.2169 0.1486 0.1096 3.9754 0.8131 0.8463 0.2991 0.1197 3.4296 0.4902 0.4093 1.3401 0.0898 1.9088 1.8178 0.6181 0.8364 0.7362 0.1968 0.1613 0.4118 1.6622 0.0564 0.2759 1.1753 0.4058 0.8484 0.3566 1.0199 1.5754 0.1582 0.7323 3.1423 0.3132 3.0312 1.225 1.284 0.5317 0.3744 0.6382 2.2133 0.6695 1.2646 0.2546 1.5468 0.5318 0.4061 1.2768 2.1493 1.5461 1.7943 1.2694 0.2194 1.1949 1.2723 0.6535 1.8689 0.8244 0.7995 0.1411 1.3119 0.6507 2.0632 0.8799 0.3468 0.5132 0.6355 0.9772 0.7763 0.1271 0.2501 2.1145 0.7593 0.3071 4.0983 0.4979 1.5831 3.1554 0.8093 0.1397 0.9162 1.1467 0.6512 0.6036 2.1117 0.976 0.4399 0.0763 0.1106 0.7533 1.1016 1.0605 1.8115 0.5048 1.9803 0.2041 0.0812 0.6011 1.0332 0.7062 0.0733 0.3885 0.1192 0.1125 3.8864 0.6827 0.3988 0.8605 0.3028 1.1608 0.2799 0.5074 0.6428 0.1509 3.1469 0.7631 0.6569 2.4797 2.2228 1.0741 0.1042 1.0922 3.312 0.6368 1.819 0.6373 0.542 0.4792 1.0314 1.063 0.6991 4.0416 0.4964 2.4645 0.5324 0.6926 1.7902 0.2949 0.4127 0.8357 1.4317 0.2103 3.8275 0.8554 0.6988 0.6865 0.5599 0.3746 0.1221 1.4356 3.2264 0.402 0.45 0.269 2.0363 1.7454 0.6984 1.6679 0.7742 0.294 0.1943 0.0928 1.108 1.3368 0.4665 0.2632 0.4692 0.4423 0.8942 0.4088 0.4114 0.218 0.2245 0.2941 0.4799 0.1685 0.2107 0.5801 0.2363 0.4636 0.139 0.2058 0.4424 0.5145 1.9661 0.4704 0.6172 0.4981 0.7723 0.7135 0.1543 0.5913 0.4878 0.2945 0.3816 0.4643 0.2013 3.2469 0.4543 1.6502 0.2245 0.4049 0.6169 0.3544 0.2581 0.5617 2.0673 0.4775 0.2403 0.4242 0.698 0.3697 0.5444 0.3298 0.5001 0.37 0.2322 0.2217 0.271 1.4271 0.351 0.2613 0.4589 0.1765 0.2164 0.2186 0.1289 0.1318 0.4541 0.5088 1.178 0.6747 1.0567 0.3863 0.2122 0.6314 0.7245 0.6199 1.0554 0.2661 0.2229 0.3995 1.8198 1.3287 0.1511 0.3312 0.2003 0.1393 0.2115 0.2922 1.1154 0.224 0.3035 0.204 3.005 0.0989 0.2301 0.2894 0.243 0.2887 0.2052 0.6792 1.4605 0.4025 0.3355 0.2503 0.6237 0.3131 0.6183 0.6215 0.4951 0.2735 0.1799 0.1442 0.6117 0.3973 4.0127 0.5653 0.4465 0.3491 0.2755 0.6369 0.1225 0.6164 0.3193 0.2621 0.4016 0.9203 0.5906 0.2802 2.2685 0.3018 0.2571 0.7661 2.1497 0.1589 0.2334 0.7265 0.433 0.5027 0.805 0.4399 0.3894 0.4605 0.7339 0.2787 0.3355 0.7937 0.1893 0.1222 0.1972 1.1383 0.9215 0.5162 0.3413 0.7842 1.6466 0.2781 0.2656 0.3563 0.4158 0.3583 0.272 0.3293 2.8092 0.5019 0.3604 1.3509 0.6196 0.2772 0.3348 0.3744 1.0661 0.6521 1.986 0.3987 0.265 0.5957 0.9039 2.3261 0.1863 1.4043 0.7859 0.6112 0.248 0.2142 0.3711 0.3894 1.9277 0.5455 0.8212 1.1161 0.4186 0.4596 0.3623 1.094 0.4046 0.5155 0.4081 0.4929 0.459 0.8057 0.668 0.4628 0.1746 0.8884 0.2353 0.2052 0.7518 0.7483 0.7912 0.7973 1.4331 0.4419 1.0456 0.5253 0.7298 0.7888 0.1661 0.1027 0.3222 0.5668 0.4245 0.8594 0.3844 0.4104 0.3108 0.3504 0.6603 0.3518 1.3459 0.7639 0.9915 0.1247 0.2713 0.9123 0.5793 0.582 1.4847 1.022 1.8572 0.3142 1.1105 0.3092 0.1204 1.3403 0.0877 2.0164 0.7759 0.6366 0.0836 2.6887 0.5168 0.3635 0.4155 0.5783 2.0922 2.7577 0.8504 0.3465 0.3391 0.3785 0.0727 0.3933 0.1424 0.3721 1.4411 0.5301 0.1951 0.2269 0.7207 0.2212 0.3403 2.8931 0.1466 0.5841 0.3708 3.1939 0.8607 0.2362 3.1181 0.3351 0.8439 0.2712 0.5255 0.1081 0.1258 1.6173 0.4661 0.7599 0.2745 0.9985 0.1059 0.5853 3.8 0.1275 0.5428 0.9514 1.8408 0.2024 0.6766 0.5689 0.5604 0.4027 1.0055 0.4548 0.262 0.3451 0.7974 0.8585 0.4701 0.2156 0.3792 0.4419 0.2128 0.7948 0.7653 1.6679 0.1493 0.6918 1.4151 0.2756 0.1521 0.3175 0.724 0.2044
"22" 1.6547 0.071 1.0409 0.052 0.2045 2.1609 2.4452 1.1473 0.7371 1.9989 2.6131 0.8541 4.7284 2.4784 1.5103 0.8961 0.485 2.3431 0.2531 1.7841 1.0886 5.9544 0.5337 2.7007 3.2339 3.4448 2.8296 0.9659 0.4829 1.3528 0.7262 1.2882 2.5171 3.0538 2.8671 1.9144 0.5963 0.913 0.503 1.3195 0.9951 3.1554 0.1146 0.6188 0.5013 1.611 3.0636 1.792 1.3757 0.3092 3.7014 0.7999 2.1661 0.3089 2.7758 2.0965 5.4148 0.0782 3.7242 3.6836 3.3596 7.6184 1.5961 2.4137 0.9393 0.4445 0.1556 0.6798 0.5171 0.1669 0.5398 0.4766 0.1132 0.2986 0.3997 1.6803 2.332 0.4157 0.2604 0.5328 0.2067 0.2649 2.704 1.2733 0.3463 0.1798 1.2508 0.2186 0.6392 0.1695 0.2286 0.4962 0.0543 1.3897 0.219 0.7007 0.8402 0.2142 1.0901 0.2047 1.8557 0.8733 0.6119 0.8993 0.5474 0.2723 1.9791 0.1725 0.2376 0.1723 0.3124 0.4604 0.2836 1.0942 0.0715 0.092 0.0223 1.6687 0.2169 0.8454 0.7809 1.1633 0.2833 4.8531 0.9316 0.1661 0.8284 0.4514 0.1067 0.7407 0.6331 0.1748 1.1005 0.1559 0.3873 0.981 0.1771 1.0632 0.5465 0.4143 0.8625 0.2052 0.0696 1.6068 0.1085 0.8368 0.1269 2.8816 0.4132 0.1128 2.9539 0.5959 0.4758 0.2646 0.6474 0.786 0.4521 1.3542 1.455 0.3023 1.4959 0.823 0.5589 0.342 0.6563 0.9643 0.3746 0.309 0.2604 0.7875 0.8186 0.2401 0.2845 0.1341 0.3522 2.2175 0.2096 2.1773 0.9317 2.0993 1.5667 0.628 2.9708 0.1013 0.4895 0.2714 0.1874 0.4936 0.4716 0.1546 0.1447 0.2243 0.0484 0.7514 0.158 0.4305 0.121 0.4973 0.3733 0.2428 0.4827 7.126 0.1078 0.24 1.2027 1.0209 0.8016 0.2464 0.2029 0.1556 0.8409 0.9569 0.8219 2.6778 3.0337 0.6593 0.2172 2.9787 0.2611 1.1166 0.4638 0.594 0.4596 0.1997 0.3928 0.4527 0.4751 0.4742 0.0998 1.3575 0.4798 0.7399 0.0924 0.2813 0.7404 0.5243 0.1185 0.2609 0.9491 0.6582 1.6465 0.1874 0.2975 0.4644 1.1947 2.3953 4.69 0.7615 0.5789 2.8782 0.3143 1.9614 0.1824 2.066 0.1987 0.887 1.4961 0.0941 0.1399 1.4021 0.6933 0.9478 0.8036 0.7236 0.2708 1.4669 1.673 0.8391 0.1651 0.4626 0.1713 1.6539 0.9595 0.1071 0.1743 0.5669 0.5181 0.613 0.5723 0.2238 0.8974 0.1096 0.3204 0.1289 2.2372 0.2968 2.5541 0.1918 0.4359 0.1023 1.5083 6.2317 1.3798 2.469 0.2172 1.9322 3.5962 3.0804 0.1558 0.0934 1.1954 1.7635 0.0874 0.6387 0.3516 1.0902 0.1323 1.2731 0.2984 0.3604 0.1315 0.2082 0.1599 1.0362 0.3802 2.2526 1.9759 1.8455 0.4173 1.0222 0.1373 0.139 0.3022 0.1192 0.4783 1.4717 0.2705 0.3007 2.4857 3.1903 2.4115 1.1345 0.0941 3.1913 0.4643 2.7234 0.9888 0.1696 0.5472 0.6976 0.9735 2.3128 1.1357 0.3868 0.6664 1.538 5.1155 0.34 1.3091 0.2897 0.3915 0.0811 2.2683 0.1986 2.9033 0.6377 0.259 0.3551 0.1288 1.9214 1.6733 0.6366 0.2525 0.8323 1.6191 0.544 0.2072 1.034 0.7082 0.3961 0.5419 0.5934 0.5859 0.7932 0.7853 0.2804 0.1776 0.5577 0.3389 0.6228 0.4011 0.1843 1.2163 0.5837 0.1807 0.1552 0.4198 0.4862 0.4437 0.3027 0.6889 0.539 0.5668 0.6032 0.0791 0.7568 1.0182 0.1619 0.1207 0.4966 0.3213 1.5206 0.4958 0.3299 0.5303 1.7969 0.3956 0.515 0.2888 0.5548 0.1599 0.1965 0.1865 0.4111 0.7553 0.3132 0.3369 0.7185 0.7983 1.1304 0.7363 0.8238 1.4375 0.671 1.201 0.5765 0.3486 0.1676 0.4816 6.035 0.7394 1.2705 0.2321 0.6039 0.2943 0.3023 0.1137 1.2113 0.5774 0.3649 0.5109 0.1847 0.0874 0.5823 0.8602 0.7146 0.4748 2.9011 0.3804 0.6866 0.9661 0.1847 0.3599 0.2667 0.8872 0.8108 0.5052 2.2403 1.1171 4.0361 1.7267 4.1074 0.3186 1.042 0.4644 0.2233 0.1219 2.7628 6.5933 2.5578 0.168 0.8447 1.4859 0.3628 2.3285 1.5908 0.2198 1.1108 0.9018 0.6784 1.4242 1.3718 0.3409 0.7496 0.6073 0.581 0.5759 1.8427 0.6042 1.4098 1.0531 0.5376 0.9533 0.1008 1.3458 0.5067 0.5281 0.0735 1.5102 0.2978 0.8653 0.3185 0.1808 0.661 0.3799 0.2671 1.1 0.1584 0.4714 2.4949 0.2166 0.3522 1.0371 0.5793 0.6842 0.5872 0.4282 0.268 0.4013 2.7332 0.5874 0.5939 0.4677 0.1433 0.3851 0.3991 0.5796 1.8346 0.096 1.5583 0.1265 1.0757 1.0176 0.4844 0.1232 1.0762 0.5184 3.0681 2.8707 3.2067 3.1018 0.1312 0.1158 0.6726 4.4723 1.2612 1.5485 0.3635 0.9878 0.2085 1.325 0.9061 0.1141 0.2904 0.4547 0.1581 0.1316 0.1304 0.3146 0.0574 0.1256 0.7556 0.9099 0.5242 0.0484 1.6892 0.4221 0.2261 0.63 0.8227 1.7028 2.0809 0.8299 0.7705 0.3626 0.1828 0.407 0.6063 0.1572 0.1304 2.3487 0.2783 0.3328 1.3606 0.2423 0.891 0.1401 1.6762 0.416 0.3669 0.4869 0.2079 1.7705 0.9756 0.8144 1.8046 0.6754 0.1199 0.4431 0.1983 0.1938 0.2609 0.4001 1.0238 0.8625 1.421 1.1419 0.1045 0.7632 0.791 0.6184 0.1557 0.498 2.5582 1.8137 0.1857 2.0452 0.1288 2.0848 0.7043 0.1338 0.6679 0.5222 0.2353 2.0705 0.2815 0.5043 0.206 1.2426 0.4234 1.4865 0.2953 0.1302 1.008 0.1529 0.7298 0.476 1.2376 0.3755 0.8932 0.1452 0.1565 1.4363 1.4648 0.355 0.483 1.8708 0.4388 1.6641 1.6936 1.1642 0.1642 0.2535 1.2831 0.2678 0.4214 1.1 0.5824 0.4973 0.5646 0.677 0.4684 0.258 0.6284 1.0442 0.3836 0.1603 0.4921 1.6979 1.0625 1.6609 0.9711 0.9261 1.33 0.0793 0.3118 0.1812 0.5016 0.5763 0.512 0.1261 0.5564 0.7135 0.3573 0.9966 1.0694 0.1261 0.0948 1.939 0.0777 0.1576 0.707 0.2042 0.0639 0.1175 0.4357 0.2661 0.1088 0.1378 0.145 0.5197 1.4443 1.3842 0.5966 0.3881 0.704 0.2184 0.2825 0.1583 0.371 0.2084 0.3283 0.2806 0.0841 0.1497 0.6302 0.2022 1.3308 1.3233 1.1786 2.1341 0.8098 0.1136 0.7198 0.7931 0.1379 2.5668 0.6514 0.1651 0.1698 1.4927 0.1094 0.651 0.7378 4.043 2.4649 0.3301 0.6041 1.3089 0.6404 0.241 0.9324 0.7487 0.7203 0.3545 0.9289 0.3649 0.6806 0.2933 0.7882 1.2978 0.8577 0.6781 0.5835 0.1236 0.5749 0.3251 0.9112 0.1088 1.0198 0.8695 0.6097 0.3089 0.3122 0.1422 0.2546 0.0765 0.2781 0.2407 1.2973 0.4858 0.7355 0.0755 0.887 0.1871 0.6199 0.6692 0.182 0.5131 0.2237 1.1207 0.2947 0.1757 0.861 0.2492 0.1893 0.6456 2.2758 0.8718 0.2282 0.6953 0.1375 0.5868 0.2744 0.371 0.8662 0.4689 0.2181 0.1556 1.5278 1.9779 0.6302 1.4139 0.7848 0.4132 0.2773 0.759 0.2241 0.7716 0.2431 1.8845 0.4894 0.5916 0.5163 0.0677 0.9401 0.7748 0.4462 1.5707 0.6696 0.82 1.4307 0.2054 0.3354 0.667 0.5089 0.2071 0.5558 0.2527 0.6521 1.1656 2.0325 0.3453 0.8317 0.6514 0.6175 0.5689 3.277 0.7025 0.6751 0.547 3.32 1.5539 2.3514 0.2926 0.6338 0.6317 0.7427 0.2653 0.3091 0.8368 0.9636 0.2032 1.0689 1.8006 0.5967 0.6647 0.244 1.2105 1.1856 0.3909 0.9274 0.6388 1.4252 1.4165 2.9914 0.1698 0.4842 2.4409 0.862 0.5118 1.8171 1.4767 1.6453 1.0908 0.5263 1.0134 0.2456 0.2619 0.1468 0.9064 0.6992 1.1214 0.6451 0.153 1.8026 0.4412 0.1678 2.9096 0.5449 0.8526 1.2992 0.6904 2.1848 0.4361 0.8229 0.5913 0.5987 1.3788 0.3943 2.062 0.696 0.5323 0.0686 0.2645 0.7322 0.4889 0.8682 0.1157 0.5045 3.4985 2.241 0.3779 0.2867 2.1699 1.1901 0.1359 0.2857 0.0965 0.1751 0.3662 2.1555 0.4808 1.2492 1.9156 1.042 0.562 0.1841 2.4248 0.6256 0.421 0.397 1.1048 0.9318 0.4303 1.6283 2.2642 0.3438 0.3184 0.1942 1.1553 0.3375 1.9146 0.7549 1.5356 0.0962 0.7479 1.9258 1.7281 0.8543 2.3645 0.3335 0.4677 1.6331 1.5259 0.72 1.1919 0.3788 0.7662 0.2818 0.9394 1.0315 0.7309 0.6275 0.178 1.227 1.0144 0.6692 0.7346 1.5676 1.2338 0.2831 0.3479 1.2463 0.6704 1.0275 1.6593 1.4003 1.3761 0.4502 0.3357 1.3941 2.4488 0.568 0.5002 0.6956 0.8167 0.4789 0.0671 0.16 1.8395 4.6318 1.1421 1.0948 1.0405 1.7096 0.725 1.5096 0.3605 0.4279 0.4599 0.5682 0.1052 0.3025 0.3006 0.8515 0.969 0.2571 0.845 2.1597 0.9153 0.9594 0.4617 0.3641 1.3566 0.4323 1.2525 1.0516 1.193 1.1299 2.5762 0.369 2.665 0.9531 1.57 0.7283 0.9277 1.6999 1.508 0.1026 1.1561 2.1904 0.7361 0.9863 1.0124 0.6817 0.5299 1.0628 0.9634 0.8986 1.5942 2.281 0.4976 3.2272 0.9258 1.2868 0.5429 2.6196 0.7208 1.2948 0.34 1.8597 2.4052 0.5306 0.1018 0.1373 1.5396 0.4482 0.4058 0.5818 1.1268 0.8904 0.0982 0.7601 4.4246 2.1933 1.3695 0.9964 0.6522 1.9195 1.8562 3.4215 0.8223 3.1766 1.7448 0.487 1.1895 0.309 0.7349 1.0871 0.0847 0.6758 1.4066 0.633 0.735 0.6347 1.7729 0.6435 0.363 1.5811 0.5281 0.1717 1.8526 1.3908 0.6118 0.8393 0.7262 0.0731 0.8795 0.4252 0.1236 0.9522 0.1788 0.375 0.4542 0.9456 0.6324 0.2761 3.2275 0.1432 0.3538 0.385 4.8174 1.8119 0.867 1.3287 0.4005 0.9841 0.4022 0.9446 0.5015 2.0333 1.7955 0.5984 1.199 0.3891 0.6983 4.5491 0.6141 1.0149 1.1465 0.2748 0.2888 0.8616 0.9142 0.2266 0.2375 0.2137 2.7346 0.2548 2.2076 0.6623 1.0333 1.2534 0.7453 0.4868 0.8643 1.2153 0.2828 3.5864 1.7333 0.7321 0.5017 1.9692 0.3782 0.3799 0.4818 0.5987 0.6726 0.4829 0.3894 0.9835 0.4469 0.3244 0.3082 1.5018 1.4696 2.324 2.5024 0.1019 0.3462 1.7165 0.1308 0.485 0.2406 0.5756 0.9582 0.347 0.7412 0.9302 0.6034 1.0207 0.8356 1.4185 3.0737 0.4085 0.4382 0.2222 0.7 0.7622 0.3606 0.5755 1.6827 0.2514 0.4668 0.3255 2.4392 0.3698 1.3222 0.6219 0.1977 0.5649 1.2615 0.3103 0.2513 0.2382 0.7601 0.4614 0.3561 0.376 1.3126 0.2159 2.2652 0.5775 0.3307 0.2718 1.1439 1.0563 2.1855 0.4779 1.1782 1.4765 0.6433 1.7298 0.2343 0.4051 0.541 0.5453 2.0306 0.4186 0.2741 0.5376 1.0946 0.3131 1.9158 1.0364 0.5983 0.1826 1.2415 0.4783 1.0364 0.8422 1.625 0.4433 0.2635 0.8754 1.0592 1.3619 0.2609 0.2481 0.4156 1.8539 0.4606 0.3104 0.1923 0.6955 0.5787 1.1943 0.6361 2.3185 0.4144 0.9253 0.1831 0.636 0.2271 0.3516 0.5409 0.5867 0.3678 2.8391 2.6356 1.2816 0.6098 0.3869 1.1732 0.8346 2.6947 0.2039 0.7514 1.0797 3.0518 0.7495 1.2551 0.8895 0.1706 1.2888 0.4999 0.9376 0.854 0.5859 1.1275 1.6703 0.7997 0.3233 0.4646 0.448 0.1895 0.5599 1.4702 0.6385 0.1926 0.6134 0.769 1.0738 0.3025 0.7032 1.1187 0.2764 1.602 1.2811 1.6328 0.986 1.3072 0.5292 0.3319 0.5177 1.2288 1.4087 5.9206 0.7773 1.188 0.5682 1.1914 0.6636 0.3086 0.4052 2.1342 0.2875 0.295 0.5594 0.2843 0.1396 0.6732 0.8911 0.603 0.2985 1.1337 0.3455 1.8636 1.9982 0.7485 1.1952 0.497 0.1527 0.3913 0.4494 0.2117 1.0545 3.2581 0.2329 1.1509 0.4831 1.225 0.4143 1.194 3.9118 2.0345 2.4179 1.1119 1.0567 0.7826 1.7694 0.45 0.6512 0.1939 0.2104 0.5639 0.6308 1.0362 0.621 1.7562 1.7362 0.5356 0.8055 0.402 0.5652 0.852 0.6106 1.0362 0.7295 0.4329 2.2042 1.2974 0.6873 1.3676 0.3648 0.2785 0.5722 2.3451 1.557 0.9454 0.2999 0.322 1.0729 1.6596 0.5022 3.5514 1.0856 1.4387 0.6126 1.1544 1.626 0.9784 1.2553 0.6841 0.4806 0.8138 0.258 0.9996 0.4337 0.2371 4.1633 0.7116 1.1844 0.7067 0.3223 1.179 2.0134 0.667 0.6449 2.7554 0.6179 0.528 1.2172 0.5241 1.6166 1.239 0.4402 0.487 1.0224 0.8851 0.3587 0.5067 0.6336 0.7528 0.8099 0.5313 0.4413 0.6966 0.6318 2.2909 0.1298 0.3882 0.7349 0.7242 0.5426 1.4934 2.5123 0.7406 0.6355 0.9342 1.3116 0.4885 0.9095 0.3264 0.6737 0.3972 1.3365 0.6201 0.8903 0.764 0.8264 1.5139 1.4714 0.5347 0.8616 0.8684 3.5566 0.8859 0.8779 0.638 0.3696 3.9464 1.7959 0.6614 0.9492 0.743 1.2044 0.6832 0.4465 0.882 0.6215 1.5627 1.9799 0.7813 0.9524 0.559 1.1384 4.5055 0.6103 1.0364 1.6401 0.1144 1.4855 0.7471 1.0512 5.291 1.0312 0.3715 0.3536 0.3216 0.6475 0.222 0.0745 0.3358 0.3869 0.6671 1.0765 1.4088 1.4213 0.6889 0.1519 0.5638 0.7288 0.2576 0.66 3.8392 0.739 2.318 1.6362 0.6414 0.7426 0.307 1.4473 1.4452 1.2648 1.0026 0.785 1.6701 0.5426 0.4962 0.523 1.6057 0.1798 1.9387 0.5579 1.0217 0.7561 1.3533 5.3235 2.533 1.0287 3.6519 0.1739 0.6264 2.9033 6.3725 0.1675 1.0541 0.0862 0.0731 0.6379 1.8757 0.2633 0.6938 0.2023 0.1711 0.1113 0.3479 0.1588 0.7796 0.5292 0.6118 0.1515 0.3345 0.76 0.7756 1.6412 1.354 0.1324 0.3062 3.1365 2.4545 2.3794 0.6915 1.0182 0.4411 0.5491 0.2434 0.1503 0.3113 0.563 0.164 0.1255 0.8598 0.1541 0.8385 0.7679 0.2349 0.7685 0.8471 0.4968 0.35 1.8242 0.8417 1.67 0.7427 0.4266 0.4364 6.3383 1.2413 3.1009 4.6469 1.1522 0.4981 1.0198 2.5526 1.8133 1.5605 0.4894 1.0308 1.5864 0.5799 4.8748 3.3863 3.8364 0.6297 1.6125 0.3481 1.0746 2.0371 1.5636 0.7076 0.5418 3.2156 2.6491 0.599 0.8416 0.2002 2.3229 0.2731 3.2351 0.4552 0.9502 0.4949 1.0407 0.467 0.5849 1.6862 0.3823 0.3579 0.8653 0.6979 0.8324 2.3624 0.4736 0.4939 3.2066 1.1819 1.7763 0.9861 1.0918 0.5356 2.5721 0.3874 0.4938 0.8648 0.698 1.3661 1.4013 1.6741 0.5386 0.8794 0.6047 1.324 3.9981 0.9023 1.229 0.7101 0.5909 0.7156 1.797 0.3857 0.8593 0.3159 2.6031 0.2484 0.7448 0.7025 1.1663 0.7674 1.8639 1.2133 0.5549 0.8765 1.5015 1.4545 2.77 0.4272 2.0893 3.8571 4.8596 0.2603 0.5488 0.2615 0.407 0.2545 0.6603 0.6094 0.8364 0.5497 0.2704 0.4095 1.512 0.7423 0.3563 0.6582 2.6837 0.5649 0.4763 0.9254 0.2946 0.8283 2.1072 1.9897 0.8502 0.4699 1.692 1.0363 1.0569 0.7368 0.6497 0.1761 0.3649 0.1677 1.0111 0.2437 0.4467 0.3946 1.906 0.2811 0.8135 1.2127 0.6661 0.2407 1.7892 0.2124 0.786 0.8264 0.0985 0.5586 0.1797 0.4107 0.5498 0.2565 0.3738 0.4385 0.7831 0.3434 3.2595 2.2583 1.5306 0.1196 0.8839 0.1872 0.2385 0.1518 0.4742 1.5745 0.3367 0.3326 0.3242 0.3465 0.1072 2.4122 0.1635 0.4885 0.3644 0.0988 1.0536 2.7817 1.7509 0.7282 3.6759 0.1589 0.6237 0.1025 0.2662 0.6282 4.9911 2.8056 0.2994 0.9528 0.608 0.2573 1.0607 0.15 0.1854 0.348 1.3056 1.0857 0.4417 1.3708 1.0316 0.6656 1.1868 0.4015 0.4714 0.192 0.4218 0.4504 0.131 0.2855 0.827 0.1462 0.1623 0.1183 0.3272 0.8981 0.3725 0.4281 1.6261 0.9013 1.2401 0.4968 0.1961 0.3204 1.1915 0.1718 1.4022 0.6285 0.5842 0.5278 0.1563 0.0962 1.6531 0.2026 0.4429 0.2784 0.0933 2.2009 0.6444 0.5295 1.4915 0.1133 0.7781 1.2889 0.3759 0.7572 0.2564 0.2455 0.1534 0.9654 1.1954 0.1132 0.3268 0.4956 0.5049 0.8208 0.3368 1.518 1.1643 0.392 0.8347 2.3231 0.3352 1.7005 0.7295 0.701 0.3113 0.114 0.3647 2.5783 0.869 1.4105 0.2788 1.1542 0.6531 0.3038 0.8502 1.3216 0.3632 1.0148 1.3291 0.5239 1.2469 0.8432 0.6418 1.0257 0.9869 0.4344 0.2027 1.2738 0.084 1.4145 1.0406 0.1771 0.398 1.4634 0.3533 1.0271 0.1357 0.1142 2.4623 0.9472 0.2587 5.566 1.2029 1.5784 1.9055 1.0455 0.1658 0.8995 1.1167 0.3509 0.2693 1.6635 1.0414 0.3026 0.0657 0.1619 1.0739 2.2157 1.0815 0.3362 0.1327 0.9628 0.1439 0.2237 1.109 0.729 0.638 0.1423 0.314 0.0875 0.178 1.2277 0.4397 0.6022 0.8872 0.4206 1.2068 0.129 0.4143 0.3858 0.1205 2.9807 0.4535 0.6229 3.1886 1.9169 0.9144 0.1027 0.7391 3.0436 1.072 1.153 0.2957 0.3979 0.7227 0.9752 0.7925 0.3981 5.5381 0.4959 1.2617 0.4192 0.2845 1.128 0.1874 0.0767 0.5054 0.8124 0.2486 1.7984 1.0123 0.7233 0.4029 0.6707 0.3278 0.1494 1.9206 2.2354 0.255 0.5823 0.3545 2.2948 1.29 0.5733 2.9884 1.5309 0.3585 0.2238 0.6585 0.9847 2.8376 0.6573 0.6174 0.5857 1.0225 1.3083 0.1889 0.5403 0.3455 0.3021 0.2961 0.726 0.2302 0.6268 0.5101 0.3403 0.6076 0.21 0.5663 1.2201 0.6961 0.6003 0.6675 0.9021 0.7059 1.369 0.9665 0.2023 0.6709 0.5991 0.6069 0.4941 1.0742 0.2796 2.0468 0.7331 2.3659 0.3675 0.2806 0.7996 0.5275 0.2546 0.6172 2.3141 0.4064 0.3114 0.5456 0.4437 0.5621 0.3932 0.4613 1.6085 0.6124 0.3657 0.3015 0.3968 1.2981 0.5436 0.1979 0.637 0.3163 0.1938 0.2525 0.3085 0.1825 0.543 0.3284 1.4479 0.5206 1.0489 0.2383 0.4912 0.5101 0.7612 0.5069 1.1081 0.3556 0.5238 0.3884 1.2694 1.3385 0.3931 0.3425 0.2349 0.2165 0.2217 0.3576 0.7341 0.2638 0.8012 0.1964 2.7785 0.2068 0.2259 0.195 0.4263 0.2534 0.3815 0.6776 0.9329 0.3608 0.6807 0.6226 1.1207 0.2271 0.7597 0.6157 0.4467 0.2594 0.149 0.2023 0.6651 0.7227 2.2258 0.4778 0.2539 0.2036 0.3853 0.5208 0.4005 0.513 0.2873 0.5083 0.516 0.8436 1.1435 0.9162 1.8614 0.3626 0.3969 0.931 3.8343 0.2606 0.5498 0.9257 0.7543 0.319 1.2953 1.0784 0.7529 0.3531 0.988 0.2594 0.3236 0.9329 0.3283 0.2821 0.4443 0.5162 3.5672 0.3208 1.241 1.4932 1.4055 0.5229 0.303 0.761 0.088 0.4515 0.2918 0.2159 5.2223 2.3218 0.8773 0.52 0.7125 0.9405 1.0344 0.2478 0.9895 0.5646 1.6144 0.4661 0.1445 1.0976 0.6457 1.4644 0.2297 1.0826 1.8557 1.1267 0.2825 0.2213 0.4647 0.1874 1.6039 0.6769 1.1187 0.5682 0.3864 0.6846 0.3971 0.8698 1.2873 1.6026 0.1599 1.2471 0.3157 0.5417 0.8116 0.5709 0.3882 0.8005 0.1856 0.3374 0.7744 0.8604 0.1667 0.9856 1.4588 0.3673 1.4487 0.4501 0.9607 0.5581 0.1009 0.0646 0.3934 0.5051 0.167 1.1467 0.3087 0.3846 0.1978 0.4315 0.2567 0.9103 2.8039 0.3869 1.9895 0.16 0.6718 1.1728 0.6937 0.6032 1.4177 1.5295 0.5944 0.293 0.531 0.0566 0.1017 0.1431 0.0391 0.6081 0.4266 0.3835 0.0818 1.8431 0.3684 0.2008 0.212 0.7393 2.425 1.4471 0.8495 0.9536 0.4104 0.5541 0.1485 0.4103 0.1395 0.4905 1.0295 0.758 0.6851 1.5571 0.6841 0.6693 0.6007 1.1979 0.1994 0.8453 1.0842 2.1466 1.1005 0.3896 1.7622 0.717 0.6113 0.3613 0.5445 0.7437 0.1938 1.046 0.3609 0.5791 1.1683 1.2184 0.1118 0.6409 1.8589 0.137 0.6127 0.5862 1.3508 0.5225 0.7216 0.6697 0.4791 0.2255 0.6509 0.2902 0.2171 1.6517 1.4018 1.9379 0.3307 0.1734 2.2825 0.3584 0.4693 1.4629 1.0665 3.6014 0.3048 1.7957 1.0701 0.2688 0.1932 0.414 1.2708 0.299
"23" 3.2779 0.116 0.8926 0.1014 0.2818 1.9773 3.259 1.4106 0.9548 2.0775 4.8139 0.4257 4.712 2.7548 1.9162 1.271 1.1331 2.4818 2.035 1.734 2.6863 5.5842 1.1332 4.6055 2.2437 3.8154 1.6393 1.9209 0.7984 1.5175 0.5605 1.5492 1.8893 2.008 4.8112 2.2913 0.2019 1.2415 0.6952 0.3134 0.5556 2.7144 0.1014 0.432 2.9859 1.597 3.4367 2.0991 3.8527 0.4848 2.6743 0.7425 2.6301 0.3077 2.1161 0.9193 4.5608 0.2194 2.6364 3.7572 3.1295 5.5745 0.9068 3.5267 1.4182 0.7817 0.1721 1.4264 0.504 0.1709 0.3552 0.9151 0.1659 0.2757 0.3022 0.5023 3.8235 0.3742 0.2725 0.4268 0.4478 0.2916 3.2084 2.4861 0.2993 0.2199 2.2831 0.4631 0.7502 0.2403 0.5205 0.8531 0.1356 1.4364 0.2671 0.5267 0.9441 0.2945 1.4639 0.3368 0.9921 1.2057 0.4452 1.0018 0.4353 0.3238 1.634 1.4762 0.3156 0.1779 0.4915 0.5202 0.4689 1.1904 0.252 0.182 0.0379 1.1577 2.985 0.7596 1.0657 1.7062 0.2713 2.3897 0.6546 0.2622 2.6343 0.5474 0.1596 0.2109 0.5049 0.6284 1.7334 0.1721 0.6659 1.788 0.1309 0.6489 0.5846 0.5492 0.7995 0.0916 0.1162 2.2091 0.2893 2.5064 0.1607 5.0141 0.3707 0.2094 4.236 1.9294 0.362 0.3735 0.593 0.3691 0.7311 1.0843 1.0496 0.2291 1.1072 0.466 0.3634 0.4552 0.5589 0.8284 0.559 0.3363 0.135 0.9048 0.6145 0.2556 0.2842 0.2384 0.4901 2.1978 0.2109 1.4722 1.3974 1.7108 0.881 1.1499 0.7412 0.2257 0.8205 0.4745 0.8495 0.5529 0.6332 0.3185 0.1483 0.5778 0.0452 0.7561 0.2227 0.5017 0.1374 0.5676 0.3678 0.3218 0.6671 4.6841 0.1192 0.2319 1.0722 1.1266 0.7308 0.4401 0.279 0.1776 0.5046 0.5374 0.622 2.0763 1.7882 0.5452 0.2026 2.4409 0.3176 0.2366 0.3063 0.9649 0.5971 0.217 0.2064 0.5674 0.3165 1.0205 0.206 2.1811 1.149 1.0265 0.1252 0.3834 3.0397 0.2498 0.1596 0.2562 1.0277 0.3156 2.2326 0.4125 0.1974 0.7274 1.0603 0.7713 1.1233 0.8309 0.8072 2.417 0.341 2.1187 0.3283 3.3943 0.1892 1.0006 0.8105 0.2741 0.3735 2.4227 1.7093 1.0029 0.8266 0.877 0.3971 2.3658 1.3983 0.6715 0.1651 0.3964 0.3557 1.9393 0.9077 0.1639 0.2173 1.3705 0.8358 0.5563 0.5033 0.6702 1.5049 0.1962 0.2321 0.1656 1.0307 0.1034 2.7625 0.2113 0.1337 0.1594 0.7275 5.1164 1.7147 0.6339 0.1672 2.0809 4.7697 1.3931 0.1635 0.1266 0.7691 2.2425 0.1722 0.8141 0.2223 1.1473 0.2307 1.2479 0.2734 0.3957 0.1693 0.2769 0.1517 0.463 0.4235 1.2088 1.4095 1.1339 0.8508 1.3963 0.1815 0.1479 0.246 0.1661 0.2343 2.0544 0.6323 0.2235 3.0026 2.4809 2.95 0.4311 0.1236 3.3113 0.3192 4.255 0.9558 0.2349 0.5567 0.7287 0.905 1.1016 0.7815 0.379 0.6071 0.9589 4.3133 1.922 0.8174 0.2969 0.4787 0.099 1.7306 0.1815 2.8229 0.4435 0.2261 0.3589 0.1334 1.9915 0.9258 0.875 0.2184 0.4872 0.3429 0.5299 0.1539 1.5121 1.3342 0.4408 0.342 1.1197 1.4894 1.1426 0.3017 0.2487 0.2404 0.8318 0.2915 0.4893 0.3686 0.2146 0.9441 0.4656 0.2641 0.1933 0.3543 0.5123 0.7963 0.7624 0.5438 0.3446 0.6704 0.6236 0.1325 1.6148 0.9064 0.1394 0.0775 0.7956 0.2577 2.165 0.8525 0.3976 0.4366 2.5882 0.4427 2.0177 0.9917 0.3619 0.2521 0.9594 0.1989 0.6265 1.3975 0.6151 0.4379 1.2268 0.5702 1.549 0.6688 0.5446 1.681 0.4796 1.2398 0.5655 0.3798 0.2086 0.2751 5.1584 1.446 1.2908 0.2743 1.7175 0.4006 0.2008 0.1803 0.9302 0.4425 0.3908 0.2865 0.2811 0.1718 0.1942 1.5862 0.5091 0.4373 2.954 0.7209 0.3081 1.246 0.1817 0.2755 0.419 0.3834 1.1373 0.2359 2.2327 0.4936 2.4207 2.4463 1.7752 0.2971 0.8144 1.1342 0.493 0.2748 4.3105 5.4433 1.6071 0.2556 1.2919 1.1855 0.1811 2.7217 0.5536 0.4414 0.8737 1.0423 0.213 1.7226 1.1997 0.4147 0.6767 0.4602 0.2517 0.588 0.9585 0.79 1.0589 0.7164 0.4553 1.3875 0.1438 1.8321 0.3134 0.7291 0.1826 1.136 0.2869 0.5648 0.5112 0.2562 1.5225 0.1848 0.3344 1.1118 0.2213 2.1841 2.856 1.0336 0.6393 0.7673 0.3934 0.7284 0.416 0.4278 0.59 0.5019 5.3632 0.3368 0.7967 1.185 0.3611 1.4818 0.4167 0.5006 2.2988 0.1357 0.993 0.3741 1.3205 1.7745 0.2979 0.1752 1.0161 0.3257 2.775 2.4043 3.8429 3.497 0.185 0.2004 2.5395 2.0101 1.3864 2.6058 0.3372 2.267 0.2394 3.3806 0.9168 0.1814 0.2621 0.4277 0.1592 0.1571 0.3419 0.2125 0.0977 0.1583 0.8423 3.0273 0.4405 0.082 1.4857 0.8387 0.2375 0.6312 1.0886 0.6353 1.9781 0.9196 0.6807 0.2074 0.194 0.4651 0.4855 0.2143 0.1523 1.7472 0.1901 0.3496 1.3877 0.3112 0.7458 0.1208 2.3302 0.4549 0.3146 0.6099 0.3752 3.1012 1.6416 1.4999 1.2812 0.4107 0.1075 0.3694 0.2461 0.5976 0.3104 0.192 1.8866 0.8123 0.451 1.5997 0.1383 1.1195 1.1714 0.2792 0.1587 0.6512 2.27 2.8551 0.2154 2.9828 0.178 2.5333 0.542 0.1056 0.8936 0.5067 0.1505 1.9139 0.193 0.5154 0.2101 1.1979 1.0869 1.2823 0.1431 0.2317 1.1459 0.2 1.3772 0.3145 1.9313 0.2273 1.1131 0.1851 0.3221 0.5862 1.4345 0.1863 0.232 1.3064 0.1097 3.2386 0.6291 1.908 0.3839 0.2237 0.9254 0.2696 0.6941 0.825 0.6292 1.7279 0.4573 0.5764 0.8313 0.2059 0.4063 2.0941 0.5994 0.2872 0.9701 1.1502 0.5114 4.1881 3.6953 0.561 0.7543 0.1234 0.3463 0.1975 0.5193 0.2885 0.3217 0.1024 1.0039 0.9268 0.3636 0.9565 0.9202 0.233 0.0921 0.4347 0.128 0.2631 0.8309 0.1054 0.0846 0.1116 0.7117 0.0786 0.1065 0.1432 0.1296 0.3744 0.637 1.0979 1.4426 0.3683 0.4871 0.1901 0.389 0.2517 0.4054 0.1093 0.4247 0.3219 0.1129 0.1525 0.595 0.2165 0.9177 1.9328 1.2623 1.947 1.1296 0.153 1.1705 0.5274 0.1624 3.7319 0.6281 0.2072 0.7714 0.9559 0.1719 0.3658 0.3284 4.8758 1.1433 0.8084 0.3649 2.0853 0.6943 0.3054 0.2683 1.0479 0.3716 0.2067 0.527 0.1763 1.2658 0.2436 0.5553 1.605 1.0385 0.432 0.2668 0.1543 1.0676 0.4495 0.3791 0.1858 0.732 0.8543 0.5933 0.3232 0.285 0.1517 0.2928 0.102 0.2625 0.2747 0.8984 0.4074 1.1444 0.1354 1.6293 0.2827 0.3758 0.3877 0.3383 0.5446 0.3293 0.5453 0.4268 0.1148 0.6013 0.2258 0.1574 0.707 1.1409 0.5169 0.209 0.6707 0.1115 0.3256 0.2822 0.5106 1.9953 0.2952 0.2453 0.1263 2.6559 1.3756 0.6101 1.7953 0.4781 0.5844 0.4628 0.699 0.2619 1.5708 0.2371 1.5525 0.7096 0.483 0.6084 0.1408 1.2687 0.8806 0.5526 0.9538 1.2523 1.0008 1.745 0.206 0.1796 0.7969 1.478 0.2456 0.4991 0.6304 0.1638 2.7191 1.4347 0.199 0.7554 0.5663 0.3248 0.9664 2.9869 1.014 0.823 0.7605 3.5588 1.3384 1.7085 0.3803 0.3197 0.6577 0.6166 0.3702 0.559 5.0985 1.3675 0.4669 0.8227 1.3487 0.9572 0.4772 0.2544 0.7815 1.9466 0.419 0.8243 0.8223 0.7794 1.209 4.8569 0.1857 0.4864 1.7387 0.8619 0.2582 2.1934 0.6265 2.1377 0.7227 0.2548 1.1836 0.3304 0.2079 0.3676 0.8526 0.7001 1.0223 0.6768 0.1321 3.7459 0.4433 0.1344 2.4752 0.4935 0.897 1.0766 0.7686 1.2571 0.4814 0.3468 0.4349 0.4447 1.6912 1.4367 2.1744 0.8626 0.4928 0.1598 0.5299 0.3518 0.4443 1.5533 0.1433 0.667 4.0741 2.5181 0.4701 0.4277 2.5147 0.9546 0.2973 0.1706 0.1217 0.166 0.4581 2.4107 0.455 0.5682 0.9497 1.2433 0.795 0.1829 2.2481 2.6502 0.3223 0.3492 0.2438 0.6528 0.2036 1.6226 1.8237 0.4002 0.5204 0.1814 1.6683 0.5227 1.4899 0.6525 1.2153 0.1039 0.334 1.7806 1.2901 0.9214 2.8524 1.8698 0.3728 1.3204 1.7295 0.4015 0.755 0.4956 0.8595 0.1983 0.8206 0.8556 1.006 0.4015 0.1817 1.5366 0.5153 0.7554 1.2884 1.0561 1.849 0.5893 2.0532 2.0031 0.5878 0.5982 1.8949 1.0868 2.2919 0.4114 0.26 1.8343 1.4381 0.3627 0.5704 0.7724 0.6292 0.8916 0.0392 0.2676 1.9877 4.6618 1.1067 0.7021 0.3853 2.9124 0.8154 0.8966 0.4911 0.445 1.037 0.7168 0.1812 0.2722 0.3267 0.4876 0.3999 0.2834 1.5406 0.6278 0.7873 0.95 0.3884 0.4098 1.4836 0.3584 1.2622 0.9518 1.3085 1.0526 0.9316 0.4731 1.351 1.2915 0.407 1.1618 0.2832 0.5141 1.243 0.1547 1.4455 1.4156 0.474 0.6331 0.6991 0.5444 1.0599 1.1415 1.0675 0.6512 1.8002 1.3499 0.9748 2.9795 0.7321 2.1325 0.3226 2.5617 1.8422 1.2582 0.2192 2.0059 1.236 0.4678 0.174 0.1561 0.8584 0.3872 0.6742 0.5358 0.6878 0.3817 0.1029 0.8826 5.0759 1.0639 0.3412 0.2976 0.7236 1.7567 2.2855 1.6639 0.568 2.8763 2.5619 1.2167 1.0896 0.3274 3.5438 1.6353 0.163 1.5455 2.5165 1.2895 0.3522 0.6049 1.5244 0.4962 0.5528 2.5853 0.4169 0.2145 3.9444 1.871 0.2282 0.7245 0.7855 0.0886 0.1936 0.2236 0.3057 0.7682 0.5867 0.4036 0.6774 0.6592 0.3828 0.2969 4.1154 0.1598 0.455 0.7617 4.1801 1.2364 0.5816 1.497 0.678 1.0593 0.3686 1.1612 0.4284 2.0837 1.8878 0.3925 0.8263 0.2655 0.9349 4.7204 0.4515 1.2152 0.955 0.1873 0.3694 0.5719 1.1946 0.3272 0.2432 0.2614 2.6165 0.2142 3.368 0.5062 1.9623 1.2909 1.0367 0.3941 0.3254 1.7071 0.7525 3.8829 2.1192 1.0246 0.6229 2.0305 0.4088 1.037 0.3787 0.6311 0.6231 0.2111 0.564 0.8769 0.549 0.1154 0.5236 1.0007 1.5421 1.9776 1.5529 0.1552 0.2056 0.626 0.1693 0.5079 0.2724 0.4793 2.0189 0.3479 0.3562 0.6357 1.1462 0.8653 0.4064 2.0473 2.0722 0.5411 0.185 0.6184 1.2034 0.6302 0.3213 0.5838 1.3513 0.3061 0.3394 0.2513 2.5575 0.2298 0.6086 0.3627 0.289 0.7287 0.6559 0.2008 0.2053 0.2235 0.3951 1.7452 0.2823 0.7348 0.3511 0.3917 0.7724 0.4625 0.6075 0.2911 1.2094 0.8794 1.6335 0.317 0.6738 3.0569 1.1892 0.8504 0.2462 0.3952 0.5061 0.2002 2.3393 0.4186 0.3207 0.7285 1.1361 0.3836 1.6423 0.3005 0.206 0.1787 0.8369 0.322 1.7883 0.5963 2.9914 0.8157 0.5806 2.4851 0.4618 1.8658 0.3962 0.2635 0.5446 1.3409 0.4956 0.2061 0.2422 0.6063 0.8637 1.1037 0.4743 1.3801 0.2062 1.5198 0.5471 0.7859 0.6687 0.5394 0.3023 1.1514 0.3935 1.3561 1.1669 0.9703 1.3108 0.5054 1.0565 0.4631 3.297 0.1744 0.5969 1.5701 1.7808 0.5991 0.7809 0.7211 0.2408 1.2207 0.8284 0.5488 1.2054 0.4857 0.4391 1.971 0.8051 0.3058 0.5121 0.3284 0.2134 1.2269 0.4837 1.218 0.2989 0.5026 0.3197 0.4664 0.2408 0.9746 0.6235 0.2783 1.382 1.0959 2.1275 0.9591 2.0396 0.5762 0.3295 0.8282 1.1199 0.7896 4.153 0.863 0.4548 1.0184 0.7259 0.4946 0.8042 0.4201 3.0402 0.3781 0.4341 0.3649 0.3729 0.3168 0.3761 0.3385 0.3517 0.2533 0.5271 0.3881 0.8238 1.6841 0.6793 1.5214 0.449 0.237 0.488 0.3229 0.1969 0.9588 2.8165 0.3438 0.2709 0.6542 1.763 0.8417 1.1563 0.2908 0.8942 2.1209 0.9728 0.309 0.8743 0.8998 0.3842 0.6451 0.184 0.1668 0.4736 1.1322 0.842 0.6221 1.1242 1.1133 0.9799 0.6396 0.2669 0.3766 1.497 0.7591 0.6535 0.8735 0.4575 0.6742 0.8996 0.4897 0.4797 0.3268 0.2982 0.5476 4.1262 0.7074 1.5717 0.265 0.592 1.0433 2.7698 0.5293 3.1025 0.665 0.9547 0.5432 0.6983 0.5233 0.7553 1.3036 0.5273 0.5217 0.3594 0.1362 0.9832 0.3014 0.2858 1.662 0.3552 0.2095 0.4545 0.2162 0.5114 0.9602 0.9996 0.5957 1.2756 0.6293 0.6686 1.2468 0.6904 0.9626 0.5906 0.5489 0.3314 1.0164 0.5461 0.3518 0.9236 0.6926 1.3909 0.8161 0.9168 0.2214 0.6364 1.37 1.4098 0.219 0.3952 0.8139 0.54 0.6705 1.2939 3.3015 0.5753 0.3991 1.539 0.8135 0.6398 0.4585 0.3418 0.7092 0.8926 1.5354 0.481 0.7844 1.5698 0.6183 1.4363 1.029 1.173 0.9385 0.6747 2.8528 0.6585 1.0503 1.3234 0.6423 2.7255 0.6196 0.5154 0.9708 0.4153 1.3598 0.4507 0.3208 0.5967 0.6633 1.6619 2.3917 0.6966 1.7245 0.6543 0.6912 4.5988 0.8866 1.3211 0.4531 0.2145 0.5111 0.6781 1.0476 3.5286 0.7051 0.335 0.419 0.2059 0.7791 0.2697 0.143 0.2018 0.2386 0.3344 0.8835 0.9566 1.2196 0.5027 0.4078 0.5698 0.4869 0.2578 0.6794 5.3489 0.9918 1.812 2.1471 0.6284 0.7214 0.3538 3.2592 1.3341 1.8796 1.5967 0.4874 1.0785 0.5172 0.4172 0.9254 0.9325 0.1592 2.3398 0.4448 1.2711 1.2479 1.6515 3.2004 2.1108 0.4228 2.0227 0.2796 0.562 1.8425 4.7089 0.1786 1.2032 0.1288 0.1626 0.6621 1.1891 0.3248 1.0266 0.3035 0.2237 0.2056 0.2938 0.2088 0.5541 0.1674 0.4898 0.1817 0.2176 0.7298 0.3286 1.1376 0.7994 0.3404 0.4162 4.7822 2.4797 3.0841 0.7227 1.4175 0.3543 0.5038 0.1792 0.2284 0.3377 0.2762 0.2319 0.4336 0.6716 0.2359 0.5527 0.4913 0.3494 0.7137 0.5186 0.4111 0.4515 0.3428 0.2624 0.8191 0.5327 0.7476 0.5696 3.84 0.5944 2.3839 2.7506 0.5834 0.4119 1.074 1.5759 2.6997 0.7707 0.4302 1.0108 2.3475 1.8907 3.9353 4.8027 2.0908 0.4449 3.5076 0.196 1.0838 0.8327 0.8813 0.4378 0.6743 3.2593 3.3998 0.7146 0.8566 0.1825 1.8007 0.3336 2.5789 1.5827 2.68 0.6222 1.4072 0.2941 0.3931 0.8115 0.6067 1.1282 0.9165 0.4771 0.8212 4.7534 0.3311 0.4978 1.3664 0.9894 2.1857 0.4017 0.6781 0.5314 3.0238 0.4792 0.3645 1.0562 0.6168 1.0622 2.3957 1.4678 0.6063 0.8656 0.6099 1.4294 3.9714 1.8497 1.234 0.5262 0.3162 0.766 1.7653 0.4726 0.6986 0.2967 1.2528 0.4658 0.2597 0.2394 0.6863 0.6715 1.3331 1.1749 0.4437 1.1407 1.7668 0.7697 0.3369 0.3098 1.6293 0.2545 0.5373 0.4436 0.3601 0.2088 0.4061 0.3936 0.3482 0.7112 1.4121 0.5733 0.492 0.4201 0.5621 0.9192 0.2589 0.6281 1.4221 0.5037 0.3619 1.7347 0.1676 0.5624 1.0778 2.1834 0.5602 0.7337 1.349 0.2727 0.3102 1.439 0.3338 0.2207 0.446 0.2129 2.3942 0.3628 0.4966 0.8464 1.1383 0.2392 1.3253 0.2571 0.8754 0.1838 0.4565 0.1869 0.6228 1.0211 0.1327 0.3279 0.2066 0.4524 0.6174 0.2402 1.0152 0.4925 1.2984 0.3827 2.0517 0.4872 1.894 0.0803 0.6477 0.142 0.157 0.2724 0.1487 1.3619 0.3709 0.1632 0.2314 0.4003 0.2522 1.1355 0.1579 0.7991 0.1828 0.1753 1.2722 1.6569 3.1979 1.1895 5.0093 0.139 0.2638 0.1323 0.2953 0.5415 1.0957 4.6637 0.3094 1.1834 0.4728 0.2596 2.2284 0.1451 0.3378 0.3004 0.5941 0.6409 0.8678 0.6473 1.1619 0.5275 1.2471 0.4414 0.326 0.2349 0.3486 0.4878 0.1905 0.9188 0.7176 0.4273 0.2272 0.2135 1.5252 1.2005 4.0563 0.5373 2.1625 0.9894 1.9535 0.5508 0.1709 0.3279 0.4273 0.3003 1.0535 0.552 0.7822 0.281 0.1816 0.1177 4.1216 0.849 0.8983 0.2036 0.169 1.6881 0.7041 0.3982 4.4487 0.1842 0.6506 1.8153 0.4386 0.6875 0.4282 2.7867 0.1777 0.9035 0.7315 0.1187 0.4046 0.778 0.4348 1.0948 0.1956 0.5655 0.9425 0.4712 0.5602 2.1576 0.4337 1.4845 2.2464 1.15 0.56 0.5105 0.3539 1.9841 0.4181 1.3776 0.1839 1.044 1.1114 0.3501 1.1269 1.0005 0.2727 2.0909 0.7775 0.3971 1.6773 0.5333 0.3585 1.8667 0.5276 0.3572 0.2226 2.0588 0.1838 2.4106 0.6749 0.2819 0.2926 0.9084 0.8492 1.0818 0.2032 0.5195 1.2077 0.4978 0.6422 5.0728 0.7913 1.1652 1.8792 1.0448 0.1924 0.5014 0.5981 0.7168 0.5078 1.2047 0.9182 0.3273 0.1224 0.1679 1.1404 0.7599 0.8735 0.3466 0.5114 0.751 0.249 0.1519 0.5758 0.5456 0.7542 0.1258 0.4855 0.1241 0.1571 2.1523 0.3191 0.7655 0.7331 0.6182 0.4098 0.2442 0.7558 0.4898 0.1223 2.2226 0.5731 0.7931 3.0908 1.3913 1.0218 0.1539 0.7515 1.5567 0.6339 1.2314 0.3522 0.3379 0.8933 1.3233 1.0243 0.2475 5.0753 0.607 0.9479 0.6741 0.216 1.367 0.1017 0.3032 0.2356 1.0609 0.3234 2.036 0.2753 0.7539 0.3423 0.6041 0.1944 0.1296 1.6624 2.506 0.3152 1.0384 0.2384 1.8795 1.5097 0.9714 2.5427 0.6722 0.8738 0.2363 0.3806 1.2726 2.2224 0.4901 0.5923 0.4862 0.7255 0.5903 0.4212 0.4541 0.3075 0.5618 0.7973 0.8614 0.3059 0.3675 0.2339 0.7408 0.45 0.29 0.4835 1.9855 0.7593 1.2142 1.6346 0.5058 0.4266 1.0467 0.5639 0.2771 1.0959 0.7915 0.4964 0.4249 1.2549 0.2524 3.2968 1.0166 3.4037 0.4159 0.237 0.5767 0.5476 0.27 0.7052 1.8159 0.8733 0.4608 0.8017 0.2775 0.5193 0.2989 0.2746 0.3094 0.8069 0.3319 0.5533 0.6708 1.1271 0.4362 0.2368 0.6039 0.3363 0.3443 0.3242 0.3334 0.1688 0.5013 0.4357 1.206 0.927 0.8381 0.2966 0.3879 0.6955 0.453 1.3313 1.2491 0.2701 0.3334 0.3536 0.5396 0.7183 0.5675 0.6251 0.2276 0.2694 0.2373 0.814 1.0623 0.2661 0.344 0.2254 3.2815 0.2377 0.2127 0.2901 0.3219 0.3724 0.3355 0.3817 0.4821 0.7062 0.6231 0.5722 0.7397 0.2066 0.2996 0.7211 0.3021 0.2488 0.1877 0.3111 0.5913 0.668 4.5947 0.5211 0.3188 0.1955 0.5207 0.6399 0.3576 0.7174 0.2287 1.0139 1.1065 0.8773 1.7948 0.396 0.9493 0.292 0.2257 0.4982 2.2184 0.2854 0.5635 0.5651 0.2635 0.4427 1.0136 1.0241 0.2581 0.2456 0.3495 0.1997 0.38 0.9072 0.1556 0.2536 0.2338 0.9126 4.8988 0.2451 0.769 1.2376 2.0494 0.3955 0.2649 0.528 0.1876 0.3123 0.2239 0.2002 3.1115 1.0251 0.2583 0.2121 0.6656 0.3314 0.615 0.1531 1.1565 0.193 1.451 0.4535 0.5802 1.161 0.3125 1.0922 0.1633 1.2785 0.6835 0.9429 0.2871 0.4831 0.4283 0.4141 1.7178 0.6978 0.9908 1.1833 0.3683 0.5282 0.4129 0.7863 1.3759 1.991 0.2399 1.1464 0.4945 0.5074 0.5333 0.4914 0.1401 0.6346 0.2187 0.1713 0.7383 0.867 0.3733 0.5162 1.6662 0.6163 0.7024 0.4139 0.3443 0.7503 0.1196 0.102 0.4862 0.3622 0.1694 0.7652 0.1325 0.2716 0.5563 0.2945 0.5605 0.443 1.2522 0.9158 1.3318 0.2071 0.2806 1.2538 0.6523 1.5759 1.598 1.1502 3.3362 0.1863 1.0433 0.499 0.1788 0.3248 0.144 0.4299 1.3256 0.44 0.1206 1.4827 0.407 0.2879 0.2291 0.3175 2.6828 1.18 0.7792 0.791 0.4468 0.9209 0.1117 0.2518 0.1094 0.3745 1.0329 0.783 0.6194 0.7735 0.9678 0.4499 0.4095 1.9864 0.2128 0.5294 0.9941 3.0829 1.2669 0.3295 2.5882 0.5014 1.013 0.3343 0.4764 0.3184 0.2517 1.5805 0.4393 0.9812 0.1889 0.2487 0.1411 0.4914 2.7463 0.1947 0.3494 0.646 2.2891 0.4394 0.838 0.9131 0.8453 0.4718 0.3814 0.3783 0.305 5.0694 1.1673 2.1713 0.6075 0.2832 0.6821 0.3776 0.6744 1.719 1.2674 1.5152 0.2382 0.872 0.6819 0.3221 0.2156 0.3227 1.2142 0.223
"24" 1.006 0.1906 0.4302 0.1035 0.2984 1.6804 5.8901 0.2958 0.7381 1.661 4.9105 1.5866 9.4802 0.1667 1.1314 2.6361 0.8405 0.9928 0.1239 0.5216 0.9867 4.817 0.6451 2.0627 3.19 3.4317 0.1925 0.9634 0.39 0.3349 0.304 0.3668 1.7941 2.7727 1.3236 0.8575 1.5864 0.4192 0.6228 0.1715 3.3604 1.6481 0.1132 0.5376 2.002 0.9297 2.5482 5.2167 5.435 0.3963 0.7093 0.6052 0.2447 0.1816 1.4857 0.4664 2.634 0.1067 1.3142 1.2415 2.6222 9.5706 0.2286 2.2161 0.7152 2.6169 0.92 4.3382 0.579 0.2541 1.4058 0.9887 0.239 0.2607 0.3311 1.8803 1.0804 0.4433 0.4585 0.7205 0.4082 0.2799 9.0114 0.6605 3.3786 0.5348 4.0525 0.2239 0.2432 1.2006 0.1346 0.3865 0.2117 2.9083 0.6043 0.3694 1.1469 0.3709 0.3523 0.1905 0.192 0.2894 0.4376 0.4919 0.2367 0.7221 4.2283 1.5058 0.6472 0.2134 0.1106 0.2454 0.57 1.9329 0.2737 0.2846 0.1649 0.784 0.7629 0.5532 0.5616 0.3869 0.3253 5.2349 0.1971 0.5318 0.3042 1.5162 0.4292 0.4077 0.6105 0.2831 1.8325 0.4467 2.4155 0.7582 0.3278 1.4169 0.5754 0.711 0.8096 0.4012 0.0631 2.6468 0.1674 5.4273 0.0777 4.0801 0.9306 0.2767 5.3373 0.8385 0.9716 0.1672 0.2736 0.2876 1.9667 0.6375 0.8428 0.2507 0.8604 0.3956 0.4345 0.2887 0.3437 0.565 0.9863 0.276 0.2892 1.4082 1.523 0.2999 0.2118 0.2152 0.3168 0.7198 0.1787 0.7442 1.0271 3.431 1.2302 0.4197 0.2568 0.1856 0.2656 0.8488 0.3268 0.2979 1.404 0.2169 0.2408 0.8875 0.1986 1.0542 0.2355 0.379 0.202 0.6207 0.2417 0.6839 0.6862 3.592 0.1478 0.3432 0.6924 0.7334 1.3882 0.3094 1.1111 0.3986 0.5703 2.3203 0.3853 3.6376 5.2998 2.5288 0.5799 3.3017 0.769 0.7568 1.1096 0.5543 0.3961 0.3051 0.2148 1.3275 0.2091 1.6913 0.1541 1.1173 0.097 6.1929 0.2414 0.8249 0.891 0.2664 0.2416 0.6289 0.3096 0.5655 3.092 0.171 0.1641 0.3507 1.443 1.6691 2.8052 0.6479 0.2309 1.5165 0.3961 3.0047 0.6689 0.931 0.4008 1.0745 0.4284 0.148 0.1589 0.2243 3.647 0.5084 0.6387 0.1798 0.265 1.5469 1.8489 0.3421 0.0892 0.2804 0.1554 1.6002 2.3591 0.2634 0.4119 3.806 0.3141 1.1441 0.5499 0.5657 0.3129 0.1154 0.5959 0.3036 3.6308 0.1322 5.7259 0.1568 0.3973 0.3336 0.5322 8.3346 1.1024 0.531 0.2669 0.7238 2.1045 0.9531 0.194 0.2579 1.4009 1.6228 2.1712 0.9491 0.4948 0.4161 0.2356 1.9635 1.8571 0.7452 0.1196 0.1366 0.2609 1.1984 0.3092 0.6357 1.4386 1.0049 0.2664 2.8818 0.2768 0.2292 0.1409 0.2205 0.2074 4.1087 0.6901 0.5096 5.4253 9.3294 5.7271 1.0226 0.156 5.702 0.7217 1.8124 0.5045 0.1917 0.8345 0.3693 0.364 1.8747 1.4078 0.2716 1.3671 0.8129 9.532 2.8504 1.9077 2.5266 0.5925 0.1993 1.5601 0.2542 6.5289 1.1234 0.3049 0.6573 0.1959 1.6615 1.1907 1.2992 0.4405 0.2898 0.6184 0.2742 0.1486 4.1744 0.2807 0.5643 0.2246 0.1725 0.838 0.2555 0.1673 0.1101 0.0743 1.1226 0.328 0.2744 0.2133 0.1376 1.2008 0.0826 0.1234 0.1356 0.1961 0.1874 0.3137 1.0808 0.2731 0.1229 0.3543 0.5829 0.0762 0.2946 0.691 0.2517 0.0881 0.4281 0.5278 0.3992 0.3196 0.2122 0.2052 0.3988 0.3781 2.591 2.1441 0.6654 0.1633 0.2317 0.1848 0.3224 2.8544 0.4758 0.1046 0.4636 1.5459 1.6507 1.149 2.8882 0.686 1.0037 1.0112 1.0413 0.1822 0.1249 0.1924 0.6926 0.5593 0.3867 0.5502 2.6961 0.4196 0.139 0.242 0.0715 0.5722 0.9581 0.5025 0.1409 0.1118 0.1519 0.6373 0.331 0.2465 1.0982 0.3571 0.3302 0.5078 0.214 0.3838 0.1972 1.5924 0.1721 0.3369 1.7722 2.43 2.0398 2.1075 2.5317 0.2967 0.3814 1.2607 0.1339 0.0936 6.8133 6.0265 3.8186 0.9321 0.3536 0.2404 2.5985 1.6136 1.6994 0.3559 1.4984 0.1967 0.5898 2.0011 1.1156 0.1564 0.1993 0.2054 0.5107 0.4751 1.0434 0.1505 0.5112 0.2206 0.302 0.4158 0.2161 0.1953 0.2667 0.4693 0.1091 0.893 0.7409 0.479 0.1516 0.1853 0.9455 0.3994 0.1808 0.5205 0.1542 3.7481 0.4056 0.2412 0.5008 0.4818 0.3223 0.6846 0.5484 0.4855 0.4387 0.3157 4.3048 0.4432 4.593 1.1487 0.2178 0.3509 0.4204 2.1534 1.4144 0.1826 0.9036 0.2172 0.7809 0.1927 0.4499 0.2738 0.8731 0.5959 3.4522 2.5768 6.9841 6.8833 0.2661 0.2462 2.7691 4.3301 1.1855 3.6027 0.2773 1.4498 0.4227 3.8825 0.5282 0.2249 0.62 1.0443 0.2613 0.1976 0.1384 0.0707 0.0729 0.3555 0.2845 2.537 0.4196 0.0899 0.4033 1.7712 0.6769 0.8376 0.6129 1.0931 0.265 1.9964 1.1573 0.6817 0.0866 0.2147 0.4606 0.1493 0.0986 0.2326 0.2453 0.5617 1.4094 0.1954 0.2303 0.0838 1.1348 0.5229 0.4153 0.3419 0.1526 0.4846 0.9727 0.5372 0.2821 2.9368 0.6866 1.1627 0.0575 1.9991 0.3365 0.1393 1.0713 0.2848 0.2097 1.5142 0.1045 0.241 0.1397 1.1134 0.1501 0.1725 0.7325 0.5578 0.2443 2.0447 0.1304 2.2445 0.6533 0.1385 0.8536 0.2103 0.2449 1.4893 0.4757 0.1168 0.2951 1.3988 0.0715 0.6851 0.0724 0.2247 2.4776 0.1019 1.0802 0.3664 1.3945 0.948 1.0978 0.348 0.0891 0.2262 0.3965 1.6428 0.0442 2.485 0.5521 3.9976 1.036 0.5184 0.1194 0.1314 0.7519 0.0819 0.4957 0.6162 0.2888 0.1001 0.3023 0.2394 0.2651 0.0921 0.2773 2.2208 0.1542 0.4772 0.1354 4.8214 1.004 0.8708 2.8902 0.4216 0.4432 1.1591 0.2669 0.3161 0.1825 1.0447 0.1124 0.2753 0.32 0.4788 0.322 0.5043 0.1294 0.4804 0.1131 0.3904 0.2036 0.1953 0.4581 0.1686 0.2331 0.2721 0.7854 0.0956 0.1646 0.0781 0.1682 0.2386 0.5466 0.2294 0.3401 0.1905 0.2379 0.2119 0.5201 0.5149 0.2123 0.1332 0.4402 0.1163 0.1344 0.3765 0.1545 0.1237 0.2913 0.1126 3.555 0.1136 0.67 0.1024 0.8844 0.3944 0.0777 4.0133 0.3322 0.3481 0.25 1.3411 0.1037 0.1775 0.6945 2.8206 0.8189 0.124 0.1795 0.2204 0.135 0.7542 0.6081 0.6505 0.5139 0.0578 0.2479 0.1265 0.2398 0.1319 0.9718 0.4373 0.4379 0.3055 0.1669 0.3747 0.6389 0.5272 0.1961 0.1366 1.4296 0.7097 1.8782 0.0936 0.1982 0.1328 0.5639 0.082 0.1693 0.0713 1.1187 0.5026 0.1653 0.1857 0.1841 1.0513 0.2815 0.1441 0.179 0.2512 0.5235 0.5598 1.7162 0.1902 0.3677 0.1315 0.0923 0.1043 0.1021 0.3821 0.1256 0.6528 0.1887 0.1504 0.1833 0.3372 1.676 0.7493 0.3218 0.0788 0.889 2.8815 0.7093 0.8255 0.304 0.1335 0.4352 0.1527 0.5214 0.0879 0.2684 0.5927 0.2249 0.1945 0.0775 0.0859 0.7636 1.2852 0.4203 0.9746 0.9312 0.5076 5.077 0.5581 0.309 1.1122 10.1145 0.2079 0.4609 0.7522 1.5462 4.0901 1.2573 0.0982 0.4323 0.4427 0.1131 0.3017 0.6253 0.4712 0.384 0.1718 6.323 0.5528 0.0852 0.1775 0.1897 0.1062 0.134 0.7738 0.1698 1.5448 0.7213 0.3522 1.4976 1.5354 0.8482 0.2309 0.1221 1.9293 0.918 0.683 0.9606 0.3665 1.2794 0.3284 3.4626 0.2785 0.3041 0.5938 0.9887 0.1859 1.6656 0.5555 0.7298 0.346 0.3046 2.3907 0.1232 0.3701 0.4535 2.1858 1.0246 0.7851 1.2198 0.4373 6.7349 0.2082 0.127 0.495 0.8206 1.2723 0.623 0.9498 0.3905 0.4465 0.5419 0.4189 0.2282 0.6723 1.5824 5.083 0.2466 0.7344 0.2005 4.3639 0.2783 0.5574 0.7506 0.5576 0.7018 3.6026 1.479 0.6067 0.1604 0.7824 0.5516 0.1423 0.2311 0.0741 0.107 0.1434 0.9847 0.2251 0.1255 1.2454 3.4472 0.3158 0.2893 2.4364 0.6825 0.1962 0.3555 0.1671 1.0959 0.1166 1.6934 1.1556 0.3118 0.1068 0.1637 0.6072 0.1371 1.3917 1.1356 2.5456 0.0725 0.2376 0.7869 1.7913 0.5994 3.1963 1.5649 0.147 0.3737 1.3136 0.6014 0.3753 0.4043 0.6741 0.6675 0.3349 2.2449 0.5557 0.3059 0.1253 0.6007 0.2719 0.5535 0.2188 3.274 0.4469 0.4399 9.5846 0.5564 0.9964 0.8528 0.6366 1.8147 0.6874 0.6103 1.5886 1.8074 3.1828 0.3245 0.3897 0.5154 0.1707 0.1784 0.0602 0.1707 0.9806 1.1348 0.4062 1.0824 0.2344 8.8072 0.9017 1.2869 0.4862 0.1691 0.2149 0.7615 0.3453 0.411 0.4931 0.8392 0.8043 0.2153 0.4095 1.6575 0.8842 0.6424 1.5889 0.6123 0.6297 0.7451 0.3046 1.2163 0.9742 0.7076 0.5525 1.3338 0.4066 0.5443 0.4018 1.635 0.4069 0.35 0.2958 0.1032 1.206 3.5143 1.1415 0.5125 0.5402 0.4353 1.1958 1.4777 2.0375 1.9572 0.4396 2.619 0.8061 1.7866 0.9056 1.9708 0.3978 0.5219 1.4349 0.3633 0.4109 0.4373 3.3648 0.2641 0.9494 0.1672 1.4564 0.2151 0.5396 0.3831 0.621 0.2769 0.1426 1.7492 3.273 1.9688 1.7819 0.8558 1.0023 1.1329 0.2494 2.4877 0.3653 3.7142 1.5164 1.2098 0.156 0.2788 1.9668 2.0032 0.1485 1.3328 2.0739 0.992 0.272 0.6425 0.911 2.1074 0.8981 2.9098 0.2403 0.3043 1.117 3.0135 0.4081 0.2348 0.441 0.326 0.2207 1.2298 0.577 0.9635 0.2018 0.6301 0.72 1.2541 0.9062 0.1845 5.1108 0.1965 0.3405 0.4573 3.0015 5.4518 0.4248 0.3696 1.0531 0.615 0.2895 0.4774 0.2458 0.7282 1.667 0.9273 0.3392 0.3536 0.5642 3.5823 0.2857 0.2992 0.5004 0.1482 0.1943 0.5026 3.0906 0.642 0.4408 0.6742 1.9048 2.8807 1.9122 0.514 0.6229 1.5406 0.542 1.5569 0.5785 0.6564 0.208 2.8782 1.5117 0.2844 0.0836 0.2762 0.215 0.6496 0.3016 0.1804 1.9317 0.2176 1.0894 0.4026 2.0286 0.1575 0.1438 2.5176 2.2041 2.4915 2.0151 0.1348 0.6889 2.4054 0.1853 0.2931 0.289 0.4635 0.8766 0.2031 0.1816 0.8316 0.6035 1.029 0.5207 2.3502 3.0315 0.9509 0.298 1.2877 0.2229 0.4728 1.8798 0.2392 2.5249 0.1862 0.338 0.2593 1.4617 0.3328 0.5031 4.9498 0.3908 1.285 1.6684 0.3366 0.1648 0.2766 0.3909 4.6333 0.7172 0.4972 1.1856 0.2636 1.1109 0.3282 0.9993 0.4746 1.329 0.9556 4.3456 0.5453 0.4156 7.7667 0.4457 0.7039 0.3156 0.2963 0.8804 0.3438 1.5462 0.6035 0.2354 0.7688 0.3182 0.3514 0.3474 0.2656 0.1678 0.1398 0.2395 0.1732 0.2423 0.2328 5.2645 0.4562 0.1944 1.6801 0.6308 2.9777 0.4472 0.5508 0.3712 1.6228 0.6082 0.637 0.4017 0.3079 1.5906 0.3571 0.7268 1.9819 0.4099 0.3737 1.0644 1.0559 0.266 1.0347 0.2309 0.2166 0.2977 1.3999 4.5426 1.29 0.2447 0.3084 1.7119 1.1386 4.7438 0.1924 0.3064 0.8507 0.5237 0.7352 0.4318 1.1397 0.2931 0.8144 1.2547 1.45 1.2422 0.9245 0.4318 0.9355 0.3001 0.3558 0.2998 0.5063 0.1693 1.2222 0.4029 0.2812 0.2418 0.9289 0.3455 0.9997 0.2662 0.3401 1.3741 0.2934 1.4062 0.6423 0.9568 0.2596 1.1413 1.2305 0.2136 0.5516 2.2029 0.5215 2.6395 0.3495 0.3343 1.4631 0.2615 0.9194 0.5923 0.5176 2.1718 0.7193 0.77 0.4781 0.705 0.3552 0.1634 0.5412 0.6997 1.6668 1.6276 1.4595 0.9361 2.313 0.4457 1.514 0.2593 0.164 1.0147 0.4931 0.244 0.629 4.4423 0.3745 1.4729 0.4519 1.6103 0.6124 0.5471 0.3308 1.8159 0.5897 0.3794 1.1708 1.1183 0.8704 0.3444 0.3946 0.1461 0.1254 0.6259 1.1484 1.0091 0.7521 0.6234 5.8122 0.5891 0.5573 0.2996 0.4097 1.2115 0.4828 0.3732 0.4679 0.4049 0.3399 1.2654 0.6509 0.339 0.6515 0.5336 0.7168 5.1079 0.9697 0.2939 0.5826 0.225 0.9198 1.6594 1.2378 2.3737 0.3905 1.0422 0.4283 0.3477 0.2666 0.3227 1.8953 0.2719 0.1986 0.3607 0.1269 0.3899 0.309 0.3096 0.7178 0.5366 0.2916 0.3432 0.2311 0.5045 0.3466 1.6043 0.3991 2.5449 0.4301 0.2645 1.3313 0.3653 1.097 0.4631 0.5962 0.8533 0.6847 1.63 0.9577 0.2761 0.4027 0.8768 1.4304 0.9061 0.5188 0.1673 0.4959 2.1626 0.2393 0.5817 0.4429 0.4312 0.9336 1.715 1.5926 0.8645 0.2277 1.0009 1.9771 0.6545 1.5243 0.3609 0.8785 0.2058 0.7846 0.7843 0.5702 0.9017 0.4831 0.8677 1.4184 1.0994 0.6752 0.7954 0.8523 0.5719 0.7479 1.9505 0.305 0.643 0.6963 0.3848 1.3658 0.2036 0.6503 0.328 0.3423 1.2513 0.4521 3.4779 3.2205 0.5391 0.492 0.4255 1.6835 0.6341 0.4932 1.2491 1.3096 0.2044 1.1582 0.9198 0.9515 1.2067 0.487 0.2981 0.2905 0.4055 0.2333 0.2306 0.2252 0.2254 0.2106 0.4321 0.7207 0.4384 0.3007 0.6084 0.299 0.6172 0.6179 0.2694 0.755 1.8026 1.1663 0.7246 1.2009 0.6214 0.5986 0.3792 4.4125 0.7969 1.0912 0.934 0.3956 0.7918 0.4992 0.2489 0.5306 1.3501 0.1785 1.6734 0.4958 0.2998 1.9766 1.9415 4.2279 1.9775 2.4718 2.9436 0.1723 0.4227 0.3848 0.3368 0.3106 0.2545 0.126 0.0991 0.6863 0.329 0.2089 0.83 0.1942 0.1698 0.1854 0.2943 0.1534 0.3958 0.856 0.3567 0.1362 0.2321 0.6113 1.7742 1.1595 1.2089 0.1531 0.7666 3.03 4.0345 4.5457 0.4009 1.5058 0.3682 0.8021 0.2426 0.2738 1.4072 0.521 1.7528 0.4125 0.9675 0.1267 0.8775 2.295 0.1584 1.6637 0.3076 0.755 0.2288 0.364 0.0816 2.6722 0.5412 1.8309 0.6145 4.1563 0.2769 3.576 4.3571 5.4764 0.5032 0.754 1.464 2.6804 1.6335 0.3671 0.4979 2.4498 0.4827 7.7237 2.6378 1.0529 0.2695 3.6181 0.2763 4.7681 0.4652 0.682 1.0538 1.055 0.7439 1.8942 1.0676 1.1387 0.5431 5.415 0.2632 4.3122 0.9991 0.8086 0.3596 0.776 0.4653 0.4472 3.1545 0.7253 0.7483 0.481 0.9215 0.7416 0.4833 0.3267 0.3285 1.4226 0.4626 2.1955 0.2645 1.4778 2.1751 1.0435 0.2925 0.6477 0.5654 0.6427 1.0382 2.955 1.0347 0.5855 0.3939 0.387 1.137 2.3268 0.4686 1.0239 0.317 0.3058 0.6437 0.8944 0.2557 0.7184 0.4287 1.2061 0.5053 0.384 0.3991 0.4049 0.2794 0.9113 2.1909 0.3046 0.628 1.0932 0.8695 0.2586 0.3298 0.6751 0.319 0.1912 0.2578 0.3967 0.3281 0.28 0.3197 1.2111 0.7941 0.6518 3.0247 0.4378 0.497 1.166 0.6658 0.7451 0.6706 0.989 0.3643 0.7122 0.7215 0.3265 0.4955 0.7832 0.2371 0.2653 0.3636 1.3465 0.6973 1.0986 0.3132 0.3397 0.316 1.2639 0.1614 1.3511 0.9463 0.1688 1.268 0.8323 0.2045 0.8748 0.5038 0.4977 0.2901 0.2552 0.181 0.7365 5.2846 0.0922 0.4521 0.1673 0.355 0.2356 0.3103 0.4208 0.6879 0.8323 1.5147 0.4363 0.3356 1.0737 0.0823 0.3168 0.2245 0.4393 0.1627 0.565 3.1158 1.238 0.1708 0.1378 0.3892 0.1526 4.2045 0.2784 0.8077 0.4025 0.134 1.1876 1.599 3.7026 0.2781 2.0917 0.4467 0.2909 0.1914 0.3182 0.8902 0.4605 2.2056 0.3215 1.2622 0.4497 0.9199 0.8827 0.8029 0.4334 0.3734 0.6176 1.0872 0.4645 0.563 0.575 0.4932 0.774 0.6854 0.3209 0.1655 1.0069 0.4961 0.1413 1.0225 0.3055 0.4291 0.5032 0.299 0.2864 0.3295 0.149 0.5612 2.3022 1.283 0.5629 0.8069 0.3626 0.1374 0.2114 0.3126 2.013 0.781 0.7828 0.3115 0.223 0.2112 2.8024 1.2877 0.3647 0.4805 0.3227 4.1756 0.3684 0.4193 9.3037 0.1796 1.6334 2.3309 0.385 1.0051 0.4909 0.8885 0.1941 1.3308 3.1462 0.2006 0.3254 1.4608 0.3258 1.3652 0.6951 0.1724 0.9818 0.6091 0.4909 1.1839 0.1587 0.6491 1.1306 0.5766 0.4205 1.7339 0.1654 2.3177 0.7742 1.5841 0.9058 2.0662 0.6801 0.9386 0.6735 0.9256 0.764 0.9335 1.5505 0.5062 1.0092 0.7463 0.5964 1.7158 0.3315 0.459 0.43 3.7389 0.3586 0.7976 0.302 0.5734 0.9807 1.9807 0.8865 0.9048 0.4063 0.5008 1.8844 2.0537 0.3524 10.4754 1.4192 0.4072 1.0525 0.7595 0.2284 0.4746 0.7536 0.6212 0.2484 1.7362 0.724 1.18 1.5695 0.2802 1.2798 3.8586 1.4064 1.1871 0.224 0.5186 0.1573 0.2478 0.3753 0.8089 0.6992 0.2873 0.2665 0.1265 0.1819 3.6045 0.3081 0.2271 0.2198 0.2045 0.2775 0.3276 0.3366 0.2694 0.1354 4.4814 0.7808 0.5376 2.4054 0.2221 0.7392 0.1639 2.2041 1.3796 0.1921 2.6241 0.3963 0.4032 0.5762 0.156 1.3685 1.6053 6.7798 0.2547 0.7572 0.4765 0.2609 1.7414 0.1415 1.2158 1.6601 1.0155 0.3123 1.0138 0.5776 0.3256 0.5711 0.1203 0.3171 0.0974 0.1189 1.3481 0.3846 5.5697 0.6078 0.9861 1.3386 0.791 2.1233 0.2871 1.0699 0.2791 0.316 0.2585 1.4239 0.2862 0.4124 0.2187 0.7183 0.2138 0.2352 1.1951 0.2235 0.1739 0.334 0.9324 0.3107 1.0171 0.738 0.7798 0.9686 0.2385 0.8215 2.2112 1.5565 4.0243 0.7739 0.4016 0.3098 0.3647 1.0131 0.2032 0.9793 0.4798 0.5397 0.3511 0.3949 1.3705 4.3878 0.5249 1.2457 0.3552 0.488 1.0287 0.6621 0.3855 1.4393 1.6552 0.435 0.2425 0.6909 0.3848 0.5047 0.6541 0.2725 0.4562 0.5101 0.2059 0.9313 0.5298 0.3629 0.7896 0.3737 0.3104 0.489 0.2495 0.1906 0.2562 0.1914 0.4911 0.4097 1.3401 1.3121 3.0752 0.3659 0.1957 0.3945 0.6051 0.7372 0.9247 0.414 0.4306 0.6414 1.0061 0.6161 0.3113 0.341 0.2467 0.3563 0.2614 0.7987 1.0512 0.3006 0.3948 0.39 0.472 0.2072 0.2817 0.2427 0.2219 0.4325 0.7701 0.2137 1.0617 0.3132 0.9853 0.6463 0.8571 0.4667 0.2127 0.4146 1.2124 0.3089 0.5447 0.261 0.2893 1.2395 2.4873 0.3053 0.7369 0.7807 0.7182 0.4483 0.3746 0.4222 0.3108 0.4373 2.0384 0.3487 1.4367 0.2119 1.5413 0.7174 0.889 0.4533 1.1216 0.581 0.2434 0.5723 0.8782 0.2893 1.0545 0.9342 0.2197 0.3672 0.3034 0.2175 0.2722 1.2974 0.1955 0.4775 0.2869 1.2148 0.181 1.0109 0.4976 0.4793 0.794 0.2858 0.2193 0.6554 0.3516 0.3752 0.2481 0.2821 1.9079 2.4907 2.0959 1.1928 0.6773 0.2697 0.3273 0.1683 0.6005 0.9579 2.4014 0.3669 0.2282 0.2984 0.2709 1.395 0.1442 0.6328 2.0336 1.3382 0.2348 1.0435 0.3216 0.2098 1.9257 1.0265 0.2988 0.4088 0.6293 0.1892 0.2255 0.8921 0.3551 0.4967 0.2641 0.6006 0.2928 0.3843 0.6316 0.7941 0.606 0.4182 0.2232 0.2055 0.5754 0.4168 0.4147 0.4849 2.7199 0.4536 0.44 0.4093 0.2658 0.4976 0.1238 0.1474 0.2838 0.2504 0.4614 0.8022 0.1773 0.3556 0.2046 0.7846 0.2271 0.6548 2.4848 0.422 2.3247 0.3106 0.5267 1.7898 0.2578 1.0668 1.0332 1.2126 0.7088 0.3363 0.5766 0.5492 0.2082 2.9038 0.2779 0.6155 1.9085 0.9574 0.188 0.742 0.1764 0.2775 0.2261 0.0669 0.3941 2.7487 0.8516 0.2925 0.1273 0.0914 0.0619 0.1398 0.165 0.2239 0.5058 0.2754 0.3366 0.9742 0.3801 0.1547 0.1309 1.9716 0.0919 0.5556 0.1217 1.3084 0.2069 0.1122 2.8786 0.1728 0.816 0.13 0.2594 0.0869 0.2222 0.0831 0.1247 0.3872 0.065 0.9711 0.093 0.6209 3.8167 0.1972 1.1626 0.5633 0.2191 0.4336 1.2013 0.1385 0.3507 0.2304 0.5563 0.1045 0.4819 6.0368 0.7366 1.1104 0.1976 0.3501 0.079 0.5446 1.2495 0.1422 0.4743 1.0282 0.1049 0.5632 1.2264 0.8123 0.2758 0.3016 0.7235 0.0871
[truncated: 938,337 more chars]
