# Supplementary material for: Hellinger distance-based stable sparse feature selection for high-dimensional class-imbalanced data
Source: BMC Bioinformatics. 2020 Mar 23;21:121. doi: 10.1186/s12859-020-3411-3 (PMC7092448; doi:10.1186/s12859-020-3411-3)
Supplement: Supplementary file 3 — Additional file 3 The R code for implementing the sssHD algorithm and related calculations is available. [file 12859_2020_3411_MOESM3_ESM.zip]

Archive with 2 entries (2 files):
- Rcode/Readme.txt
- Rcode/Rfunctions.txt
