# Supplementary material for: Hellinger distance-based stable sparse feature selection for high-dimensional class-imbalanced data
Source: BMC Bioinformatics. 2020 Mar 23;21:121. doi: 10.1186/s12859-020-3411-3 (PMC7092448; doi:10.1186/s12859-020-3411-3)
Supplement: Supplementary file 3 — Additional file 3 The R code for implementing the sssHD algorithm and related calculations is available. [file 12859_2020_3411_MOESM3_ESM.zip › Rcode/Readme.txt]

The title of the manuscript: Hellinger distance-based stable sparse feature selection for high-dimensional class-imbalanced data
The authors of the manuscript: Guang-Hui Fu, Yuan-Jiao Wu, Min-Jie Zong,   and Jian-Xin Pan
The author of Guang-Hui Fu is mainly responsible for writing the code.
If have any questions or comments, please contact with Guang-Hui Fu, his email is: ghuifu@126.com

software: R
R version 3.5.2 (2018-12-20)
Platform: x86_64-w64-mingw32
Running under: Windows >= 8 x64 (build 9200)
The packages loaded:  e1071_1.7-0.1, precrec_0.9.1,  ggplot2_3.1.0

====>>file "code">>=================================================================================
The  "Rfunctions" contains eight functions: AUCPRCfilter, AUCROCfilter, cvHellinger, cvimbalance, FisherScore, HellingerDist, relief, SMOTE, sssHD.

AUCPRCfilter: to perform filter-base feature selection with the area under the precision-recall curve.
AUCROCfilter: to perform filter-base feature selection with the area under the receiver operating characteristic curve.
cvHellinger: to find the optimal regularization parameter by performing cross validation based  on Hellinger distance.
cvimbalance: to perform stratified subsampling for class-imbalanced data.
FisherScore: to perform filter-base feature selection with Fisher score.
HellingerDist: to calculate the  Hellinger distance under binormal assumption.
relief: to perform filter-base feature selection with relief approach.
SMOTE: to perform re-balance preprocessing with SMOTE.
sssHD: to perform the proposed algorithm "sssHD".

All these functions should be loaded into the current path before running the code.
