# Supplementary material for: Hellinger distance-based stable sparse feature selection for high-dimensional class-imbalanced data
Source: BMC Bioinformatics. 2020 Mar 23;21:121. doi: 10.1186/s12859-020-3411-3 (PMC7092448; doi:10.1186/s12859-020-3411-3)
Supplement: Supplementary file 3 — Additional file 3 The R code for implementing the sssHD algorithm and related calculations is available. [file 12859_2020_3411_MOESM3_ESM.zip › Rcode/Rfunctions.txt]

#The title of the manuscript: Hellinger distance-based stable sparse feature selection for high-dimensional class-imbalanced data
#The authors of the manuscript: Guang-Hui Fu, Yuan-Jiao Wu, Min-Jie Zong,   and Jian-Xin Pan
#The author of Guang-Hui Fu is mainly responsible for writing the code.
#If have any questions or comments, please contact with Guang-Hui Fu, his email is: #ghuifu@126.com
#
#software: R
#R version 3.5.2 (2018-12-20)
#Platform: x86_64-w64-mingw32
#Running under: Windows >= 8 x64 (build 9200)
#The packages loaded:  e1071_1.7-0.1, precrec_0.9.1,  ggplot2_3.1.0
#
#The  "Rfunctions" contains eight functions: AUCPRCfilter, AUCROCfilter, cvHellinger, #cvimbalance, FisherScore, HellingerDist, relief, SMOTE, sssHD.
#
#AUCPRCfilter: to perform filter-base feature selection with the area under the precision-recall curve.
#AUCROCfilter: to perform filter-base feature selection with the area under the receiver operating characteristic curve.
#cvHellinger: to find the optimal regularization parameter by performing cross validation based  on Hellinger distance.
#cvimbalance: to perform stratified subsampling for class-imbalanced data.
#FisherScore: to perform filter-base feature selection with Fisher score.
#HellingerDist: to calculate the  Hellinger distance under binormal assumption.
#relief: to perform filter-base feature selection with relief approach.
#SMOTE: to perform re-balance preprocessing with SMOTE.
#sssHD: to perform the proposed algorithm "sssHD".
#
#All these functions should be loaded into the current path before running the code.
#
#=============================================================
AUCPRCfilter <- function(X, y)
{
  # filtering feature selection with area under  PRC based on a single feature.
  # X: the preditor matrix with n instances and p features.
  # y = 1: minority(positive or diseased); y = 0: majority( negative or healthy)
  require("e1071")
  require("precrec")
  source("cvimbalance.R")
  if (class(y) != "class")
    y = as.factor(y)
  n <- dim(X)[1]
  p <- dim(X)[2]
  AUCPRC <- c()
  
  for (j in 1:p)
  {
    yhat_SVM <- c()
    allfolds <- cvimbalance(X = X, y = y, folds = 5)
    for (i in 1:5)
    {
      omit <- allfolds$allfold[[i]]
      model <-svm(X[-omit,j], y[-omit], cost = 1, kernel = "linear", probability = TRUE)
      pred <- predict(model,  X[omit, j], probability = TRUE)
      yhat_SVM[omit] <- attr(pred, "probabilities")[, "1"]  #check out this is the prob for positive
    }
    result <- evalmod(scores = yhat_SVM, labels = y, posclass = 1)
    infauc <- precrec::auc(result)
    AUCPRC[j] <- infauc$aucs[2]
  }
  return(AUCPRC)
}

AUCROCfilter <- function(X, y)
{
  # filtering feature selection with area under ROC based on a single feature.
  # X: the preditor matrix with n instances and p features.
  # y = 1: minority(positive or diseased); y = 0: majority( negative or healthy)
  require("e1071")
  require("precrec")
  source("cvimbalance.R")
  if (class(y) != "class")
    y = as.factor(y)
  n <- dim(X)[1]
  p <- dim(X)[2]
  AUCROC <- c()
  for (j in 1:p)
  {
    yhat_SVM <- c()
    allfolds <- cvimbalance(X = X, y = y, folds = 5)
    for (i in 1:5)
    {
      omit <- allfolds$allfold[[i]]
      model <-svm(X[-omit,j], y[-omit], cost = 1, kernel = "linear", probability = TRUE)
      pred <- predict(model,  X[omit, j], probability = TRUE)
      yhat_SVM[omit] <- attr(pred, "probabilities")[, "1"]  #check out this is the prob for positive
    }
    result <- evalmod(scores = yhat_SVM, labels = y, posclass = 1)
    infauc <- precrec::auc(result)
    AUCROC[j] <- infauc$aucs[1]
  }

return(AUCROC)
}

cvHellinger <- function(X,y, alpha = 1, LOO = FALSE)
{
  # based on the R package "sparseSVM"
  # The optimal parameter "lambda" from LASSO is measured by Hellinger distance.
  # If LOO = TRUE, doing Leave One Out cross validation.
  library(sparseSVM)
  source("cvimbalance.R")
  source("HellingerDist.R")
  
  fit <- sparseSVM(X = X, y = y, alpha = alpha)
  LAMBDA <- fit$lambda
  fitted <- matrix(0, length(y), length(LAMBDA))
  if (LOO == FALSE)
  {
  folds <- cvimbalance(X = X, y = y)  #doing stratified sample
  for(k in 1:5)
  {
    omit <- folds$allfold[[k]]
    model <- sparseSVM(X = X[-omit, ], y = y[-omit], lambda = LAMBDA, alpha = alpha, preprocess = "none")
    fitted[omit, ] <- cbind(rep(1, length(omit)), X[omit, ]) %*% model$weights
  }
  }
  else
  {
    for(k in 1:length(y))
    {
      model <- sparseSVM(X = X[-k, ], y = y[-k], lambda = LAMBDA, alpha = alpha, preprocess = "none")
      fitted[k, ] <- cbind(1, X[k, , drop = FALSE]) %*% model$weights
    }
  }
  HD <- vector(length = length(LAMBDA))
  for(i in 1:length(LAMBDA))
  {HD[i] <- HellingerDist(score = fitted[, i], y = y)}
    plot(HD,type = "l")
    indLambdaMax <- which.max(HD)
   modelWeight <- predict(fit, type = "coefficient", lambda = LAMBDA[indLambdaMax])
   modelWeight <- modelWeight[-1]
   object <- list(HD = HD, nonzero = which(modelWeight != 0), score = fitted[, indLambdaMax])
 return(object)
    }

cvimbalance <- function(X, y, folds = 5)
{
  # y is the two-class response, and the number of one class is more than the other,in other words, the data is imbalanced.
  # y = 1: treated(positive or diseased); y = 0: control( negative or healthy)
  # output: containing two forms: allfold is a list where each component is a fold of sample;
  # foldid is a vector where each component is ID 
  n <- length(y)
  seq_tre <- which(y == 1)
  seq_con <- setdiff(1:n, seq_tre)
  ntreat <- length(seq_tre)
  ncontr <- length(seq_con)
  fold_tre <- split(sample(seq_tre), rep(1:folds, length = ntreat))
  fold_con <- split(sample(seq_con), rep(1:folds, length = ncontr))
  allfold <- list()
  foldid <- rep(0, length = length(y)) 
for(k in 1 : folds)
{
  allfold[[k]] <-  c(fold_tre[[k]], fold_con[[k]])
  foldid[allfold[[k]]] <- k
}
object = list (allfold = allfold, foldid = foldid)
 return(object)
}

FisherScore <- function(X, y)
{
  # filtering feature selection with Fisher criterion score under each feature
  # X: the preditor matrix with n instances and p features.
   # y = 1: minority(positive or diseased); y = 0: majority( negative or healthy)
  n <- dim(X)[1]
  p <- dim(X)[2]
  label <- unique(y)
  X1 <- X[which(y == label[1]), ]
  X2 <- X[which(y == label[2]), ]
  Fscore <- c()
  for(j in 1:p)
  {
    Fscore[j] <- abs(mean(X1[, j]) - mean(X2[, j]))/(var(X1[, j]) + var(X2[, j]) )
  }
 return(Fscore) 
}

HellingerDist <- function(score, y)
{
  #assumption of two normal distribution.
  n <- length(y)
  indMin <- which(y == 1); indMaj <- setdiff(1:n, indMin)
  scoreMin <- score[indMin]; scoreMaj <- score[indMaj]
  meanMin <- mean(scoreMin); meanMaj <- mean(scoreMaj)
  sdMin <- sd(scoreMin); sdMaj <- sd(scoreMaj)
  HD <- 2*(1 - sqrt(2*sdMin*sdMaj/(sdMin^2 + sdMaj^2))*exp(-(meanMin - meanMaj)^2/(4*(sdMin^2 + sdMaj^2))))
  HD <- sqrt(HD)
  return(HD)
}

relief <- function(X, y) {
  #==>>aim>>======================================================================
  # relief algorithm
  # to compute the relevance weight of each predictor.
  #==>>input>>====================================================================
  # X: the predictor matrix
  # y: the class label vector
  #==>>output>>===================================================================
  # relevance: a relevance weight vector 
  
  n <- dim(X)[1]
  p <- dim(X)[2]
  X <- scale(X)/sqrt(n-1)
  relevance <- rep(0, p)
  #==>>find the near-hit and near miss instances for each observation>>===============
  label <- unique(y)
  ind1 <- which(y ==label[1])
  ind2 <- which(y ==label[2])
  hitMiss <-data.frame(instance = 1:n, hit = 0, miss = 0)
  for (i in 1:n)
  {
    if(y[i]== label[1])
    {hitInd <- ind1
    missInd <- ind2}
    else
    {hitInd <- ind2
    missInd <- ind1}
    hitInd <- setdiff(hitInd, i)
    hitdist <- c()
    for(h in 1:length(hitInd))
    {hitdist[h] <- sqrt(sum((X[i,] - X[hitInd[h],])^2))}
    hitMiss$hit[i] <- hitInd[which.min(hitdist)]
    missdist <- c()
    for(m in 1:length(missInd))
    {missdist[m] <- sqrt(sum((X[i,] - X[missInd[m],])^2))}
    hitMiss$miss[i] <- missInd[which.min(missdist)]
  }
  #==<<find the near-hit and near miss instances for each observation<<========
  
  for (i in 1:n)
  {
   relevance <- relevance -(X[i, ] - X[hitMiss$hit[i], ])^2 + (X[i, ] - X[hitMiss$miss[i], ])^2
    
  }
  relevance <- relevance/n
  return(relevance)
}

SMOTE <- function(X, y, r = 1, K = 5)
{
  # SMOTE: to rebalance the data with SMOTE
  #==>>input>>====================================================================

  # X: the predictor matrix
  # y: the class label vector
  # r: the amount of over-sampling required
  # K: the number of nearest neighbors

  #==>>output>>===================================================================
  # object: a list with  three elements
  # X_aug: augmented X matrix containing of original X and augmented X
  # y_aug: augmented response containing of original y and 1-label corresponding augmented X
  # newData: the augmented X matrix generated by SMOTE
  
  n <- dim(X)[1]
  p <- dim(X)[2]
  n0 <- ifelse( table(y)[1] > table(y)[2], table(y)[1], table(y)[2])
  n1 <- n - n0
  if (r < n1/n0)
  stop("'ratio' must be greater than current imbalance ratio to perform oversample")
  
 n_new <- floor(n0 * r - n1)
 ITER <- n_new %/% K
 if (ITER > n1)
 {ITER <- n1
 cat("the oversample ratio is not reached")}
 rem <- n_new %% K
 ind1 <- which(y == 1)
 label <- sample(ind1, ITER)
 newData <- data.frame()
 for(i in 1:length(label))
 {
 ind1update <- setdiff(ind1, label[i])
 distance <- c()
 for(h in 1: length(ind1update))
 {distance[h] <- sum(X[label[i], ]-X[ind1update[h], ])^2}
   h_select <- order(distance)[1:K]
   KNN_sample <- ind1update[h_select]
   for(k in 1:length(KNN_sample))
   {
     newData <- rbind(newData, X[label[i], ]+ runif(1)*(X[KNN_sample[k], ]-X[label[i], ]))
   }
 }
 newData <- as.matrix(newData)
 X_aug <- rbind(X, newData)
 y_aug <- c(y, rep(1, dim(newData)[1]))
 names(y_aug) <- NULL
 object <- list(X_aug = X_aug, y_aug = y_aug, newData = newData)
 return(object)
}

sssHD <- function(X, y, r1 = 0.5, r0 = 0.5, ITER = 100, alpha = 1, LOO = TRUE)
{
  # X: the predictor matrix
  # y: the class label vector
  # y = 1: minority(positive or diseased); y = 0: majority( negative or healthy)
  source("cvHellinger.R")
  y[y==0] <- -1
  n <- dim(X)[1]
  p <- dim(X)[2]
  n1 <- length(which(y == 1))
  n0 <- length(which(y == -1))
  freq <- rep(0, p)
  for (iter in 1:ITER)
  {
    IND <- c(sample(which(y == 1), round(n1*r1)), sample(which(y == -1), round(n0*r0)))
  X1 <- X[IND, ]
  y1 <- y[IND]
  object <- cvHellinger(X = X1, y = y1, alpha = alpha,  LOO = LOO)
  freq[object$nonzero] <- freq[object$nonzero] + 1
  }
  freq <- freq/ITER
  return(freq)
}

#The following  function is  used to generate the simulation data 
simudata <- function(nNeg, nPos = nNeg, nvar = 20,
                     nbiom = 8, meandiff = 1, nsimul = 1,
                     means = rep(0, nvar), cormat = diag(nvar),
                     biomInd = 1:nbiom) 
{
  #  utilizing "mvrnorm", from the package "MASS", to generate the simulation data
  #  nNeg: the number of negative samples
  #  nPos: the number of positive samples
  #  nvar: the number of predictors
  #  nvar: the number of key variables
  #  meandiff: the  mean difference of each key variable
  #  biomInd:  the indices of biomarkers
  
  library(MASS)
  n <- nNeg + nPos
  X <- array(0, c(n, nvar, nsimul))
  diffvec <- rep(0, nvar)
  diffvec[biomInd] <- meandiff
  meanPos <- means + diffvec
  for (i in 1:nsimul) 
  {X[, , i] <- rbind(mvrnorm(nPos, meanPos, cormat), mvrnorm(nNeg, means, cormat))}
 object <-  list(X = X, Y = rep(c(1, 0), c(nPos, nNeg)), nbiomarkers = nbiom, biomInd = sort(biomInd))
  return(object)
}
